# Supplementary material for: Multimodal stimulation screens reveal unique and shared genes limiting T cell fitness
Source: Cancer Cell. 2024 Apr 8;42(4):623–645.e10. doi: 10.1016/j.ccell.2024.02.016 (PMC11003465; doi:10.1016/j.ccell.2024.02.016)
Supplement: Table S1. Broad/Sanger common essential genes, screen MAGeCK output, GSEA analysis, overlapping hit list, related to Figures 1 and S1 [file mmc2.xlsx]

## Sheet: READ ME
Content	Corresponding figure(s)
1. Broad/Sanger common essential genes	Fig.S1d-e
2. Intense screen MAGecK output	Fig.1c
3. Acute screen MAGecK output	Fig.1c
4. Chronic screen MAGecK output	Fig.1c
5. GOBP enrichment for 3 screens	Fig.1e
6. Exhaustion GSEA for 3 screens	Fig.1f
7. Overlapping hit list from top 50 genes of each screen	Fig.1g

## Sheet: 1
1. Broad/Sanger common essential genes
Core Essential Genes	Expressed in our T cells
Aamp	Aamp
Aars	Aars
Aatf	Aatf
Abce1	Abce1
Abcf1	Abcf1
Acin1	Acin1
Actl6a	Actl6a
Actr10	Actr10
Actr2	Actr2
Afg3l2	Afg3l2
Agap6	Ak6
Ak6	Akirin2
Akirin2	Aldoa
Aldoa	Alg1
Alg1	Alg11
Alg11	Alg14
Alg14	Alg2
Alg2	Alyref
Alyref	Anapc11
Anapc11	Anapc2
Anapc2	Anapc4
Anapc4	Anapc5
Anapc5	Ankle2
Ankle2	Aqr
Aqr	Arcn1
Arcn1	Arglu1
Arglu1	Arih1
Arih1	Arl2
Arl2	Armc7
Armc7	Arpc4
Arpc4	Atp2a2
Atp2a2	Atp5b
Atp5b	Atp5d
Atp5d	Atp5j2
Atp5j2	Atp6v0b
Atp6v0b	Atp6v0c
Atp6v0c	Atp6v1a
Atp6v1a	Atp6v1b2
Atp6v1b2	Atp6v1d
Atp6v1d	Atp6v1e1
Atp6v1e1	Atp6v1f
Atp6v1f	Atp6v1g1
Atp6v1g1	Atp6v1h
Atp6v1h	Atr
Atr	Aurka
Aurka	Aurkb
Aurkb	Banp
Banp	Bcas2
Bcas2	Bcl2l1
Bcl2l1	Bclaf1
Bclaf1	Bdp1
Bdp1	Birc5
Birc5	Bms1
Bms1	Bop1
Bop1	Brd4
Brd4	Brf1
Brf1	Brf2
Brf2	Brix1
Brix1	Bub1
Bub1	Bub1b
Bub1b	Bub3
Bub3	Bud13
Bud13	Bud31
Bud31	Bysl
Bysl	Cactin
C21orf59	Capzb
C3orf17	Cars
C9orf114	Ccdc59
Cactin	Ccdc84
Capzb	Ccdc86
Cars	Ccna2
Ccdc59	Ccnb1
Ccdc84	Ccnh
Ccdc86	Ccnk
Ccdc94	Cct2
Ccna2	Cct3
Ccnb1	Cct4
Ccnh	Cct5
Ccnk	Cct8
Cct2	Cdc123
Cct3	Cdc16
Cct4	Cdc20
Cct5	Cdc23
Cct8	Cdc27
Cdc123	Cdc37
Cdc16	Cdc40
Cdc20	Cdc45
Cdc23	Cdc5l
Cdc27	Cdc6
Cdc37	Cdc7
Cdc40	Cdc73
Cdc45	Cdca5
Cdc5l	Cdca8
Cdc6	Cdk1
Cdc7	Cdk2
Cdc73	Cdk7
Cdca5	Cdk9
Cdca8	Cdt1
Cdk1	Cebpz
Cdk11a	Cenpa
Cdk2	Cenpe
Cdk7	Cenpk
Cdk9	Cenpn
Cdt1	Cenpt
Cebpz	Cenpw
Cenpa	Cep192
Cenpe	Chaf1a
Cenpk	Chaf1b
Cenpn	Chchd4
Cenpt	Chd4
Cenpw	Chek1
Cep192	Cherp
Chaf1a	Chmp2a
Chaf1b	Chmp6
Chchd4	Ciao1
Chd4	Cinp
Chek1	Ckap5
Cherp	Clns1a
Chmp2a	Clp1
Chmp6	Clspn
Ciao1	Cltc
Cinp	Cmpk1
Cirh1a	Cmtr1
Ckap5	Cnot3
Clns1a	Cog8
Clp1	Copa
Clspn	Copb1
Cltc	Copb2
Cmpk1	Cope
Cmtr1	Copg1
Cnot3	Cops2
Cog8	Cops4
Copa	Cops5
Copb1	Cops6
Copb2	Copz1
Cope	Coq4
Copg1	Cox17
Cops2	Cpsf1
Cops4	Cpsf2
Cops5	Cpsf3
Cops6	Cpsf4
Copz1	Cpsf6
Coq4	Crcp
Cox17	Crnkl1
Cpsf1	Cse1l
Cpsf2	Csnk1a1
Cpsf3	Csnk2b
Cpsf3l	Cstf3
Cpsf4	Ctcf
Cpsf6	Ctdp1
Crcp	Ctnnbl1
Crnkl1	Ctr9
Cse1l	Cwc22
Csnk1a1	Dad1
Csnk2b	Dap3
Cstf3	Dars
Ctcf	Dbr1
Ctdp1	Dctn2
Ctnnbl1	Dctn3
Ctr9	Dctn5
Cwc22	Dctn6
Dad1	Ddb1
Dap3	Ddost
Dars	Ddx10
Dbr1	Ddx20
Dctn2	Ddx21
Dctn3	Ddx23
Dctn5	Ddx24
Dctn6	Ddx27
Ddb1	Ddx41
Ddost	Ddx42
Ddx10	Ddx46
Ddx20	Ddx47
Ddx21	Ddx49
Ddx23	Ddx51
Ddx24	Ddx54
Ddx27	Ddx55
Ddx41	Ddx56
Ddx42	Ddx59
Ddx46	Ddx6
Ddx47	Dhdds
Ddx49	Dhx15
Ddx51	Dhx16
Ddx54	Dhx33
Ddx55	Dhx36
Ddx56	Dhx37
Ddx59	Dhx8
Ddx6	Dis3
Dgcr14	Dmap1
Dhdds	Dnaja3
Dhx15	Dnajc17
Dhx16	Dnajc9
Dhx33	Dnm2
Dhx36	Dnttip2
Dhx37	Donson
Dhx8	Dph3
Diexf	Dr1
Dis3	Dsn1
Dmap1	Dtl
Dnaja3	Dtymk
Dnajc17	Dut
Dnajc9	Dync1h1
Dnm2	Dync1i2
Dnttip2	Dynlrb1
Donson	Ebna1bp2
Dph3	Ecd
Dr1	Ect2
Dsn1	Eef2
Dtl	Eftud2
Dtymk	Eif1
Dut	Eif1ad
Dync1h1	Eif2b1
Dync1i2	Eif2b2
Dynlrb1	Eif2b3
Ebna1bp2	Eif2b4
Ecd	Eif2b5
Ect2	Eif2s1
Eef2	Eif3a
Eftud2	Eif3b
Eif1	Eif3d
Eif1ad	Eif3e
Eif2b1	Eif3g
Eif2b2	Eif3h
Eif2b3	Eif3i
Eif2b4	Eif3m
Eif2b5	Eif4a1
Eif2s1	Eif4a3
Eif3a	Eif4e
Eif3b	Eif4g1
Eif3d	Eif5
Eif3e	Eif5a
Eif3g	Eif6
Eif3h	Elac2
Eif3i	Ell
Eif3m	Elp3
Eif4a1	Elp6
Eif4a3	Ep400
Eif4e	Eprs
Eif4g1	Ercc2
Eif5	Erh
Eif5a	Espl1
Eif6	Etf1
Elac2	Exosc2
Ell	Exosc3
Elp3	Exosc4
Elp6	Exosc5
Ep400	Exosc7
Eprs	Exosc8
Ercc2	Exosc9
Erh	Fam32a
Espl1	Farsa
Etf1	Farsb
Exosc2	Fbl
Exosc3	Fbxo5
Exosc4	Fen1
Exosc5	Fip1l1
Exosc6	Fnta
Exosc7	Ftsj3
Exosc8	Gabpa
Exosc9	Gars
Fam32a	Gbf1
Fam96b	Gemin5
Farsa	Gemin7
Farsb	Ggps1
Fbl	Gins1
Fbxo5	Gins2
Fen1	Gins3
Fip1l1	Gins4
Fnta	Gmppb
Ftsj3	Gnl2
Gabpa	Gnl3
Gars	Gosr2
Gbf1	Gpn1
Gemin5	Gpn2
Gemin7	Gpn3
Ggps1	Gps1
Ggtlc2	Grpel1
Gins1	Gspt1
Gins2	Gtf2a1
Gins3	Gtf2a2
Gins4	Gtf2b
Gltscr2	Gtf2e1
Gmppb	Gtf2e2
Gnb2l1	Gtf2f2
Gnl2	Gtf2h1
Gnl3	Gtf2h4
Golga6a	Gtf3a
Gosr2	Gtf3c1
Gpn1	Gtpbp4
Gpn2	Guk1
Gpn3	Hars
Gps1	Haus1
Grpel1	Haus3
Gspt1	Haus4
Gtf2a1	Haus5
Gtf2a2	Haus8
Gtf2b	Hdac3
Gtf2e1	Heatr1
Gtf2e2	Hgs
Gtf2f2	Hinfp
Gtf2h1	Hjurp
Gtf2h4	Hmgcr
Gtf3a	Hmgcs1
Gtf3c1	Hnrnpk
Gtpbp4	Hnrnpl
Guk1	Hnrnpu
Hars	Hspa9
Haus1	Hspd1
Haus3	Hyou1
Haus4	Hypk
Haus5	Iars
Haus8	Iars2
Hdac3	Ik
Heatr1	Ilf2
Hgs	Ilf3
Hinfp	Imp3
Hist1h2be	Imp4
Hist1h2bj	Incenp
Hist1h2bl	Ints1
Hist2h2ac	Ints2
Hist2h2be	Ints3
Hjurp	Ints5
Hmgcr	Ints7
Hmgcs1	Ints8
Hnrnpk	Ints9
Hnrnpl	Ipo11
Hnrnpu	Ipo13
Hspa9	Ipo7
Hspd1	Isca2
Hyou1	Iscu
Hypk	Isg20l2
Iars	Isy1
Iars2	Kansl2
Ik	Kansl3
Ikbkap	Kars
Ilf2	Kat8
Ilf3	Kcmf1
Imp3	Kif11
Imp4	Kif23
Incenp	Kin
Ints1	Kpnb1
Ints2	Krr1
Ints3	Lars
Ints5	Lonp1
Ints7	Lrr1
Ints8	Lsg1
Ints9	Lsm2
Ipo11	Lsm3
Ipo13	Lsm4
Ipo7	Lsm7
Isca2	Ltv1
Iscu	Luc7l3
Isg20l2	Lyrm4
Isy1	Mad2l1
Kansl2	Mad2l2
Kansl3	Mak16
Kars	Mars
Kat8	Mastl
Kcmf1	Mat2a
Kiaa1429	Mcm2
Kif11	Mcm3
Kif23	Mcm3ap
Kin	Mcm4
Kpnb1	Mcm5
Krr1	Mcm6
Lars	Mcm7
Lonp1	Mdn1
Lrr1	Med11
Lsg1	Med17
Lsm2	Med18
Lsm3	Med21
Lsm4	Med22
Lsm7	Med26
Ltv1	Med28
Luc7l3	Med29
Lyrm4	Med30
Mad2l1	Med4
Mad2l2	Med6
Mak16	Mepce
Mars	Mettl16
Mastl	Mis12
Mat2a	Mms22l
Mcm2	Mphosph10
Mcm3	Mrpl10
Mcm3ap	Mrpl34
Mcm4	Mrpl36
Mcm5	Mrpl49
Mcm6	Mrps21
Mcm7	Mrps5
Mdn1	Mrto4
Med11	Mtbp
Med17	Mtor
Med18	Mvk
Med21	Mybbp1a
Med22	Myc
Med26	Naa15
Med28	Naa20
Med29	Naa50
Med30	Naca
Med4	Napa
Med6	Nars
Mepce	Nat10
Mettl16	Ncapd2
Mfap1	Ncapg
Mis12	Ncaph
Mms22l	Ncbp1
Mphosph10	Ncbp2
Mrpl10	Ncl
Mrpl34	Ndc80
Mrpl36	Nedd1
Mrpl49	Nedd8
Mrps21	Nelfe
Mrps5	Nfs1
Mrto4	Nfyc
Mtbp	Nhp2
Mtor	Nifk
Mvk	Nip7
Mybbp1a	Nle1
Myc	Nmd3
Naa15	Nob1
Naa20	Noc4l
Naa50	Nol10
Naca	Nol12
Napa	Nol6
Narfl	Nol7
Nars	Nol8
Nat10	Nol9
Ncapd2	Nom1
Ncapg	Nop10
Ncaph	Nop14
Ncbp1	Nop16
Ncbp2	Nop2
Ncl	Nop56
Ndc80	Nop58
Nedd1	Nop9
Nedd8	Npat
Nelfe	Nploc4
Nfs1	Nrbp1
Nfyc	Nrde2
Nhp2	Nrf1
Nhp2l1	Nsa2
Nifk	Nubp1
Nip7	Nudt21
Nle1	Nuf2
Nmd3	Numa1
Nob1	Nup107
Noc4l	Nup133
Nol10	Nup153
Nol12	Nup155
Nol6	Nup160
Nol7	Nup205
Nol8	Nup214
Nol9	Nup85
Nom1	Nup88
Nop10	Nup93
Nop14	Nup98
Nop16	Nus1
Nop2	Nutf2
Nop56	Nvl
Nop58	Nxf1
Nop9	Oip5
Notch2nl	Orc1
Npat	Orc6
Nploc4	Osgep
Nrbp1	Pabpc1
Nrde2	Pabpn1
Nrf1	Paf1
Nsa2	Pafah1b1
Nubp1	Pak1ip1
Nudt21	Pam16
Nuf2	Pcbp1
Numa1	Pcbp2
Nup107	Pcf11
Nup133	Pcid2
Nup153	Pcna
Nup155	Pdcd11
Nup160	Pdcd2
Nup205	Pdcd7
Nup214	Pde4dip
Nup62	Pdrg1
Nup85	Pelp1
Nup88	Pes1
Nup93	Pfdn2
Nup98	Pfdn6
Nus1	Phax
Nutf2	Phb
Nvl	Phb2
Nxf1	Phf5a
Oip5	Pkmyt1
Oraov1	Plk1
Orc1	Plk4
Orc6	Plrg1
Osgep	Pmf1
Pabpc1	Pmpca
Pabpn1	Pmpcb
Paf1	Pnn
Pafah1b1	Pnpt1
Pak1ip1	Pola2
Pam16	Pold1
Pcbp1	Pold2
Pcbp2	Pold3
Pcf11	Pole
Pcid2	Polr1a
Pcna	Polr1b
Pdcd11	Polr1c
Pdcd2	Polr2a
Pdcd7	Polr2b
Pde4dip	Polr2c
Pdrg1	Polr2d
Pelp1	Polr2e
Pes1	Polr2f
Pfdn2	Polr2g
Pfdn6	Polr2h
Phax	Polr2i
Phb	Polr2k
Phb2	Polr2l
Phf5a	Polr3a
Pkmyt1	Polr3b
Plk1	Polr3c
Plk4	Polr3e
Plrg1	Polr3f
Pmf1	Polr3h
Pmpca	Polr3k
Pmpcb	Pop1
Pnn	Pop5
Pnpt1	Ppa1
Pola2	Ppan
Pold1	Ppil1
Pold2	Ppil2
Pold3	Ppil4
Pole	Ppp1ca
Polr1a	Ppp1r10
Polr1b	Ppp1r11
Polr1c	Ppp1r12a
Polr2a	Ppp1r2
Polr2b	Ppp1r7
Polr2c	Ppp1r8
Polr2d	Ppp4c
Polr2e	Ppwd1
Polr2f	Prc1
Polr2g	Preb
Polr2h	Prelid1
Polr2i	Prim1
Polr2k	Prmt5
Polr2l	Prpf19
Polr3a	Prpf3
Polr3b	Prpf31
Polr3c	Prpf38a
Polr3e	Prpf38b
Polr3f	Prpf4
Polr3h	Prpf40a
Polr3k	Prpf6
Pop1	Prpf8
Pop5	Psma1
Ppa1	Psma2
Ppan	Psma3
Ppil1	Psma4
Ppil2	Psma5
Ppil4	Psma6
Ppp1ca	Psma7
Ppp1r10	Psmb1
Ppp1r11	Psmb2
Ppp1r12a	Psmb3
Ppp1r2	Psmb4
Ppp1r7	Psmb5
Ppp1r8	Psmb6
Ppp4c	Psmb7
Ppwd1	Psmc1
Prc1	Psmc2
Preb	Psmc3
Prelid1	Psmc4
Prim1	Psmc5
Prmt1	Psmc6
Prmt5	Psmd1
Prpf19	Psmd11
Prpf3	Psmd12
Prpf31	Psmd13
Prpf38a	Psmd14
Prpf38b	Psmd2
Prpf4	Psmd3
Prpf40a	Psmd4
Prpf6	Psmd6
Prpf8	Psmd7
Psma1	Psmg3
Psma2	Psmg4
Psma3	Ptcd3
Psma4	Ptpn23
Psma5	Puf60
Psma6	Pwp2
Psma7	Qars
Psmb1	Rabggta
Psmb2	Rabggtb
Psmb3	Racgap1
Psmb4	Rad17
Psmb5	Rad21
Psmb6	Rad51
Psmb7	Rad51c
Psmc1	Rae1
Psmc2	Ran
Psmc3	Ranbp2
Psmc4	Rangap1
Psmc5	Rars
Psmc6	Rbbp4
Psmd1	Rbbp5
Psmd11	Rbbp6
Psmd12	Rbbp8
Psmd13	Rbm14
Psmd14	Rbm17
Psmd2	Rbm19
Psmd3	Rbm22
Psmd4	Rbm25
Psmd6	Rbm39
Psmd7	Rbm8a
Psmg3	Rbmxl1
Psmg4	Rcc1
Ptcd3	Rcl1
Ptpn23	Rfc2
Puf60	Rfc3
Pwp2	Rfc4
Qars	Rfc5
Rabggta	Rint1
Rabggtb	Riok1
Racgap1	Rnf20
Rad17	Rngtt
Rad21	Rnmt
Rad51	Rnpc3
Rad51c	Romo1
Rae1	Rpa1
Ran	Rpa2
Ranbp2	Rpa3
Rangap1	Rpain
Rars	Rpap1
Rbbp4	Rpap2
Rbbp5	Rpap3
Rbbp6	Rpe
Rbbp8	Rpf1
Rbm14	Rpf2
Rbm17	Rpl10a
Rbm19	Rpl11
Rbm22	Rpl12
Rbm25	Rpl14
Rbm39	Rpl17
Rbm42	Rpl18
Rbm8a	Rpl19
Rbmxl1	Rpl23
Rcc1	Rpl27
Rcl1	Rpl27a
Rfc2	Rpl3
Rfc3	Rpl31
Rfc4	Rpl34
Rfc5	Rpl35
Rint1	Rpl35a
Riok1	Rpl36
Riok2	Rpl36al
Rnf20	Rpl37a
Rngtt	Rpl38
Rnmt	Rpl4
Rnpc3	Rpl5
Romo1	Rpl7
Rpa1	Rpl7a
Rpa2	Rpl8
Rpa3	Rplp0
Rpain	Rplp2
Rpap1	Rpn2
Rpap2	Rpp14
Rpap3	Rps10
Rpe	Rps11
Rpf1	Rps12
Rpf2	Rps13
Rpl10a	Rps15a
Rpl11	Rps16
Rpl12	Rps19
Rpl14	Rps19bp1
Rpl17	Rps20
Rpl18	Rps21
Rpl19	Rps23
Rpl23	Rps24
Rpl24	Rps25
Rpl27	Rps27a
Rpl27a	Rps28
Rpl3	Rps29
Rpl31	Rps3
Rpl34	Rps6
Rpl35	Rps8
Rpl35a	Rps9
Rpl36	Rptor
Rpl36al	Rrm1
Rpl37a	Rrm2
Rpl38	Rrp1
Rpl4	Rrp12
Rpl5	Rrp15
Rpl7	Rrs1
Rpl7a	Rsl1d1
Rpl8	Rsl24d1
Rplp0	Ruvbl1
Rplp2	Ruvbl2
Rpn2	Sacm1l
Rpp14	Sae1
Rps10	Sap18
Rps11	Sap30bp
Rps12	Sars
Rps13	Sart1
Rps15a	Sart3
Rps16	Sbds
Rps19	Sbno1
Rps19bp1	Scfd1
Rps20	Sdad1
Rps21	Sde2
Rps23	Sdhc
Rps24	Sec13
Rps25	Sec61a1
Rps27a	Sec61g
Rps28	Seh1l
Rps29	Senp6
Rps3	Setd1a
Rps6	Sf1
Rps8	Sf3a1
Rps9	Sf3a2
Rptor	Sf3a3
Rrm1	Sf3b1
Rrm2	Sf3b2
Rrp1	Sf3b3
Rrp12	Sf3b4
Rrp15	Sf3b5
Rrs1	Sfpq
Rsl1d1	Sfswap
Rsl24d1	Sin3a
Rtfdc1	Ska3
Ruvbl1	Slc35b1
Ruvbl2	Slc7a6os
Sacm1l	Slu7
Sae1	Smc2
Sap18	Smc3
Sap30bp	Smc4
Sars	Smg1
Sart1	Smg5
Sart3	Smg6
Sbds	Smndc1
Sbno1	Smu1
Scfd1	Snapc1
Sdad1	Snapc2
Sde2	Snapc3
Sdhc	Snapc4
Sec13	Snapc5
Sec61a1	Snf8
Sec61g	Snrnp200
Seh1l	Snrnp25
Senp6	Snrnp27
Setd1a	Snrnp35
Sf1	Snrnp40
Sf3a1	Snrnp70
Sf3a2	Snrpa1
Sf3a3	Snrpb
Sf3b1	Snrpc
Sf3b2	Snrpd1
Sf3b3	Snrpd2
Sf3b4	Snrpd3
Sf3b5	Snrpe
Sfpq	Snrpf
Sfswap	Snrpg
Sgol1	Snupn
Shfm1	Snw1
Sin3a	Sod1
Ska3	Son
Skiv2l2	Spata5l1
Slc35b1	Spc24
Slc7a6os	Spc25
Slu7	Spcs2
Smc2	Spcs3
Smc3	Spdl1
Smc4	Sprtn
Smg1	Srbd1
Smg5	Srcap
Smg6	Srp19
Smndc1	Srp68
Smu1	Srp72
Snapc1	Srp9
Snapc2	Srpr
Snapc3	Srrm1
Snapc4	Srrt
Snapc5	Srsf1
Snf8	Srsf10
Snrnp200	Srsf11
Snrnp25	Srsf2
Snrnp27	Srsf3
Snrnp35	Srsf7
Snrnp40	Ss18l2
Snrnp70	Ssrp1
Snrpa1	Ssu72
Snrpb	Sugp1
Snrpc	Supv3l1
Snrpd1	Surf6
Snrpd2	Syf2
Snrpd3	Sympk
Snrpe	Sys1
Snrpf	Tada2a
Snrpg	Taf10
Snupn	Taf1b
Snw1	Taf1c
Sod1	Taf6
Son	Tango6
Spata5l1	Tars
Spc24	Tbca
Spc25	Tbcb
Spcs2	Tbcd
Spcs3	Tbl3
Spdl1	Tcp1
Spdye1	Tex10
Sprtn	Tfip11
Srbd1	Tgs1
Srcap	Thoc1
Srp19	Thoc5
Srp54	Thoc7
Srp68	Ticrr
Srp72	Timeless
Srp9	Timm10
Srpr	Timm13
Srrm1	Timm44
Srrt	Timm9
Srsf1	Tinf2
Srsf10	Tipin
Srsf11	Tma16
Srsf2	Tmem258
Srsf3	Tnpo3
Srsf7	Tomm22
Ss18l2	Tomm40
Ssrp1	Tonsl
Ssu72	Top1
Stx5	Top2a
Sugp1	Top3a
Supt5h	Topbp1
Supt6h	Tpr
Supv3l1	Tpt1
Surf6	Tpx2
Syf2	Trappc1
Sympk	Trappc11
Sys1	Trappc3
Tada2a	Trappc4
Taf10	Trappc5
Taf1b	Trappc8
Taf1c	Triap1
Taf6	Trmt112
Tango6	Trnt1
Tars	Trrap
Tbca	Tsg101
Tbcb	Tsr1
Tbcd	Ttc1
Tbl3	Ttc27
Tceb2	Tti1
Tcp1	Tti2
Tex10	Ttk
Tfip11	Tuba1c
Tgs1	Tubg1
Thoc1	Tubgcp2
Thoc5	Tubgcp3
Thoc7	Tubgcp4
Ticrr	Tubgcp5
Timeless	Tubgcp6
Timm10	Tut1
Timm13	Twistnb
Timm44	Txnl4a
Timm9	Txnl4b
Tinf2	U2af1
Tipin	U2af2
Tma16	U2surp
Tmem258	Uba2
Tnpo3	Ubap1
Tomm22	Ube2i
Tomm40	Ube2l3
Tonsl	Ube2m
Top1	Ube2n
Top2a	Ubl5
Top3a	Ubr4
Topbp1	Ubtf
Tp53rk	Upf1
Tpr	Upf2
Tpt1	Uqcrh
Tpx2	Urb1
Trappc1	Urb2
Trappc11	Uri1
Trappc3	Usp36
Trappc4	Usp39
Trappc5	Usp5
Trappc8	Uspl1
Triap1	Utp15
Trmt112	Utp18
Trnt1	Utp20
Trrap	Utp23
Tsg101	Utp6
Tsr1	Vars
Ttc1	Vcp
Ttc27	Vmp1
Tti1	Vps18
Tti2	Wars
Ttk	Wbp1
Tuba1c	Wbp11
Tubb	Wdhd1
Tubg1	Wdr12
Tubgcp2	Wdr18
Tubgcp3	Wdr25
Tubgcp4	Wdr3
Tubgcp5	Wdr43
Tubgcp6	Wdr46
Tut1	Wdr5
Twistnb	Wdr55
Txn	Wdr70
Txnl4a	Wdr74
Txnl4b	Wdr75
U2af1	Wdr77
U2af2	Wdr82
U2surp	Wee1
Uba2	Xab2
Ubap1	Xpo1
Ube2i	Xrcc6
Ube2l3	Xrn2
Ube2m	Yae1d1
Ube2n	Yars
Ubl5	Ybx1
Ubr4	Ykt6
Ubtf	Yrdc
Ufd1l	Yy1
Upf1	Zbtb11
Upf2	Zbtb17
Uqcrh	Zc3h8
Urb1	Zmat2
Urb2	Zmat5
Uri1	Znhit2
Usp36	Znrd1
Usp39
Usp5
Uspl1
Utp11l
Utp15
Utp18
Utp20
Utp23
Utp6
Vars
Vcp
Vmp1
Vps18
Vps25
Vps28
Wars
Wbp1
Wbp11
Wbscr22
Wdhd1
Wdr12
Wdr18
Wdr25
Wdr3
Wdr43
Wdr46
Wdr5
Wdr55
Wdr70
Wdr74
Wdr75
Wdr77
Wdr82
Wee1
Xab2
Xpo1
Xrcc6
Xrn2
Yae1d1
Yars
Ybx1
Ykt6
Yrdc
Yy1
Zbtb11
Zbtb17
Zc3h8
Zmat2
Zmat5
Znf131
Znf207
Znf407
Znf830
Znhit2
Znrd1

## Sheet: 2
2. Intense screen MAGecK output
id	num	neg|score	neg|p-value	neg|fdr	neg|rank	neg|goodsgrna	neg|lfc	pos|score	pos|p-value	pos|fdr	pos|rank	pos|goodsgrna	pos|lfc
Trp53	4	1	1	1	19674	0	0	4.4683e-17	2.5161e-07	0.000354	1	4	1.1246
B4galnt1	4	1	1	1	19673	0	0	9.999e-13	2.5161e-07	0.000354	2	4	0.6598
Tnfrsf4	4	1	1	1	19672	0	0	8.69e-12	2.5161e-07	0.000354	3	4	0.59436
Serf2	4	1	1	1	19671	0	0	9.4795e-12	2.5161e-07	0.000354	4	4	0.6709
B3galt4	4	0.99957	0.99969	1	19628	0	0	2.4264e-11	2.5161e-07	0.000354	5	4	0.79053
Myb	4	0.99938	0.99964	1	19623	0	0	1.481e-10	2.5161e-07	0.000354	6	4	0.49237
Tnfrsf1b	4	0.99999	1	1	19660	0	0	5.6872e-10	2.5161e-07	0.000354	7	4	0.58046
Gpatch8	4	1	1	1	19670	0	0	2.1522e-09	2.5161e-07	0.000354	8	4	0.54576
Larp1	4	1	1	1	19668	0	0	1.4977e-08	2.5161e-07	0.000354	9	4	0.40173
C330007P06Rik	4	1	1	1	19669	0	0	3.7349e-08	2.5161e-07	0.000354	10	4	0.49564
Cdk17	4	0.99994	0.99997	1	19648	0	0	1.0242e-07	2.5161e-07	0.000354	11	4	0.37961
Apbb1ip	4	1	1	1	19662	0	0	1.9261e-07	2.5161e-07	0.000354	12	4	0.40542
Eif4g2	4	0.98907	0.98772	1	19317	0	0	2.2801e-07	2.5161e-07	0.000354	13	2	0.95988
Fas	4	0.53394	0.49299	0.982008	9723	1	-0.26703	3.6085e-07	2.5161e-07	0.000354	14	3	0.73468
Tle3	4	0.95073	0.94621	1	18337	0	0	7.056e-07	7.5484e-07	0.000782	15	3	0.39553
Gzmb	4	1	1	1	19667	0	0	8.1605e-07	7.5484e-07	0.000782	16	4	0.38168
Fermt3	4	0.9671	0.96307	1	18739	0	0	8.8262e-07	7.5484e-07	0.000782	17	3	0.42138
Bhlhe40	4	1	1	1	19666	0	0	9.0705e-07	7.5484e-07	0.000782	18	4	0.442
Sec62	4	0.95236	0.94753	1	18382	0	0	1.0647e-06	7.5484e-07	0.000782	19	3	0.59775
Crkl	4	1	1	1	19665	0	0	1.1238e-06	1.2581e-06	0.001238	20	4	0.34589
Itgal	4	1	1	1	19664	0	0	1.8587e-06	2.2645e-06	0.002122	21	4	0.38015
Morf4l1	4	0.99822	0.9986	1	19583	0	0	3.1355e-06	3.271e-06	0.002925	22	4	0.34849
Dnttip1	4	0.99997	0.99998	1	19653	0	0	3.4625e-06	4.2774e-06	0.003366	23	4	0.49841
Arid1a	4	0.9999	0.99993	1	19645	0	0	3.4711e-06	4.2774e-06	0.003366	24	4	0.37225
Sh2d3c	4	1	1	1	19663	0	0	3.5032e-06	4.2774e-06	0.003366	25	4	0.28748
Hdac1	4	0.92304	0.91525	1	17662	0	0	3.5867e-06	4.7807e-06	0.003618	26	3	0.48208
Lemd3	4	0.99999	1	1	19661	0	0	5.8535e-06	9.8129e-06	0.006895	27	4	0.30291
Dhx40	4	0.99999	1	1	19659	0	0	6.3985e-06	9.8129e-06	0.006895	28	4	0.35126
Cdkn1a	4	0.99999	0.99999	1	19658	0	0	9.7762e-06	2.2394e-05	0.015193	29	4	0.33616
Cd2	4	0.81344	0.76669	0.992599	15188	0	0	1.1992e-05	2.4407e-05	0.01549	30	3	0.32043
Snrpb2	4	0.99999	0.99999	1	19657	0	0	1.2791e-05	2.4407e-05	0.01549	31	4	0.35068
Naa10	4	0.55159	0.50407	0.982008	10004	1	-0.13703	1.6016e-05	2.6923e-05	0.016553	32	3	0.35841
Cd3d	4	0.99998	0.99999	1	19656	0	0	1.8614e-05	4.6548e-05	0.026937	33	4	0.38287
Cdkn2a	4	0.97433	0.96908	1	18931	0	0	1.923e-05	4.6548e-05	0.026937	34	3	0.4702
Cers5	4	0.99601	0.99538	1	19512	0	0	2.4658e-05	5.1078e-05	0.02827	35	3	0.37761
St3gal2	4	0.97549	0.97169	1	18961	0	0	2.6883e-05	5.2587e-05	0.02827	36	3	0.35591
Traf6	4	0.99997	0.99998	1	19655	0	0	2.9166e-05	5.46e-05	0.02827	37	4	0.33016
Smad7	4	0.99997	0.99998	1	19654	0	0	2.9527e-05	5.46e-05	0.02827	38	4	0.3637
Skil	4	0.99997	0.99998	1	19652	0	0	3.4602e-05	5.6613e-05	0.028561	39	4	0.31396
Cd68	4	0.99996	0.99998	1	19651	0	0	3.8391e-05	9.0832e-05	0.044678	40	4	0.29762
Iqcf3	4	0.98558	0.9841	1	19230	0	0	4.8373e-05	0.00011096	0.052695	41	3	0.41258
Chrnb1	4	0.86001	0.83344	1	16210	0	0	5.3747e-05	0.00012002	0.052695	42	3	0.36573
A830018L16Rik	4	0.99995	0.99997	1	19650	0	0	5.4679e-05	0.00012052	0.052695	43	4	0.23905
Slc33a1	4	0.9989	0.9993	1	19605	0	0	5.4935e-05	0.00012052	0.052695	44	4	0.34371
Cyp2c65	4	0.99994	0.99997	1	19649	0	0	5.5743e-05	0.00012052	0.052695	45	4	0.34596
Icam1	4	0.41669	0.38214	0.914008	8193	1	-0.18688	6.3181e-05	0.00017537	0.074679	46	3	0.42366
Mbnl1	4	0.17585	0.17098	0.73177	4594	1	-0.2929	6.562e-05	0.00017839	0.074679	47	3	0.36387
Brwd3	4	0.99879	0.99921	1	19603	0	0	7.7561e-05	0.00020154	0.082611	48	4	0.25799
F8a	4	0.99512	0.99439	1	19482	0	0	8.1382e-05	0.00021261	0.083188	49	3	0.25149
Mettl5	4	0.99991	0.99994	1	19647	0	0	8.6247e-05	0.00021312	0.083188	50	4	0.35182
Golph3	4	0.99991	0.99994	1	19646	0	0	9.2251e-05	0.00021563	0.083188	51	4	0.34499
Zeb2	4	0.88822	0.8749	1	16858	0	0	0.00010019	0.00022117	0.083682	52	3	0.38263
Atp8b4	4	0.9999	0.99993	1	19644	0	0	0.00010436	0.00022972	0.085279	53	4	0.24158
Zmat3	4	0.99653	0.99653	1	19536	0	0	0.0001206	0.00025036	0.091217	54	3	0.50513
Sgpp1	4	0.99987	0.99991	1	19643	0	0	0.00013243	0.00029061	0.10396	55	4	0.27842
Ahdc1	4	0.99959	0.9997	1	19631	0	0	0.00015076	0.00030571	0.107408	56	4	0.27802
Maml2	4	0.99985	0.99988	1	19642	0	0	0.00015324	0.0003198	0.110387	57	4	0.28631
4933409G03Rik	4	0.99571	0.99502	1	19506	0	0	0.00017203	0.00035628	0.12086	58	3	0.28065
Olfr351	4	0.99982	0.99986	1	19641	0	0	0.00017781	0.00037365	0.122525	59	4	0.20904
AW551984	4	0.99982	0.99986	1	19640	0	0	0.00017792	0.00037365	0.122525	60	4	0.21965
Vmn2r80	4	0.47927	0.45039	0.979813	8973	1	-0.15867	0.00018375	0.00040032	0.129119	61	3	0.33844
Olfr905	4	0.1011	0.08812	0.537602	3207	1	-0.91173	0.00019106	0.00041843	0.132785	62	3	0.40812
Trim28	4	0.95095	0.94621	1	18342	0	0	0.00020812	0.00043806	0.136807	63	3	0.25615
Mfsd9	4	0.99979	0.99982	1	19639	0	0	0.00021035	0.00044863	0.137918	64	4	0.23818
Saxo2	4	0.99801	0.99836	1	19577	0	0	0.00022268	0.00046976	0.137959	65	4	0.26674
Kctd4	4	0.99978	0.99981	1	19638	0	0	0.00022496	0.00047681	0.137959	66	4	0.23384
Fndc3a	4	0.98396	0.98225	1	19179	0	0	0.00022593	0.00047681	0.137959	67	3	0.30485
Fgl1	4	0.99977	0.99981	1	19637	0	0	0.00022672	0.00047681	0.137959	68	4	0.23022
Olfr275	4	0.8297	0.79373	1	15548	0	0	0.00025009	0.00057141	0.162936	69	2	0.38965
Lipf	4	0.70323	0.64809	0.988875	12787	0	0	0.00025686	0.00064438	0.176812	70	3	0.29823
Dnajc13	4	0.74429	0.69347	0.988875	13660	0	0	0.00026307	0.00064489	0.176812	71	3	0.3392
Abi3bp	4	0.98764	0.98633	1	19283	0	0	0.00027179	0.00065797	0.176812	72	2	0.53495
Thy1	4	0.51982	0.48189	0.982008	9527	1	-0.19463	0.00028297	0.00067307	0.176812	73	2	0.35949
Kras	4	0.99972	0.99978	1	19636	0	0	0.00028382	0.00067307	0.176812	74	4	0.26189
Itgb2	4	0.71474	0.66081	0.988875	13024	0	0	0.00029753	0.00069722	0.176812	75	3	0.51212
Defb34	4	0.99709	0.99754	1	19548	0	0	0.00030455	0.00070225	0.176812	76	3	0.23414
Ncapg	4	0.40024	0.37099	0.911708	8001	1	-0.26548	0.00030482	0.00070225	0.176812	77	3	0.38953
Lyst	4	0.98456	0.98355	1	19201	0	0	0.00032157	0.00071634	0.176812	78	3	0.34578
Sclt1	4	0.99967	0.99975	1	19635	0	0	0.00033441	0.0007249	0.176812	79	4	0.30621
Zbtb7a	4	0.99966	0.99975	1	19634	0	0	0.0003391	0.0007249	0.176812	80	4	0.21889
Slc35e1	4	0.99966	0.99975	1	19633	0	0	0.00034036	0.00072792	0.176812	81	4	0.2117
Zfp763	4	0.99963	0.99972	1	19632	0	0	0.00036669	0.00075509	0.178993	82	4	0.26566
Hdac7	4	0.52111	0.48189	0.982008	9542	1	-0.13913	0.00036752	0.00075509	0.178993	83	3	0.30271
Esp34	4	0.18523	0.18205	0.745742	4801	1	-0.4166	0.00040381	0.00087486	0.204135	84	3	0.39143
Foxp1	4	0.74554	0.69506	0.988875	13686	0	0	0.00040765	0.00088191	0.204135	85	3	0.25074
Dido1	4	0.99958	0.99969	1	19630	0	0	0.000423	0.00093374	0.211164	86	4	0.25427
Myo5c	4	0.99957	0.99969	1	19629	0	0	0.00042552	0.00093374	0.211164	87	4	0.28221
Lyzl4	4	0.99956	0.99969	1	19627	0	0	0.00043697	0.00096192	0.21276	88	4	0.20577
Scaf8	4	0.94697	0.94214	1	18249	0	0	0.00046955	0.00096242	0.21276	89	2	0.29132
Sec63	4	0.99952	0.99969	1	19626	0	0	0.00047738	0.001055	0.230638	90	4	0.2757
Tm9sf2	4	0.92921	0.92195	1	17822	0	0	0.00048607	0.0011063	0.235974	91	3	0.42134
Derl1	4	0.99949	0.99967	1	19625	0	0	0.00050747	0.0011154	0.235974	92	4	0.29057
Slc35c1	4	0.97914	0.97659	1	19051	0	0	0.00050878	0.0011154	0.235974	93	3	0.27431
Pdia3	4	0.98535	0.9841	1	19221	0	0	0.00052912	0.0012246	0.253726	94	3	0.35821
Fryl	4	0.99944	0.99966	1	19624	0	0	0.00055973	0.0012251	0.253726	95	4	0.22982
Golph3l	4	0.95963	0.95314	1	18565	0	0	0.00057663	0.0012608	0.258406	96	3	0.30843
Rbm44	4	0.9966	0.99687	1	19540	0	0	0.00058392	0.001528	0.306779	97	3	0.31462
Pfn4	4	0.96338	0.95999	1	18653	0	0	0.00058978	0.001528	0.306779	98	2	0.51102
Olfr1404	4	0.90214	0.8933	1	17165	0	0	0.00061709	0.0015794	0.310743	99	3	0.32589
Stk38l	4	0.85272	0.82288	1	16060	0	0	0.00061968	0.0015794	0.310743	100	2	0.34185
Mtf2	4	0.99391	0.99323	1	19458	0	0	0.00063155	0.0016071	0.313058	101	3	0.42724
Dppa2	4	0.75429	0.69832	0.988875	13865	0	0	0.00065016	0.0016398	0.313323	102	3	0.32281
Nmt1	4	0.99934	0.99961	1	19622	0	0	0.00066368	0.0016403	0.313323	103	4	0.23156
Vmn2r4	4	0.99931	0.99958	1	19621	0	0	0.00068836	0.001827	0.33548	104	4	0.29086
Ptpn1	4	0.99931	0.99957	1	19620	0	0	0.00069061	0.001832	0.33548	105	4	0.21988
Ccnd3	4	0.81822	0.77341	0.993718	15297	0	0	0.00069344	0.0018728	0.33548	106	3	0.31141
Ifi47	4	0.47209	0.4393	0.970821	8885	1	-0.19208	0.00071834	0.0019457	0.33548	107	3	0.25697
Tas2r105	4	0.9541	0.95063	1	18422	0	0	0.00072912	0.0019457	0.33548	108	3	0.3087
Gm5615	4	0.99923	0.99952	1	19619	0	0	0.00077258	0.0019699	0.33548	109	4	0.23929
Olfr1353	4	0.99921	0.99949	1	19618	0	0	0.00078678	0.0020227	0.33548	110	4	0.15908
Dab1	4	0.9992	0.99948	1	19617	0	0	0.00079974	0.0020368	0.33548	111	4	0.26588
Lrrtm2	4	0.61247	0.55582	0.986659	10996	1	-0.14006	0.00082998	0.0020373	0.33548	112	2	0.36376
Calr3	4	0.99916	0.99946	1	19616	0	0	0.00083649	0.0020504	0.33548	113	4	0.28764
Olfr180	4	0.99915	0.99946	1	19615	0	0	0.00084543	0.0020504	0.33548	114	4	0.2139
Tcl1b1	4	0.85195	0.82066	1	16043	0	0	0.00085686	0.0020504	0.33548	115	3	0.31117
Olfr1406	4	0.52594	0.48743	0.982008	9613	1	-0.20251	0.00090314	0.002072	0.33548	116	2	0.34777
Smek1	4	0.77586	0.72644	0.990134	14355	0	0	0.00090861	0.0020725	0.33548	117	2	0.36385
Fhit	4	0.99908	0.99944	1	19614	0	0	0.00092159	0.0021012	0.33548	118	4	0.15857
Hilpda	4	0.99907	0.99944	1	19613	0	0	0.00092839	0.0021254	0.33548	119	4	0.17588
Plk3	4	0.97614	0.97305	1	18978	0	0	0.00094737	0.0021259	0.33548	120	3	0.37621
Vmn1r24	4	0.97096	0.96602	1	18832	0	0	0.00096328	0.0021656	0.33548	121	3	1.0962
Zfp345	4	0.99903	0.99944	1	19612	0	0	0.00096643	0.0021656	0.33548	122	4	0.21816
Atp10a	4	0.94172	0.93723	1	18126	0	0	0.00097176	0.0021661	0.33548	123	2	0.2928
Olfr195	4	0.23445	0.24929	0.836425	5839	1	-0.2321	0.00097744	0.0021661	0.33548	124	2	0.42983
Olfr1031	4	0.37312	0.34887	0.889582	7713	1	-0.23994	0.0009973	0.0021772	0.33548	125	3	0.25035
Sppl3	4	0.99898	0.99939	1	19611	0	0	0.0010196	0.0022145	0.33548	126	4	0.25599
Lrrc30	4	0.99897	0.99938	1	19610	0	0	0.0010262	0.002224	0.33548	127	4	0.19123
Cbx1	4	0.94332	0.93723	1	18160	0	0	0.0010306	0.0022366	0.33548	128	3	0.35521
Mgat4c	4	0.99897	0.99936	1	19609	0	0	0.0010311	0.0022366	0.33548	129	4	0.21285
Zfp867	4	0.6841	0.63147	0.988875	12369	1	-0.12514	0.001035	0.0022366	0.33548	130	2	0.3501
4930435E12Rik	4	0.99896	0.99936	1	19608	0	0	0.0010375	0.0022366	0.33548	131	4	0.18532
Rfwd2	4	0.99895	0.99935	1	19607	0	0	0.0010501	0.0022522	0.33548	132	4	0.16459
Memo1	4	0.99894	0.99933	1	19606	0	0	0.0010622	0.0022678	0.33548	133	4	0.26762
Mup10	4	0.97399	0.96879	1	18918	0	0	0.0010684	0.0024188	0.342324	134	2	0.4138
Orc3	4	0.252	0.27028	0.850011	6243	1	-0.28314	0.0010883	0.0024193	0.342324	135	2	0.38704
Olfr850	4	0.9277	0.92071	1	17781	0	0	0.0010939	0.0024193	0.342324	136	3	0.29238
4930447C04Rik	4	0.93005	0.92432	1	17841	0	0	0.0011162	0.00245	0.342324	137	3	0.44792
Man1a	4	0.98721	0.98564	1	19270	0	0	0.0011168	0.00245	0.342324	138	3	0.32731
Nck1	4	0.99887	0.99928	1	19604	0	0	0.0011279	0.00245	0.342324	139	4	0.27737
Olfr51	4	0.91776	0.90816	1	17525	0	0	0.0011696	0.0024988	0.342324	140	2	0.47054
Fchsd2	4	0.92735	0.92071	1	17770	0	0	0.0011882	0.0025446	0.342324	141	2	0.46257
Tmem230	4	0.99638	0.996	1	19527	0	0	0.0012088	0.0025451	0.342324	142	3	0.23277
Ube2s	4	0.86416	0.8376	1	16309	0	0	0.0012345	0.0025622	0.342324	143	2	0.25968
Kctd9	4	0.99876	0.99919	1	19602	0	0	0.0012399	0.0025627	0.342324	144	4	0.25287
BC089597	4	0.95818	0.95314	1	18527	0	0	0.0012607	0.0026653	0.342324	145	3	0.2514
Fam111a	4	0.99873	0.99915	1	19601	0	0	0.0012677	0.0026653	0.342324	146	4	0.21656
Olfr55	4	0.99872	0.99915	1	19600	0	0	0.0012772	0.0026658	0.342324	147	4	0.1671
Il16	4	0.93364	0.92876	1	17927	0	0	0.0012903	0.0026789	0.342324	148	2	0.33804
Acot9	4	0.99871	0.99914	1	19599	0	0	0.0012912	0.0026789	0.342324	149	4	0.22704
Olfr141	4	0.9987	0.99914	1	19598	0	0	0.0013033	0.0026789	0.342324	150	4	0.20934
Taar6	4	0.99868	0.99914	1	19597	0	0	0.0013199	0.0026789	0.342324	151	4	0.16552
Hacd4	4	0.9954	0.99463	1	19490	0	0	0.0013251	0.0026794	0.342324	152	3	0.33012
Olfr934	4	0.99866	0.99914	1	19596	0	0	0.0013443	0.0026794	0.342324	153	4	0.74881
Olfr385	4	0.99865	0.99914	1	19595	0	0	0.0013533	0.0026794	0.342324	154	4	0.38426
Sharpin	4	0.99308	0.99255	1	19435	0	0	0.0014177	0.0028269	0.34567	155	3	0.32035
Stx17	4	0.99858	0.99902	1	19594	0	0	0.0014237	0.0028269	0.34567	156	4	0.21844
Vmn2r79	4	0.99856	0.999	1	19593	0	0	0.0014413	0.0028762	0.34567	157	4	0.20026
Olfr1176	4	0.99855	0.999	1	19592	0	0	0.0014484	0.0028767	0.34567	158	4	0.25538
Hdac6	4	0.47571	0.44664	0.979813	8931	1	-0.20961	0.0014512	0.0028948	0.34567	159	2	0.3024
Kif27	4	0.85184	0.82066	1	16041	0	0	0.0014537	0.0028948	0.34567	160	3	0.23815
Btla	4	0.99854	0.99898	1	19591	0	0	0.0014622	0.0028948	0.34567	161	4	0.22942
Ube2e1	4	0.96484	0.96068	1	18690	0	0	0.0014745	0.0028953	0.34567	162	3	0.33201
Mrgprh	4	0.99852	0.99898	1	19590	0	0	0.0014753	0.0028953	0.34567	163	4	0.19508
Alms1	4	0.99851	0.99896	1	19589	0	0	0.0014941	0.0029159	0.34567	164	4	0.1825
Smim8	4	0.56573	0.52062	0.982008	10222	1	-0.2032	0.0014952	0.0029159	0.34567	165	3	0.2849
F10	4	0.98752	0.98598	1	19280	0	0	0.0015053	0.0029165	0.34567	166	3	0.364
Vmn2r100	4	0.95618	0.95233	1	18483	0	0	0.0015256	0.0029441	0.346861	167	2	0.35075
2010005H15Rik	4	0.59156	0.53717	0.982008	10648	1	-0.18393	0.0015374	0.0029869	0.348286	168	3	0.28048
Olfr826	4	0.91465	0.90681	1	17440	0	0	0.0015636	0.0030241	0.348286	169	2	0.47555
Tal2	4	0.50708	0.47072	0.982008	9333	1	-0.20271	0.0015731	0.0030246	0.348286	170	2	0.70684
Gm13103	4	0.8377	0.80219	1	15738	0	0	0.001587	0.003076	0.348286	171	3	0.25426
Gja10	4	0.99839	0.99879	1	19588	0	0	0.0016126	0.0032269	0.348286	172	4	0.19312
Clec4b1	4	0.80389	0.76128	0.992599	14975	0	0	0.0016189	0.0032924	0.348286	173	2	0.31412
Plekhn1	4	0.99838	0.99872	1	19587	0	0	0.0016203	0.0032924	0.348286	174	4	0.16709
Mcam	4	0.22892	0.24434	0.832792	5718	2	-0.22631	0.0016286	0.0033251	0.348286	175	2	0.40322
Vmn1r104	4	0.061448	0.054781	0.415985	2582	1	-0.79446	0.001631	0.0033251	0.348286	176	2	0.30355
Elmsan1	4	0.9838	0.98205	1	19172	0	0	0.0016344	0.0033251	0.348286	177	3	0.31126
Pde6c	4	0.99114	0.99014	1	19381	0	0	0.0016593	0.0033256	0.348286	178	3	0.23009
Nono	4	0.99833	0.99868	1	19586	0	0	0.001665	0.0033256	0.348286	179	4	0.18813
Ube2v1	4	0.99467	0.99404	1	19474	0	0	0.001682	0.0033462	0.348286	180	3	0.30227
Tas2r140	4	0.95507	0.9515	1	18448	0	0	0.0016911	0.0033462	0.348286	181	2	1.5572
Add3	4	0.9983	0.99866	1	19585	0	0	0.0017035	0.0033462	0.348286	182	4	0.24508
Phf10	4	0.87092	0.84664	1	16458	0	0	0.0017148	0.0033467	0.348286	183	3	0.36149
Olfr569	4	0.99826	0.99866	1	19584	0	0	0.0017383	0.0033467	0.348286	184	4	0.20963
Cic	4	0.89281	0.87988	1	16952	0	0	0.0017498	0.0033729	0.348286	185	3	0.21802
N4bp2l1	4	0.88742	0.8749	1	16846	0	0	0.0017827	0.003397	0.348286	186	2	0.39676
Olfr1225	4	0.76195	0.70959	0.990134	14028	0	0	0.0017849	0.003397	0.348286	187	1	0.41928
Havcr2	4	0.96361	0.96068	1	18662	0	0	0.0018113	0.003466	0.348286	188	3	0.25147
Ttll4	4	0.99818	0.99857	1	19582	0	0	0.0018214	0.0035037	0.348286	189	4	0.19585
Mapk1	4	0.94925	0.94441	1	18301	0	0	0.0018405	0.0035344	0.348286	190	3	0.47231
Spop	4	0.99813	0.99851	1	19581	0	0	0.0018686	0.0035626	0.348286	191	4	0.24945
Asxl2	4	0.94414	0.93874	1	18175	0	0	0.0018806	0.00362	0.348286	192	2	0.32095
Wdr27	4	0.55713	0.50591	0.982008	10083	1	-0.18239	0.0018854	0.00362	0.348286	193	2	0.58623
Cpsf4l	4	0.90915	0.90054	1	17319	0	0	0.0018936	0.0036205	0.348286	194	3	0.35309
Zfp677	4	0.9981	0.99842	1	19580	0	0	0.0019028	0.0036492	0.348286	195	4	0.19957
Cops2	4	0.9981	0.99842	1	19579	0	0	0.0019046	0.0036492	0.348286	196	4	0.20266
Ptpn7	4	0.99772	0.998	1	19566	0	0	0.001912	0.0036844	0.348286	197	4	0.2229
Vmn1r232	4	0.99721	0.99767	1	19553	0	0	0.0019305	0.0037141	0.348286	198	3	0.3126
Nsd1	4	0.87026	0.84465	1	16444	0	0	0.0019357	0.0037141	0.348286	199	2	0.41171
Prrg1	4	0.95229	0.94753	1	18379	0	0	0.0019463	0.0037141	0.348286	200	3	0.3038
Ugt8a	4	0.99801	0.99836	1	19578	0	0	0.0019871	0.0037141	0.348286	201	4	0.20261
Hspa13	4	0.87387	0.85046	1	16525	0	0	0.0020056	0.0037146	0.348286	202	3	0.23972
Csnk1g2	4	0.95588	0.95233	1	18474	0	0	0.0020184	0.0037146	0.348286	203	3	0.33668
Rbm15	4	0.76722	0.71425	0.990134	14157	0	0	0.0020361	0.0037146	0.348286	204	2	0.32403
B3galt1	4	0.99796	0.99836	1	19576	0	0	0.0020383	0.0037146	0.348286	205	4	0.19176
Olfr874	4	0.99794	0.99836	1	19575	0	0	0.0020567	0.0037146	0.348286	206	4	0.24471
Smok2a	4	0.97063	0.96602	1	18819	0	0	0.0020593	0.0037146	0.348286	207	2	0.38397
Ppp4r2	4	0.5266	0.48743	0.982008	9620	1	-0.18813	0.002062	0.0037146	0.348286	208	3	0.253
Cfl2	4	0.85851	0.83033	1	16175	0	0	0.0020739	0.0037473	0.348286	209	3	0.31417
Fbxw18	4	0.99792	0.99832	1	19574	0	0	0.002083	0.0037478	0.348286	210	4	0.22107
Cnep1r1	4	0.95962	0.95314	1	18564	0	0	0.0021124	0.0038117	0.348286	211	3	0.2805
Poln	4	0.99789	0.99825	1	19573	0	0	0.0021149	0.0038122	0.348286	212	4	0.23982
Gm11565	4	0.99788	0.99825	1	19572	0	0	0.0021211	0.0038489	0.348286	213	4	0.23317
Olfr113	4	0.93972	0.93671	1	18068	0	0	0.0021366	0.0038494	0.348286	214	1	0.50501
Hapln4	4	0.87429	0.85143	1	16532	0	0	0.0021399	0.0038494	0.348286	215	3	0.25272
Aff4	4	0.99785	0.99822	1	19571	0	0	0.0021546	0.0038821	0.348286	216	4	0.20341
Gm2016	4	0.32886	0.32667	0.883099	7259	1	-0.23167	0.0021546	0.0038821	0.348286	217	3	0.2897
Slc35f4	4	0.99784	0.99822	1	19570	0	0	0.0021586	0.0038821	0.348286	218	4	0.1775
BC005561	4	0.71405	0.659	0.988875	13009	0	0	0.0021762	0.0039284	0.348286	219	3	0.30248
Ptms	4	0.99496	0.9943	1	19480	0	0	0.002181	0.0039632	0.348286	220	3	0.53876
Pamr1	4	0.51921	0.48189	0.982008	9516	1	-0.16794	0.0021955	0.0040155	0.348286	221	3	0.25147
Prps1l1	4	0.31899	0.3192	0.875912	7164	1	-0.22416	0.0022176	0.004016	0.348286	222	2	0.41896
Vmn2r97	4	0.99778	0.99808	1	19569	0	0	0.0022197	0.0040532	0.348286	223	4	0.24854
Dopey1	4	0.99777	0.99808	1	19568	0	0	0.0022254	0.0040532	0.348286	224	4	0.17415
Ppdpf	4	0.99777	0.99808	1	19567	0	0	0.0022326	0.0040532	0.348286	225	4	0.18566
Rhof	4	0.97486	0.96967	1	18946	0	0	0.0022443	0.0040532	0.348286	226	3	0.22727
1700020N15Rik	4	0.99649	0.99647	1	19533	0	0	0.0022453	0.0040537	0.348286	227	3	0.32684
Stard6	4	0.992	0.99123	1	19407	0	0	0.0022463	0.0040537	0.348286	228	3	0.34205
Tnfsf4	4	0.94008	0.93671	1	18085	0	0	0.0022689	0.0040537	0.348286	229	3	0.2371
Cd5l	4	0.78813	0.73838	0.991595	14631	0	0	0.0022716	0.0041373	0.353917	230	2	0.2994
Zfp248	4	0.58549	0.5298	0.982008	10552	1	-0.11547	0.0022873	0.004171	0.355257	231	2	0.40328
Mt3	4	0.995	0.9943	1	19481	0	0	0.0023047	0.0042148	0.357439	232	3	0.26673
Hiat1	4	0.60953	0.5521	0.986659	10945	1	-0.10199	0.0023877	0.004633	0.377804	233	1	0.69784
Gulp1	4	0.99761	0.99788	1	19565	0	0	0.0023879	0.004633	0.377804	234	4	0.17276
Dpysl5	4	0.99761	0.99783	1	19564	0	0	0.0023912	0.0046727	0.377804	235	4	0.18227
Alx4	4	0.12847	0.12511	0.666706	3675	1	-0.35639	0.0024225	0.0046732	0.377804	236	3	0.38343
Nxt2	4	0.99756	0.99783	1	19563	0	0	0.0024367	0.0046732	0.377804	237	4	0.34335
Kcne2	4	0.29801	0.30448	0.860057	6958	1	-0.2478	0.002438	0.0046732	0.377804	238	1	0.6074
Olfr39	4	0.97388	0.96851	1	18916	0	0	0.0024671	0.0047245	0.377804	239	3	0.42943
Dnah11	4	0.93866	0.9362	1	18039	0	0	0.0024818	0.004725	0.377804	240	3	0.26101
Klhl22	4	0.9975	0.99779	1	19562	0	0	0.0025036	0.0047688	0.377804	241	4	0.1976
Dpp10	4	0.99425	0.99333	1	19465	0	0	0.0025166	0.0047688	0.377804	242	3	0.26968
Csnk1g1	4	0.26599	0.28902	0.856817	6536	1	-0.23919	0.002518	0.0047688	0.377804	243	2	0.42477
Slc2a5	4	0.99748	0.99779	1	19561	0	0	0.0025182	0.0047688	0.377804	244	4	0.18688
4933427D14Rik	4	0.84301	0.80925	1	15853	0	0	0.002533	0.0047693	0.377804	245	2	0.29179
Inhbe	4	0.99746	0.99779	1	19560	0	0	0.0025443	0.0047693	0.377804	246	4	0.20124
Zfp426	4	0.71378	0.659	0.988875	13003	0	0	0.0025795	0.0048212	0.377804	247	3	0.25204
Atxn7l3b	4	0.99741	0.99779	1	19559	0	0	0.00259	0.0048212	0.377804	248	4	0.13359
Il1rn	4	0.5569	0.50591	0.982008	10078	1	-0.14614	0.0026089	0.0048217	0.377804	249	3	0.30353
Tmem87a	4	0.96511	0.96103	1	18697	0	0	0.0026141	0.0048217	0.377804	250	3	0.28538
Fbxl5	4	0.99737	0.99779	1	19558	0	0	0.0026303	0.0048217	0.377804	251	4	0.19973
3830403N18Rik	4	0.99736	0.99775	1	19557	0	0	0.0026418	0.0048589	0.377804	252	4	0.23372
Olfr32	4	0.98447	0.98337	1	19199	0	0	0.0026478	0.0049153	0.377804	253	3	0.21544
Cfp	4	0.95618	0.95233	1	18482	0	0	0.0026517	0.0049153	0.377804	254	3	0.2513
Ube2d2b	4	0.36671	0.34517	0.884511	7648	1	-0.23457	0.0026674	0.0049158	0.377804	255	2	0.38027
Mgat4d	4	0.97937	0.97756	1	19058	0	0	0.0026775	0.0049158	0.377804	256	3	0.30985
Adamtsl3	4	0.96867	0.96505	1	18774	0	0	0.0026829	0.0050889	0.388115	257	3	0.31597
Ilvbl	4	0.81388	0.76669	0.992599	15198	0	0	0.002689	0.0050894	0.388115	258	1	0.45311
Vmn1r168	4	0.69436	0.63888	0.988875	12602	1	-0.12843	0.0027151	0.0051558	0.390156	259	3	0.28441
Olfr629	4	0.99095	0.98964	1	19373	0	0	0.0027162	0.0051558	0.390156	260	3	0.21799
Trim34a	4	0.98171	0.97915	1	19120	0	0	0.0027296	0.0053375	0.393351	261	3	0.34376
Pum1	4	0.83028	0.79373	1	15567	0	0	0.0027318	0.0053375	0.393351	262	3	0.29524
Nbeal2	4	0.92651	0.91895	1	17751	0	0	0.0027393	0.0053375	0.393351	263	2	0.39714
Brd8	4	0.74596	0.69506	0.988875	13698	0	0	0.0027641	0.0053375	0.393351	264	2	0.37611
Mrgprx1	4	0.42718	0.39127	0.920281	8321	1	-0.17334	0.0027895	0.0053375	0.393351	265	1	0.62617
Mtm1	4	0.13949	0.13269	0.667649	3895	1	-0.31247	0.0028337	0.005338	0.393351	266	2	0.38321
Itgb1	4	0.96421	0.96068	1	18678	0	0	0.002854	0.005338	0.393351	267	3	0.28734
Uxs1	4	0.99711	0.99754	1	19550	0	0	0.0028782	0.0055136	0.401815	268	3	0.23585
Tchhl1	4	0.99587	0.99524	1	19509	0	0	0.0028857	0.0055136	0.401815	269	3	0.29994
Dusp19	4	0.91096	0.90196	1	17359	0	0	0.0029089	0.0055141	0.401815	270	3	0.22103
Defb25	4	0.98912	0.98772	1	19319	0	0	0.0029559	0.0055559	0.401918	271	2	0.32175
Bcl9	4	0.97575	0.97279	1	18968	0	0	0.0029633	0.0055564	0.401918	272	3	0.26764
Olfr510	4	0.98849	0.98711	1	19308	0	0	0.0029903	0.005811	0.417305	273	3	0.36927
Olfr345	4	0.40072	0.37286	0.912673	8006	1	-0.17001	0.0030106	0.0058115	0.417305	274	3	0.26546
Zfp941	4	0.88581	0.87233	1	16807	0	0	0.0030608	0.0059358	0.42468	275	3	0.29131
Olfr1045	4	0.7652	0.71115	0.990134	14106	0	0	0.0030752	0.0059957	0.427411	276	3	0.29558
Cpt1b	4	0.26655	0.28902	0.856817	6548	1	-0.25058	0.0030973	0.0062071	0.434639	277	2	0.33593
Abcc3	4	0.86903	0.84363	1	16412	0	0	0.0031218	0.0062071	0.434639	278	3	0.23397
Cd19	4	0.66641	0.61467	0.988875	11987	1	-0.11246	0.0031406	0.0062076	0.434639	279	2	0.37183
Timp1	4	0.98007	0.97805	1	19075	0	0	0.0031585	0.0062076	0.434639	280	3	0.26019
Tgds	4	0.89718	0.88792	1	17048	0	0	0.0031689	0.0062076	0.434639	281	3	0.23184
Kcnh7	4	0.34255	0.33777	0.88355	7390	1	-0.1905	0.0031824	0.006271	0.435976	282	3	0.20236
Neurod6	4	0.73435	0.6834	0.988875	13436	0	0	0.0031911	0.006271	0.435976	283	2	0.34664
Prm3	4	0.98892	0.98757	1	19314	0	0	0.0032382	0.0064823	0.43766	284	3	0.20334
Ktn1	4	0.56379	0.52062	0.982008	10194	1	-0.27132	0.0032413	0.0064823	0.43766	285	2	0.34414
Macc1	4	0.81263	0.76669	0.992599	15171	0	0	0.0032438	0.0064823	0.43766	286	3	0.24172
Olfr346	4	0.35741	0.34341	0.88355	7550	1	-0.22989	0.0032554	0.0064823	0.43766	287	2	0.31728
Gast	4	0.62377	0.56513	0.986659	11199	1	-0.13111	0.003282	0.0064823	0.43766	288	3	0.20171
Car12	4	0.63569	0.57973	0.988875	11410	1	-0.11284	0.0032914	0.0064828	0.43766	289	2	0.36224
Fktn	4	0.87251	0.84664	1	16499	0	0	0.0033416	0.0064828	0.43766	290	2	0.44808
Gm14325	4	0.95516	0.9515	1	18449	0	0	0.0033938	0.0065326	0.43766	291	3	0.30389
Pkp4	4	0.10971	0.10334	0.595871	3361	1	-0.42195	0.0034312	0.0066061	0.43766	292	3	0.26648
Bmp15	4	0.95888	0.95314	1	18543	0	0	0.0034312	0.0066061	0.43766	293	3	0.23344
Olfr1099	4	0.92016	0.91142	1	17582	0	0	0.0034377	0.0066061	0.43766	294	3	0.23816
Car5b	4	0.95425	0.95108	1	18426	0	0	0.0034575	0.0066061	0.43766	295	2	0.30333
Utp14b	4	0.55751	0.50591	0.982008	10089	1	-0.19676	0.0034922	0.0066066	0.43766	296	1	0.61544
Zfp36	4	0.99688	0.99721	1	19545	0	0	0.0035015	0.0066066	0.43766	297	3	0.25779
Thoc2	4	0.1172	0.10682	0.595871	3492	1	-0.34702	0.0035424	0.006826	0.441815	298	1	0.80254
Stfa3	4	0.9737	0.9685	1	18907	0	0	0.0035529	0.006826	0.441815	299	3	0.31794
Olfr1076	4	0.88916	0.8757	1	16883	0	0	0.0035688	0.0068265	0.441815	300	3	0.20991
Olfr849	4	0.48107	0.45039	0.979813	8997	1	-0.15082	0.0035866	0.0068265	0.441815	301	2	0.37231
Trp53tg5	4	0.99292	0.99246	1	19429	0	0	0.0035902	0.0068265	0.441815	302	2	0.36946
Sfr1	4	0.55829	0.50779	0.982008	10102	1	-0.17695	0.0035925	0.0068265	0.441815	303	1	0.44255
Mdga2	4	0.99181	0.99089	1	19401	0	0	0.0036009	0.0068265	0.441815	304	3	0.33021
Tcp11l1	4	0.94502	0.93874	1	18197	0	0	0.003645	0.0073781	0.466024	305	3	0.20316
Tagln	4	0.81563	0.76942	0.99293	15237	0	0	0.0036475	0.0073781	0.466024	306	2	0.32971
Ing5	4	0.94489	0.93874	1	18191	0	0	0.0036728	0.0073786	0.466024	307	3	0.31926
Chuk	4	0.99398	0.99323	1	19461	0	0	0.0036929	0.0074369	0.466024	308	2	0.34369
Unc5cl	4	0.84963	0.81842	1	15997	0	0	0.0037431	0.0074369	0.466024	309	1	0.53502
Pde1a	4	0.97099	0.96602	1	18833	0	0	0.0037599	0.0074369	0.466024	310	2	0.25478
Olfr136	4	0.48374	0.45039	0.979813	9034	1	-0.18807	0.0038074	0.0074374	0.466024	311	3	0.23164
Drg2	4	0.78834	0.73838	0.991595	14635	0	0	0.0038101	0.0074374	0.466024	312	3	0.27845
Olfr739	4	0.93357	0.92876	1	17925	0	0	0.0038148	0.0074374	0.466024	313	2	0.48835
Smr2	4	0.96553	0.96139	1	18708	0	0	0.0038282	0.0074374	0.466024	314	3	0.24366
Rabgap1l	4	0.96797	0.96407	1	18758	0	0	0.0038702	0.0076765	0.474186	315	2	0.41991
Xrcc4	4	0.39189	0.36347	0.901233	7912	1	-0.21993	0.0038936	0.0077499	0.474186	316	3	0.39241
Pxylp1	4	0.31122	0.31553	0.871264	7088	1	-0.2351	0.0039408	0.0078254	0.474186	317	2	0.38698
Ilkap	4	0.59094	0.53717	0.982008	10637	1	-0.17607	0.0039437	0.0078254	0.474186	318	1	0.5362
Nup43	4	0.22206	0.23751	0.832792	5573	1	-0.39064	0.0039601	0.0078254	0.474186	319	3	0.23404
Usp26	4	0.82314	0.77979	0.99613	15399	0	0	0.0040158	0.0078259	0.474186	320	2	0.4325
Nap1l3	4	0.94431	0.93874	1	18181	0	0	0.0040646	0.0078944	0.474186	321	3	0.27859
Abcf3	4	0.90335	0.8933	1	17192	0	0	0.0040687	0.0078944	0.474186	322	2	0.30107
Rap1a	4	0.76319	0.70959	0.990134	14061	0	0	0.0040915	0.0079769	0.474186	323	2	0.29955
Lnpep	4	0.8198	0.77467	0.993718	15335	0	0	0.0040942	0.0079769	0.474186	324	2	0.32577
2300009A05Rik	4	0.62645	0.56693	0.986659	11248	1	-0.10112	0.0040994	0.0079769	0.474186	325	3	0.17448
Tmem45b	4	0.46647	0.43563	0.970379	8804	1	-0.12363	0.0041212	0.0079769	0.474186	326	3	0.27659
Zfp418	4	0.98842	0.98711	1	19305	0	0	0.0041444	0.0079769	0.474186	327	2	0.35276
Vmn1r230	4	0.95446	0.9515	1	18429	0	0	0.0041548	0.0079774	0.474186	328	3	0.27712
Gm10256	4	0.59721	0.54087	0.982008	10743	1	-0.17445	0.0041583	0.0079774	0.474186	329	2	0.36447
Bbs4	4	0.93472	0.93044	1	17959	0	0	0.0041945	0.0079774	0.474186	330	3	0.28586
Mup4	4	0.54197	0.49667	0.982008	9849	1	-0.19937	0.0041948	0.0079774	0.474186	331	3	0.31958
Slc5a12	3	0.95939	0.95605	1	18554	0	0	0.00424	0.0090125	0.529319	332	2	0.33325
Vmn1r196	4	0.1221	0.11203	0.617963	3558	2	-0.29124	0.0042447	0.0081289	0.478879	333	1	0.6849
Mbd6	4	0.99471	0.99404	1	19476	0	0	0.0043029	0.0081294	0.478879	334	3	0.25354
Gm7534	4	0.44461	0.41128	0.945646	8535	1	-0.17291	0.0043071	0.0081294	0.478879	335	3	0.28036
Olfr586	4	0.99642	0.99618	1	19531	0	0	0.0044566	0.01206	0.621028	336	3	0.32497
Vmn1r101	4	0.30821	0.31366	0.871264	7060	1	-0.70141	0.0044921	0.012142	0.621028	337	2	0.29604
Msx1	4	0.4619	0.42828	0.961043	8755	1	-0.28219	0.0044954	0.012142	0.621028	338	1	0.49287
Setd2	4	0.75926	0.70635	0.990134	13972	0	0	0.0045058	0.012142	0.621028	339	3	0.26551
Papola	4	0.65113	0.59273	0.988875	11693	1	-0.13434	0.0045128	0.012142	0.621028	340	3	0.23569
Scamp3	4	0.80576	0.76128	0.992599	15019	0	0	0.0045267	0.012142	0.621028	341	3	0.26749
Olfr1447	4	0.86115	0.83344	1	16241	0	0	0.004532	0.012142	0.621028	342	3	0.32433
Tbpl1	4	0.98736	0.98598	1	19276	0	0	0.0045456	0.012143	0.621028	343	1	0.56478
Pcsk5	4	0.41549	0.38214	0.914008	8183	1	-0.13992	0.0046769	0.012371	0.621028	344	2	0.26616
Epc1	4	0.8056	0.76128	0.992599	15014	0	0	0.004696	0.012371	0.621028	345	2	0.38845
Gm20877	4	0.98983	0.98843	1	19341	0	0	0.0047324	0.012371	0.621028	346	3	0.268
Man1c1	4	0.99304	0.99255	1	19434	0	0	0.0047387	0.012371	0.621028	347	3	0.20546
Rltpr	4	0.81898	0.77467	0.993718	15316	0	0	0.0047691	0.012371	0.621028	348	3	0.18741
Olfr922	4	0.48134	0.45039	0.979813	9000	1	-0.15369	0.0047952	0.012371	0.621028	349	2	0.40493
Casp8	4	0.70097	0.64626	0.988875	12733	0	0	0.0048034	0.012371	0.621028	350	3	0.3402
Gm15315	2	0.99514	0.99601	1	19483	0	0	0.0048637	0.0097015	0.568084	351	2	0.2432
Olfr608	4	0.71861	0.66262	0.988875	13111	0	0	0.0048693	0.012479	0.621028	352	2	0.37898
Olfr19	4	0.63246	0.57058	0.986659	11347	1	-0.18511	0.0048858	0.012479	0.621028	353	2	0.43976
Tpsb2	4	0.98818	0.98696	1	19298	0	0	0.0048965	0.012479	0.621028	354	2	0.34533
Kcnrg	4	0.84442	0.81043	1	15881	0	0	0.0049466	0.012479	0.621028	355	2	0.33027
Vmn1r78	4	0.94634	0.94068	1	18234	0	0	0.0049505	0.012479	0.621028	356	3	0.22181
Cnksr2	4	0.98524	0.9841	1	19218	0	0	0.0049565	0.012479	0.621028	357	2	0.28944
Kdm6b	4	0.96545	0.96139	1	18706	0	0	0.0049571	0.012479	0.621028	358	3	0.21635
Atad2b	4	0.99374	0.99304	1	19453	0	0	0.0049648	0.012479	0.621028	359	2	0.31729
Ext1	4	0.93464	0.93044	1	17956	0	0	0.0049968	0.012479	0.621028	360	1	0.4992
Lipo1	4	0.98535	0.9841	1	19222	0	0	0.0050048	0.012479	0.621028	361	3	0.32272
Vmn2r98	4	0.67311	0.62019	0.988875	12116	1	-0.11017	0.0050412	0.01274	0.621028	362	3	0.52695
Nfkb1	4	0.69365	0.63888	0.988875	12587	1	-0.11107	0.0050469	0.012986	0.621028	363	2	0.38027
Cnpy1	4	0.95548	0.9515	1	18463	0	0	0.0050781	0.013088	0.621028	364	2	0.2918
Oard1	4	0.36575	0.34341	0.88355	7638	1	-0.28267	0.005097	0.013089	0.621028	365	3	0.36409
Psmd9	4	0.97938	0.97756	1	19059	0	0	0.0050992	0.013089	0.621028	366	3	0.27217
Olfr424	4	0.71087	0.65353	0.988875	12947	0	0	0.0051196	0.01318	0.621028	367	3	0.24135
9830107B12Rik	4	0.23189	0.24554	0.832792	5785	1	-0.29505	0.0051471	0.01318	0.621028	368	2	0.30657
Clec12a	4	0.95188	0.94664	1	18371	0	0	0.0051709	0.013635	0.621028	369	3	0.27668
Vmn1r139	4	0.21201	0.22178	0.806658	5360	1	-1.5427	0.0051973	0.013736	0.621028	370	1	0.34077
Zfp518a	4	0.99653	0.99653	1	19537	0	0	0.0052055	0.013736	0.621028	371	3	0.31394
Nxph2	4	0.98695	0.98548	1	19262	0	0	0.0052428	0.013736	0.621028	372	3	0.70523
Rnf111	4	0.58167	0.52612	0.982008	10485	1	-0.13554	0.0052474	0.013736	0.621028	373	2	0.31724
Hexim1	4	0.94335	0.93723	1	18161	0	0	0.0052524	0.013736	0.621028	374	3	0.31592
Cers3	4	0.90119	0.89254	1	17146	0	0	0.0053266	0.013736	0.621028	375	3	0.27027
Hnrnpll	4	0.93119	0.92658	1	17868	0	0	0.0053421	0.013736	0.621028	376	3	0.19804
Olfr913	4	0.72493	0.67491	0.988875	13232	0	0	0.0053471	0.013736	0.621028	377	3	0.29889
Smurf1	4	0.98364	0.98205	1	19167	0	0	0.0053645	0.013736	0.621028	378	3	0.20394
Cyp8b1	4	0.20665	0.21309	0.798123	5236	1	-0.27278	0.0053977	0.013737	0.621028	379	3	0.2702
1810022K09Rik	4	0.88379	0.86533	1	16752	0	0	0.0054035	0.013737	0.621028	380	3	0.33032
Erp44	4	0.69368	0.63888	0.988875	12588	1	-0.20216	0.0054113	0.013737	0.621028	381	3	0.2505
Jmjd6	4	0.89365	0.88155	1	16966	0	0	0.0054122	0.013737	0.621028	382	2	0.35204
Nicn1	4	0.45975	0.42828	0.961043	8723	1	-0.18391	0.0054165	0.013737	0.621028	383	2	0.30048
Liph	4	0.79483	0.7457	0.991595	14768	0	0	0.0054478	0.013737	0.621028	384	1	0.37489
Olfr63	4	0.99639	0.996	1	19528	0	0	0.0054557	0.013737	0.621028	385	3	0.21256
Dpf2	4	0.98392	0.98225	1	19177	0	0	0.0054645	0.013737	0.621028	386	3	0.30683
Cbll1	4	0.41613	0.38214	0.914008	8189	1	-0.20646	0.0054979	0.013737	0.621028	387	1	0.45613
Vmn2r104	4	0.98312	0.98084	1	19152	0	0	0.0054995	0.013737	0.621028	388	3	0.30526
Catsper3	4	0.68998	0.63517	0.988875	12504	1	-0.10717	0.0055108	0.013737	0.621028	389	3	0.28464
Ankrd32	4	0.81669	0.77078	0.99293	15258	0	0	0.0055126	0.013737	0.621028	390	2	0.42504
Ascl3	4	0.89512	0.88557	1	17000	0	0	0.005517	0.013737	0.621028	391	2	0.34804
Ccdc68	4	0.23024	0.24554	0.832792	5748	1	-0.36698	0.0055196	0.013737	0.621028	392	3	0.19127
Cxcr6	4	0.98616	0.98463	1	19241	0	0	0.005546	0.013737	0.621028	393	3	0.24289
Syt4	4	0.59292	0.53901	0.982008	10671	1	-0.16872	0.005548	0.013737	0.621028	394	2	0.32925
Zfp961	4	0.9251	0.9171	1	17706	0	0	0.0055549	0.013737	0.621028	395	3	0.24369
Lmtk3	4	0.69033	0.63517	0.988875	12515	1	-0.11562	0.0055698	0.013737	0.621028	396	2	0.25751
Olfr495	4	0.4862	0.45597	0.979813	9059	1	-0.16952	0.0055981	0.013832	0.621028	397	2	0.39896
Pgm2	4	0.73969	0.68681	0.988875	13557	0	0	0.0056317	0.013832	0.621028	398	2	0.32914
Gpalpp1	4	0.99711	0.99754	1	19549	0	0	0.0056405	0.013928	0.621028	399	3	0.29016
Caprin1	4	0.97184	0.96664	1	18858	0	0	0.0056418	0.013928	0.621028	400	3	0.32218
Tex12	4	0.99006	0.98855	1	19349	0	0	0.0056454	0.013929	0.621028	401	3	0.23113
Irf1	4	0.93951	0.93671	1	18060	0	0	0.0056722	0.014029	0.621028	402	3	0.23696
Olfr1277	4	0.70148	0.64626	0.988875	12749	0	0	0.0057072	0.014029	0.621028	403	2	0.31849
Zfp820	4	0.98914	0.98772	1	19321	0	0	0.005734	0.01403	0.621028	404	2	0.39972
Akr1d1	4	0.95145	0.94621	1	18354	0	0	0.0057484	0.01403	0.621028	405	2	0.31497
Trpm2	4	0.29402	0.30263	0.858079	6931	1	-0.28395	0.0057712	0.01403	0.621028	406	3	0.17524
Olfr1015	4	0.30814	0.31366	0.871264	7059	1	-0.19884	0.0057855	0.01403	0.621028	407	2	0.27678
Nipal2	4	0.77927	0.7324	0.990134	14432	0	0	0.0057923	0.01403	0.621028	408	2	0.21975
Olfr808	4	0.92266	0.91462	1	17653	0	0	0.0057985	0.014122	0.621028	409	2	0.30795
Pla2g6	4	0.748	0.69506	0.988875	13739	0	0	0.0058486	0.014122	0.621028	410	1	0.38598
Daf2	4	0.97238	0.96695	1	18873	0	0	0.0058585	0.014122	0.621028	411	3	0.29187
Fam92a	4	0.13971	0.13365	0.667649	3901	1	-0.36826	0.0058951	0.014122	0.621028	412	3	0.24425
Rnf138rt1	4	0.93156	0.92714	1	17877	0	0	0.0058987	0.014122	0.621028	413	2	0.29987
Mesdc2	4	0.94221	0.93723	1	18139	0	0	0.0059051	0.014122	0.621028	414	2	0.30622
Olfr556	4	0.65923	0.60372	0.988875	11853	1	-0.11832	0.0059488	0.014122	0.621028	415	2	0.3304
Phlpp1	4	0.98159	0.97915	1	19116	0	0	0.0059836	0.014122	0.621028	416	3	0.27063
Zfp369	4	0.38348	0.3598	0.901233	7824	1	-0.21132	0.005987	0.014122	0.621028	417	2	0.30334
Sik2	4	0.85163	0.81954	1	16038	0	0	0.0060052	0.014231	0.621028	418	2	0.31814
Tex29	4	0.92758	0.92071	1	17778	0	0	0.0060281	0.014231	0.621028	419	2	0.27647
Cux1	4	0.48565	0.45409	0.979813	9050	1	-0.14622	0.006049	0.014231	0.621028	420	2	0.41294
Acbd5	4	0.63408	0.57239	0.988316	11387	1	-0.15793	0.0060524	0.014231	0.621028	421	3	0.27523
Ear2	4	0.37088	0.347	0.88643	7691	1	-0.22467	0.0061141	0.014231	0.621028	422	3	0.2839
Tas2r125	4	0.76912	0.71579	0.990134	14193	0	0	0.0061179	0.014231	0.621028	423	3	0.27394
Fmnl1	4	0.96906	0.96505	1	18780	0	0	0.0061338	0.014231	0.621028	424	3	0.2776
Kpna4	4	0.76033	0.70635	0.990134	13997	0	0	0.0061491	0.014231	0.621028	425	1	0.48117
Klk14	4	0.64127	0.58344	0.988875	11506	1	-0.12644	0.0061569	0.014231	0.621028	426	3	0.3552
Meaf6	4	0.97981	0.97781	1	19072	0	0	0.0061877	0.014232	0.621028	427	3	0.28523
Ube2m	4	0.61379	0.55765	0.986659	11020	1	-0.15043	0.0062361	0.014232	0.621028	428	3	0.20887
Meikin	4	0.9493	0.94441	1	18303	0	0	0.0062493	0.014232	0.621028	429	2	0.33374
Klf10	4	0.99121	0.99025	1	19384	0	0	0.0062731	0.014232	0.621028	430	3	0.23124
Mib1	4	0.27559	0.29892	0.856817	6759	2	-0.099874	0.0062964	0.014232	0.621028	431	2	0.34598
Nlrp4c	4	0.84816	0.81616	1	15963	0	0	0.0062994	0.014232	0.621028	432	2	0.29652
Gramd4	4	0.9573	0.95314	1	18501	0	0	0.0063211	0.014232	0.621028	433	3	0.2184
Cdon	4	0.65061	0.59273	0.988875	11680	1	-0.17643	0.006348	0.014334	0.621028	434	3	0.25035
Gm5934	4	0.98148	0.97915	1	19112	0	0	0.0063573	0.014334	0.621028	435	3	0.32527
Usp6nl	4	0.88628	0.87317	1	16819	0	0	0.0063653	0.014334	0.621028	436	3	0.26386
Rgs7	4	0.98089	0.97871	1	19098	0	0	0.0063808	0.014334	0.621028	437	2	0.39222
Chrne	4	0.49289	0.45786	0.979813	9149	1	-0.18767	0.0063995	0.014334	0.621028	438	1	0.46034
Tox	4	0.96536	0.96139	1	18703	0	0	0.0064078	0.014334	0.621028	439	3	0.23472
Spidr	4	0.99393	0.99323	1	19459	0	0	0.0064232	0.014334	0.621028	440	3	0.24146
Psd3	4	0.49721	0.46147	0.982008	9204	1	-0.19567	0.0064272	0.014334	0.621028	441	3	0.53565
Fmod	4	0.99205	0.99123	1	19408	0	0	0.006434	0.014334	0.621028	442	3	0.24047
Olfr566	4	0.50133	0.46331	0.982008	9258	1	-0.18379	0.0064374	0.014334	0.621028	443	3	0.22281
Gm1045	4	0.98673	0.98548	1	19253	0	0	0.0064421	0.014334	0.621028	444	2	0.40589
Mettl7a1	4	0.9174	0.90747	1	17516	0	0	0.0064516	0.014334	0.621028	445	2	0.27594
Olfr868	4	0.62967	0.56878	0.986659	11295	1	-0.14471	0.006461	0.014334	0.621028	446	2	0.35833
Tyro3	4	0.99527	0.99447	1	19487	0	0	0.0064719	0.014334	0.621028	447	3	0.23357
Rad21l	4	0.98797	0.9868	1	19291	0	0	0.00648	0.014334	0.621028	448	3	0.31072
Lgals8	4	0.8878	0.8749	1	16853	0	0	0.0064914	0.014334	0.621028	449	3	0.17873
Tln1	4	0.70592	0.64809	0.988875	12845	0	0	0.0064997	0.014334	0.621028	450	3	0.257
Esp15	4	0.92311	0.91525	1	17666	0	0	0.0065322	0.014456	0.621028	451	3	0.25546
Olfr1220	4	0.66533	0.60922	0.988875	11967	1	-0.1132	0.0065432	0.014456	0.621028	452	3	0.39213
Zfp143	4	0.99424	0.99333	1	19464	0	0	0.006556	0.014456	0.621028	453	3	0.26214
1700029I15Rik	4	0.09779	0.086544	0.537602	3151	2	-0.2072	0.0065727	0.014456	0.621028	454	2	0.30626
Igf2bp2	4	0.99538	0.99463	1	19489	0	0	0.0065875	0.014456	0.621028	455	3	0.31685
Lppr1	4	0.99112	0.99002	1	19379	0	0	0.0065934	0.014456	0.621028	456	3	0.31283
Il18	4	0.896	0.88637	1	17020	0	0	0.0066171	0.014456	0.621028	457	3	0.26005
Gm20823	4	0.45338	0.42445	0.961043	8647	1	-0.18914	0.0066499	0.014456	0.621028	458	1	0.47878
Grm5	4	0.70908	0.65353	0.988875	12914	0	0	0.0066852	0.014566	0.62169	459	2	0.27408
Zfp14	4	0.24169	0.25695	0.837551	6017	1	-0.31892	0.0066999	0.014567	0.62169	460	1	0.44216
Tas2r136	4	0.42625	0.39127	0.920281	8312	1	-0.17563	0.0067064	0.014567	0.62169	461	3	0.22661
Mroh7	4	0.74344	0.69347	0.988875	13651	0	0	0.0067243	0.014828	0.626068	462	3	0.18621
Pcdhb2	4	0.97716	0.97413	1	19005	0	0	0.0067382	0.014828	0.626068	463	3	0.247
Corin	4	0.88669	0.87405	1	16831	0	0	0.0067455	0.014828	0.626068	464	2	0.38436
Tas2r122	4	0.56208	0.51878	0.982008	10166	1	-0.13069	0.0067463	0.014828	0.626068	465	3	0.45484
C330018D20Rik	4	0.99179	0.99078	1	19398	0	0	0.00675	0.014828	0.626068	466	3	0.58749
Fam120a	4	0.9936	0.99294	1	19449	0	0	0.0068157	0.018563	0.724444	467	3	0.29133
Sdhaf4	4	0.9265	0.91895	1	17750	0	0	0.0068205	0.018563	0.724444	468	2	0.31677
Egfl6	4	0.87721	0.85422	1	16594	0	0	0.0068307	0.018563	0.724444	469	3	0.16995
Fbln1	4	0.62816	0.56878	0.986659	11276	1	-0.1134	0.00684	0.018563	0.724444	470	2	0.25604
Rnf144b	4	0.948	0.94304	1	18272	0	0	0.0069001	0.018564	0.724444	471	1	0.57811
Defb26	4	0.97367	0.9685	1	18905	0	0	0.0069056	0.018564	0.724444	472	3	0.20711
Stard3	4	0.99283	0.99235	1	19425	0	0	0.0069116	0.018685	0.724444	473	3	0.21222
Mmadhc	4	0.7297	0.67833	0.988875	13341	0	0	0.006932	0.018686	0.724444	474	3	0.22114
Psg29	4	0.94062	0.93671	1	18095	0	0	0.0069462	0.018807	0.724444	475	3	0.19659
Prpf39	4	0.65533	0.5982	0.988875	11780	1	-0.15521	0.0069502	0.018807	0.724444	476	1	0.38051
F11r	4	0.61157	0.55582	0.986659	10982	1	-0.13414	0.0069626	0.018807	0.724444	477	3	0.26528
Dcun1d5	4	0.59908	0.54087	0.982008	10771	1	-0.12078	0.0070004	0.018807	0.724444	478	3	0.73975
Epc2	4	0.99641	0.99606	1	19530	0	0	0.0070281	0.018807	0.724444	479	3	0.3256
Ttpa	4	0.21364	0.22178	0.806658	5393	2	-0.19294	0.0070503	0.018808	0.724444	480	1	0.47007
Ccbl2	4	0.88974	0.87656	1	16893	0	0	0.0070672	0.018808	0.724444	481	3	0.1989
Eddm3b	4	0.67757	0.6277	0.988875	12216	1	-0.090799	0.0071003	0.018808	0.724444	482	2	0.31151
Sp3	4	0.93778	0.93414	1	18019	0	0	0.0071198	0.018808	0.724444	483	2	0.41817
Zfp354a	4	0.85102	0.81842	1	16025	0	0	0.0072092	0.019351	0.724444	484	2	0.41085
Hiatl1	4	0.97448	0.96967	1	18934	0	0	0.007248	0.019351	0.724444	485	3	0.25057
H60c	4	0.91215	0.90337	1	17381	0	0	0.0072505	0.019351	0.724444	486	2	0.48431
Ccdc122	4	0.82316	0.77979	0.99613	15400	0	0	0.0072585	0.019351	0.724444	487	3	0.31953
Vmn1r195	4	0.87723	0.85422	1	16596	0	0	0.0072642	0.019351	0.724444	488	2	0.44857
Ttc39a	4	0.28483	0.29892	0.856817	6848	1	-0.2859	0.0073005	0.019352	0.724444	489	2	0.31926
Ddhd2	4	0.85472	0.82509	1	16102	0	0	0.0073426	0.019352	0.724444	490	3	0.31237
Zfp773	4	0.89391	0.88155	1	16976	0	0	0.0073505	0.019352	0.724444	491	2	0.29936
Mark2	4	0.98938	0.988	1	19327	0	0	0.0074006	0.019352	0.724444	492	3	0.27727
Ccdc121	4	0.44531	0.41128	0.945646	8544	1	-0.20493	0.0074506	0.019639	0.724444	493	1	0.72669
Man2a2	4	0.86353	0.8376	1	16293	0	0	0.0074551	0.019639	0.724444	494	3	0.23622
Vmn2r25	4	0.5152	0.47814	0.982008	9472	1	-0.19921	0.0075006	0.01964	0.724444	495	2	0.46711
Olfr735	4	0.85669	0.82825	1	16145	0	0	0.0075022	0.01964	0.724444	496	3	0.24333
Pi16	4	0.97705	0.97387	1	18998	0	0	0.0075113	0.01964	0.724444	497	2	0.34656
Shcbp1	4	0.95107	0.94621	1	18345	0	0	0.0075311	0.01964	0.724444	498	3	0.21246
Il2	4	0.98408	0.98302	1	19183	0	0	0.0075507	0.01964	0.724444	499	2	0.3145
Bpifa1	4	0.90349	0.8933	1	17196	0	0	0.007558	0.01964	0.724444	500	3	0.27584
Olfr893	4	0.17594	0.17098	0.73177	4596	1	-0.27577	0.0075826	0.019767	0.724444	501	2	0.34467
Larp4	4	0.99563	0.99487	1	19501	0	0	0.0076007	0.020177	0.724444	502	2	0.38624
Zfp605	4	0.32826	0.3248	0.880826	7251	1	-0.24131	0.0076507	0.020177	0.724444	503	2	0.3636
Ganc	3	0.52201	0.46368	0.982008	9557	1	-0.17117	0.0076594	0.019303	0.724444	504	1	0.46138
Tkfc	4	0.93994	0.93671	1	18079	0	0	0.0076834	0.020177	0.724444	505	3	0.16543
Olfr975	4	0.96809	0.9644	1	18760	0	0	0.0077005	0.020177	0.724444	506	2	0.30716
Tas2r108	4	0.81677	0.77078	0.99293	15261	0	0	0.0077007	0.020177	0.724444	507	3	0.37828
Etv1	4	0.26822	0.29223	0.856817	6582	1	-0.24803	0.0077248	0.020178	0.724444	508	3	0.23571
Psg26	4	0.88589	0.87316	1	16809	0	0	0.0077508	0.020178	0.724444	509	2	0.28731
Snap29	4	0.97064	0.96602	1	18820	0	0	0.0077839	0.020178	0.724444	510	3	0.21649
Defa5	3	0.96765	0.96399	1	18754	0	0	0.0077988	0.01957	0.724444	511	2	0.27249
Ocrl	4	0.35943	0.34341	0.88355	7577	1	-0.2579	0.0078008	0.020178	0.724444	512	1	0.56956
Lca5	4	0.56319	0.51879	0.982008	10186	1	-0.24155	0.0078146	0.020477	0.724444	513	3	0.2279
Olfr691	4	0.99252	0.99169	1	19418	0	0	0.0078344	0.020477	0.724444	514	3	0.23188
Olfr1126	4	0.9955	0.99471	1	19494	0	0	0.0078719	0.020478	0.724444	515	3	0.26443
Adgrl4	4	0.95253	0.94846	1	18386	0	0	0.0079008	0.020478	0.724444	516	1	0.49491
Olfr1098	4	0.096429	0.086544	0.537602	3129	2	-0.32348	0.0079508	0.020595	0.724444	517	1	0.53932
Plod2	4	0.99637	0.996	1	19525	0	0	0.0079649	0.020595	0.724444	518	2	0.30955
Tspan8	4	0.94501	0.93874	1	18196	0	0	0.0079753	0.020595	0.724444	519	3	0.3018
Asic5	4	0.93988	0.93671	1	18075	0	0	0.0080008	0.020595	0.724444	520	1	0.42344
Hnrnpa2b1	4	0.78789	0.73838	0.991595	14625	0	0	0.008012	0.020595	0.724444	521	2	0.3042
Zfp449	4	0.93923	0.93671	1	18054	0	0	0.0080432	0.020595	0.724444	522	3	0.21073
Vmn2r27	4	0.52417	0.48563	0.982008	9591	1	-0.16147	0.0080476	0.020595	0.724444	523	3	0.20489
Tshz1	4	0.51173	0.47443	0.982008	9411	1	-0.17266	0.0080508	0.020595	0.724444	524	1	0.36853
Olfr748	4	0.75572	0.69832	0.988875	13894	0	0	0.0080645	0.020595	0.724444	525	2	0.25619
Sncg	4	0.93557	0.93044	1	17977	0	0	0.0080903	0.020595	0.724444	526	3	0.16031
Gm13247	4	0.82175	0.77851	0.995593	15377	0	0	0.0081009	0.020595	0.724444	527	2	0.50974
Rassf6	4	0.86284	0.8366	1	16276	0	0	0.0081509	0.020595	0.724444	528	1	0.39977
Wdr90	4	0.22377	0.24105	0.832792	5609	1	-0.27588	0.0081594	0.020595	0.724444	529	2	0.27318
Tmem263	4	0.38533	0.36163	0.901233	7844	1	-0.2163	0.0081941	0.020595	0.724444	530	3	0.23862
Vmn1r49	4	0.9636	0.96068	1	18661	0	0	0.0082509	0.021006	0.724444	531	3	0.42865
Wdr11	4	0.95988	0.95314	1	18570	0	0	0.0082851	0.021006	0.724444	532	3	0.23699
Yaf2	4	0.74675	0.69506	0.988875	13720	0	0	0.0082867	0.021006	0.724444	533	2	0.26958
Olfr1051	4	0.93403	0.92992	1	17936	0	0	0.0082873	0.021006	0.724444	534	3	0.26267
Gm13051	4	0.9907	0.9895	1	19368	0	0	0.0083009	0.021006	0.724444	535	2	0.48923
Ddx50	4	0.63545	0.57973	0.988875	11406	1	-0.13277	0.0083027	0.021006	0.724444	536	3	0.35447
Dgkb	4	0.25389	0.27614	0.851361	6285	2	-0.69027	0.008308	0.021006	0.724444	537	2	0.33226
Ubr4	4	0.9544	0.9515	1	18427	0	0	0.0083239	0.021006	0.724444	538	3	0.1824
Vmn2r7	4	0.96118	0.95467	1	18595	0	0	0.008324	0.021006	0.724444	539	2	0.40026
Ap3m1	4	0.99569	0.99502	1	19503	0	0	0.0083285	0.021006	0.724444	540	3	0.23608
Ifi44	4	0.1853	0.18205	0.745742	4803	2	-0.20658	0.0083668	0.021006	0.724444	541	2	0.34438
Fam46b	4	0.66153	0.60372	0.988875	11894	1	-0.13912	0.0083698	0.021006	0.724444	542	3	0.19231
Sag	4	0.47326	0.4393	0.970821	8899	1	-0.18002	0.0084509	0.021006	0.724444	543	2	0.39485
1700019G17Rik	4	0.9737	0.9685	1	18908	0	0	0.0084902	0.021007	0.724444	544	3	0.26533
Olfr570	4	0.14465	0.13799	0.675016	3978	1	-0.33134	0.0085009	0.021007	0.724444	545	1	0.47289
Lilra5	4	0.28636	0.3008	0.858079	6862	1	-0.24554	0.0085246	0.021007	0.724444	546	3	0.27428
Tfec	4	0.42929	0.39309	0.920281	8353	1	-0.17848	0.0085508	0.021007	0.724444	547	2	0.40909
Vmn1r129	4	0.93433	0.93044	1	17943	0	0	0.0085604	0.021007	0.724444	548	2	0.26565
C5ar2	4	0.94769	0.94259	1	18269	0	0	0.0086008	0.021007	0.724444	549	1	0.65714
Cwf19l2	4	0.026672	0.021771	0.256504	1664	2	-0.29963	0.0086688	0.021007	0.724444	550	2	0.39987
Tbccd1	4	0.99719	0.99763	1	19552	0	0	0.0087	0.021007	0.724444	551	3	0.1664
Krt28	4	0.90004	0.89023	1	17125	0	0	0.0087008	0.021007	0.724444	552	2	0.32458
Homer2	4	0.68731	0.6333	0.988875	12443	1	-0.16945	0.0087508	0.021123	0.724444	553	1	0.50347
Olfr606	4	0.95738	0.95314	1	18505	0	0	0.008759	0.021123	0.724444	554	3	0.24441
Acap3	4	0.91479	0.90681	1	17444	0	0	0.0087637	0.021123	0.724444	555	3	0.21988
Tnni1	4	0.94767	0.94259	1	18267	0	0	0.0087673	0.021123	0.724444	556	3	0.20851
Olfr1311	4	0.99605	0.99546	1	19513	0	0	0.008785	0.021123	0.724444	557	3	0.17695
Grap	4	0.93473	0.93044	1	17960	0	0	0.0087898	0.021123	0.724444	558	3	0.17436
Olfr1241	4	0.85718	0.82825	1	16151	0	0	0.0088767	0.021124	0.724444	559	2	0.28235
Olfr722	4	0.92471	0.91648	1	17698	0	0	0.0089007	0.021124	0.724444	560	2	0.42797
Hcn4	4	0.91963	0.91012	1	17571	0	0	0.0089339	0.02144	0.724444	561	3	0.20258
Poldip3	4	0.70912	0.65353	0.988875	12915	0	0	0.0089507	0.02144	0.724444	562	1	0.41871
Stk33	4	0.85489	0.82509	1	16106	0	0	0.0090007	0.021577	0.724444	563	2	0.32056
Dmkn	4	0.8576	0.82825	1	16159	0	0	0.0090385	0.021577	0.724444	564	3	0.17345
Magea1	4	0.67897	0.6277	0.988875	12244	1	-0.10989	0.0090507	0.021578	0.724444	565	1	0.5168
Adprm	4	0.88083	0.86161	1	16681	0	0	0.0091006	0.02171	0.724444	566	1	0.38807
Eif2ak2	4	0.91794	0.90816	1	17531	0	0	0.0091086	0.02171	0.724444	567	3	0.29491
Sgms2	4	0.2667	0.28902	0.856817	6551	1	-0.28121	0.0091426	0.02171	0.724444	568	3	0.16273
Tmem129	4	0.94046	0.93671	1	18091	0	0	0.009156	0.021785	0.724444	569	3	0.20302
Tbc1d2b	4	0.97715	0.97413	1	19004	0	0	0.0091705	0.02186	0.724444	570	2	0.33892
Meiob	4	0.79422	0.7457	0.991595	14755	0	0	0.0092006	0.02186	0.724444	571	2	0.34321
Erich6	4	0.99563	0.99487	1	19500	0	0	0.0092328	0.02186	0.724444	572	3	0.23793
Olfr657	4	0.67393	0.62019	0.988875	12137	1	-0.11783	0.0092475	0.02186	0.724444	573	3	0.21444
Tenm1	4	0.29519	0.30448	0.860057	6941	1	-0.23801	0.0092505	0.02186	0.724444	574	2	0.29387
Zfp870	4	0.94865	0.94441	1	18286	0	0	0.0093236	0.02186	0.724444	575	3	0.19909
Nin	4	0.94526	0.93874	1	18203	0	0	0.0093383	0.02186	0.724444	576	3	0.31621
Vav1	4	0.9424	0.93723	1	18142	0	0	0.009363	0.02186	0.724444	577	3	0.26054
Olfr187	4	0.82548	0.78493	0.998733	15455	0	0	0.0093692	0.02186	0.724444	578	3	0.21793
Olfr769	4	0.74816	0.69669	0.988875	13742	0	0	0.0093952	0.02186	0.724444	579	3	0.26201
Grrp1	4	0.51067	0.47258	0.982008	9393	1	-0.2058	0.0094004	0.02186	0.724444	580	1	0.44203
Gm773	4	0.98066	0.97828	1	19090	0	0	0.00941	0.02186	0.724444	581	3	0.22857
Aadacl3	4	0.32279	0.32107	0.875912	7207	1	-0.45056	0.0094235	0.02186	0.724444	582	2	0.31422
Lce6a	4	0.50977	0.47072	0.982008	9372	1	-0.18203	0.0094405	0.02186	0.724444	583	2	0.25014
Vmn1r177	4	0.97687	0.97387	1	18992	0	0	0.0094504	0.02186	0.724444	584	3	0.25509
Ptpn13	4	0.17109	0.1688	0.730088	4499	2	-0.32087	0.0094518	0.02186	0.724444	585	2	0.28548
Spock3	4	0.85185	0.82066	1	16042	0	0	0.0094603	0.021999	0.724444	586	2	0.28538
Spryd3	4	0.9894	0.988	1	19328	0	0	0.0094645	0.022	0.724444	587	3	0.30372
Vmn2r85	4	0.9829	0.98063	1	19146	0	0	0.009467	0.022	0.724444	588	3	0.20198
Dcun1d4	4	0.99055	0.98923	1	19361	0	0	0.0094894	0.022129	0.724444	589	3	0.26638
Lyz2	4	0.5552	0.50591	0.982008	10055	1	-0.16751	0.0094972	0.022129	0.724444	590	2	0.2743
Blvra	4	0.73724	0.68681	0.988875	13508	0	0	0.0095003	0.022129	0.724444	591	3	0.39226
Serpina1b	4	0.66735	0.61467	0.988875	12002	1	-0.088436	0.0095068	0.022129	0.724444	592	3	0.15055
Vmn1r120	4	0.66197	0.60372	0.988875	11906	1	-0.117	0.0095442	0.022129	0.724444	593	3	0.24355
Vps33b	4	0.96982	0.96505	1	18798	0	0	0.0095503	0.022129	0.724444	594	2	0.32811
Brms1l	4	0.90938	0.90054	1	17326	0	0	0.0096002	0.022129	0.724444	595	1	0.49745
Olfr1330	4	0.49659	0.45786	0.979813	9192	1	-0.15352	0.0096282	0.022129	0.724444	596	3	0.19844
Ifi203	4	0.98188	0.97915	1	19122	0	0	0.0096502	0.022129	0.724444	597	3	0.34652
Olfr724	4	0.5366	0.49299	0.982008	9764	1	-0.18406	0.0096625	0.022129	0.724444	598	2	0.27453
Nanog	4	0.61968	0.56513	0.986659	11119	1	-0.14015	0.0096682	0.022129	0.724444	599	2	0.28731
Cntd1	4	0.26938	0.29359	0.856817	6613	2	-0.17933	0.0096797	0.022129	0.724444	600	2	0.3096
Gm6812	3	0.99022	0.9915	1	19355	0	0	0.0097832	0.026469	0.733536	601	3	0.18885
S100a8	4	0.63929	0.58344	0.988875	11468	1	-0.11818	0.0098	0.02553	0.733536	602	2	0.33849
Mpp6	4	0.66572	0.61103	0.988875	11974	1	-0.13583	0.009819	0.02553	0.733536	603	3	0.20806
Tapt1	4	0.872	0.84664	1	16490	0	0	0.0098205	0.02553	0.733536	604	3	0.28143
Rbm41	4	0.046807	0.043641	0.379765	2253	2	-0.35177	0.00985	0.02584	0.733536	605	1	0.40182
BC049762	4	0.12801	0.1242	0.666568	3666	2	-0.30199	0.0098523	0.02584	0.733536	606	2	0.38886
Lysmd3	4	0.34764	0.33777	0.88355	7447	1	-0.22727	0.0098623	0.02584	0.733536	607	3	0.19777
Nkd1	4	0.86387	0.8376	1	16302	0	0	0.0098999	0.02584	0.733536	608	1	0.55138
Zeb1	4	0.27678	0.29892	0.856817	6776	1	-0.33591	0.0099217	0.025841	0.733536	609	2	0.30956
Rev1	4	0.84879	0.81729	1	15972	0	0	0.0099416	0.025841	0.733536	610	3	0.2142
Fgd6	4	0.99301	0.99246	1	19433	0	0	0.0099493	0.025841	0.733536	611	3	0.24918
Tmprss5	4	0.47142	0.4393	0.970821	8880	1	-0.23221	0.0099498	0.025841	0.733536	612	2	0.43221
Olfr1086	4	0.9626	0.95812	1	18628	0	0	0.0099507	0.025841	0.733536	613	2	0.30558
Plbd2	4	0.66045	0.60372	0.988875	11871	1	-0.1467	0.0099749	0.025901	0.733536	614	3	0.23055
Strc	4	0.90942	0.90054	1	17327	0	0	0.0099852	0.025961	0.733536	615	3	0.19926
Prrc2a	4	0.90544	0.89479	1	17242	0	0	0.0099998	0.025961	0.733536	616	3	0.2811
Ccl25	4	0.85391	0.82399	1	16081	0	0	0.010041	0.025961	0.733536	617	3	0.24047
Olfr134	4	0.90827	0.89982	1	17297	0	0	0.0101	0.025962	0.733536	618	2	0.29083
Rnase11	4	0.71006	0.65353	0.988875	12930	0	0	0.010108	0.025962	0.733536	619	2	0.30088
Cebpb	4	0.69161	0.63704	0.988875	12537	1	-0.11404	0.01015	0.026287	0.733536	620	1	0.3742
Ctcf	4	0.56143	0.51695	0.982008	10152	1	-0.22238	0.010158	0.026287	0.733536	621	3	0.22135
Pih1d3	3	0.98983	0.99085	1	19342	0	0	0.010167	0.027321	0.733536	622	3	0.15717
2410127L17Rik	4	0.8955	0.88557	1	17012	0	0	0.010249	0.026416	0.733536	623	2	0.35106
Gm2012	2	0.98971	0.99223	1	19337	0	0	0.010292	0.016968	0.714875	624	2	0.19559
Chil6	4	0.80573	0.76128	0.992599	15018	0	0	0.010299	0.026416	0.733536	625	3	0.33973
Tas2r116	4	0.97464	0.96967	1	18937	0	0	0.010305	0.026416	0.733536	626	3	0.30116
Hsd17b3	4	0.98575	0.98446	1	19237	0	0	0.010318	0.026416	0.733536	627	3	0.20309
Ggta1	4	0.9899	0.98843	1	19346	0	0	0.010331	0.026416	0.733536	628	3	0.26316
Olfr1414	4	0.70142	0.64626	0.988875	12747	0	0	0.010349	0.026416	0.733536	629	1	0.38418
Mettl14	4	0.95222	0.94753	1	18378	0	0	0.010373	0.026417	0.733536	630	3	0.25681
Sall1	4	0.14559	0.13799	0.675016	3993	1	-0.38515	0.01042	0.026417	0.733536	631	2	0.24576
Rnf103	4	0.70282	0.64809	0.988875	12781	0	0	0.010449	0.026417	0.733536	632	2	0.36081
Cnih3	4	0.18994	0.18863	0.758818	4886	2	-0.19771	0.01045	0.026417	0.733536	633	2	0.29146
Phf11a	4	0.85508	0.82616	1	16110	0	0	0.010479	0.026561	0.733536	634	3	0.2115
Ano6	4	0.63411	0.57239	0.988316	11388	1	-0.13666	0.010499	0.026561	0.733536	635	2	0.29762
Fam219b	4	0.92638	0.91895	1	17748	0	0	0.010513	0.026561	0.733536	636	3	0.19098
Gpd1l	4	0.29812	0.30634	0.860057	6959	1	-0.21961	0.01054	0.026561	0.733536	637	3	0.23674
Amer3	4	0.79555	0.74716	0.991595	14786	0	0	0.010549	0.026561	0.733536	638	1	0.44656
Scgb1b20	4	0.83429	0.79862	1	15661	0	0	0.01059	0.026561	0.733536	639	3	0.19494
Mettl20	4	0.15392	0.14785	0.691672	4167	2	-0.15132	0.010599	0.026561	0.733536	640	2	0.31808
Ccbe1	4	0.71598	0.66262	0.988875	13048	0	0	0.010635	0.026562	0.733536	641	2	0.27688
Dhx29	4	0.73475	0.6834	0.988875	13443	0	0	0.010649	0.026562	0.733536	642	2	0.33719
3110009E18Rik	4	0.97879	0.9761	1	19042	0	0	0.010683	0.026562	0.733536	643	2	0.30921
Cnih4	4	0.65418	0.5982	0.988875	11757	1	-0.11636	0.010749	0.026888	0.733536	644	1	0.62091
Shoc2	4	0.82623	0.78616	0.999334	15471	0	0	0.010749	0.026888	0.733536	645	2	0.30268
Gng13	4	0.29912	0.30634	0.860057	6968	1	-0.25011	0.010767	0.026888	0.733536	646	3	0.22208
Cd80	4	0.59607	0.53901	0.982008	10722	1	-0.13332	0.010798	0.026888	0.733536	647	1	0.50589
Nudt18	4	0.95381	0.95021	1	18416	0	0	0.010827	0.026888	0.733536	648	2	0.45087
Dydc1	4	0.67439	0.62393	0.988875	12148	1	-0.098065	0.010833	0.026888	0.733536	649	2	0.34349
Cd52	4	0.80063	0.75572	0.992599	14896	0	0	0.010848	0.026888	0.733536	650	2	0.50983
Hmgn5	4	0.87229	0.84664	1	16496	0	0	0.010853	0.026888	0.733536	651	3	0.32732
Rslcan18	4	0.94248	0.93723	1	18143	0	0	0.010857	0.026888	0.733536	652	2	0.30802
Kdm5d	4	0.99461	0.99395	1	19469	0	0	0.010859	0.026888	0.733536	653	3	0.21055
Tlr3	4	0.99124	0.99025	1	19386	0	0	0.010862	0.026888	0.733536	654	3	0.23326
Dnajc18	4	0.82343	0.77979	0.99613	15409	0	0	0.010876	0.026888	0.733536	655	2	0.34569
Mrgprx2	4	0.76726	0.71425	0.990134	14158	0	0	0.010898	0.026888	0.733536	656	1	0.5655
Fst	4	0.98076	0.97828	1	19091	0	0	0.010922	0.026888	0.733536	657	3	0.21712
Mast3	4	0.92468	0.91648	1	17696	0	0	0.010954	0.026888	0.733536	658	2	0.29373
Olfr1352	4	0.62386	0.56513	0.986659	11201	1	-0.1307	0.01099	0.026888	0.733536	659	3	0.21835
Zfp493	4	0.58902	0.53349	0.982008	10603	1	-0.12923	0.010998	0.026888	0.733536	660	1	0.33057
Keg1	4	0.96622	0.96243	1	18719	0	0	0.011009	0.026888	0.733536	661	2	0.223
Gm4745	4	0.90796	0.89913	1	17290	0	0	0.011033	0.026888	0.733536	662	3	0.24503
Lrfn1	4	0.69702	0.64442	0.988875	12653	1	-0.08319	0.011045	0.026888	0.733536	663	3	0.25987
Skint4	4	0.93531	0.93044	1	17970	0	0	0.011048	0.026888	0.733536	664	2	0.26625
D630023F18Rik	4	0.40208	0.37467	0.912673	8024	1	-0.26331	0.011075	0.026888	0.733536	665	3	0.18101
Kmt2a	4	0.93385	0.92933	1	17930	0	0	0.011083	0.026888	0.733536	666	3	0.27079
Epm2aip1	4	0.65336	0.59458	0.988875	11741	1	-0.18576	0.011098	0.026888	0.733536	667	1	0.47657
Pin4	4	0.76004	0.70635	0.990134	13991	0	0	0.011148	0.026888	0.733536	668	2	0.30209
Vmn1r85	4	0.99018	0.98869	1	19353	0	0	0.011198	0.026888	0.733536	669	2	0.34089
Sycp3	4	0.9399	0.93671	1	18076	0	0	0.011235	0.026888	0.733536	670	3	0.19115
Zranb2	4	0.17831	0.17536	0.73737	4640	2	-0.1938	0.011248	0.026888	0.733536	671	1	0.50089
Olfr282	4	0.99344	0.99265	1	19445	0	0	0.011248	0.026888	0.733536	672	2	0.25659
D17Wsu92e	4	0.98436	0.98337	1	19195	0	0	0.011303	0.026888	0.733536	673	2	0.28581
1700025F22Rik	4	0.91735	0.90747	1	17514	0	0	0.011347	0.026888	0.733536	674	3	0.25502
Phf6	4	0.34549	0.33777	0.88355	7424	1	-0.33898	0.01138	0.026888	0.733536	675	3	0.35804
Ttc12	4	0.17323	0.16988	0.730088	4547	1	-0.33519	0.011388	0.026888	0.733536	676	3	0.19964
Olfr979	4	0.71789	0.66262	0.988875	13097	0	0	0.011389	0.026888	0.733536	677	2	0.27824
Parp10	4	0.27239	0.29485	0.856817	6680	1	-0.23127	0.011396	0.026888	0.733536	678	2	0.4111
Serpina3i	4	0.342	0.33777	0.88355	7381	1	-0.22658	0.011397	0.026888	0.733536	679	2	0.33359
Vmn2r39	4	0.98432	0.98337	1	19192	0	0	0.011506	0.026888	0.733536	680	3	0.18329
Rnf125	4	0.87802	0.85703	1	16618	0	0	0.011507	0.026888	0.733536	681	2	0.22435
Gmpr	4	0.63019	0.56878	0.986659	11307	1	-0.1252	0.011547	0.027031	0.733536	682	2	0.30142
Axin1	4	0.99717	0.99759	1	19551	0	0	0.011557	0.027031	0.733536	683	3	0.21256
Olfr115	4	0.99299	0.99246	1	19431	0	0	0.011569	0.027031	0.733536	684	2	0.37158
Vmn1r89	4	0.79929	0.75293	0.992599	14867	0	0	0.011582	0.027031	0.733536	685	3	0.23562
Vmn2r106	4	0.81468	0.76804	0.99293	15214	0	0	0.011597	0.027031	0.733536	686	2	0.48008
Cebpg	4	0.77627	0.72644	0.990134	14364	0	0	0.011601	0.027031	0.733536	687	2	0.3248
Fam134c	4	0.40083	0.37286	0.912673	8007	1	-0.17199	0.011613	0.027031	0.733536	688	2	0.36601
Cyp3a11	4	0.95015	0.94621	1	18321	0	0	0.011632	0.027031	0.733536	689	2	0.30179
Bbs10	4	0.70478	0.64809	0.988875	12821	0	0	0.011651	0.027032	0.733536	690	3	0.2573
Elavl4	4	0.80921	0.76536	0.992599	15104	0	0	0.011673	0.027032	0.733536	691	3	0.27905
Samd12	4	0.93983	0.93671	1	18074	0	0	0.011683	0.027032	0.733536	692	3	0.26676
Tmem30c	4	0.95907	0.95314	1	18548	0	0	0.011696	0.027032	0.733536	693	1	0.34709
Bdp1	4	0.99462	0.99395	1	19470	0	0	0.01171	0.027032	0.733536	694	3	0.20401
Scel	4	0.89874	0.88868	1	17094	0	0	0.011726	0.027032	0.733536	695	2	1.5058
Supt4a	4	0.71685	0.66262	0.988875	13071	0	0	0.011726	0.027032	0.733536	696	2	1.3145
Eif5a	4	0.018929	0.015574	0.215039	1406	2	-0.56422	0.011726	0.027032	0.733536	697	2	0.95916
Olfr202	4	0.97844	0.97537	1	19034	0	0	0.011735	0.027032	0.733536	698	3	0.19883
Tfam	4	0.041232	0.036057	0.337342	2091	1	-0.79991	0.011796	0.027174	0.733536	699	1	0.46008
Cntnap5c	4	0.72227	0.66794	0.988875	13175	0	0	0.011807	0.027174	0.733536	700	3	0.20736
Olfr1467	4	0.9142	0.90647	1	17430	0	0	0.011846	0.027174	0.733536	701	2	0.32203
Rnf6	4	0.91392	0.90544	1	17420	0	0	0.011861	0.027174	0.733536	702	3	0.20486
Cyp4a31	4	0.28987	0.30263	0.858079	6888	1	-0.27153	0.011883	0.027174	0.733536	703	2	0.30171
Slc16a7	4	0.64801	0.59084	0.988875	11638	1	-0.10649	0.011896	0.027174	0.733536	704	1	0.32605
Olfr1166	4	0.65011	0.59273	0.988875	11669	1	-0.13705	0.011933	0.027174	0.733536	705	3	0.19888
Olfr670	4	0.98251	0.97998	1	19136	0	0	0.011939	0.027174	0.733536	706	3	0.19581
Megf10	4	0.9596	0.95314	1	18562	0	0	0.011946	0.027174	0.733536	707	1	0.43135
Olfr1368	4	0.77369	0.72194	0.990134	14302	0	0	0.011952	0.027174	0.733536	708	3	0.2424
Vmn1r25	4	0.98849	0.98711	1	19307	0	0	0.011959	0.027174	0.733536	709	2	0.31444
Tas2r123	4	0.26207	0.2839	0.856817	6449	1	-0.33106	0.011996	0.027507	0.733536	710	1	0.45762
Pde4b	4	0.24934	0.26708	0.845898	6185	2	-0.62907	0.012035	0.027507	0.733536	711	2	0.32184
Aff2	4	0.96211	0.95812	1	18617	0	0	0.012041	0.027507	0.733536	712	3	0.26377
Olfr1253	4	0.1005	0.08812	0.537602	3199	1	-0.42975	0.012046	0.027507	0.733536	713	3	0.25321
Gm21379	4	0.56352	0.52062	0.982008	10191	1	-0.13897	0.012047	0.027507	0.733536	714	2	0.26292
Cxcl9	4	0.96264	0.95812	1	18630	0	0	0.012095	0.027507	0.733536	715	2	0.29558
Klrb1	4	0.89255	0.87988	1	16945	0	0	0.012124	0.027507	0.733536	716	2	0.26384
Exd1	4	0.81723	0.77078	0.99293	15274	0	0	0.012135	0.027508	0.733536	717	3	0.2557
Ahnak	4	0.75815	0.70474	0.990134	13943	0	0	0.012145	0.027508	0.733536	718	3	0.28152
Larp4b	4	0.98199	0.97935	1	19126	0	0	0.012167	0.027508	0.733536	719	3	0.22001
Cyp3a13	4	0.96993	0.9654	1	18801	0	0	0.012176	0.027508	0.733536	720	3	0.2076
Dynll1	4	0.3017	0.30634	0.860057	6993	1	-0.26636	0.012195	0.027508	0.733536	721	2	0.33747
Heatr6	4	0.98432	0.98337	1	19191	0	0	0.012197	0.027508	0.733536	722	3	0.16621
Ugp2	4	0.024303	0.020325	0.248235	1596	2	-0.39491	0.012219	0.027508	0.733536	723	2	0.27397
Tnfsf18	4	0.35258	0.33965	0.88355	7496	1	-0.23744	0.012223	0.027508	0.733536	724	3	0.17049
Tmprss11c	4	0.67569	0.62579	0.988875	12175	1	-0.11943	0.012226	0.027508	0.733536	725	3	0.28
Mzf1	4	0.75909	0.70635	0.990134	13966	0	0	0.012232	0.027508	0.733536	726	2	0.29676
Pcdhb4	4	0.7014	0.64626	0.988875	12746	0	0	0.012245	0.027508	0.733536	727	2	0.26822
Ddt	4	0.51964	0.48189	0.982008	9525	1	-0.13953	0.012245	0.027508	0.733536	728	1	0.3581
Zfp568	4	0.74508	0.69426	0.988875	13678	0	0	0.012309	0.027855	0.733536	729	2	0.25814
Vmn1r50	4	0.97096	0.96602	1	18831	0	0	0.012323	0.027922	0.733536	730	3	0.22145
Tmem127	4	0.82029	0.77596	0.995118	15345	0	0	0.012345	0.02799	0.733536	731	2	0.29203
Olfr1356	4	0.99323	0.99255	1	19437	0	0	0.012364	0.02799	0.733536	732	3	0.24499
Sulf2	4	0.9159	0.90747	1	17478	0	0	0.012394	0.02799	0.733536	733	1	0.47243
Nptn	4	0.98382	0.98205	1	19173	0	0	0.012398	0.02799	0.733536	734	3	0.20994
Lgals9	4	0.3371	0.33229	0.88355	7334	1	-0.21414	0.012429	0.02799	0.733536	735	3	0.20484
Vmn2r120	4	0.72608	0.67491	0.988875	13259	0	0	0.012431	0.02799	0.733536	736	2	0.28519
Pdlim7	4	0.92218	0.91462	1	17633	0	0	0.012444	0.02799	0.733536	737	2	0.25635
Zc3h12a	4	0.96819	0.9644	1	18763	0	0	0.012494	0.02799	0.733536	738	2	0.331
Tm9sf3	4	0.98559	0.9841	1	19231	0	0	0.012544	0.02799	0.733536	739	2	0.29616
Olfr910	4	0.87977	0.86073	1	16657	0	0	0.012544	0.02799	0.733536	740	3	0.23108
Stfa2l1	4	0.94461	0.93874	1	18184	0	0	0.012573	0.02799	0.733536	741	2	0.27504
Calm2	4	0.53411	0.49299	0.982008	9729	1	-0.23797	0.012594	0.02799	0.733536	742	1	0.33239
Olfr368	4	0.9344	0.93044	1	17947	0	0	0.012622	0.028336	0.733536	743	3	0.20018
Cdhr3	4	0.94923	0.94441	1	18300	0	0	0.012644	0.028336	0.733536	744	1	0.44736
Slc22a3	4	0.93409	0.93044	1	17938	0	0	0.012683	0.028336	0.733536	745	2	0.34116
Enpp3	4	0.76289	0.70959	0.990134	14053	0	0	0.01269	0.028336	0.733536	746	3	0.26018
Olfr1199	4	0.89571	0.88557	1	17016	0	0	0.012694	0.028336	0.733536	747	1	0.46911
Pan3	4	0.8759	0.85239	1	16566	0	0	0.012741	0.028336	0.733536	748	3	0.35033
Sec24b	4	0.99556	0.99479	1	19496	0	0	0.012743	0.028336	0.733536	749	3	0.28703
Glyatl3	4	0.536	0.49299	0.982008	9756	1	-0.16175	0.012788	0.028336	0.733536	750	2	0.37225
Zfp2	4	0.95184	0.94664	1	18368	0	0	0.012814	0.031752	0.733536	751	2	0.3283
Carf	4	0.71809	0.66262	0.988875	13103	0	0	0.012843	0.032116	0.733536	752	1	0.45273
C2cd5	4	0.96481	0.96068	1	18689	0	0	0.01285	0.032116	0.733536	753	3	0.21275
Calcoco2	4	0.62205	0.56513	0.986659	11166	1	-0.1463	0.012886	0.032116	0.733536	754	2	0.31426
Lrrc40	4	0.16751	0.16777	0.730088	4423	1	-0.31493	0.012893	0.032116	0.733536	755	1	0.52755
C4b	4	0.6775	0.6277	0.988875	12213	1	-0.1467	0.012903	0.032116	0.733536	756	3	0.20103
Olfr169	4	0.85235	0.8218	1	16052	0	0	0.012903	0.032116	0.733536	757	3	0.22104
Parp9	4	0.92556	0.91771	1	17724	0	0	0.012905	0.032116	0.733536	758	3	0.24086
E2f4	4	0.99521	0.99447	1	19485	0	0	0.012907	0.032116	0.733536	759	3	0.26146
Adpgk	4	0.36227	0.34341	0.88355	7606	1	-0.23235	0.012943	0.032117	0.733536	760	1	0.35426
Daam2	4	0.99351	0.99275	1	19447	0	0	0.012947	0.032117	0.733536	761	3	0.17089
Igsf5	4	0.87019	0.84465	1	16443	0	0	0.012948	0.032117	0.733536	762	2	0.29679
Rab32	4	0.95151	0.94621	1	18357	0	0	0.01295	0.032117	0.733536	763	3	0.16837
Egf	4	0.98036	0.97828	1	19082	0	0	0.012971	0.032117	0.733536	764	2	0.33705
Cst10	4	0.91531	0.90681	1	17461	0	0	0.012992	0.032117	0.733536	765	3	0.22199
Lamc2	4	0.8104	0.76536	0.992599	15124	0	0	0.012992	0.032117	0.733536	766	1	0.50117
Prps1	4	0.7501	0.69832	0.988875	13781	0	0	0.012994	0.032117	0.733536	767	2	0.24798
Stk38	4	0.77629	0.72644	0.990134	14365	0	0	0.013018	0.032117	0.733536	768	3	0.24733
Ipp	4	0.99332	0.99255	1	19440	0	0	0.013026	0.032117	0.733536	769	3	0.16575
Zbtb25	4	0.98911	0.98772	1	19318	0	0	0.013042	0.032255	0.733536	770	3	0.18592
Ercc6l	4	0.68991	0.63517	0.988875	12503	1	-0.098441	0.013042	0.032255	0.733536	771	1	0.53923
Igfals	4	0.20813	0.21644	0.803343	5271	2	-0.14413	0.013092	0.032614	0.733536	772	1	0.59352
Ctbp2	4	0.99516	0.99447	1	19484	0	0	0.013096	0.032614	0.733536	773	3	0.22033
Psmd10	4	0.05058	0.048605	0.401478	2368	2	-0.31093	0.013103	0.032614	0.733536	774	2	0.24321
Tax1bp1	4	0.65363	0.5964	0.988875	11746	1	-0.13515	0.013109	0.032614	0.733536	775	2	0.32441
Gzmd	4	0.26529	0.28902	0.856817	6517	1	-0.26252	0.013117	0.032614	0.733536	776	3	0.18472
Pcdhb14	4	0.83891	0.80335	1	15768	0	0	0.013156	0.032615	0.733536	777	3	0.24552
Vmn2r58	4	0.069625	0.059428	0.430823	2699	1	-0.3845	0.013242	0.032615	0.733536	778	1	0.35026
Cutal	4	0.97877	0.9761	1	19041	0	0	0.013301	0.032757	0.733536	779	2	0.38428
Bag5	4	0.5793	0.52612	0.982008	10439	1	-0.13494	0.013355	0.032757	0.733536	780	2	0.31377
Rbm6	4	0.97239	0.96695	1	18874	0	0	0.013391	0.032757	0.733536	781	3	0.24287
Ccdc167	4	0.81288	0.76669	0.992599	15180	0	0	0.013397	0.032757	0.733536	782	3	0.14049
Ifnl3	4	0.63183	0.57058	0.986659	11335	1	-0.17036	0.013408	0.032757	0.733536	783	3	0.26215
Ik	4	0.72698	0.67491	0.988875	13280	0	0	0.013441	0.032757	0.733536	784	1	0.3718
Tmem211	4	0.96219	0.95812	1	18619	0	0	0.013453	0.032757	0.733536	785	3	0.28036
Olfr1101	4	0.59492	0.53901	0.982008	10701	1	-0.14159	0.013468	0.032757	0.733536	786	3	0.17354
Slc15a4	4	0.13241	0.12882	0.66732	3749	1	-0.30642	0.013491	0.032757	0.733536	787	2	0.42375
Crisp1	4	0.93323	0.92876	1	17920	0	0	0.01354	0.032757	0.733536	788	1	0.439
Tlr13	4	0.99609	0.99552	1	19515	0	0	0.013548	0.032757	0.733536	789	2	0.23357
D430041D05Rik	4	0.87709	0.85422	1	16589	0	0	0.013562	0.032757	0.733536	790	2	0.31778
Ptpn12	4	0.80405	0.76128	0.992599	14979	0	0	0.013562	0.032757	0.733536	791	3	0.15182
Ces1g	4	0.92473	0.91648	1	17699	0	0	0.013575	0.032757	0.733536	792	3	0.21599
Ush1c	4	0.036212	0.030051	0.306195	1922	3	-0.15445	0.01359	0.032757	0.733536	793	1	0.56054
Igtp	4	0.78874	0.73838	0.991595	14643	0	0	0.013592	0.032757	0.733536	794	2	0.4042
Ptcd2	4	0.11508	0.10592	0.595871	3450	2	-0.18872	0.013622	0.032758	0.733536	795	2	0.42694
Adam28	4	0.953	0.94979	1	18398	0	0	0.01364	0.032758	0.733536	796	2	0.33977
Gm382	4	0.99152	0.99026	1	19392	0	0	0.013695	0.032758	0.733536	797	3	0.18322
Evi2a	4	0.74262	0.69347	0.988875	13624	0	0	0.0137	0.032758	0.733536	798	3	0.20958
Cpvl	4	0.96375	0.96068	1	18665	0	0	0.013712	0.032758	0.733536	799	3	0.19905
Thap3	4	0.70691	0.65176	0.988875	12866	0	0	0.013719	0.032758	0.733536	800	3	0.17876
Smim15	4	0.92296	0.91525	1	17660	0	0	0.013722	0.032758	0.733536	801	3	0.15658
Nanp	4	0.93136	0.92658	1	17873	0	0	0.013725	0.032758	0.733536	802	3	0.21353
Tmem18	4	0.74889	0.69669	0.988875	13758	0	0	0.01374	0.032758	0.733536	803	2	0.2691
C130060K24Rik	4	0.98099	0.97871	1	19101	0	0	0.013741	0.032758	0.733536	804	3	0.17048
Dpysl2	4	0.98409	0.98302	1	19184	0	0	0.013788	0.032758	0.733536	805	3	0.15053
Fgf9	4	0.93901	0.93646	1	18048	0	0	0.013789	0.032758	0.733536	806	1	0.42019
Mpp5	4	0.99608	0.99552	1	19514	0	0	0.013804	0.032758	0.733536	807	3	0.21312
Tmem53	4	0.41841	0.38214	0.914008	8212	1	-0.18714	0.013831	0.032758	0.733536	808	2	0.27519
Vmn1r194	4	0.56551	0.52062	0.982008	10218	1	-0.12244	0.013839	0.032758	0.733536	809	3	0.20503
Fbxw15	4	0.59061	0.53717	0.982008	10632	1	-0.094959	0.01387	0.032758	0.733536	810	3	0.21053
Pik3c2g	4	0.048773	0.046921	0.394518	2322	2	-0.22056	0.013889	0.032758	0.733536	811	2	0.34725
Acsm5	4	0.91203	0.90337	1	17377	0	0	0.013933	0.032758	0.733536	812	2	0.24941
Olfr507	4	0.1398	0.13365	0.667649	3902	2	-0.27249	0.013939	0.032758	0.733536	813	2	0.38925
Defb29	4	0.94077	0.93671	1	18099	0	0	0.013987	0.033122	0.733536	814	2	0.24756
Tbc1d13	4	0.61243	0.55582	0.986659	10995	1	-0.18318	0.013989	0.033122	0.733536	815	1	0.50163
Zfp933	4	0.53761	0.49482	0.982008	9782	1	-0.25572	0.014	0.033509	0.733536	816	3	0.21766
Olfr926	4	0.97476	0.96967	1	18942	0	0	0.014015	0.033509	0.733536	817	3	0.25822
Pde3b	4	0.97479	0.96967	1	18943	0	0	0.014026	0.033509	0.733536	818	3	0.24888
Hyal5	4	0.68578	0.6333	0.988875	12416	1	-0.13526	0.014038	0.033509	0.733536	819	1	0.39146
Olfr898	4	0.93172	0.92714	1	17882	0	0	0.014039	0.033509	0.733536	820	2	0.32789
Pcdhgb2	4	0.94564	0.93923	1	18209	0	0	0.014049	0.033509	0.733536	821	2	0.28627
Ago3	4	0.80677	0.76265	0.992599	15043	0	0	0.014064	0.033509	0.733536	822	3	0.23056
Cyp2r1	4	0.85006	0.81842	1	16003	0	0	0.014069	0.03351	0.733536	823	2	0.34582
Parpbp	4	0.99396	0.99323	1	19460	0	0	0.014075	0.03351	0.733536	824	3	0.282
Slc22a19	4	0.88655	0.87405	1	16825	0	0	0.014088	0.03351	0.733536	825	2	0.2833
Ammecr1l	4	0.072474	0.063448	0.455267	2737	2	-0.35063	0.014103	0.03351	0.733536	826	2	0.26945
Fxr2	4	0.82066	0.77724	0.995127	15355	0	0	0.014138	0.03366	0.733536	827	1	0.329
Aamdc	4	0.64989	0.59273	0.988875	11665	1	-0.11263	0.014158	0.03366	0.733536	828	2	0.27794
4921524L21Rik	4	0.23214	0.24554	0.832792	5789	1	-0.2414	0.014188	0.03366	0.733536	829	1	0.64266
Arhgap42	4	0.11487	0.10592	0.595871	3445	1	-0.42245	0.014227	0.033965	0.733536	830	2	0.31979
8030411F24Rik	4	0.95936	0.95314	1	18551	0	0	0.014237	0.033965	0.733536	831	2	0.27988
Chrm5	4	0.40014	0.37099	0.911708	7999	1	-0.16587	0.014247	0.033965	0.733536	832	2	0.31967
Rhbdd2	4	0.16532	0.1643	0.730088	4394	2	-0.19725	0.014287	0.033965	0.733536	833	1	0.42051
Zfp868	4	0.79174	0.74422	0.991595	14706	0	0	0.014329	0.033965	0.733536	834	3	0.22999
Fam187b	4	0.70528	0.64809	0.988875	12832	0	0	0.014336	0.033965	0.733536	835	2	0.25697
Fzd2	4	0.59164	0.53717	0.982008	10650	1	-0.16154	0.014337	0.033965	0.733536	836	1	0.41457
Col1a2	4	0.6568	0.6019	0.988875	11808	1	-0.10448	0.014338	0.033965	0.733536	837	3	0.24287
Zcchc12	4	0.53756	0.49482	0.982008	9780	1	-0.2898	0.014347	0.033965	0.733536	838	3	0.22814
Slfn14	4	0.64325	0.58899	0.988875	11545	1	-0.10032	0.014378	0.033965	0.733536	839	2	0.3103
Olfr273	4	0.99611	0.99558	1	19516	0	0	0.014383	0.033965	0.733536	840	3	0.21867
Ermap	4	0.42234	0.38762	0.920281	8263	1	-0.21311	0.014387	0.033965	0.733536	841	2	0.3663
Mid1	4	0.19966	0.20095	0.774929	5094	2	-0.19304	0.014398	0.033965	0.733536	842	2	0.22701
Agbl4	4	0.51111	0.47258	0.982008	9400	1	-0.13156	0.014402	0.033966	0.733536	843	3	0.20614
Cxcr1	4	0.772	0.72039	0.990134	14256	0	0	0.014426	0.033966	0.733536	844	2	0.3536
Foxn4	4	0.68494	0.6333	0.988875	12393	1	-0.099639	0.014437	0.033966	0.733536	845	1	0.46667
Nme8	4	0.89703	0.88792	1	17044	0	0	0.014448	0.033966	0.733536	846	3	0.17902
Atp7b	4	0.8817	0.86256	1	16705	0	0	0.014459	0.033966	0.733536	847	3	0.24557
Cnn1	4	0.79502	0.7457	0.991595	14773	0	0	0.014474	0.033966	0.733536	848	2	0.30403
Dmwd	4	0.59543	0.53901	0.982008	10710	1	-0.14905	0.014519	0.033966	0.733536	849	3	0.20442
Olfr993	4	0.8484	0.81616	1	15970	0	0	0.014519	0.033966	0.733536	850	2	0.28623
Reg2	4	0.44528	0.41128	0.945646	8543	1	-0.16575	0.014586	0.034115	0.733536	851	1	0.58212
Esp6Esp5	4	0.90842	0.89982	1	17301	0	0	0.01462	0.034115	0.733536	852	2	0.31266
Zc3h15	4	0.85453	0.82509	1	16096	0	0	0.014636	0.034115	0.733536	853	2	0.36967
Gsr	4	0.42984	0.39309	0.920281	8360	1	-0.18428	0.014641	0.034115	0.733536	854	2	0.27066
Cab39l	4	0.58443	0.52799	0.982008	10538	1	-0.14715	0.014665	0.034116	0.733536	855	2	0.29247
Acaa1b	4	0.9973	0.99771	1	19556	0	0	0.014667	0.034116	0.733536	856	3	0.22224
Slc1a1	4	0.87574	0.85239	1	16562	0	0	0.014676	0.034116	0.733536	857	3	0.1943
Cyyr1	4	0.81358	0.76669	0.992599	15191	0	0	0.014685	0.034116	0.733536	858	2	0.31656
Olfr775	4	0.97733	0.97413	1	19009	0	0	0.014703	0.034116	0.733536	859	3	0.25361
Vmn1r13	4	0.99242	0.99169	1	19414	0	0	0.014709	0.034116	0.733536	860	3	0.222
Oog2	4	0.64586	0.58899	0.988875	11596	1	-0.16645	0.014724	0.034116	0.733536	861	3	0.25987
Nfe2l2	4	0.98693	0.98548	1	19261	0	0	0.014731	0.034116	0.733536	862	3	0.29082
Ormdl3	4	0.96662	0.96275	1	18729	0	0	0.014735	0.034116	0.733536	863	2	0.29269
Zfp367	4	0.75719	0.70474	0.990134	13922	0	0	0.014785	0.034448	0.733536	864	2	0.2312
1700007K09Rik	4	0.97892	0.97659	1	19045	0	0	0.014795	0.034448	0.733536	865	3	0.18922
Cct3	4	0.036942	0.031628	0.317978	1949	2	-0.53805	0.014884	0.034449	0.733536	866	1	0.48198
Pdzrn3	4	0.25018	0.26708	0.845898	6204	2	-0.22135	0.014888	0.034449	0.733536	867	2	0.34653
Ccdc105	4	0.52487	0.48563	0.982008	9603	1	-0.20046	0.014888	0.034449	0.733536	868	2	0.34932
Slc13a5	4	0.9267	0.91954	1	17757	0	0	0.014934	0.034449	0.733536	869	1	0.50344
Cd200r4	4	0.27306	0.29485	0.856817	6691	1	-0.25381	0.014957	0.034449	0.733536	870	3	0.25084
Foxo4	4	0.36764	0.34517	0.884511	7661	1	-0.18631	0.014984	0.034621	0.733536	871	1	0.54356
Slitrk2	4	0.57563	0.52244	0.982008	10385	1	-0.13747	0.015022	0.034621	0.733536	872	3	0.22203
Sac3d1	4	0.090326	0.076618	0.49702	3032	1	-0.77778	0.015034	0.034621	0.733536	873	1	0.46884
Vmn1r116	2	0.98495	0.98679	1	19213	0	0	0.015054	0.025644	0.733536	874	2	0.20236
Ugt2b1	4	0.81081	0.76536	0.992599	15136	0	0	0.015083	0.034621	0.733536	875	2	0.36591
Olfr802	4	0.93856	0.9362	1	18037	0	0	0.0151	0.034621	0.733536	876	3	0.19459
4930474N05Rik	4	0.60321	0.54274	0.982008	10841	1	-0.13776	0.015106	0.034621	0.733536	877	2	0.28938
Asah2	4	0.39433	0.36534	0.904264	7939	1	-0.24171	0.015122	0.034621	0.733536	878	3	0.26254
Zfp949	4	0.89768	0.88792	1	17060	0	0	0.015133	0.034621	0.733536	879	1	0.32528
Psmc6	4	0.14644	0.13799	0.675016	4009	1	-0.39404	0.015145	0.034621	0.733536	880	2	0.32688
Vmn1r137	4	0.086669	0.071825	0.473577	2963	2	-0.22656	0.015159	0.034621	0.733536	881	2	0.33622
Olfr1205	4	0.71818	0.66262	0.988875	13106	0	0	0.015177	0.034621	0.733536	882	3	0.18459
E330017A01Rik	4	0.96416	0.96068	1	18676	0	0	0.015183	0.034621	0.733536	883	2	0.35203
Bbs5	4	0.99072	0.9895	1	19370	0	0	0.015219	0.034621	0.733536	884	3	0.22742
Sgk1	4	0.9537	0.9498	1	18413	0	0	0.015241	0.03479	0.733536	885	3	0.17935
Grm8	4	0.95475	0.9515	1	18434	0	0	0.015246	0.03479	0.733536	886	3	0.23035
Tcp11	4	0.11939	0.10682	0.595871	3528	2	-0.24416	0.015262	0.03479	0.733536	887	2	0.29647
Ripply1	4	0.90592	0.89551	1	17251	0	0	0.015332	0.03479	0.733536	888	1	0.64648
Tm9sf4	4	0.98121	0.97915	1	19107	0	0	0.015384	0.03479	0.733536	889	3	0.16077
Pef1	4	0.98948	0.98814	1	19331	0	0	0.015389	0.03479	0.733536	890	3	0.25123
4921504E06Rik	4	0.96046	0.95354	1	18580	0	0	0.015396	0.03479	0.733536	891	3	0.30678
Lcmt1	4	0.14974	0.14339	0.689595	4085	1	-0.26582	0.015432	0.03479	0.733536	892	1	0.41866
Daam1	4	0.78563	0.73539	0.990134	14572	0	0	0.01545	0.03479	0.733536	893	2	0.3003
Adra1b	4	0.97464	0.96967	1	18938	0	0	0.015471	0.03479	0.733536	894	3	0.16998
Fam160a2	4	0.96914	0.96505	1	18783	0	0	0.015523	0.03479	0.733536	895	3	0.19873
Zfp300	4	0.72645	0.67491	0.988875	13270	0	0	0.015556	0.03479	0.733536	896	3	0.2121
Tdrd5	4	0.814	0.76669	0.992599	15202	0	0	0.015581	0.03479	0.733536	897	1	0.31377
Cdip1	4	0.54527	0.49667	0.982008	9899	1	-0.16063	0.015586	0.03479	0.733536	898	2	0.31135
Trpm3	4	0.91812	0.90816	1	17537	0	0	0.015597	0.03479	0.733536	899	3	0.15827
Bsn	4	0.75895	0.70635	0.990134	13962	0	0	0.01563	0.035162	0.733536	900	1	0.35976
Crym	4	0.9412	0.93723	1	18112	0	0	0.01565	0.035162	0.733536	901	3	0.19654
Phc2	4	0.71173	0.65538	0.988875	12962	0	0	0.015655	0.035162	0.733536	902	3	0.28145
2012-09-01	4	0.4288	0.39309	0.920281	8342	1	-0.17779	0.015693	0.035162	0.733536	903	3	0.28325
Alx1	4	0.4657	0.43563	0.970379	8795	1	-0.17333	0.015707	0.035162	0.733536	904	2	0.26366
Nrp1	4	0.83709	0.80219	1	15722	0	0	0.015715	0.035162	0.733536	905	2	0.2873
Olfr730	4	0.96571	0.96139	1	18714	0	0	0.015728	0.035162	0.733536	906	3	0.19233
Ankzf1	4	0.64036	0.58344	0.988875	11488	1	-0.13782	0.01573	0.035162	0.733536	907	2	0.30872
Nat9	4	0.47724	0.45039	0.979813	8948	1	-0.20369	0.015758	0.035163	0.733536	908	2	0.26746
Trim30d	4	0.61304	0.55765	0.986659	11008	1	-0.19398	0.015822	0.035163	0.733536	909	2	0.30502
Zfp459	4	0.76708	0.71425	0.990134	14152	0	0	0.015829	0.035163	0.733536	910	1	0.35782
Lonrf1	4	0.54936	0.50223	0.982008	9964	1	-0.14731	0.015835	0.035163	0.733536	911	3	0.20223
Mapk10	4	0.94737	0.94259	1	18259	0	0	0.015837	0.035163	0.733536	912	2	0.30489
Olfr651	4	0.93977	0.93671	1	18072	0	0	0.015895	0.035712	0.733536	913	2	0.25115
Adam6b	4	0.77252	0.72039	0.990134	14270	0	0	0.015914	0.035712	0.733536	914	3	0.17418
Esp6	4	0.97409	0.96908	1	18922	0	0	0.015923	0.035712	0.733536	915	2	0.28186
A630033H20Rik	4	0.80071	0.75572	0.992599	14898	0	0	0.015929	0.035712	0.733536	916	1	0.52003
Yod1	4	0.98989	0.98843	1	19345	0	0	0.015931	0.035712	0.733536	917	2	0.29308
Glg1	4	0.96289	0.95886	1	18638	0	0	0.01597	0.035712	0.733536	918	2	0.30692
Heyl	4	0.7459	0.69506	0.988875	13697	0	0	0.015989	0.035712	0.733536	919	2	0.30511
Etfa	4	0.93551	0.93044	1	17975	0	0	0.016003	0.035712	0.733536	920	2	0.40749
Hyal4	4	0.98912	0.98772	1	19320	0	0	0.016016	0.035712	0.733536	921	3	0.28654
Hmox1	4	0.56127	0.51694	0.982008	10150	1	-0.12694	0.0161	0.035712	0.733536	922	3	0.2112
Notch2	4	0.98928	0.98786	1	19324	0	0	0.016105	0.035712	0.733536	923	3	0.22851
Pgr15l	4	0.93376	0.92933	1	17929	0	0	0.016117	0.035712	0.733536	924	3	0.18896
Olfr340	4	0.81019	0.76536	0.992599	15117	0	0	0.016128	0.035712	0.733536	925	2	0.53989
Nudt5	4	0.99252	0.99169	1	19417	0	0	0.016148	0.035712	0.733536	926	3	0.30675
Col6a4	4	0.89993	0.89023	1	17122	0	0	0.016197	0.035886	0.733536	927	3	0.21811
Trpt1	4	0.55977	0.51145	0.982008	10126	1	-0.17121	0.016214	0.035886	0.733536	928	2	0.30827
Tldc2	4	0.99657	0.99663	1	19538	0	0	0.016229	0.035886	0.733536	929	3	0.16739
Glyctk	4	0.98407	0.98302	1	19182	0	0	0.016255	0.035886	0.733536	930	3	0.25632
Rc3h1	4	0.9964	0.996	1	19529	0	0	0.016267	0.035886	0.733536	931	3	0.19015
Flcn	4	0.979	0.97659	1	19049	0	0	0.016277	0.035886	0.733536	932	2	0.25454
Stard5	4	0.41356	0.38214	0.914008	8158	1	-0.27758	0.016279	0.035886	0.733536	933	2	0.3626
Rag2	4	0.6046	0.54274	0.982008	10862	1	-0.1938	0.01629	0.035886	0.733536	934	2	0.32923
Wtap	4	0.99313	0.99255	1	19436	0	0	0.016308	0.036213	0.733536	935	2	0.30037
1700011H14Rik	4	0.67066	0.6165	0.988875	12069	1	-0.22832	0.01632	0.036213	0.733536	936	3	0.21143
Fsd1l	4	0.052331	0.049892	0.40546	2410	3	-0.14581	0.016326	0.036213	0.733536	937	1	0.49281
Astn2	4	0.92593	0.91771	1	17738	0	0	0.016337	0.036602	0.733536	938	3	0.16236
Ms4a6b	4	0.80285	0.75989	0.992599	14952	0	0	0.01635	0.03701	0.733536	939	3	0.19814
Nedd4	4	0.1827	0.18205	0.745742	4749	1	-0.40181	0.016358	0.03701	0.733536	940	3	0.17196
Gm21671	4	0.090583	0.077311	0.500851	3037	2	-0.32692	0.016376	0.03701	0.733536	941	2	0.25877
Tmem202	4	0.9962	0.99571	1	19520	0	0	0.016401	0.03701	0.733536	942	3	0.19878
Ankrd34b	4	0.23334	0.24803	0.836425	5811	1	-0.29268	0.016415	0.03701	0.733536	943	3	0.24905
Neil2	4	0.84262	0.80925	1	15842	0	0	0.016426	0.03701	0.733536	944	1	0.40566
Olfr223	4	0.92332	0.91588	1	17668	0	0	0.016475	0.037011	0.733536	945	1	0.27376
Cd180	4	0.85868	0.83137	1	16179	0	0	0.016525	0.037011	0.733536	946	1	0.40677
Akr1e1	4	0.29162	0.30263	0.858079	6904	1	-0.26156	0.016533	0.037011	0.733536	947	3	0.26848
Taok1	4	0.25249	0.27158	0.851361	6253	1	-0.28893	0.016558	0.037582	0.733536	948	2	0.34435
Lrrd1	4	0.97943	0.97756	1	19060	0	0	0.01656	0.037582	0.733536	949	3	0.16936
Ccdc18	4	0.95375	0.95021	1	18414	0	0	0.016563	0.037582	0.733536	950	3	0.26316
Fbxw21	4	0.85663	0.82825	1	16142	0	0	0.016575	0.037582	0.733536	951	2	0.31834
Gm3763	3	0.9464	0.9425	1	18237	0	0	0.01659	0.033203	0.733536	952	2	0.27112
Cts8	4	0.68294	0.63147	0.988875	12342	1	-0.11111	0.016624	0.037582	0.733536	953	2	0.28867
Vmn2r96	4	0.81882	0.77467	0.993718	15313	0	0	0.016631	0.037582	0.733536	954	2	0.29818
Olfr309	4	0.67851	0.6277	0.988875	12235	1	-0.15947	0.016655	0.037582	0.733536	955	3	0.2245
Sp4	4	0.92749	0.92071	1	17776	0	0	0.016698	0.037582	0.733536	956	3	0.22773
Tas2r126	4	0.60502	0.54274	0.982008	10871	1	-0.14999	0.016701	0.037582	0.733536	957	2	0.36544
Olig1	4	0.11803	0.10682	0.595871	3503	2	-0.20748	0.016724	0.037582	0.733536	958	1	0.54434
Aldh7a1	4	0.52389	0.48563	0.982008	9586	1	-0.17042	0.016742	0.037582	0.733536	959	2	0.30262
Mta3	4	0.75676	0.70474	0.990134	13912	0	0	0.016746	0.037582	0.733536	960	3	0.14936
Fam19a2	4	0.23589	0.25176	0.837551	5873	1	-0.44855	0.016755	0.037582	0.733536	961	3	0.22096
1700019L03Rik	4	0.86972	0.84464	1	16428	0	0	0.016769	0.037582	0.733536	962	3	0.19751
Pcf11	4	0.58223	0.52612	0.982008	10493	1	-0.18662	0.016774	0.037582	0.733536	963	1	0.4208
Olfr677	4	0.87738	0.85515	1	16599	0	0	0.016786	0.037582	0.733536	964	2	0.28684
Vmn1r76	4	0.95809	0.95314	1	18525	0	0	0.016823	0.037582	0.733536	965	2	0.36789
Olfr920	4	0.70007	0.64626	0.988875	12718	0	0	0.016827	0.037582	0.733536	966	3	0.21048
Ltn1	4	0.94075	0.93671	1	18098	0	0	0.016845	0.037582	0.733536	967	3	0.19377
Slc4a10	4	0.97949	0.97756	1	19062	0	0	0.016866	0.037582	0.733536	968	3	0.19027
Gm572	4	0.80601	0.76128	0.992599	15027	0	0	0.016873	0.037582	0.733536	969	1	0.43717
Mmp8	4	0.87794	0.85608	1	16616	0	0	0.01692	0.037582	0.733536	970	2	0.25458
Poglut1	4	0.75933	0.70635	0.990134	13974	0	0	0.016923	0.037582	0.733536	971	1	0.4219
Gzf1	4	0.98249	0.97998	1	19135	0	0	0.016941	0.037582	0.733536	972	3	0.20373
Syt13	4	0.78263	0.7324	0.990134	14509	0	0	0.01695	0.037582	0.733536	973	2	0.306
Olfr921	4	0.84833	0.81616	1	15968	0	0	0.016964	0.037582	0.733536	974	2	0.27812
Dnajb5	4	0.51117	0.47443	0.982008	9401	1	-0.15336	0.016972	0.037582	0.733536	975	1	0.43768
Slc39a3	4	0.46613	0.43563	0.970379	8801	1	-0.18582	0.017022	0.037582	0.733536	976	1	0.44758
Tmem55a	4	0.1192	0.10682	0.595871	3522	2	-0.16722	0.017046	0.037582	0.733536	977	2	0.25318
Slc6a6	4	0.75324	0.69832	0.988875	13846	0	0	0.017072	0.037582	0.733536	978	3	0.3154
Avl9	4	0.70544	0.64809	0.988875	12836	0	0	0.017111	0.037582	0.733536	979	3	0.20659
Zfp641	4	0.81515	0.76942	0.99293	15222	0	0	0.017121	0.037582	0.733536	980	3	0.25648
Ahcyl1	4	0.69579	0.64261	0.988875	12630	1	-0.1124	0.017152	0.037759	0.733536	981	3	0.16228
Gkn1	4	0.85808	0.82929	1	16169	0	0	0.017172	0.037759	0.733536	982	3	0.21971
Egr2	4	0.78254	0.7324	0.990134	14503	0	0	0.017188	0.037759	0.733536	983	3	0.27853
Star	4	0.86655	0.83965	1	16365	0	0	0.017211	0.037759	0.733536	984	2	0.21599
Xlr4a	4	0.44554	0.41128	0.945646	8547	1	-0.20943	0.017221	0.037759	0.733536	985	1	0.28433
Olfr477	4	0.58664	0.5298	0.982008	10571	1	-0.12536	0.017223	0.037759	0.733536	986	3	0.24242
Gm14459	4	0.74302	0.69347	0.988875	13638	0	0	0.017241	0.037759	0.733536	987	3	0.21893
Gstm2	4	0.81135	0.76668	0.992599	15145	0	0	0.017263	0.037759	0.733536	988	2	0.32132
Fam193a	4	0.96399	0.96068	1	18673	0	0	0.017286	0.037759	0.733536	989	3	0.31431
Olfr1512	4	0.74279	0.69347	0.988875	13629	0	0	0.017316	0.037759	0.733536	990	2	0.25119
Tas2r124	4	0.64487	0.58899	0.988875	11576	1	-0.30317	0.017349	0.037759	0.733536	991	3	0.24575
Clec4f	4	0.88242	0.86348	1	16724	0	0	0.017349	0.037759	0.733536	992	3	0.14729
Tubb6	4	0.82989	0.79373	1	15555	0	0	0.01737	0.037759	0.733536	993	1	0.34909
Ppp1r42	4	0.38739	0.36164	0.901233	7872	1	-0.23481	0.017398	0.037759	0.733536	994	2	0.22011
Tmem25	4	0.56557	0.52062	0.982008	10219	1	-0.14881	0.017407	0.037759	0.733536	995	3	0.21266
Vmn1r53	4	0.83208	0.79499	1	15606	0	0	0.017419	0.037759	0.733536	996	1	0.32032
Arfgef2	4	0.75778	0.70474	0.990134	13935	0	0	0.017421	0.037759	0.733536	997	2	0.26749
Tbc1d23	4	0.593	0.53901	0.982008	10673	1	-0.19047	0.017451	0.037759	0.733536	998	2	0.29646
Gabpa	4	0.26221	0.2839	0.856817	6452	2	-0.14247	0.017469	0.037759	0.733536	999	1	0.58877
Atf6b	4	0.88418	0.86622	1	16768	0	0	0.017518	0.038188	0.733536	1000	1	0.48479
Pid1	4	0.98469	0.98355	1	19205	0	0	0.017519	0.038188	0.733536	1001	3	0.17131
Hsh2d	4	0.86342	0.83661	1	16290	0	0	0.017548	0.038188	0.733536	1002	3	0.24316
Psmd6	4	0.23812	0.25496	0.837551	5931	2	-0.27894	0.017568	0.038188	0.733536	1003	1	0.3832
Glrx2	4	0.64686	0.59084	0.988875	11614	1	-0.13523	0.017579	0.038188	0.733536	1004	2	0.24802
Peg10	4	0.73626	0.68681	0.988875	13480	0	0	0.01764	0.038188	0.733536	1005	2	0.23458
Fam49b	4	0.94209	0.93723	1	18136	0	0	0.017666	0.038188	0.733536	1006	3	0.19646
Mrrf	4	0.61642	0.56513	0.986659	11065	1	-0.14532	0.017667	0.038188	0.733536	1007	1	0.32057
Smad4	4	0.99615	0.99565	1	19519	0	0	0.017712	0.038188	0.733536	1008	3	0.23058
Eed	4	0.15285	0.14785	0.691672	4147	1	-0.3669	0.017716	0.038188	0.733536	1009	2	0.2573
Nxf3	4	0.92258	0.91462	1	17649	0	0	0.017754	0.038188	0.733536	1010	3	0.20912
Des	4	0.018368	0.015128	0.214754	1381	3	-0.21098	0.017767	0.038626	0.733536	1011	1	0.33526
Ces1f	4	0.82923	0.79373	1	15539	0	0	0.017769	0.038626	0.733536	1012	3	0.23009
Setd1b	4	0.74156	0.69013	0.988875	13600	0	0	0.017816	0.038626	0.733536	1013	2	0.32846
Fhdc1	4	0.7315	0.68002	0.988875	13384	0	0	0.017845	0.038626	0.733536	1014	3	0.25944
Pramef25	4	0.9946	0.99395	1	19468	0	0	0.01786	0.039087	0.733536	1015	3	0.20654
4930428D18Rik	4	0.99	0.98843	1	19347	0	0	0.017866	0.039087	0.733536	1016	3	0.20078
Zbtb2	4	0.97819	0.97464	1	19030	0	0	0.017883	0.039087	0.733536	1017	3	0.21855
Nras	4	0.93728	0.93308	1	18010	0	0	0.017965	0.039088	0.733536	1018	1	0.51218
Serpini2	4	0.94737	0.94259	1	18260	0	0	0.017982	0.039088	0.733536	1019	3	0.26486
Lef1	4	0.84281	0.80925	1	15849	0	0	0.018015	0.039267	0.733536	1020	2	0.32732
Klrc2	4	0.3839	0.3598	0.901233	7827	1	-0.24486	0.01802	0.039267	0.733536	1021	2	0.30608
Olfr728	4	0.85103	0.81842	1	16026	0	0	0.018065	0.039433	0.733536	1022	2	0.28638
9130023H24Rik	4	0.26492	0.28902	0.856817	6507	2	-0.15882	0.018114	0.039433	0.733536	1023	2	0.30345
Mcc	4	0.97035	0.96602	1	18812	0	0	0.018133	0.039433	0.733536	1024	3	0.19498
Emb	4	0.90824	0.89982	1	17295	0	0	0.018139	0.039433	0.733536	1025	2	0.26064
Prss56	4	0.5846	0.52799	0.982008	10539	1	-0.14405	0.018164	0.039433	0.733536	1026	1	0.42381
Ube2dnl2	4	0.97397	0.96879	1	18917	0	0	0.018183	0.039907	0.733536	1027	3	0.36528
Hoxc5	4	0.088872	0.073125	0.477348	3007	1	-0.50922	0.018263	0.039907	0.733536	1028	2	0.32306
Cfi	4	0.088262	0.073124	0.477348	2995	1	-0.38546	0.01827	0.039907	0.733536	1029	3	0.2942
Nbeal1	4	0.86469	0.8376	1	16323	0	0	0.018313	0.039907	0.733536	1030	1	0.39987
Bpifb5	4	0.41674	0.38214	0.914008	8194	1	-0.17371	0.01832	0.039907	0.733536	1031	2	0.22849
Ncoa7	4	0.75039	0.69832	0.988875	13787	0	0	0.018335	0.039907	0.733536	1032	3	0.28948
Zrsr2	4	0.93592	0.93044	1	17983	0	0	0.018362	0.039907	0.733536	1033	3	0.24559
Ptk2b	4	0.81921	0.77467	0.993718	15320	0	0	0.018401	0.039907	0.733536	1034	2	0.31579
Mfge8	4	0.69149	0.63704	0.988875	12535	1	-0.10695	0.018412	0.039907	0.733536	1035	2	0.27677
Mdm1	4	0.9392	0.93671	1	18052	0	0	0.01842	0.039907	0.733536	1036	2	0.21591
Zswim7	4	0.98683	0.98548	1	19257	0	0	0.018438	0.039907	0.733536	1037	3	0.17516
Sval2	4	0.61789	0.56513	0.986659	11087	1	-0.13729	0.018459	0.039907	0.733536	1038	2	0.31552
Hook3	4	0.96009	0.95314	1	18572	0	0	0.018462	0.039907	0.733536	1039	1	0.58062
Spata1	4	0.60421	0.54274	0.982008	10856	1	-0.12428	0.018511	0.039907	0.733536	1040	2	0.40262
Taf13	4	0.99106	0.98978	1	19377	0	0	0.018536	0.039907	0.733536	1041	2	0.29225
4930415F15Rik	4	0.85043	0.81842	1	16009	0	0	0.018556	0.039907	0.733536	1042	3	0.23678
Vmn2r72	4	0.16913	0.16777	0.730088	4461	1	-0.47685	0.018561	0.039907	0.733536	1043	2	0.35823
Arhgdia	4	0.8076	0.76265	0.992599	15065	0	0	0.018588	0.039907	0.733536	1044	3	0.1606
Gm156	4	0.44324	0.40765	0.941266	8519	1	-0.27359	0.01866	0.043178	0.733536	1045	2	0.23639
Mycbp2	4	0.98265	0.98041	1	19140	0	0	0.018668	0.043178	0.733536	1046	2	0.30029
Rtp1	4	0.90005	0.89023	1	17126	0	0	0.01871	0.043178	0.733536	1047	1	0.42882
Olfr745	4	0.9488	0.94441	1	18289	0	0	0.018714	0.043178	0.733536	1048	2	0.24805
Vmn1r228	4	0.8467	0.815	1	15930	0	0	0.018759	0.043178	0.733536	1049	3	0.24491
Olfr906	4	0.94055	0.93671	1	18093	0	0	0.018785	0.043178	0.733536	1050	2	0.3194
Olfr676	4	0.038454	0.033267	0.327761	1994	3	-0.16064	0.018809	0.043178	0.733536	1051	1	0.49251
Ndufs6	4	0.66305	0.60372	0.988875	11928	1	-0.1689	0.018816	0.043178	0.733536	1052	2	0.32012
Olfr352	4	0.99003	0.98855	1	19348	0	0	0.018839	0.043178	0.733536	1053	3	0.20857
1700016H13Rik	4	0.70112	0.64626	0.988875	12738	0	0	0.018908	0.043179	0.733536	1054	1	0.53005
Vmn1r160	4	0.89899	0.88868	1	17102	0	0	0.018912	0.043179	0.733536	1055	3	0.21263
Mief2	4	0.91352	0.90407	1	17408	0	0	0.018921	0.043179	0.733536	1056	2	0.24815
Pnoc	4	0.60471	0.54274	0.982008	10865	1	-0.14099	0.018929	0.043179	0.733536	1057	3	0.16943
Vmn2r116	4	0.71575	0.66262	0.988875	13042	0	0	0.018945	0.043179	0.733536	1058	3	0.19591
Olfr1145	4	0.99594	0.99531	1	19510	0	0	0.018964	0.043179	0.733536	1059	2	0.38377
Psmb11	4	0.44631	0.41128	0.945646	8556	1	-0.21851	0.01898	0.043179	0.733536	1060	2	0.25995
Ocm	4	0.6028	0.54274	0.982008	10834	1	-0.12093	0.018999	0.043179	0.733536	1061	3	0.20569
Clec4n	4	0.8954	0.88557	1	17008	0	0	0.019066	0.043179	0.733536	1062	2	0.29907
Pggt1b	4	0.32193	0.32107	0.875912	7201	1	-0.22235	0.019095	0.043179	0.733536	1063	3	0.18073
Cfhr2	4	0.95676	0.95272	1	18490	0	0	0.019106	0.043179	0.733536	1064	2	0.47113
Olfr1242	4	0.81912	0.77467	0.993718	15317	0	0	0.019121	0.043179	0.733536	1065	2	0.26152
Serpinb6e	4	0.93103	0.92658	1	17864	0	0	0.019181	0.043652	0.733536	1066	3	0.20781
Arl14	4	0.50373	0.46701	0.982008	9300	1	-0.21665	0.019192	0.043652	0.733536	1067	2	0.38411
Klc3	4	0.95529	0.9515	1	18454	0	0	0.0192	0.043652	0.733536	1068	2	0.39205
Fam129a	4	0.81613	0.77078	0.99293	15243	0	0	0.019255	0.043652	0.733536	1069	2	0.28911
Gm5549	4	0.0432	0.03902	0.352497	2146	3	-0.18825	0.019255	0.043652	0.733536	1070	1	0.34677
Sec61a2	4	0.13503	0.1298	0.667649	3807	2	-0.16682	0.019305	0.043652	0.733536	1071	2	0.28942
Ceacam13	4	0.87159	0.84664	1	16477	0	0	0.01936	0.043829	0.733536	1072	3	0.18825
Btd	4	0.5117	0.47443	0.982008	9410	1	-0.16123	0.019409	0.043829	0.733536	1073	2	0.3175
Ern1	4	0.94174	0.93723	1	18127	0	0	0.019438	0.043829	0.733536	1074	3	0.17348
Klf3	4	0.98746	0.98598	1	19278	0	0	0.019444	0.043829	0.733536	1075	3	0.17767
Rsbn1l	4	0.72354	0.67314	0.988875	13202	0	0	0.019453	0.043829	0.733536	1076	1	0.34728
Olfr1061	4	0.75631	0.70155	0.990134	13906	0	0	0.019503	0.043829	0.733536	1077	2	1.9062
2006-09-01	4	0.9816	0.97915	1	19117	0	0	0.019524	0.043829	0.733536	1078	3	0.20087
Olfr1084	4	0.90258	0.8933	1	17176	0	0	0.019553	0.044025	0.733536	1079	2	0.52498
Agxt	4	0.83509	0.79981	1	15682	0	0	0.019607	0.044215	0.733536	1080	3	0.21413
Nr0b2	4	0.14361	0.13458	0.667649	3963	2	-0.19169	0.01973	0.044399	0.733536	1081	2	0.25643
Tm4sf1	4	0.93309	0.92876	1	17916	0	0	0.019731	0.044399	0.733536	1082	3	0.22034
Zfp819	4	0.40965	0.38023	0.914008	8118	1	-0.41101	0.019751	0.044399	0.733536	1083	1	0.49002
Serpina3c	4	0.8605	0.83344	1	16220	0	0	0.019826	0.044584	0.733536	1084	2	0.27913
Wdr5b	4	0.76374	0.71115	0.990134	14073	0	0	0.0199	0.044791	0.733536	1085	2	0.27121
Olfr1102	4	0.47329	0.4393	0.970821	8900	1	-0.16757	0.01994	0.044791	0.733536	1086	3	0.19253
Eppin	4	0.5536	0.50407	0.982008	10034	1	-0.15814	0.019946	0.044791	0.733536	1087	2	0.28548
Pkia	4	0.71868	0.66262	0.988875	13114	0	0	0.019949	0.044791	0.733536	1088	2	0.35349
Pja2	4	0.95803	0.95314	1	18523	0	0	0.019963	0.044791	0.733536	1089	3	0.68525
Kcna6	4	0.68242	0.63147	0.988875	12329	1	-0.11369	0.019983	0.044791	0.733536	1090	3	0.24227
Gm9513	4	0.65021	0.59273	0.988875	11671	1	-0.11029	0.019994	0.044791	0.733536	1091	2	0.32572
St8sia5	4	0.2335	0.24803	0.836425	5816	1	-0.281	0.020005	0.044791	0.733536	1092	3	0.24198
Ip6k2	4	0.63007	0.56878	0.986659	11304	1	-0.12703	0.020026	0.044791	0.733536	1093	2	0.34135
Drp2	4	0.90288	0.8933	1	17182	0	0	0.020034	0.044792	0.733536	1094	2	0.26629
Lamp3	4	0.97448	0.96967	1	18933	0	0	0.020048	0.044792	0.733536	1095	2	0.25186
Gm13043	4	0.76619	0.71425	0.990134	14132	0	0	0.020055	0.044792	0.733536	1096	3	0.18429
Zak	4	0.17193	0.16988	0.730088	4515	1	-0.40371	0.020058	0.044792	0.733536	1097	2	0.31294
Prox1	4	0.9882	0.98696	1	19299	0	0	0.020091	0.044792	0.733536	1098	3	0.26314
Prrg3	4	0.25738	0.27745	0.851361	6355	2	-0.12659	0.020098	0.044792	0.733536	1099	1	0.41122
Tcea3	4	0.33828	0.33411	0.88355	7344	1	-0.17188	0.020115	0.044792	0.733536	1100	3	0.16281
Gpr141	4	0.96628	0.96243	1	18720	0	0	0.020131	0.044792	0.733536	1101	2	0.28955
Glod5	4	0.47775	0.45039	0.979813	8956	1	-0.21609	0.020143	0.044792	0.733536	1102	3	0.26048
Tdpoz1	4	0.90761	0.8977	1	17283	0	0	0.020147	0.044792	0.733536	1103	2	0.30119
Cdk13	4	0.99334	0.99265	1	19441	0	0	0.020163	0.044792	0.733536	1104	3	0.26588
Lrrk2	4	0.62886	0.56878	0.986659	11284	1	-0.1257	0.020183	0.04499	0.733536	1105	2	0.24467
Slc22a16	4	0.57784	0.52427	0.982008	10414	1	-0.12034	0.020183	0.04499	0.733536	1106	2	0.24941
Lcn4	4	0.88408	0.86622	1	16767	0	0	0.020191	0.04499	0.733536	1107	3	0.25808
Msantd3	4	0.17013	0.16777	0.730088	4477	1	-0.28781	0.020197	0.04499	0.733536	1108	2	0.3359
Tyw5	4	0.65545	0.5982	0.988875	11785	1	-0.1581	0.020235	0.044991	0.733536	1109	2	0.40068
Pten	4	0.021683	0.017819	0.232178	1508	2	-0.44402	0.020296	0.04517	0.733536	1110	1	0.45617
Cngb3	4	0.70622	0.64992	0.988875	12851	0	0	0.020308	0.04517	0.733536	1111	2	0.36611
Stt3a	4	0.84402	0.81043	1	15872	0	0	0.02034	0.04517	0.733536	1112	2	0.31177
Ctsc	4	0.68955	0.63517	0.988875	12493	1	-0.12898	0.020346	0.04517	0.733536	1113	1	0.34154
Parp4	4	0.92174	0.91396	1	17628	0	0	0.020356	0.04517	0.733536	1114	3	0.2145
Rp1l1	4	0.99359	0.99284	1	19448	0	0	0.02038	0.04517	0.733536	1115	3	0.17611
Fbxw24	4	0.83744	0.80219	1	15731	0	0	0.020395	0.045374	0.733536	1116	2	0.28593
Car7	4	0.96128	0.95467	1	18598	0	0	0.020409	0.045374	0.733536	1117	3	0.21502
Prss2	4	0.27231	0.29485	0.856817	6678	2	-0.13983	0.020421	0.045374	0.733536	1118	2	0.35075
Olfr961	4	0.99049	0.98923	1	19359	0	0	0.020437	0.045374	0.733536	1119	3	0.19258
Gls	4	0.99248	0.99169	1	19416	0	0	0.020453	0.045374	0.733536	1120	3	0.15552
Lmln	4	0.98354	0.98185	1	19163	0	0	0.020463	0.045374	0.733536	1121	3	0.16424
A730017C20Rik	4	0.90507	0.89403	1	17236	0	0	0.02047	0.045374	0.733536	1122	2	0.2447
Rasa2	4	0.99098	0.98964	1	19376	0	0	0.02049	0.045374	0.733536	1123	3	0.17326
4833420G17Rik	4	0.21016	0.21854	0.806658	5314	2	-0.16344	0.020494	0.045374	0.733536	1124	1	0.35906
Bcdin3d	4	0.20243	0.20451	0.78038	5148	2	-0.14729	0.020543	0.045374	0.733536	1125	2	0.29655
Taar9	4	0.16213	0.15725	0.715343	4324	2	-0.18094	0.020544	0.045374	0.733536	1126	1	0.36971
Ell3	4	0.54519	0.49667	0.982008	9898	1	-0.19529	0.020551	0.045374	0.733536	1127	2	0.27512
G3bp2	4	0.79968	0.75433	0.992599	14877	0	0	0.020593	0.045374	0.733536	1128	2	0.31242
Slc6a15	4	0.87625	0.85239	1	16574	0	0	0.02063	0.045374	0.733536	1129	3	0.17705
Slc28a1	4	0.66627	0.61467	0.988875	11982	1	-0.10675	0.020643	0.045374	0.733536	1130	2	0.3082
Olfr1016	4	0.98806	0.9868	1	19295	0	0	0.020652	0.045374	0.733536	1131	3	0.18349
Gm11595	4	0.33443	0.33041	0.88355	7307	1	-0.19832	0.020664	0.045374	0.733536	1132	2	0.28856
Wfdc13	4	0.66814	0.61467	0.988875	12021	1	-0.090532	0.020692	0.045374	0.733536	1133	1	0.2875
Pknox2	4	0.52895	0.48929	0.982008	9653	1	-0.1797	0.020705	0.045374	0.733536	1134	3	0.21853
Armcx6	4	0.66187	0.60372	0.988875	11903	1	-0.16139	0.020742	0.045374	0.733536	1135	2	0.40668
Zfp382	4	0.94256	0.93723	1	18145	0	0	0.020746	0.045374	0.733536	1136	2	0.35012
Ndst3	4	0.28827	0.30263	0.858079	6875	1	-0.23635	0.020762	0.045374	0.733536	1137	3	0.21691
Rnase9	4	0.57788	0.52427	0.982008	10415	1	-0.15245	0.020787	0.045374	0.733536	1138	2	0.68868
Pxmp2	4	0.030966	0.026495	0.291882	1777	3	-0.15658	0.020791	0.045374	0.733536	1139	1	0.41615
Spag11b	4	0.94585	0.94019	1	18217	0	0	0.020823	0.045576	0.733536	1140	3	0.17581
Vmn1r231	4	0.71592	0.66262	0.988875	13046	0	0	0.020841	0.045576	0.733536	1141	2	0.37407
Enc1	4	0.97308	0.96791	1	18891	0	0	0.02089	0.045576	0.733536	1142	2	0.36756
Mrfap1	4	0.1709	0.1688	0.730088	4493	2	-0.1993	0.020917	0.045576	0.733536	1143	2	0.48655
Olfr1223	4	0.58317	0.52798	0.982008	10510	1	-0.14175	0.020926	0.045576	0.733536	1144	3	0.16014
Pomt2	4	0.90279	0.8933	1	17181	0	0	0.020942	0.045576	0.733536	1145	2	0.30516
Sval3	4	0.97077	0.96602	1	18824	0	0	0.020954	0.045576	0.733536	1146	3	0.19596
Olfr92	4	0.86986	0.84464	1	16436	0	0	0.020971	0.045576	0.733536	1147	3	0.21977
Osr1	4	0.20113	0.2045	0.78038	5124	2	-0.24741	0.020989	0.045576	0.733536	1148	2	0.33621
Tmem45a2	4	0.97932	0.97756	1	19057	0	0	0.020999	0.045803	0.733536	1149	3	0.21931
Cc2d1a	4	0.87647	0.85239	1	16577	0	0	0.021004	0.045803	0.733536	1150	3	0.1778
Mb21d1	4	0.96826	0.9644	1	18766	0	0	0.021037	0.045803	0.733536	1151	3	0.23509
Ly6c2	4	0.88228	0.86348	1	16721	0	0	0.02104	0.045803	0.733536	1152	2	0.36924
Olfr1048	4	0.93912	0.93671	1	18051	0	0	0.021057	0.045803	0.733536	1153	2	0.25267
Sorbs2	4	0.21962	0.23328	0.824169	5523	2	-0.21974	0.021081	0.045803	0.733536	1154	2	0.25815
Olfr935	4	0.39242	0.36347	0.901233	7919	1	-0.24613	0.021088	0.045803	0.733536	1155	2	0.3427
Tmed9	4	0.30241	0.30634	0.860057	7001	1	-0.30573	0.021123	0.045803	0.733536	1156	2	0.29302
Celf2	4	0.94608	0.94019	1	18228	0	0	0.021138	0.045803	0.733536	1157	2	0.31753
Sox4	4	0.36039	0.34341	0.88355	7586	1	-0.27345	0.021152	0.045803	0.733536	1158	3	0.16106
Aip	4	0.72445	0.67315	0.988875	13221	0	0	0.021188	0.045803	0.733536	1159	1	0.50813
2210404O09Rik	4	0.62976	0.56878	0.986659	11298	1	-0.13598	0.021221	0.045803	0.733536	1160	3	0.30276
Sltm	4	0.51299	0.47443	0.982008	9435	1	-0.27196	0.02123	0.045803	0.733536	1161	2	0.4105
Acpp	4	0.65915	0.60372	0.988875	11851	1	-0.11799	0.021237	0.045803	0.733536	1162	1	0.38421
Dpy19l4	4	0.17248	0.16988	0.730088	4528	2	-0.1736	0.021287	0.045803	0.733536	1163	1	0.4184
Cd300ld	4	0.89083	0.87904	1	16917	0	0	0.021304	0.046226	0.733536	1164	2	0.3009
Vcan	4	0.99614	0.99558	1	19518	0	0	0.021313	0.046226	0.733536	1165	3	0.2621
Izumo3	4	0.99462	0.99395	1	19471	0	0	0.021324	0.046226	0.733536	1166	3	0.21964
Ankrd12	4	0.99651	0.99653	1	19535	0	0	0.021347	0.046226	0.733536	1167	3	0.18108
Vmn2r91	4	0.92496	0.9171	1	17703	0	0	0.021359	0.046226	0.733536	1168	3	0.20963
Mfap3	4	0.89798	0.88792	1	17068	0	0	0.021382	0.046226	0.733536	1169	3	0.15616
Tab3	4	0.62614	0.56693	0.986659	11241	1	-0.13821	0.021476	0.046672	0.733536	1170	3	0.27794
Isg20l2	4	0.29049	0.30263	0.858079	6893	1	-0.30997	0.021484	0.046672	0.733536	1171	3	0.21056
Zdhhc1	4	0.21428	0.22291	0.806658	5408	1	-0.24969	0.021485	0.046672	0.733536	1172	1	0.39641
Vsig2	4	0.96191	0.95812	1	18612	0	0	0.02149	0.046672	0.733536	1173	3	0.23481
Fbxl7	4	0.94497	0.93874	1	18195	0	0	0.021544	0.046672	0.733536	1174	2	0.22218
Six6	4	0.16768	0.16777	0.730088	4431	1	-0.3462	0.021576	0.046673	0.733536	1175	3	0.14399
Gata3	4	0.96172	0.95773	1	18608	0	0	0.021584	0.046673	0.733536	1176	2	0.23457
Tsacc	4	0.91678	0.90747	1	17493	0	0	0.021652	0.046673	0.733536	1177	3	0.19909
Gm16532	4	0.96525	0.96139	1	18701	0	0	0.021677	0.046673	0.733536	1178	2	0.22636
Cenpo	4	0.92266	0.91462	1	17652	0	0	0.02171	0.04687	0.733536	1179	3	0.26031
Vwa5b1	4	0.39313	0.36347	0.901233	7928	1	-0.2261	0.021718	0.04687	0.733536	1180	2	0.32904
Klra6	4	0.34888	0.33777	0.88355	7456	1	-0.17267	0.021723	0.04687	0.733536	1181	3	0.26049
Olfr1180	4	0.98329	0.98106	1	19156	0	0	0.021727	0.04687	0.733536	1182	3	0.35556
Calcoco1	4	0.53936	0.49482	0.982008	9808	1	-0.17328	0.021732	0.04687	0.733536	1183	1	0.70882
Vmn2r101	4	0.46641	0.43563	0.970379	8803	1	-0.12278	0.021735	0.04687	0.733536	1184	2	0.2753
Hltf	4	0.96034	0.95314	1	18578	0	0	0.021737	0.04687	0.733536	1185	3	0.18324
Amica1	4	0.25657	0.27745	0.851361	6343	2	-0.11912	0.021743	0.04687	0.733536	1186	2	0.24603
Zc3h6	4	0.66285	0.60372	0.988875	11924	1	-0.096794	0.021777	0.04709	0.733536	1187	3	0.20122
Tas2r110	4	0.67528	0.62393	0.988875	12167	1	-0.13268	0.021782	0.047305	0.733536	1188	2	0.41945
Cdkn2c	4	0.2261	0.24312	0.832792	5655	1	-0.24541	0.02181	0.047305	0.733536	1189	2	0.26278
Vmn1r66	4	0.9354	0.93044	1	17972	0	0	0.021815	0.047306	0.733536	1190	3	0.14038
Cyp2c37	4	0.80045	0.75572	0.992599	14892	0	0	0.021868	0.047987	0.733536	1191	2	0.40773
Dcc	4	0.53592	0.49299	0.982008	9754	1	-0.17963	0.02188	0.047987	0.733536	1192	1	0.48253
Nedd9	4	0.67056	0.6165	0.988875	12067	1	-0.12672	0.021893	0.047987	0.733536	1193	2	0.27768
Zfp551	4	0.90884	0.90054	1	17314	0	0	0.021902	0.047987	0.733536	1194	2	0.23486
Fam69b	4	0.95143	0.94621	1	18353	0	0	0.02193	0.047987	0.733536	1195	2	0.27585
Fam35a	4	0.65293	0.59458	0.988875	11732	1	-0.17222	0.021965	0.047987	0.733536	1196	3	0.15884
Kcnip1	4	0.88534	0.87147	1	16796	0	0	0.021968	0.047987	0.733536	1197	2	0.2645
Scyl2	4	0.81613	0.77078	0.99293	15244	0	0	0.02198	0.047987	0.733536	1198	3	0.1542
Olfr1385	4	0.93558	0.93044	1	17978	0	0	0.021992	0.047987	0.733536	1199	3	0.20276
Nemf	4	0.20411	0.21089	0.793212	5187	1	-0.28759	0.022029	0.047987	0.733536	1200	1	0.46894
Gm684	4	0.99572	0.99502	1	19507	0	0	0.022039	0.047987	0.733536	1201	3	0.13025
Ccnl1	4	0.99365	0.99294	1	19451	0	0	0.022048	0.047987	0.733536	1202	2	0.21157
4933413G19Rik	4	0.45087	0.42258	0.961043	8611	1	-0.1625	0.022065	0.047987	0.733536	1203	2	0.24101
Golga4	4	0.91977	0.91012	1	17575	0	0	0.022088	0.047987	0.733536	1204	3	0.21297
Olfr109	4	0.13359	0.12882	0.66732	3779	2	-0.26735	0.022128	0.047987	0.733536	1205	1	0.34814
St18	4	0.90465	0.8933	1	17226	0	0	0.022156	0.047987	0.733536	1206	3	0.20468
Celf1	4	0.93651	0.9315	1	17998	0	0	0.022177	0.047987	0.733536	1207	2	0.36604
Zkscan6	4	0.95938	0.95314	1	18553	0	0	0.022262	0.047987	0.733536	1208	3	0.21191
Ankar	4	0.88574	0.87147	1	16806	0	0	0.022326	0.047987	0.733536	1209	1	0.41318
Twf1	4	0.70718	0.65176	0.988875	12875	0	0	0.022328	0.047987	0.733536	1210	3	0.17246
Plxna1	4	0.41415	0.38214	0.914008	8163	1	-0.17518	0.022375	0.047987	0.733536	1211	2	0.2455
Unc5b	4	0.8614	0.83344	1	16247	0	0	0.022382	0.047987	0.733536	1212	3	0.2307
Msgn1	4	0.18674	0.18533	0.752621	4817	1	-0.3188	0.022382	0.047987	0.733536	1213	3	0.21344
Zfp445	4	0.60585	0.54656	0.985669	10882	1	-0.13758	0.022393	0.047987	0.733536	1214	2	0.21737
Gmeb1	4	0.61703	0.56513	0.986659	11078	1	-0.12013	0.022425	0.047987	0.733536	1215	2	0.34254
Gm20738	4	0.98239	0.97998	1	19134	0	0	0.022431	0.047987	0.733536	1216	3	0.25363
Map3k14	4	0.96475	0.96068	1	18686	0	0	0.022507	0.047987	0.733536	1217	2	0.28347
Prpf38a	4	0.056834	0.053856	0.412624	2525	2	-0.50859	0.022524	0.047987	0.733536	1218	1	0.39588
Olfr954	4	0.83217	0.79499	1	15610	0	0	0.022549	0.047987	0.733536	1219	2	0.2706
Lrrn3	4	0.43433	0.39492	0.923693	8410	1	-0.25627	0.022566	0.047987	0.733536	1220	3	0.19634
Prelp	4	0.90951	0.90054	1	17329	0	0	0.022573	0.047987	0.733536	1221	2	0.32387
Gpsm2	4	0.9907	0.9895	1	19367	0	0	0.022659	0.048208	0.733536	1222	3	0.32275
Grin2b	4	0.31701	0.31737	0.871264	7147	1	-0.27934	0.022664	0.048208	0.733536	1223	2	0.27261
Olfr1054	4	0.92684	0.91954	1	17761	0	0	0.022672	0.048208	0.733536	1224	1	0.55894
Scn2a1	4	0.75862	0.70474	0.990134	13955	0	0	0.022685	0.048208	0.733536	1225	2	0.28275
Hoxc6	4	0.68778	0.6333	0.988875	12452	1	-0.081637	0.022761	0.048433	0.733536	1226	2	0.22957
Cmtm7	4	0.054524	0.051627	0.409749	2466	2	-0.43967	0.022771	0.048433	0.733536	1227	1	0.32068
Cryl1	4	0.72117	0.66615	0.988875	13156	0	0	0.02282	0.048433	0.733536	1228	1	0.37815
Eps15	4	0.96632	0.96243	1	18723	0	0	0.02286	0.048434	0.733536	1229	3	0.17926
Rhag	4	0.74212	0.69347	0.988875	13608	0	0	0.022864	0.048434	0.733536	1230	2	0.22577
Susd6	4	0.8373	0.80219	1	15727	0	0	0.02287	0.048434	0.733536	1231	2	0.32354
BC049730	4	0.95531	0.9515	1	18455	0	0	0.022897	0.048434	0.733536	1232	3	0.22409
Car13	4	0.85907	0.83138	1	16189	0	0	0.022898	0.048434	0.733536	1233	2	0.33718
Penk	4	0.49689	0.45965	0.982008	9199	1	-0.17232	0.022912	0.048434	0.733536	1234	3	0.18065
Pcnxl4	4	0.83342	0.79619	1	15639	0	0	0.022923	0.048434	0.733536	1235	2	1.0976
Ophn1	4	0.93525	0.93044	1	17968	0	0	0.022949	0.048656	0.733536	1236	3	0.1592
Slc2a1	4	0.49629	0.45786	0.979813	9188	1	-0.16684	0.022969	0.048656	0.733536	1237	2	0.19882
Fgf23	4	0.99438	0.9936	1	19466	0	0	0.022984	0.048656	0.733536	1238	3	0.14722
Tgfa	4	0.64661	0.59084	0.988875	11610	1	-0.11919	0.022999	0.048656	0.733536	1239	3	0.18738
Btk	4	0.73429	0.6834	0.988875	13433	0	0	0.023005	0.048656	0.733536	1240	3	0.2102
Rai1	4	0.80276	0.75989	0.992599	14948	0	0	0.023018	0.048656	0.733536	1241	2	0.23066
Olfr1105	4	0.95355	0.9498	1	18410	0	0	0.023025	0.048656	0.733536	1242	3	0.21569
Chrna6	4	0.51393	0.47627	0.982008	9451	1	-0.17056	0.023026	0.048656	0.733536	1243	2	0.25651
Cep55	4	0.27413	0.29757	0.856817	6722	1	-0.31435	0.023058	0.048656	0.733536	1244	3	0.17504
Mov10l1	4	0.92806	0.92071	1	17793	0	0	0.023068	0.048656	0.733536	1245	2	0.3301
Gadl1	4	0.92351	0.91588	1	17673	0	0	0.023094	0.048656	0.733536	1246	2	0.29544
Esco1	3	0.70148	0.65267	0.988875	12750	0	0	0.02311	0.042267	0.733536	1247	2	0.2862
Btbd9	4	0.04389	0.039021	0.352497	2164	3	-0.17543	0.023117	0.048656	0.733536	1248	1	0.49279
Astl	4	0.9136	0.90476	1	17409	0	0	0.023127	0.048656	0.733536	1249	3	0.19216
Hoxa2	4	0.88067	0.86161	1	16678	0	0	0.023132	0.048656	0.733536	1250	3	0.29167
Rab27b	4	0.79803	0.75146	0.992599	14844	0	0	0.023145	0.048656	0.733536	1251	2	0.32269
1700011A15Rik	4	0.41111	0.38023	0.914008	8132	1	-0.19068	0.023244	0.048656	0.733536	1252	2	0.24024
Abca5	4	0.75483	0.69832	0.988875	13875	0	0	0.023261	0.048656	0.733536	1253	3	0.23423
Kif4	4	0.16236	0.15959	0.722511	4330	1	-0.43632	0.023265	0.048656	0.733536	1254	1	0.71875
Usp32	4	0.47923	0.45039	0.979813	8972	1	-0.22413	0.023266	0.048656	0.733536	1255	2	0.26174
Ccdc112	4	0.95681	0.95272	1	18492	0	0	0.02327	0.048656	0.733536	1256	3	0.19653
Olfr8	4	0.64737	0.59084	0.988875	11626	1	-0.096242	0.023274	0.048656	0.733536	1257	2	0.26566
Olfr281	4	0.98349	0.98175	1	19162	0	0	0.023283	0.048773	0.733536	1258	3	0.14714
Rnft1	4	0.50786	0.47072	0.982008	9348	1	-0.15734	0.0233	0.04889	0.733536	1259	2	0.36168
Olfr578	4	0.82808	0.7912	1	15511	0	0	0.023315	0.04889	0.733536	1260	1	0.3302
Tmem173	4	0.24563	0.2645	0.845158	6113	1	-0.2522	0.023317	0.04889	0.733536	1261	2	0.23953
Frk	4	0.99637	0.996	1	19526	0	0	0.023324	0.04889	0.733536	1262	3	0.2104
Olfr901	4	0.63945	0.58344	0.988875	11472	1	-0.12942	0.023364	0.04889	0.733536	1263	2	0.25878
Fcer1g	4	0.86412	0.8376	1	16307	0	0	0.023401	0.04889	0.733536	1264	3	0.14581
Iqsec1	4	0.26975	0.29359	0.856817	6623	2	-0.14186	0.023414	0.04889	0.733536	1265	1	0.42173
Scg2	4	0.96329	0.95999	1	18649	0	0	0.023463	0.04889	0.733536	1266	2	0.21937
Vps8	4	0.79355	0.7457	0.991595	14740	0	0	0.023483	0.04889	0.733536	1267	3	0.1975
Glyat	4	0.54907	0.50223	0.982008	9961	1	-0.1849	0.023507	0.04889	0.733536	1268	2	0.23332
Sgcg	4	0.80034	0.75572	0.992599	14890	0	0	0.023562	0.04889	0.733536	1269	1	0.46452
Mex3a	4	0.46562	0.43563	0.970379	8793	1	-0.17202	0.023567	0.04889	0.733536	1270	2	0.29726
Ripk2	4	0.94732	0.94259	1	18257	0	0	0.023589	0.04889	0.733536	1271	3	0.14902
Sult1d1	4	0.16166	0.15725	0.715343	4313	1	-0.48048	0.023611	0.04889	0.733536	1272	2	0.28367
Olfr170	4	0.15009	0.14439	0.690368	4093	1	-0.39122	0.023633	0.04889	0.733536	1273	3	0.2046
Abhd12b	4	0.77577	0.72644	0.990134	14354	0	0	0.023661	0.04889	0.733536	1274	2	0.25525
Aspn	4	0.58777	0.53163	0.982008	10588	1	-0.17578	0.02371	0.04889	0.733536	1275	2	0.30838
E2f3	4	0.97439	0.96937	1	18932	0	0	0.023722	0.04889	0.733536	1276	3	0.15855
Rdh16	4	0.13679	0.13172	0.667649	3836	1	-0.42389	0.023735	0.04889	0.733536	1277	3	0.23188
Olfr710	4	0.96354	0.96068	1	18660	0	0	0.023744	0.04889	0.733536	1278	3	0.11871
Scgb1b19	4	0.15569	0.14888	0.691672	4203	1	-0.40728	0.023749	0.04889	0.733536	1279	2	0.24736
Adi1	4	0.77758	0.73093	0.990134	14394	0	0	0.023753	0.04889	0.733536	1280	3	0.17297
Arid3b	4	0.85279	0.82288	1	16063	0	0	0.023757	0.04889	0.733536	1281	2	0.26596
Spink10	4	0.85127	0.81842	1	16030	0	0	0.02376	0.04889	0.733536	1282	3	0.24166
Bscl2	4	0.99267	0.99202	1	19423	0	0	0.023766	0.04889	0.733536	1283	2	0.26592
Ddx3x	4	0.32377	0.32294	0.878459	7216	1	-0.40348	0.023775	0.04889	0.733536	1284	3	0.18828
Tmem120a	4	0.85038	0.81842	1	16008	0	0	0.023788	0.04889	0.733536	1285	3	0.20415
Zfp710	4	0.89854	0.88868	1	17089	0	0	0.023809	0.04889	0.733536	1286	1	0.3496
St6galnac5	4	0.97535	0.97169	1	18957	0	0	0.023858	0.04889	0.733536	1287	1	0.48923
Vmn2r87	4	0.99595	0.99531	1	19511	0	0	0.023868	0.04889	0.733536	1288	3	0.24118
Agrn	4	0.74242	0.69347	0.988875	13618	0	0	0.023922	0.04889	0.733536	1289	3	0.22048
Gprc5b	4	0.81087	0.76536	0.992599	15137	0	0	0.023926	0.04889	0.733536	1290	3	0.15699
Ppm1h	4	0.27076	0.29359	0.856817	6642	1	-0.22363	0.023944	0.04889	0.733536	1291	2	0.31138
Ehmt1	4	0.66378	0.60553	0.988875	11937	1	-0.17657	0.023944	0.04889	0.733536	1292	3	0.1692
Fkbp11	4	0.88196	0.86256	1	16713	0	0	0.023957	0.04889	0.733536	1293	2	0.32239
Mea1	4	0.92542	0.9171	1	17719	0	0	0.023964	0.04889	0.733536	1294	3	0.22756
Hrnr	4	0.86501	0.8376	1	16329	0	0	0.023966	0.04889	0.733536	1295	2	0.22917
Plekhm3	4	0.59053	0.53717	0.982008	10630	1	-0.10978	0.023984	0.04889	0.733536	1296	3	0.17502
Scaf1	4	0.78978	0.7398	0.991595	14667	0	0	0.023992	0.04889	0.733536	1297	2	0.26389
Tubgcp3	4	0.67886	0.6277	0.988875	12241	1	-0.12018	0.024007	0.04889	0.733536	1298	2	0.22073
Prss51	4	0.91615	0.90747	1	17483	0	0	0.024035	0.04889	0.733536	1299	3	0.19686
Ncoa1	4	0.58623	0.5298	0.982008	10565	1	-0.13046	0.024056	0.04889	0.733536	1300	1	0.42701
Ms4a7	4	0.63675	0.58343	0.988875	11421	1	-0.12357	0.024062	0.04889	0.733536	1301	2	0.33321
Olfr649	4	0.94128	0.93723	1	18113	0	0	0.024088	0.04889	0.733536	1302	3	0.21821
L2hgdh	4	0.93588	0.93044	1	17982	0	0	0.024092	0.04889	0.733536	1303	3	0.15436
Tmem115	4	0.13101	0.12882	0.66732	3720	2	-0.19277	0.024105	0.04889	0.733536	1304	1	0.33884
Fbxo43	4	0.96629	0.96243	1	18721	0	0	0.024118	0.04889	0.733536	1305	3	0.2419
Olfr448	4	0.59489	0.53901	0.982008	10700	1	-0.1041	0.024131	0.04889	0.733536	1306	2	0.29585
Nmrk2	4	0.86117	0.83344	1	16242	0	0	0.024141	0.04889	0.733536	1307	3	0.28207
Pias3	4	0.33832	0.33411	0.88355	7345	1	-0.19705	0.024155	0.04889	0.733536	1308	1	0.45888
Olfr555	4	0.92947	0.92255	1	17829	0	0	0.024158	0.04889	0.733536	1309	2	0.28151
Mettl9	4	0.82074	0.77724	0.995127	15357	0	0	0.024303	0.049359	0.733536	1310	1	0.4754
Zfp53	4	0.92081	0.91274	1	17599	0	0	0.02435	0.049359	0.733536	1311	2	0.28085
Slco1a4	4	0.99419	0.99323	1	19463	0	0	0.024352	0.049359	0.733536	1312	3	0.23973
Kcnab3	4	0.81535	0.76942	0.99293	15227	0	0	0.024361	0.049359	0.733536	1313	3	0.31493
Lcmt2	4	0.67134	0.61832	0.988875	12077	1	-0.086797	0.024402	0.04959	0.733536	1314	2	0.34252
Npepps	4	0.94198	0.93723	1	18132	0	0	0.024451	0.04959	0.733536	1315	2	0.32709
Fam96a	4	0.99046	0.98923	1	19358	0	0	0.024488	0.04959	0.733536	1316	3	0.17616
Fbxo45	4	0.65444	0.5982	0.988875	11765	1	-0.11726	0.024501	0.049846	0.733536	1317	1	0.38485
AI607873	4	0.85472	0.82509	1	16103	0	0	0.024506	0.049846	0.733536	1318	3	0.16427
Fam65b	4	0.98959	0.98814	1	19334	0	0	0.024513	0.049846	0.733536	1319	3	0.24785
Epg5	4	0.66127	0.60372	0.988875	11890	1	-0.094308	0.024561	0.049846	0.733536	1320	2	0.27006
Tigit	4	0.1362	0.13078	0.667649	3824	2	-0.49399	0.024599	0.049846	0.733536	1321	2	0.35799
Dcdc2b	4	0.8698	0.84464	1	16432	0	0	0.024649	0.049846	0.733536	1322	2	0.41173
Olfr1280	4	0.36166	0.34341	0.88355	7600	1	-0.28111	0.024649	0.049846	0.733536	1323	2	0.24173
Peg3	4	0.86193	0.83451	1	16261	0	0	0.024656	0.049847	0.733536	1324	3	0.27314
Lancl2	4	0.71822	0.66262	0.988875	13108	0	0	0.024666	0.049847	0.733536	1325	2	0.30212
Pank1	4	0.97122	0.96634	1	18839	0	0	0.024683	0.049847	0.733536	1326	3	0.23806
Olfr911-ps1	4	0.20653	0.21309	0.798123	5232	1	-0.27182	0.024697	0.049847	0.733536	1327	3	0.17128
Sox8	4	0.12063	0.10852	0.602462	3537	2	-0.22446	0.024698	0.049847	0.733536	1328	1	0.45008
Cyct	4	0.66503	0.60922	0.988875	11960	1	-0.087198	0.024711	0.049847	0.733536	1329	2	0.24237
Mamdc2	4	0.39246	0.36347	0.901233	7920	1	-0.32315	0.024719	0.049847	0.733536	1330	2	0.22609
Vps4b	4	0.21678	0.22756	0.819559	5458	1	-0.29381	0.024747	0.049847	0.733536	1331	2	0.30164
Npr3	4	0.20615	0.21089	0.793212	5223	2	-0.14351	0.024759	0.049847	0.733536	1332	2	0.21711
Sdccag8	4	0.99344	0.99265	1	19446	0	0	0.024778	0.049847	0.733536	1333	3	0.23519
Hhla1	4	0.93465	0.93044	1	17957	0	0	0.024808	0.049847	0.733536	1334	2	0.30244
Yme1l1	4	0.064132	0.056737	0.424934	2617	1	-1.2329	0.024851	0.053251	0.769672	1335	3	0.26446
Adat1	4	0.99485	0.99421	1	19477	0	0	0.024856	0.053251	0.769672	1336	3	0.17464
Fam63a	4	0.12497	0.11732	0.637818	3612	1	-0.3425	0.024861	0.053251	0.769672	1337	3	0.20401
Casz1	4	0.97597	0.97305	1	18975	0	0	0.024878	0.053251	0.769672	1338	2	0.28548
Pus3	4	0.35372	0.34152	0.88355	7508	1	-0.19068	0.024893	0.053251	0.769672	1339	3	0.24381
Ppid	4	0.84571	0.81273	1	15909	0	0	0.024896	0.053251	0.769672	1340	1	0.3346
Abhd12	4	0.36985	0.347	0.88643	7679	1	-0.215	0.024896	0.053251	0.769672	1341	2	0.21836
Gm694	4	0.99181	0.99089	1	19400	0	0	0.024897	0.053251	0.769672	1342	3	0.18376
Vmn1r38	4	0.18137	0.18092	0.745742	4716	2	-0.17036	0.024905	0.053251	0.769672	1343	2	0.28085
Samd15	4	0.64453	0.58899	0.988875	11569	1	-0.13445	0.02497	0.053251	0.769672	1344	3	0.21196
Tiparp	4	0.74529	0.69506	0.988875	13681	0	0	0.024994	0.053251	0.769672	1345	1	0.44273
Gm4175	4	0.39469	0.36534	0.904264	7945	1	-0.24937	0.024998	0.053251	0.769672	1346	2	0.35364
Gusb	4	0.51784	0.48189	0.982008	9502	1	-0.16136	0.025025	0.053251	0.769672	1347	2	0.25444
Olfr992	4	0.79779	0.75146	0.992599	14836	0	0	0.025044	0.053715	0.769672	1348	2	0.349
Spats1	4	0.82963	0.79373	1	15546	0	0	0.025092	0.053715	0.769672	1349	3	0.19419
Ghdc	4	0.59254	0.53901	0.982008	10665	1	-0.20442	0.025093	0.053715	0.769672	1350	2	0.30648
Mkrn3	4	0.89696	0.88792	1	17041	0	0	0.025099	0.053715	0.769672	1351	3	0.19306
Stat1	4	0.95754	0.95314	1	18513	0	0	0.025109	0.053715	0.769672	1352	2	0.29201
Gm4846	4	0.86133	0.83344	1	16245	0	0	0.025122	0.053715	0.769672	1353	2	0.34862
Chml	4	0.98544	0.9841	1	19226	0	0	0.025142	0.053715	0.769672	1354	1	0.48841
4930564B18Rik	4	0.97515	0.97112	1	18955	0	0	0.025162	0.053715	0.769672	1355	2	0.22298
2010106E10Rik	4	0.99532	0.99447	1	19488	0	0	0.025182	0.053715	0.769672	1356	3	0.18661
Olfr91	4	0.93545	0.93044	1	17974	0	0	0.025191	0.053715	0.769672	1357	3	0.21583
Sirpa	4	0.98701	0.98548	1	19266	0	0	0.025192	0.053715	0.769672	1358	1	0.45546
Scimp	4	0.16165	0.15725	0.715343	4312	2	-0.24378	0.025241	0.053952	0.769672	1359	1	0.51922
Nedd4l	4	0.64974	0.59273	0.988875	11660	1	-0.15709	0.02529	0.053952	0.769672	1360	1	0.47127
Slc25a33	4	0.76395	0.71115	0.990134	14079	0	0	0.025297	0.053952	0.769672	1361	3	0.16102
4930567H17Rik	4	0.68884	0.6333	0.988875	12477	1	-0.22278	0.025332	0.053953	0.769672	1362	2	0.31281
Fig4	4	0.85528	0.82616	1	16114	0	0	0.02534	0.053953	0.769672	1363	1	0.72771
Krt6a	4	0.40333	0.37467	0.912673	8040	1	-0.21781	0.025341	0.053953	0.769672	1364	3	0.18013
Rap1gds1	4	0.58619	0.5298	0.982008	10564	1	-0.14602	0.025385	0.05418	0.769672	1365	2	0.30176
Pdcl2	4	0.71068	0.65353	0.988875	12945	0	0	0.025389	0.05418	0.769672	1366	1	0.27724
Arpc1a	4	0.80776	0.76265	0.992599	15069	0	0	0.025394	0.05418	0.769672	1367	2	0.29697
Adamts8	4	0.73568	0.68681	0.988875	13463	0	0	0.025439	0.05418	0.769672	1368	1	0.40459
Bace1	4	0.66138	0.60372	0.988875	11892	1	-0.13342	0.025488	0.05418	0.769672	1369	1	0.36998
Vmn1r124	4	0.92091	0.91274	1	17601	0	0	0.025491	0.05418	0.769672	1370	3	0.26009
Olfr847	4	0.6801	0.6277	0.988875	12270	1	-0.14414	0.025492	0.05418	0.769672	1371	2	0.25529
Spesp1	4	0.98195	0.97935	1	19123	0	0	0.025519	0.05418	0.769672	1372	2	0.27715
Olfr498	4	0.45345	0.42445	0.961043	8648	1	-0.20677	0.025573	0.05418	0.769672	1373	2	0.29999
Trmt11	4	0.90106	0.89254	1	17142	0	0	0.025584	0.05418	0.769672	1374	3	0.18322
Vmn2r74	4	0.15676	0.14888	0.691672	4221	2	-0.16253	0.025587	0.05418	0.769672	1375	2	0.28677
Galns	4	0.73287	0.68002	0.988875	13411	0	0	0.025621	0.05418	0.769672	1376	3	0.20559
Fam81a	4	0.68421	0.63147	0.988875	12373	1	-0.1138	0.025631	0.05418	0.769672	1377	3	0.22148
Tmem40	4	0.48824	0.45597	0.979813	9086	1	-0.19995	0.025654	0.05418	0.769672	1378	2	0.24934
Sfxn2	4	0.13908	0.13269	0.667649	3888	1	-0.37435	0.025735	0.05418	0.769672	1379	1	0.41238
Krt73	4	0.41398	0.38214	0.914008	8161	1	-0.19389	0.025761	0.05418	0.769672	1380	3	0.15587
Tekt1	4	0.88998	0.8782	1	16897	0	0	0.02578	0.05418	0.769672	1381	3	0.15412
Hao2	4	0.62001	0.56513	0.986659	11127	1	-0.18621	0.025833	0.057415	0.770573	1382	1	0.5428
Gm2825	1	0.97415	0.97399	1	18925	0	0	0.025855	0.026015	0.733536	1383	1	0.27829
Il5ra	4	0.29092	0.30263	0.858079	6899	1	-0.241	0.025896	0.057415	0.770573	1384	2	0.32524
Rere	4	0.33425	0.33041	0.88355	7304	1	-0.31153	0.025897	0.057415	0.770573	1385	3	0.20951
Fpr1	4	0.99025	0.98883	1	19356	0	0	0.025911	0.057675	0.770573	1386	3	0.24572
Mtnr1b	4	0.93622	0.93099	1	17989	0	0	0.025914	0.057675	0.770573	1387	2	0.29017
4833423E24Rik	4	0.26262	0.2839	0.856817	6457	2	-0.16642	0.025923	0.057675	0.770573	1388	2	0.30961
Pga5	4	0.81383	0.76669	0.992599	15195	0	0	0.025953	0.057675	0.770573	1389	3	0.21247
Rgs1	4	0.97922	0.97708	1	19053	0	0	0.025967	0.057675	0.770573	1390	3	0.21076
Gab1	4	0.78276	0.7324	0.990134	14511	0	0	0.025969	0.057675	0.770573	1391	3	0.22346
Olfr514	4	0.98783	0.98665	1	19286	0	0	0.025979	0.058089	0.770573	1392	3	0.17096
4931423N10Rik	4	0.95039	0.94621	1	18325	0	0	0.025981	0.058089	0.770573	1393	2	0.33903
Klhl41	4	0.97165	0.96664	1	18852	0	0	0.026005	0.058089	0.770573	1394	3	0.25736
Rad51ap2	4	0.9957	0.99502	1	19504	0	0	0.026019	0.058089	0.770573	1395	3	0.23588
Tspan4	4	0.87985	0.86073	1	16661	0	0	0.026019	0.058089	0.770573	1396	3	0.20506
Gm4951	4	0.78437	0.7324	0.990134	14545	0	0	0.026052	0.058089	0.770573	1397	3	0.18256
Trpc3	4	0.96481	0.96068	1	18688	0	0	0.026057	0.058089	0.770573	1398	3	0.18389
Col4a6	4	0.99566	0.99494	1	19502	0	0	0.02608	0.058089	0.770573	1399	2	0.26316
Arrb2	4	0.76345	0.71115	0.990134	14066	0	0	0.026127	0.058089	0.770573	1400	3	0.20188
Cyld	4	0.4712	0.4393	0.970821	8876	1	-0.17979	0.026149	0.058347	0.770573	1401	2	0.34737
She	4	0.67692	0.6277	0.988875	12197	1	-0.097516	0.026176	0.058771	0.770573	1402	2	0.34694
Cdh2	4	0.88235	0.86348	1	16722	0	0	0.026179	0.058771	0.770573	1403	1	0.45106
Iqcb1	4	0.82429	0.78367	0.998733	15424	0	0	0.026186	0.058771	0.770573	1404	2	0.40871
N4bp2l2	4	0.92515	0.9171	1	17707	0	0	0.026222	0.058771	0.770573	1405	2	0.31077
1700007B14Rik	4	0.89154	0.87904	1	16927	0	0	0.026222	0.058771	0.770573	1406	3	0.21237
Gstcd	4	0.98969	0.98814	1	19336	0	0	0.026271	0.058772	0.770573	1407	3	0.16024
Diras2	4	0.4575	0.42828	0.961043	8695	1	-0.1919	0.026271	0.058772	0.770573	1408	3	0.19759
Zfp873	4	0.95984	0.95314	1	18569	0	0	0.026277	0.058772	0.770573	1409	2	0.4256
Gpr3	4	0.059865	0.053856	0.412624	2563	2	-0.26454	0.026294	0.058772	0.770573	1410	2	0.24369
Nrde2	4	0.77208	0.72039	0.990134	14258	0	0	0.026351	0.059021	0.770573	1411	1	0.41491
Tsen34	4	0.00056062	0.00025187	0.011108	440	3	-0.7482	0.026351	0.059021	0.770573	1412	1	0.41491
Serpinb2	4	0.87605	0.85239	1	16570	0	0	0.026351	0.059021	0.770573	1413	3	0.23308
Sertad3	4	0.58018	0.52612	0.982008	10454	1	-0.16284	0.026425	0.059286	0.770573	1414	1	0.33922
Cdk8	4	0.97027	0.96602	1	18809	0	0	0.02643	0.059286	0.770573	1415	3	0.18604
Ndufs4	4	0.29611	0.30448	0.860057	6948	1	-0.24807	0.026442	0.059286	0.770573	1416	3	0.13862
Mup3	4	0.20699	0.21309	0.798123	5248	1	-0.3301	0.026458	0.059286	0.770573	1417	2	0.31095
Ifna15	4	0.15134	0.14683	0.691672	4119	1	-0.33075	0.026477	0.059286	0.770573	1418	3	1.1809
Mast4	4	0.90385	0.8933	1	17208	0	0	0.026481	0.059286	0.770573	1419	2	0.232
Il3	4	0.63415	0.57239	0.988316	11389	1	-0.14093	0.026524	0.059286	0.770573	1420	1	0.36452
Mcpt2	4	0.50127	0.46331	0.982008	9257	1	-0.1809	0.026558	0.059286	0.770573	1421	2	0.33304
Prom2	4	0.73034	0.68002	0.988875	13356	0	0	0.026573	0.059287	0.770573	1422	1	0.39127
Abcg3	4	0.87927	0.86073	1	16645	0	0	0.026589	0.059287	0.770573	1423	3	0.20818
2310030G06Rik	4	0.81679	0.77078	0.99293	15262	0	0	0.026589	0.059287	0.770573	1424	3	0.23712
Ugt2a2	4	0.86262	0.8366	1	16274	0	0	0.026649	0.059287	0.770573	1425	2	0.33107
Krt19	4	0.23457	0.24929	0.836425	5844	1	-0.43659	0.026667	0.059287	0.770573	1426	2	0.38111
Tdrd12	4	0.65345	0.59458	0.988875	11743	1	-0.12714	0.026672	0.059287	0.770573	1427	1	0.35446
Galc	4	0.59838	0.54087	0.982008	10762	1	-0.14718	0.026672	0.059287	0.770573	1428	3	0.21845
Ndp	4	0.48773	0.45597	0.979813	9079	1	-0.16895	0.026696	0.059287	0.770573	1429	3	0.13491
Spt1	4	0.76546	0.71115	0.990134	14114	0	0	0.026711	0.059287	0.770573	1430	3	0.2472
Krt36	4	0.52268	0.48378	0.982008	9567	1	-0.14149	0.02674	0.059536	0.770573	1431	2	0.25474
Scamp4	4	0.51527	0.47814	0.982008	9473	1	-0.14515	0.026744	0.059536	0.770573	1432	3	0.16227
Tas2r131	4	0.64247	0.58711	0.988875	11528	1	-0.13559	0.026777	0.059788	0.770573	1433	3	0.14997
Gata2	4	0.97177	0.96664	1	18855	0	0	0.02682	0.059788	0.770573	1434	2	0.29027
Spcs3	4	0.74221	0.69347	0.988875	13611	0	0	0.026832	0.059789	0.770573	1435	2	0.31371
Ces1e	4	0.94221	0.93723	1	18140	0	0	0.026869	0.059789	0.770573	1436	2	0.24465
Cpxm2	4	0.97045	0.96602	1	18814	0	0	0.026883	0.059789	0.770573	1437	3	0.15473
Wdr60	4	0.8861	0.87317	1	16815	0	0	0.026902	0.059789	0.770573	1438	3	0.17411
Vmn1r80	4	0.89179	0.87988	1	16934	0	0	0.026918	0.060049	0.770573	1439	2	0.3086
Igsf1	4	0.87072	0.84664	1	16452	0	0	0.026942	0.060049	0.770573	1440	2	0.24012
Obox5	4	0.77562	0.72644	0.990134	14350	0	0	0.026969	0.060049	0.770573	1441	2	0.27665
Hsp90b1	4	0.80168	0.7585	0.992599	14923	0	0	0.026979	0.060049	0.770573	1442	3	0.21821
Col5a2	4	0.64064	0.58344	0.988875	11495	1	-0.099507	0.027017	0.060049	0.770573	1443	2	0.25636
4930595M18Rik	4	0.76342	0.71115	0.990134	14064	0	0	0.027066	0.060327	0.770573	1444	2	0.31857
Vmn1r216	4	0.27179	0.29485	0.856817	6669	1	-0.50928	0.027115	0.060327	0.770573	1445	2	0.30843
Jag2	4	0.74086	0.69013	0.988875	13584	0	0	0.027121	0.060327	0.770573	1446	3	0.1923
Mthfr	4	0.7243	0.67315	0.988875	13217	0	0	0.027128	0.060327	0.770573	1447	3	0.20968
Lilrb4	4	0.92215	0.91462	1	17632	0	0	0.027133	0.060327	0.770573	1448	3	0.18854
Apmap	4	0.58084	0.52612	0.982008	10469	1	-0.2296	0.027138	0.060327	0.770573	1449	3	0.19878
Col9a2	4	0.27026	0.29359	0.856817	6631	2	-0.13719	0.027153	0.060327	0.770573	1450	2	0.29093
Itga5	4	0.44453	0.41128	0.945646	8534	1	-0.16675	0.027162	0.060327	0.770573	1451	2	0.26104
Vangl1	4	0.86375	0.8376	1	16299	0	0	0.027165	0.060327	0.770573	1452	1	0.45208
Scly	4	0.61931	0.56513	0.986659	11114	1	-0.093928	0.027172	0.060327	0.770573	1453	2	0.2695
Anks4b	4	0.73262	0.68002	0.988875	13405	0	0	0.027181	0.060327	0.770573	1454	3	0.20678
Tas2r107	4	0.68678	0.6333	0.988875	12433	1	-0.12722	0.027184	0.060327	0.770573	1455	3	0.23427
Olfr127	4	0.80321	0.75989	0.992599	14962	0	0	0.027213	0.060328	0.770573	1456	3	0.22425
Gda	4	0.25548	0.27745	0.851361	6319	1	-0.26302	0.027214	0.060328	0.770573	1457	1	0.39049
Olfr1087	4	0.89078	0.87904	1	16915	0	0	0.027225	0.060328	0.770573	1458	3	0.24935
Rnf151	4	0.16047	0.15618	0.713802	4291	1	-0.32437	0.027326	0.060328	0.770573	1459	3	0.1506
Vmn2r48	4	0.37584	0.35251	0.89434	7744	1	-0.29191	0.027338	0.060328	0.770573	1460	2	0.28787
Plat	4	0.95939	0.95314	1	18555	0	0	0.027338	0.060328	0.770573	1461	3	0.20871
Zbtb44	4	0.9898	0.98843	1	19340	0	0	0.027346	0.060328	0.770573	1462	3	0.25116
Ceacam2	4	0.57276	0.52244	0.982008	10342	1	-0.14409	0.027356	0.060328	0.770573	1463	2	0.27245
Fbxo47	4	0.93078	0.92602	1	17855	0	0	0.027365	0.060611	0.770573	1464	2	0.31466
Rabep2	4	0.66441	0.60736	0.988875	11951	1	-0.15613	0.027411	0.06091	0.770573	1465	1	0.3766
Zfp960	4	0.19904	0.19981	0.772942	5081	2	-0.17435	0.02746	0.061173	0.770573	1466	1	0.45665
Akip1	4	0.070244	0.059428	0.430823	2706	1	-0.50175	0.027462	0.061173	0.770573	1467	2	0.27384
Gm4201	2	0.97254	0.97894	1	18877	0	0	0.027465	0.04499	0.733536	1468	2	0.29453
Cox20	4	0.22751	0.24434	0.832792	5687	1	-0.32358	0.027508	0.061174	0.770573	1469	3	0.22396
Spag1	4	0.99259	0.99191	1	19420	0	0	0.027537	0.061445	0.770573	1470	3	0.17434
Gtf2a2	4	0.062455	0.055259	0.417837	2596	1	-0.66855	0.02755	0.061445	0.770573	1471	3	0.25892
Psma2	4	0.0026152	0.001825	0.048918	734	3	-0.57548	0.027559	0.061445	0.770573	1472	1	0.31586
Shroom2	4	0.9867	0.98548	1	19252	0	0	0.027559	0.061445	0.770573	1473	3	0.14114
Slfn5	4	0.88515	0.87147	1	16791	0	0	0.027578	0.061445	0.770573	1474	2	0.23109
Vpreb1	4	0.73916	0.68681	0.988875	13548	0	0	0.027633	0.061445	0.770573	1475	1	0.44603
Olfr1393	4	0.26142	0.28202	0.856817	6437	2	-0.12175	0.027633	0.061445	0.770573	1476	2	0.3129
Spink6	4	0.94762	0.94259	1	18266	0	0	0.02768	0.061445	0.770573	1477	2	0.24267
Pum2	4	0.95158	0.94621	1	18360	0	0	0.027694	0.061445	0.770573	1478	2	0.25574
Ppic	4	0.54304	0.49667	0.982008	9864	1	-0.20533	0.027736	0.061445	0.770573	1479	2	0.23853
Cyp3a57	4	0.98363	0.98205	1	19166	0	0	0.02775	0.061445	0.770573	1480	3	0.21888
Rab27a	4	0.58715	0.53163	0.982008	10577	1	-0.20034	0.027756	0.061445	0.770573	1481	3	0.21802
Hpcal4	4	0.25544	0.27745	0.851361	6318	1	-0.36416	0.027764	0.061445	0.770573	1482	3	0.36686
F2rl1	4	0.58366	0.52798	0.982008	10517	1	-0.13616	0.027796	0.061445	0.770573	1483	2	0.27136
Mamstr	4	0.15973	0.15299	0.704257	4276	2	-0.18141	0.027805	0.061445	0.770573	1484	1	0.50054
Rnf181	4	0.9933	0.99255	1	19438	0	0	0.027813	0.061445	0.770573	1485	3	0.15235
Lgsn	4	0.52306	0.48378	0.982008	9574	1	-0.1404	0.027855	0.061445	0.770573	1486	3	0.16903
Rapgef6	4	0.90355	0.8933	1	17198	0	0	0.027861	0.061445	0.770573	1487	2	0.22395
Htr5b	4	0.74341	0.69347	0.988875	13650	0	0	0.028034	0.062183	0.770573	1488	3	0.17153
Txlng	4	0.75974	0.70635	0.990134	13983	0	0	0.028043	0.062183	0.770573	1489	2	0.24038
Srpk2	4	0.70288	0.64809	0.988875	12783	0	0	0.028051	0.062183	0.770573	1490	1	0.42831
1110037F02Rik	4	0.93392	0.92992	1	17933	0	0	0.028081	0.062183	0.770573	1491	3	0.2352
Hsd3b2	4	0.96757	0.96342	1	18748	0	0	0.02815	0.062183	0.770573	1492	1	0.50318
Tas2r135	4	0.72674	0.67491	0.988875	13275	0	0	0.028183	0.062183	0.770573	1493	2	0.3227
Zmynd10	4	0.38197	0.35798	0.901233	7808	1	-0.31391	0.028199	0.062184	0.770573	1494	2	0.2603
Olfr1189	4	0.89687	0.88792	1	17039	0	0	0.02823	0.062184	0.770573	1495	2	0.31237
Nqo2	4	0.14606	0.13799	0.675016	4004	2	-0.16843	0.028248	0.062184	0.770573	1496	1	0.33977
Recql	4	0.33198	0.33041	0.88355	7285	1	-0.23861	0.028328	0.062184	0.770573	1497	3	0.1476
4931406C07Rik	4	0.29371	0.30263	0.858079	6928	1	-0.19509	0.028343	0.062184	0.770573	1498	2	0.32217
Adamdec1	4	0.97155	0.96634	1	18850	0	0	0.028347	0.062184	0.770573	1499	1	0.39434
Cdh9	4	0.98208	0.97935	1	19128	0	0	0.02838	0.062635	0.770573	1500	2	0.28119
Dpp7	4	0.4956	0.45786	0.979813	9181	1	-0.23485	0.028396	0.062635	0.770573	1501	1	0.3322
Synb	4	0.21989	0.23328	0.824169	5529	1	-0.27819	0.02841	0.062635	0.770573	1502	3	0.21502
Atf2	4	0.86985	0.84464	1	16435	0	0	0.028436	0.062635	0.770573	1503	3	0.20631
Spink11	4	0.25439	0.27614	0.851361	6295	1	-0.34572	0.028445	0.062635	0.770573	1504	3	0.23139
Olfr57	4	0.84263	0.80925	1	15843	0	0	0.028483	0.062635	0.770573	1505	2	0.26685
4933403O08Rik	4	0.79274	0.7457	0.991595	14730	0	0	0.028495	0.062635	0.770573	1506	1	0.35916
Slc7a14	4	0.93921	0.93671	1	18053	0	0	0.028529	0.062635	0.770573	1507	3	0.22112
Actr2	3	0.010133	0.0080237	0.138297	1122	2	-0.39024	0.028535	0.053134	0.769672	1508	1	0.30348
Naa15	4	0.15489	0.14785	0.691672	4185	1	-0.5534	0.028544	0.062635	0.770573	1509	1	0.3127
Chrd	4	0.40911	0.37838	0.914008	8111	1	-0.21301	0.028549	0.062635	0.770573	1510	3	0.1495
AA415398	4	0.97106	0.96602	1	18835	0	0	0.028549	0.062635	0.770573	1511	3	0.18538
Kif13a	4	0.10843	0.1016	0.595871	3339	2	-0.27242	0.028593	0.062635	0.770573	1512	2	0.23825
Vmn2r110	4	0.9578	0.95314	1	18520	0	0	0.028594	0.062635	0.770573	1513	3	0.21929
Ibsp	4	0.99288	0.99235	1	19426	0	0	0.028642	0.062636	0.770573	1514	2	0.68152
Fra10ac1	4	0.66533	0.60922	0.988875	11968	1	-0.1132	0.028649	0.062636	0.770573	1515	3	0.20477
Gm17727	4	0.90204	0.89254	1	17160	0	0	0.028679	0.062636	0.770573	1516	3	0.16161
Ccdc110	4	0.80088	0.75572	0.992599	14904	0	0	0.028691	0.062636	0.770573	1517	2	0.33986
Plrg1	4	0.0020488	0.0014269	0.040643	678	3	-0.38124	0.028692	0.062636	0.770573	1518	1	0.3636
Eaf2	4	0.92633	0.91834	1	17746	0	0	0.0287	0.062636	0.770573	1519	2	0.32378
Olfr572	4	0.97255	0.96695	1	18878	0	0	0.028741	0.062636	0.770573	1520	2	0.27482
Rhoa	4	0.019659	0.016018	0.219022	1437	2	-0.50406	0.028775	0.062636	0.770573	1521	2	0.37088
Kcnq5	4	0.92294	0.91525	1	17659	0	0	0.028842	0.062636	0.770573	1522	2	0.28943
Olfr101	4	0.98728	0.98572	1	19272	0	0	0.028846	0.062636	0.770573	1523	3	0.26199
Hspb2	4	0.99637	0.996	1	19524	0	0	0.028876	0.062636	0.770573	1524	3	0.10917
Samd9l	4	0.95401	0.95063	1	18419	0	0	0.028888	0.062636	0.770573	1525	2	0.27592
Vmn1r226	4	0.91984	0.91012	1	17579	0	0	0.028889	0.062636	0.770573	1526	3	0.20988
Ssx9	4	0.093322	0.081409	0.518862	3082	1	-0.59647	0.028938	0.062926	0.770573	1527	1	0.41106
Syne1	4	0.30565	0.31366	0.871264	7031	1	-0.249	0.028939	0.062926	0.770573	1528	3	0.17687
Slc25a26	4	0.019365	0.015781	0.216233	1427	2	-0.40448	0.028987	0.062926	0.770573	1529	2	0.29782
Gpx3	4	0.74	0.68847	0.988875	13566	0	0	0.028994	0.062926	0.770573	1530	3	0.20042
Lmo7	4	0.84508	0.81273	1	15899	0	0	0.028999	0.062926	0.770573	1531	3	0.14909
Mrvi1	4	0.30374	0.30817	0.863943	7013	1	-0.25484	0.029004	0.062926	0.770573	1532	3	0.20395
Gchfr	4	0.96951	0.96505	1	18794	0	0	0.029024	0.062926	0.770573	1533	3	0.13822
Zfp874b	4	0.97953	0.97756	1	19065	0	0	0.02908	0.063234	0.770573	1534	3	0.23605
Abo	4	0.88809	0.8749	1	16856	0	0	0.029085	0.063234	0.770573	1535	3	0.1601
Slc16a10	4	0.6507	0.59273	0.988875	11682	1	-0.12702	0.029085	0.063234	0.770573	1536	1	0.40499
Olfr777	4	0.90622	0.89551	1	17261	0	0	0.029135	0.063234	0.770573	1537	3	0.18679
Atmin	4	0.7843	0.7324	0.990134	14543	0	0	0.02914	0.063234	0.770573	1538	3	0.20957
Gnrh1	4	0.61446	0.55956	0.986659	11031	1	-0.12632	0.02915	0.063234	0.770573	1539	3	0.16883
Amacr	4	0.68389	0.63147	0.988875	12366	1	-0.10477	0.029173	0.063234	0.770573	1540	3	0.17
Sprr2i	4	0.9552	0.9515	1	18450	0	0	0.029184	0.063234	0.770573	1541	1	0.33915
Tfap2d	4	0.88828	0.8749	1	16862	0	0	0.02923	0.063234	0.770573	1542	2	0.2362
Acsbg2	4	0.75788	0.70474	0.990134	13937	0	0	0.029297	0.063234	0.770573	1543	2	0.23667
Gcat	4	0.98078	0.97849	1	19093	0	0	0.029322	0.063234	0.770573	1544	3	0.18573
Tas2r120	4	0.93234	0.92768	1	17899	0	0	0.029326	0.063234	0.770573	1545	2	0.29081
Rnf24	4	0.93113	0.92658	1	17866	0	0	0.029329	0.063234	0.770573	1546	3	0.17082
Scgb2b12	4	0.63219	0.57058	0.986659	11343	1	-0.1095	0.029331	0.063234	0.770573	1547	2	0.36994
Mybl1	4	0.7528	0.69832	0.988875	13839	0	0	0.029362	0.063234	0.770573	1548	3	0.15855
Zdhhc17	4	0.86458	0.8376	1	16320	0	0	0.029381	0.063234	0.770573	1549	2	0.26172
Igsf23	4	0.9771	0.97387	1	18999	0	0	0.029393	0.063234	0.770573	1550	3	0.19452
Pfdn1	4	0.77881	0.7324	0.990134	14422	0	0	0.02943	0.063234	0.770573	1551	1	0.32223
Olfr1466	4	0.97969	0.97781	1	19070	0	0	0.029443	0.063533	0.770573	1552	3	0.96636
Alcam	4	0.90382	0.8933	1	17206	0	0	0.029449	0.063533	0.770573	1553	2	0.24619
Tcp10b	4	0.96312	0.95923	1	18645	0	0	0.029459	0.063533	0.770573	1554	3	0.14962
Tmem132a	4	0.60558	0.54562	0.985669	10878	1	-0.12178	0.029478	0.063533	0.770573	1555	2	0.21545
Ccdc181	4	0.56824	0.52062	0.982008	10261	1	-0.12102	0.029479	0.063533	0.770573	1556	1	0.47036
Mppe1	4	0.19089	0.1909	0.760469	4911	2	-0.14025	0.029516	0.063533	0.770573	1557	2	0.30566
Cmtr1	4	0.24473	0.2645	0.845158	6089	2	-0.17067	0.029577	0.063533	0.770573	1558	1	0.32241
Vmn2r103	4	0.34929	0.33777	0.88355	7462	1	-0.20189	0.029586	0.063533	0.770573	1559	3	0.16064
Mrgbp	4	0.65934	0.60372	0.988875	11857	1	-0.12921	0.029631	0.063533	0.770573	1560	2	0.318
Tas2r103	4	0.89199	0.87988	1	16937	0	0	0.029639	0.063533	0.770573	1561	3	0.21217
Olfr631	4	0.16764	0.16777	0.730088	4429	1	-0.29506	0.029641	0.063533	0.770573	1562	2	0.2518
Atp10b	4	0.38404	0.36163	0.901233	7828	1	-0.1852	0.029649	0.063533	0.770573	1563	3	0.19675
Ankrd45	4	0.89631	0.88637	1	17028	0	0	0.029672	0.063533	0.770573	1564	3	0.1958
Gm362	4	0.83811	0.80219	1	15751	0	0	0.029676	0.063533	0.770573	1565	1	0.42553
Tex30	4	0.95504	0.9515	1	18446	0	0	0.029708	0.063533	0.770573	1566	3	0.26263
Aox3	4	0.6025	0.54274	0.982008	10826	1	-0.12904	0.029725	0.063533	0.770573	1567	2	0.2494
Lypd8	4	0.81458	0.76804	0.99293	15211	0	0	0.029727	0.063533	0.770573	1568	2	0.23646
Acsbg1	4	0.87844	0.85891	1	16626	0	0	0.029767	0.063533	0.770573	1569	3	0.14707
Vmn2r30	4	0.046486	0.043249	0.378526	2240	1	-0.96031	0.029774	0.063533	0.770573	1570	2	0.34471
Olfr967	4	0.99556	0.99479	1	19497	0	0	0.029779	0.063533	0.770573	1571	3	0.19529
Trim16	4	0.17759	0.1743	0.73737	4627	1	-0.29551	0.029813	0.063533	0.770573	1572	3	0.20495
2610002J02Rik	4	0.55975	0.51145	0.982008	10125	1	-0.17708	0.029861	0.063533	0.770573	1573	3	0.18169
Olfr64	4	0.80906	0.76401	0.992599	15100	0	0	0.029872	0.063533	0.770573	1574	1	0.43679
Arhgap27	4	0.67853	0.6277	0.988875	12236	1	-0.11796	0.02988	0.063533	0.770573	1575	2	0.30176
Olfr1100	4	0.94429	0.93874	1	18180	0	0	0.029912	0.063533	0.770573	1576	3	0.41541
4930522H14Rik	4	0.7595	0.70635	0.990134	13979	0	0	0.029947	0.063533	0.770573	1577	2	0.27824
Nek2	4	0.98795	0.9868	1	19290	0	0	0.03	0.063533	0.770573	1578	3	0.14386
Dpt	4	0.41855	0.38214	0.914008	8216	1	-0.24151	0.03002	0.063533	0.770573	1579	2	0.24839
Fam151a	4	0.98161	0.97915	1	19118	0	0	0.030034	0.06382	0.770573	1580	2	0.2787
Kel	4	0.60982	0.5521	0.986659	10953	1	-0.12739	0.030059	0.06382	0.770573	1581	3	0.14483
Smim23	4	0.55843	0.50779	0.982008	10106	1	-0.15057	0.030059	0.06382	0.770573	1582	3	0.2275
Ifit2	4	0.95346	0.9498	1	18408	0	0	0.030089	0.06382	0.770573	1583	3	0.16625
Relt	4	0.67364	0.62019	0.988875	12132	1	-0.14855	0.030113	0.06382	0.770573	1584	3	0.17055
Aloxe3	4	0.96668	0.96275	1	18730	0	0	0.030123	0.06382	0.770573	1585	3	0.16415
Olfr648	4	0.65046	0.59273	0.988875	11678	1	-0.081152	0.03013	0.06382	0.770573	1586	2	0.21998
E2f1	4	0.73796	0.68681	0.988875	13524	0	0	0.030133	0.06382	0.770573	1587	3	0.17888
Rbp4	4	0.94385	0.93823	1	18170	0	0	0.030145	0.06382	0.770573	1588	2	0.25619
Cd200r2	4	0.70733	0.65176	0.988875	12879	0	0	0.030168	0.06382	0.770573	1589	1	0.41249
Olfr509	4	0.62831	0.56878	0.986659	11278	1	-0.11868	0.030169	0.06382	0.770573	1590	3	0.20046
Rtca	4	0.87473	0.85143	1	16544	0	0	0.030195	0.06382	0.770573	1591	3	0.25253
Vmn1r113	4	0.63952	0.58344	0.988875	11474	1	-0.1828	0.030217	0.06382	0.770573	1592	2	0.22759
Ube2cbp	4	0.99343	0.99265	1	19444	0	0	0.030227	0.06382	0.770573	1593	2	0.2704
Oas3	4	0.6554	0.5982	0.988875	11782	1	-0.13396	0.030246	0.06382	0.770573	1594	2	0.27282
Metrnl	4	0.55964	0.51145	0.982008	10123	1	-0.1595	0.030262	0.06382	0.770573	1595	3	0.18719
1700023F06Rik	4	0.61498	0.55956	0.986659	11041	1	-0.15949	0.030277	0.064103	0.770573	1596	3	0.16776
Pcx	4	0.35321	0.34152	0.88355	7503	1	-0.25686	0.030315	0.064103	0.770573	1597	2	0.24411
Abca13	4	0.939	0.9362	1	18047	0	0	0.030323	0.064104	0.770573	1598	2	0.39357
Taar1	4	0.92917	0.92195	1	17821	0	0	0.030329	0.064104	0.770573	1599	3	0.22293
Slc22a23	4	0.28397	0.29892	0.856817	6840	1	-0.19273	0.030364	0.064104	0.770573	1600	1	0.48844
Glb1	4	0.6265	0.56693	0.986659	11249	1	-0.16552	0.030372	0.064104	0.770573	1601	2	0.2616
Ywhaz	4	0.78606	0.73539	0.990134	14575	0	0	0.030391	0.064393	0.770573	1602	2	0.29597
Tmprss2	4	0.9957	0.99502	1	19505	0	0	0.03043	0.064394	0.770573	1603	3	0.2049
Nrgn	4	0.56151	0.51695	0.982008	10155	1	-0.16384	0.030448	0.064394	0.770573	1604	3	0.18177
Prl7a2	4	0.37683	0.35251	0.89434	7752	1	-0.25695	0.030463	0.064394	0.770573	1605	1	0.42303
Bcorl1	4	0.98402	0.98283	1	19180	0	0	0.030508	0.064701	0.770573	1606	3	0.18018
Mkl2	4	0.89041	0.8782	1	16908	0	0	0.030526	0.064701	0.770573	1607	3	0.17795
Fbxw17	4	0.46848	0.43747	0.970379	8837	1	-0.14267	0.030541	0.064701	0.770573	1608	3	0.23716
Amt	4	0.71978	0.66615	0.988875	13129	0	0	0.030561	0.064701	0.770573	1609	2	0.22472
Gm17689	4	0.89052	0.8782	1	16910	0	0	0.030575	0.064701	0.770573	1610	2	0.25558
Ghrh	4	0.99664	0.99697	1	19542	0	0	0.030598	0.064702	0.770573	1611	3	0.15939
Slc12a7	4	0.99699	0.99736	1	19546	0	0	0.030604	0.064702	0.770573	1612	3	0.24883
Fads6	4	0.54035	0.49482	0.982008	9829	1	-0.19112	0.030604	0.064702	0.770573	1613	2	0.28288
Map2k3	4	0.82647	0.78616	0.999334	15472	0	0	0.03061	0.064702	0.770573	1614	2	0.28198
Fbxo2	4	0.94117	0.93723	1	18110	0	0	0.030632	0.064702	0.770573	1615	3	0.18768
Zmynd15	4	0.25269	0.2729	0.851361	6259	1	-0.27197	0.030659	0.064702	0.770573	1616	1	0.31129
Olfr96	4	0.658	0.6019	0.988875	11829	1	-0.18091	0.030672	0.064702	0.770573	1617	2	0.26156
Zfp110	4	0.59333	0.53901	0.982008	10678	1	-0.13512	0.030708	0.064702	0.770573	1618	2	0.30592
Zbtb39	4	0.96314	0.95923	1	18646	0	0	0.030726	0.065002	0.770573	1619	3	0.15885
Tspan10	4	0.89844	0.88868	1	17087	0	0	0.030726	0.065002	0.770573	1620	3	0.21996
Sult6b1	4	0.73049	0.68002	0.988875	13359	0	0	0.03074	0.065002	0.770573	1621	2	0.3289
Tnfrsf11a	4	0.090537	0.07731	0.500851	3035	2	-0.57197	0.030757	0.065002	0.770573	1622	1	0.33157
Rgs10	4	0.80531	0.76128	0.992599	15010	0	0	0.030765	0.065002	0.770573	1623	3	0.19829
Iffo2	4	0.96758	0.96342	1	18749	0	0	0.030801	0.065003	0.770573	1624	3	0.25728
Coro7	4	0.37393	0.35068	0.892108	7726	1	-0.16726	0.030809	0.065003	0.770573	1625	3	0.26166
Bmp2k	4	0.98009	0.97805	1	19077	0	0	0.030856	0.065332	0.770573	1626	2	0.30845
Gzmg	4	0.79455	0.7457	0.991595	14761	0	0	0.030905	0.065332	0.770573	1627	2	0.41654
Tnmd	4	0.67955	0.6277	0.988875	12258	1	-0.11441	0.030915	0.065332	0.770573	1628	2	0.22476
Morc2b	4	0.66903	0.6165	0.988875	12037	1	-0.13556	0.030925	0.065332	0.770573	1629	2	0.22942
Fcrl6	4	0.97986	0.97805	1	19074	0	0	0.030937	0.065332	0.770573	1630	3	0.19462
Pros1	4	0.37042	0.347	0.88643	7687	1	-0.19812	0.030956	0.065332	0.770573	1631	3	0.18106
Ippk	3	0.069377	0.056334	0.423204	2694	2	-0.19686	0.030976	0.060265	0.770573	1632	1	0.28911
Fbxo22	4	0.51697	0.48189	0.982008	9494	1	-0.14318	0.03099	0.065332	0.770573	1633	3	0.32958
Wipf3	4	0.92057	0.9121	1	17594	0	0	0.031003	0.065332	0.770573	1634	1	0.41013
Olfr1284	4	0.86713	0.84166	1	16373	0	0	0.031052	0.06564	0.770573	1635	1	0.26837
Ubqln2	4	0.7456	0.69506	0.988875	13688	0	0	0.031081	0.06564	0.770573	1636	3	0.21044
Bmpr1a	4	0.99119	0.99014	1	19383	0	0	0.0311	0.06564	0.770573	1637	3	0.21652
Kctd19	4	0.89839	0.88868	1	17083	0	0	0.031121	0.06564	0.770573	1638	3	0.2823
Sephs1	4	0.62551	0.56693	0.986659	11230	1	-0.12073	0.031151	0.06564	0.770573	1639	2	0.42648
Serpinb3d	4	0.9487	0.94441	1	18287	0	0	0.031194	0.06564	0.770573	1640	3	0.21036
Pdxdc1	4	0.90268	0.8933	1	17178	0	0	0.031199	0.06564	0.770573	1641	2	0.33368
A830010M20Rik	4	0.81008	0.76536	0.992599	15114	0	0	0.0312	0.06564	0.770573	1642	1	0.36393
Smim11	4	0.99059	0.98923	1	19363	0	0	0.031226	0.06564	0.770573	1643	3	0.14687
Tex38	4	0.90319	0.8933	1	17189	0	0	0.031248	0.06564	0.770573	1644	2	0.24169
Qser1	4	0.91038	0.90196	1	17345	0	0	0.031334	0.06564	0.770573	1645	3	0.15371
Mep1b	4	0.96115	0.95467	1	18594	0	0	0.031347	0.06564	0.770573	1646	2	0.36618
Mageb5	4	0.29538	0.30448	0.860057	6942	1	-0.22172	0.031365	0.06564	0.770573	1647	2	0.22189
Olfr998	4	0.97284	0.96695	1	18886	0	0	0.031368	0.06564	0.770573	1648	3	0.11524
Trim43b	4	0.67712	0.6277	0.988875	12202	1	-0.11851	0.031384	0.06564	0.770573	1649	3	0.21749
Gm8923	4	0.89492	0.88557	1	16994	0	0	0.031392	0.06564	0.770573	1650	3	0.17525
Fam167b	4	0.94323	0.93723	1	18156	0	0	0.031392	0.06564	0.770573	1651	3	0.14624
Pyroxd2	4	0.69031	0.63517	0.988875	12514	1	-0.13352	0.031396	0.06564	0.770573	1652	1	0.45433
Gm1123	4	0.47223	0.4393	0.970821	8886	1	-0.22981	0.0314	0.06564	0.770573	1653	3	0.17588
B3gnt5	4	0.88435	0.86622	1	16771	0	0	0.031445	0.06564	0.770573	1654	1	0.3574
Psmb5	4	0.0394	0.033954	0.328762	2023	3	-0.21607	0.031494	0.065641	0.770573	1655	1	0.41449
Astn1	4	0.94596	0.94019	1	18220	0	0	0.031527	0.065641	0.770573	1656	2	0.31089
Yy2	4	0.64091	0.58344	0.988875	11499	1	-0.12886	0.031537	0.065641	0.770573	1657	3	0.21168
Scmh1	4	0.91154	0.90267	1	17369	0	0	0.031558	0.065641	0.770573	1658	3	0.19356
Vmn1r73	4	0.062737	0.055742	0.420851	2601	2	-0.26986	0.031593	0.065641	0.770573	1659	1	0.40732
Nobox	4	0.95062	0.94621	1	18333	0	0	0.031642	0.065641	0.770573	1660	2	0.26077
Gm5941	4	0.93252	0.92822	1	17904	0	0	0.031648	0.065641	0.770573	1661	3	0.18097
Gm14744	4	0.65444	0.5982	0.988875	11766	1	-0.11726	0.031691	0.065641	0.770573	1662	1	0.35112
Cacng4	4	0.95756	0.95314	1	18514	0	0	0.031707	0.065641	0.770573	1663	3	0.14317
Fam228a	4	0.84363	0.81043	1	15864	0	0	0.03171	0.065641	0.770573	1664	2	0.29054
Wsb2	4	0.29629	0.30448	0.860057	6949	1	-0.40244	0.031719	0.065641	0.770573	1665	2	0.21464
Fam46d	4	0.99728	0.9977	1	19554	0	0	0.031739	0.065641	0.770573	1666	3	0.20628
Chm	4	0.45606	0.4264	0.961043	8678	1	-0.2224	0.031789	0.065641	0.770573	1667	1	0.58455
Cadm3	4	0.98468	0.98355	1	19204	0	0	0.031797	0.065641	0.770573	1668	3	0.21315
Rfpl4b	4	0.88408	0.86622	1	16763	0	0	0.031808	0.065641	0.770573	1669	3	0.18122
Ppapdc1a	4	0.40011	0.37099	0.911708	7998	1	-0.21613	0.031813	0.065641	0.770573	1670	3	0.25686
T	4	0.40189	0.37467	0.912673	8022	1	-0.18965	0.031818	0.065641	0.770573	1671	3	0.19944
Tmod1	4	0.98677	0.98548	1	19255	0	0	0.031832	0.065641	0.770573	1672	3	0.20578
Actrt3	4	0.99179	0.99078	1	19397	0	0	0.031866	0.065641	0.770573	1673	3	0.11915
Phf11c	4	0.57388	0.52244	0.982008	10354	1	-0.13796	0.031877	0.065641	0.770573	1674	2	0.3709
Pdcd4	4	0.5208	0.48189	0.982008	9537	1	-0.18712	0.031887	0.065641	0.770573	1675	2	0.32535
Efemp2	4	0.88709	0.87405	1	16839	0	0	0.031904	0.068715	0.780877	1676	3	0.16723
Lingo2	4	0.84803	0.81616	1	15958	0	0	0.031936	0.068715	0.780877	1677	2	0.27141
Acvr2a	4	0.77296	0.72194	0.990134	14288	0	0	0.031937	0.068715	0.780877	1678	2	0.3123
BC016579	4	0.99679	0.99717	1	19543	0	0	0.031946	0.068715	0.780877	1679	3	0.19746
Zmym4	4	0.93444	0.93044	1	17948	0	0	0.031952	0.068715	0.780877	1680	3	0.18733
Olfr1424	4	0.80857	0.76401	0.992599	15089	0	0	0.031956	0.068715	0.780877	1681	2	0.24862
Nxf2	4	0.46034	0.42828	0.961043	8732	1	-0.21458	0.031986	0.068715	0.780877	1682	1	0.50624
Klrb1c	4	0.86234	0.83555	1	16271	0	0	0.031986	0.068715	0.780877	1683	2	0.2537
Fads3	4	0.99258	0.99191	1	19419	0	0	0.032005	0.068715	0.780877	1684	3	0.14311
Cyp3a44	4	0.22069	0.23328	0.824169	5544	1	-0.45141	0.03201	0.068715	0.780877	1685	3	0.25337
C87499	4	0.95302	0.94979	1	18399	0	0	0.032016	0.068715	0.780877	1686	2	0.22415
Olfr994	4	0.51187	0.47443	0.982008	9415	1	-0.15383	0.032035	0.068715	0.780877	1687	1	0.42773
Actn4	4	0.89184	0.87988	1	16935	0	0	0.032037	0.068715	0.780877	1688	3	0.15424
Ccr1l1	4	0.99179	0.99078	1	19399	0	0	0.032058	0.068715	0.780877	1689	3	0.18908
Guf1	4	0.54099	0.49482	0.982008	9838	1	-0.15929	0.032107	0.068715	0.780877	1690	3	0.19429
Chrna9	4	0.13796	0.13172	0.667649	3867	1	-0.28945	0.032115	0.068715	0.780877	1691	2	0.30554
Olfr394	4	0.60185	0.54274	0.982008	10813	1	-0.14479	0.032133	0.068715	0.780877	1692	2	0.2138
Cdc42ep3	4	0.93864	0.9362	1	18038	0	0	0.032145	0.068715	0.780877	1693	2	0.25171
Ubash3a	4	0.77979	0.7324	0.990134	14442	0	0	0.032165	0.068715	0.780877	1694	3	0.1699
Ces3b	4	0.78541	0.73539	0.990134	14566	0	0	0.032174	0.068715	0.780877	1695	2	0.3101
Aldh2	4	0.15412	0.14785	0.691672	4170	2	-0.24092	0.032182	0.068715	0.780877	1696	2	0.33823
Chac2	4	0.9812	0.97915	1	19106	0	0	0.032203	0.068715	0.780877	1697	3	0.19768
Olfr512	4	0.53416	0.49299	0.982008	9731	1	-0.18252	0.032211	0.068715	0.780877	1698	3	0.16674
Ptk2	4	0.62517	0.56693	0.986659	11222	1	-0.16244	0.032231	0.068715	0.780877	1699	1	0.29493
Gbp6	4	0.30038	0.30634	0.860057	6975	1	-0.284	0.032244	0.068716	0.780877	1700	2	0.28526
Ublcp1	4	0.9955	0.99471	1	19493	0	0	0.032264	0.068716	0.780877	1701	2	0.22799
Mogat1	4	0.77875	0.7324	0.990134	14419	0	0	0.032274	0.068716	0.780877	1702	2	0.35589
Ankrd13d	4	0.9584	0.95314	1	18533	0	0	0.032294	0.068716	0.780877	1703	3	0.13633
Hat1	4	0.8421	0.80812	1	15828	0	0	0.03231	0.068716	0.780877	1704	3	0.16026
Bmpr2	4	0.8965	0.88637	1	17034	0	0	0.032329	0.068716	0.780877	1705	1	0.31938
Magea6	4	0.78583	0.73539	0.990134	14573	0	0	0.032373	0.068716	0.780877	1706	2	0.27967
Ccnb2	4	0.80697	0.76265	0.992599	15047	0	0	0.032378	0.068716	0.780877	1707	1	0.52093
Actr5	4	0.74961	0.69832	0.988875	13771	0	0	0.032427	0.068716	0.780877	1708	2	0.25543
Reln	4	0.91089	0.90196	1	17356	0	0	0.032476	0.068716	0.780877	1709	1	0.31962
Mmd2	4	0.93138	0.92658	1	17874	0	0	0.032482	0.068716	0.780877	1710	3	0.19281
Zfp935	4	0.92535	0.9171	1	17717	0	0	0.032526	0.068716	0.780877	1711	2	0.36395
Olfml2a	4	0.98149	0.97915	1	19113	0	0	0.032531	0.068716	0.780877	1712	3	0.18425
Smap2	4	0.97758	0.97413	1	19017	0	0	0.032536	0.068716	0.780877	1713	3	0.12617
Olfr1028	4	0.84553	0.81273	1	15905	0	0	0.032542	0.068716	0.780877	1714	2	0.23273
Tmem86b	4	0.81873	0.77341	0.993718	15311	0	0	0.032562	0.068716	0.780877	1715	3	0.20251
Uggt1	4	0.99557	0.99479	1	19499	0	0	0.032563	0.068716	0.780877	1716	3	0.22441
Tsnax	4	0.20361	0.20873	0.791574	5176	1	-0.33559	0.032575	0.068716	0.780877	1717	1	0.30547
Tnfaip8l3	4	0.96756	0.96342	1	18747	0	0	0.032624	0.069029	0.780877	1718	3	0.20078
Rhoc	4	0.68563	0.6333	0.988875	12412	1	-0.090336	0.032642	0.069029	0.780877	1719	3	0.1875
Kat6b	4	0.27636	0.29892	0.856817	6773	1	-0.28778	0.032673	0.069029	0.780877	1720	1	0.39443
Arid4b	4	0.95596	0.95233	1	18478	0	0	0.032693	0.069029	0.780877	1721	3	0.1854
1700024P16Rik	4	0.51926	0.48189	0.982008	9517	1	-0.15183	0.032698	0.069029	0.780877	1722	3	0.16715
Zfp52	4	0.87918	0.86073	1	16641	0	0	0.032702	0.069029	0.780877	1723	2	0.2589
Fam46a	4	0.39052	0.36347	0.901233	7898	1	-0.21065	0.032722	0.06903	0.780877	1724	1	0.36498
Sost	4	0.36536	0.34341	0.88355	7632	1	-0.21767	0.032752	0.06903	0.780877	1725	2	0.24894
Eda	4	0.90498	0.89403	1	17233	0	0	0.032771	0.06903	0.780877	1726	2	0.34676
Psme4	4	0.50178	0.46331	0.982008	9269	1	-0.15834	0.03282	0.069369	0.780877	1727	1	0.56134
Hal	4	0.12465	0.11732	0.637818	3605	2	-0.26435	0.032872	0.069369	0.780877	1728	2	0.255
Spg20	4	0.27508	0.29757	0.856817	6747	1	-0.21506	0.032877	0.06937	0.780877	1729	3	0.1531
Olfr914	4	0.81081	0.76536	0.992599	15135	0	0	0.032888	0.06937	0.780877	1730	3	0.23223
Olfr270	4	0.58603	0.5298	0.982008	10561	1	-0.11718	0.032918	0.06937	0.780877	1731	1	0.32497
Klri1	4	0.89791	0.88792	1	17067	0	0	0.032926	0.06937	0.780877	1732	3	0.1953
Wasl	4	0.96277	0.95812	1	18632	0	0	0.032934	0.069787	0.780877	1733	3	0.26325
I830077J02Rik	4	0.74908	0.69669	0.988875	13763	0	0	0.032967	0.069787	0.780877	1734	1	0.40219
Klhl15	4	0.72831	0.67663	0.988875	13311	0	0	0.032981	0.069788	0.780877	1735	3	0.22004
Vmn1r209	4	0.80598	0.76128	0.992599	15025	0	0	0.033016	0.069788	0.780877	1736	1	0.33824
Prr32	4	0.61627	0.56513	0.986659	11064	1	-0.10487	0.03306	0.070134	0.780877	1737	3	0.18492
Olfr1474	4	0.85685	0.82825	1	16146	0	0	0.033111	0.070134	0.780877	1738	3	0.20243
Ifna13	4	0.99051	0.98923	1	19360	0	0	0.033114	0.070534	0.780877	1739	2	0.35277
Gm13040	4	0.29375	0.30263	0.858079	6929	1	-0.2228	0.033117	0.070534	0.780877	1740	3	0.18674
Mfsd6l	4	0.45082	0.42258	0.961043	8610	1	-0.17158	0.033153	0.070534	0.780877	1741	2	0.27225
Cyp2e1	4	0.32362	0.32294	0.878459	7215	1	-0.24626	0.033163	0.070534	0.780877	1742	1	0.39026
Mov10	4	0.97355	0.96822	1	18902	0	0	0.033212	0.070534	0.780877	1743	3	0.18662
Tbc1d17	4	0.14048	0.13458	0.667649	3913	2	-0.41173	0.033213	0.070534	0.780877	1744	2	0.24171
Calb1	4	0.40168	0.37467	0.912673	8021	1	-0.18883	0.033221	0.070534	0.780877	1745	3	0.21489
Olfr502	4	0.79206	0.74422	0.991595	14717	0	0	0.033242	0.070534	0.780877	1746	3	0.15599
Nae1	4	0.68255	0.63147	0.988875	12331	1	-0.15835	0.033262	0.070534	0.780877	1747	1	0.45032
Gpld1	4	0.95502	0.9515	1	18445	0	0	0.033286	0.070535	0.780877	1748	3	0.16688
Arhgap26	4	0.99377	0.99304	1	19454	0	0	0.033319	0.070535	0.780877	1749	3	0.12794
Lcn3	4	0.98717	0.98564	1	19269	0	0	0.033324	0.070535	0.780877	1750	2	0.25387
Rnf11	4	0.97952	0.97756	1	19064	0	0	0.033344	0.070535	0.780877	1751	3	0.26395
Ccdc42b	4	0.58041	0.52612	0.982008	10459	1	-0.21472	0.03336	0.070535	0.780877	1752	1	0.45105
Ddit3	4	0.90859	0.90054	1	17307	0	0	0.033366	0.070535	0.780877	1753	3	0.16238
Nlrp4e	4	0.61654	0.56513	0.986659	11067	1	-0.17934	0.033409	0.070535	0.780877	1754	2	0.30306
Pde1b	4	0.2524	0.27093	0.851361	6252	2	-0.13245	0.033458	0.070867	0.780877	1755	1	0.38073
Defb14	4	0.86094	0.83344	1	16238	0	0	0.033514	0.070867	0.780877	1756	3	0.18422
Lbhd1	4	0.99466	0.99404	1	19473	0	0	0.033514	0.070867	0.780877	1757	3	0.19955
0610010F05Rik	4	0.037573	0.032617	0.322162	1970	3	-0.19696	0.033556	0.070867	0.780877	1758	1	0.40466
Gm4937	4	0.9132	0.90337	1	17401	0	0	0.033605	0.070867	0.780877	1759	1	0.36734
Gm13251	4	0.081342	0.068653	0.469662	2876	1	-0.63302	0.033615	0.070867	0.780877	1760	3	0.18092
Gabra5	4	0.95963	0.95314	1	18566	0	0	0.033647	0.070867	0.780877	1761	2	0.276
Htr1b	4	0.9933	0.99255	1	19439	0	0	0.033654	0.070867	0.780877	1762	3	0.22029
Clca3b	4	0.69208	0.63704	0.988875	12548	1	-0.10022	0.033673	0.070867	0.780877	1763	2	0.21185
Sycp1	4	0.99729	0.9977	1	19555	0	0	0.033676	0.070867	0.780877	1764	3	0.20606
Dynlrb2	4	0.97288	0.96726	1	18887	0	0	0.033676	0.070867	0.780877	1765	3	0.18663
Zbtb12	4	0.97724	0.97413	1	19007	0	0	0.033676	0.070867	0.780877	1766	3	0.18232
Wdr59	4	0.51287	0.47443	0.982008	9433	1	-0.14803	0.033703	0.070867	0.780877	1767	2	0.22803
Olfr142	4	0.87812	0.85797	1	16621	0	0	0.033752	0.070867	0.780877	1768	1	0.36763
Il1rapl1	4	0.9885	0.98711	1	19309	0	0	0.033775	0.070867	0.780877	1769	3	0.1968
Pcsk9	4	0.66724	0.61467	0.988875	12000	1	-0.12402	0.033779	0.070867	0.780877	1770	2	0.26021
Dhrs4	4	0.18741	0.18533	0.752621	4830	1	-0.24652	0.033801	0.071216	0.780877	1771	2	0.28999
Clcn3	4	0.91554	0.90747	1	17468	0	0	0.03385	0.071216	0.780877	1772	2	0.24462
Abcg2	4	0.99245	0.99169	1	19415	0	0	0.033853	0.071216	0.780877	1773	3	0.22451
Strada	4	0.90565	0.89551	1	17246	0	0	0.03387	0.071545	0.780877	1774	2	0.27554
Pcgf5	4	0.84747	0.81616	1	15945	0	0	0.033899	0.071545	0.780877	1775	1	0.35639
2310009B15Rik	4	0.76581	0.71425	0.990134	14122	0	0	0.033911	0.071546	0.780877	1776	2	0.27365
Tdrd1	4	0.9966	0.99687	1	19539	0	0	0.033913	0.071546	0.780877	1777	3	0.15234
Olfr878	4	0.43279	0.39309	0.920281	8392	1	-0.28017	0.033973	0.07189	0.780877	1778	2	0.3049
Fbxw26	4	0.95492	0.9515	1	18443	0	0	0.034002	0.07189	0.780877	1779	3	0.20227
Zfp229	4	0.41178	0.38023	0.914008	8140	1	-0.11771	0.034046	0.07189	0.780877	1780	1	0.4003
Apoa2	4	0.9839	0.98225	1	19176	0	0	0.034053	0.07189	0.780877	1781	2	0.23085
Inpp5a	4	0.10347	0.093929	0.566891	3254	1	-0.36995	0.034095	0.071891	0.780877	1782	2	0.36482
Fam206a	4	0.15032	0.14439	0.690368	4097	1	-0.36107	0.034135	0.071891	0.780877	1783	2	0.25101
Cebpzos	4	0.66439	0.60736	0.988875	11950	1	-0.096743	0.034144	0.071891	0.780877	1784	2	0.27812
Olfr1338	4	0.9672	0.96342	1	18741	0	0	0.034146	0.071891	0.780877	1785	3	0.1573
Pak1ip1	4	0.039916	0.034629	0.333002	2045	2	-0.40483	0.034155	0.071891	0.780877	1786	2	0.27072
Arl1	4	0.92552	0.91771	1	17722	0	0	0.034188	0.071891	0.780877	1787	3	0.14465
Glb1l	4	0.18231	0.18205	0.745742	4741	1	-0.28424	0.034193	0.071891	0.780877	1788	2	0.30936
Ifi27	4	0.74577	0.69506	0.988875	13693	0	0	0.034208	0.071891	0.780877	1789	3	0.20717
Lrrc32	4	0.55065	0.50407	0.982008	9988	1	-0.15396	0.034226	0.071891	0.780877	1790	2	0.25845
Proser3	4	0.95109	0.94621	1	18347	0	0	0.034242	0.072226	0.780877	1791	1	0.33729
N6amt2	4	0.75943	0.70635	0.990134	13977	0	0	0.034255	0.072226	0.780877	1792	3	0.12328
Olfr705	4	0.51078	0.47258	0.982008	9396	1	-0.23384	0.034274	0.072226	0.780877	1793	3	0.1996
Slc22a15	4	0.4408	0.40223	0.93083	8486	1	-0.2191	0.034291	0.072226	0.780877	1794	1	0.50466
Trpc7	4	0.85167	0.81954	1	16039	0	0	0.034328	0.072226	0.780877	1795	2	0.20152
Ppp1ca	4	0.99266	0.99202	1	19421	0	0	0.034352	0.072226	0.780877	1796	3	0.21291
Prr27	4	0.77658	0.72644	0.990134	14372	0	0	0.034389	0.072226	0.780877	1797	2	0.2789
Ebf3	4	0.82652	0.78616	0.999334	15474	0	0	0.034405	0.072226	0.780877	1798	3	0.15356
Prcc	4	0.99185	0.99101	1	19403	0	0	0.034419	0.072226	0.780877	1799	3	0.1586
Olfr199	4	0.64272	0.58711	0.988875	11536	1	-0.17999	0.034438	0.072226	0.780877	1800	2	0.29419
Pcdha7	4	0.91203	0.90337	1	17376	0	0	0.034487	0.072226	0.780877	1801	1	0.30141
Olfr38	4	0.78476	0.73464	0.990134	14554	0	0	0.034492	0.072226	0.780877	1802	2	0.2249
1700008I05Rik	4	0.89447	0.88396	1	16986	0	0	0.034522	0.072227	0.780877	1803	3	0.22409
Pgap2	4	0.63723	0.58343	0.988875	11428	1	-0.11665	0.034548	0.072227	0.780877	1804	3	0.20659
Reg3a	4	0.37452	0.35068	0.892108	7732	1	-0.23179	0.034585	0.072227	0.780877	1805	1	0.37931
Ifna16	4	0.94174	0.93723	1	18128	0	0	0.034593	0.072227	0.780877	1806	3	0.18635
Psrc1	4	0.68558	0.6333	0.988875	12411	1	-0.13591	0.034634	0.072227	0.780877	1807	1	0.51315
Psmd5	4	0.82558	0.78493	0.998733	15457	0	0	0.034671	0.072227	0.780877	1808	3	0.20006
Fyb	4	0.27318	0.29485	0.856817	6693	1	-0.28651	0.034683	0.072227	0.780877	1809	1	0.51378
Olfr1229	4	0.828	0.7912	1	15508	0	0	0.034712	0.072227	0.780877	1810	2	0.30209
Olfr131	4	0.56235	0.51878	0.982008	10172	1	-0.12976	0.034727	0.072227	0.780877	1811	2	0.22605
Ube2n	4	0.16086	0.15618	0.713802	4297	1	-0.29776	0.034732	0.072227	0.780877	1812	1	0.42741
Uts2r	4	0.61915	0.56513	0.986659	11109	1	-0.13273	0.034738	0.072227	0.780877	1813	2	0.27981
Tmem150c	4	0.9469	0.94214	1	18248	0	0	0.034744	0.072227	0.780877	1814	3	0.23986
Pdk3	4	0.70955	0.65353	0.988875	12922	0	0	0.034775	0.072227	0.780877	1815	3	0.26245
Ptp4a2	4	0.7973	0.74716	0.991595	14828	0	0	0.034809	0.072557	0.780877	1816	2	0.23469
Phactr4	4	0.3966	0.36726	0.904354	7964	1	-0.28216	0.034817	0.072558	0.780877	1817	3	0.19074
Eci1	4	0.75269	0.69832	0.988875	13836	0	0	0.03483	0.072558	0.780877	1818	1	0.30911
Lhx9	4	0.84515	0.81273	1	15900	0	0	0.034871	0.072908	0.780877	1819	2	0.22174
Gm2799	4	0.43134	0.39309	0.920281	8377	1	-0.1583	0.034874	0.072908	0.780877	1820	3	0.18838
Arxes1	4	0.81937	0.77467	0.993718	15323	0	0	0.034892	0.072908	0.780877	1821	2	0.31135
Acp5	4	0.95806	0.95314	1	18524	0	0	0.034902	0.072908	0.780877	1822	2	0.22273
Tdpoz4	4	0.31305	0.31553	0.871264	7104	1	-0.23138	0.034928	0.072908	0.780877	1823	2	0.33708
Sox18	4	0.070863	0.059978	0.434007	2716	1	-0.45467	0.034943	0.072908	0.780877	1824	2	0.38936
Abr	4	0.66996	0.6165	0.988875	12054	1	-0.13164	0.034974	0.072908	0.780877	1825	2	0.24966
Abca14	4	0.98218	0.97935	1	19130	0	0	0.034977	0.072908	0.780877	1826	2	0.21996
Dlx3	4	0.034881	0.028797	0.299144	1887	2	-0.2665	0.035026	0.072908	0.780877	1827	2	0.2074
4930579F01Rik	4	0.77132	0.72039	0.990134	14236	0	0	0.035056	0.072908	0.780877	1828	2	0.2462
Ctxn3	4	0.53776	0.49482	0.982008	9785	1	-0.17586	0.035075	0.072908	0.780877	1829	1	0.31342
1700024P04Rik	4	0.96859	0.96505	1	18771	0	0	0.035108	0.072908	0.780877	1830	2	0.26399
Prr9	4	0.27112	0.29485	0.856817	6649	1	-0.22614	0.035116	0.072908	0.780877	1831	3	0.16402
Pbld1	4	0.564	0.52062	0.982008	10197	1	-0.11062	0.035136	0.072908	0.780877	1832	3	0.18288
Cklf	4	0.67474	0.62393	0.988875	12157	1	-0.094249	0.035139	0.072908	0.780877	1833	2	0.24757
Lhcgr	4	0.7097	0.65353	0.988875	12925	0	0	0.035173	0.072908	0.780877	1834	2	0.27673
Bloc1s5	4	0.9963	0.99585	1	19523	0	0	0.035184	0.072908	0.780877	1835	3	0.13728
Tab1	4	0.83228	0.79619	1	15613	0	0	0.035212	0.072908	0.780877	1836	3	0.21186
St8sia1	4	0.99146	0.99026	1	19390	0	0	0.035258	0.075939	0.796834	1837	3	0.1823
Reep3	4	0.70247	0.64809	0.988875	12773	0	0	0.035271	0.075939	0.796834	1838	1	0.27873
Gm8369	4	0.99621	0.99571	1	19521	0	0	0.035303	0.075939	0.796834	1839	3	0.15324
Mup20	4	0.49664	0.45875	0.981618	9193	1	-0.3761	0.035304	0.075939	0.796834	1840	2	0.25618
Olfr1154	4	0.53877	0.49482	0.982008	9795	1	-0.21465	0.035314	0.075939	0.796834	1841	2	0.25488
Slc7a13	4	0.96934	0.96505	1	18789	0	0	0.03532	0.075939	0.796834	1842	2	0.35557
Wdr89	4	0.44601	0.41128	0.945646	8552	1	-0.23223	0.03532	0.075939	0.796834	1843	3	0.12571
Il17ra	4	0.95139	0.94621	1	18352	0	0	0.035337	0.075939	0.796834	1844	3	0.15893
Akr1c12	4	0.97701	0.97387	1	18996	0	0	0.035349	0.075939	0.796834	1845	3	0.19464
Nek1	4	0.74219	0.69347	0.988875	13610	0	0	0.035397	0.075939	0.796834	1846	2	0.27737
Txnrd3	4	0.37188	0.34887	0.889582	7701	1	-0.24389	0.035418	0.076313	0.796834	1847	1	0.43228
Pnliprp2	4	0.62311	0.56513	0.986659	11191	1	-0.12732	0.03542	0.076313	0.796834	1848	3	0.15869
Tas2r115	4	0.61304	0.55765	0.986659	11007	1	-0.19398	0.035467	0.076313	0.796834	1849	1	0.34528
Stpg2	4	0.3832	0.3598	0.901233	7820	1	-0.24706	0.035516	0.076313	0.796834	1850	2	0.30683
Olfr1443	4	0.47732	0.45039	0.979813	8950	1	-0.31151	0.035548	0.076314	0.796834	1851	3	0.23021
Trappc2l	4	0.98288	0.98063	1	19144	0	0	0.035587	0.076314	0.796834	1852	3	0.18857
Hsd17b12	4	0.69064	0.63517	0.988875	12521	1	-0.11181	0.035594	0.076314	0.796834	1853	2	0.25882
Olfr1472	4	0.97177	0.96664	1	18856	0	0	0.035596	0.076314	0.796834	1854	3	0.19405
Tmsb15a	4	0.91443	0.90681	1	17436	0	0	0.035614	0.076314	0.796834	1855	2	0.31099
Kcnn2	4	0.11434	0.10592	0.595871	3436	1	-0.39885	0.03562	0.076314	0.796834	1856	2	0.20574
Gata1	4	0.67211	0.62019	0.988875	12098	1	-0.11447	0.035663	0.076696	0.796834	1857	2	0.30196
Rtp3	4	0.99231	0.99159	1	19412	0	0	0.03569	0.076696	0.796834	1858	3	0.14726
Olfr972	4	0.19283	0.19309	0.763336	4950	2	-0.1636	0.035712	0.076696	0.796834	1859	1	0.38833
Olfr1058	4	0.76966	0.71732	0.990134	14207	0	0	0.035755	0.076696	0.796834	1860	2	0.21569
Prkcsh	4	0.98378	0.98205	1	19171	0	0	0.035776	0.076696	0.796834	1861	3	0.22097
Ubqln3	4	0.98102	0.97871	1	19102	0	0	0.035787	0.076696	0.796834	1862	3	0.19379
Gm8298	4	0.96871	0.96505	1	18776	0	0	0.035791	0.076696	0.796834	1863	2	0.82932
Adar	4	0.0091649	0.0064099	0.115182	1089	2	-0.38677	0.035801	0.076696	0.796834	1864	2	0.37002
Slc5a10	4	0.33169	0.32856	0.88355	7282	1	-0.19611	0.03581	0.076696	0.796834	1865	1	0.31407
Gabrp	4	0.7876	0.73539	0.990134	14616	0	0	0.035833	0.076696	0.796834	1866	3	0.18726
Cd96	4	0.92781	0.92071	1	17784	0	0	0.035865	0.076696	0.796834	1867	3	0.1764
Nisch	4	0.26175	0.2839	0.856817	6444	1	-0.28193	0.035908	0.077059	0.796834	1868	2	0.25571
AF067063	4	0.99136	0.99025	1	19388	0	0	0.035919	0.077059	0.796834	1869	3	0.23345
Ints6	4	0.997	0.99736	1	19547	0	0	0.035976	0.07706	0.796834	1870	3	0.14728
Mblac2	4	0.92802	0.92071	1	17792	0	0	0.035999	0.07706	0.796834	1871	3	0.18214
Bcl7b	4	0.73834	0.68681	0.988875	13535	0	0	0.036006	0.07706	0.796834	1872	1	0.34621
Zfp82	4	0.972	0.96664	1	18862	0	0	0.036045	0.07706	0.796834	1873	3	0.1521
Hn1	4	0.83179	0.79499	1	15597	0	0	0.036055	0.07706	0.796834	1874	1	0.27892
Cep126	4	0.86306	0.83661	1	16282	0	0	0.036074	0.07743	0.796834	1875	3	0.17126
Ang2	4	0.81178	0.76668	0.992599	15151	0	0	0.036103	0.07743	0.796834	1876	2	0.27232
Dct	4	0.24257	0.25819	0.83951	6043	1	-0.21771	0.036103	0.07743	0.796834	1877	2	0.2246
Neu2	4	0.79524	0.74716	0.991595	14778	0	0	0.036152	0.07743	0.796834	1878	1	0.33135
Hoxc11	4	0.21374	0.22178	0.806658	5394	1	-0.26333	0.036163	0.07743	0.796834	1879	3	0.28271
Cdr2	4	0.99486	0.99421	1	19478	0	0	0.036163	0.07743	0.796834	1880	3	0.16019
Anks1	4	0.88354	0.86533	1	16747	0	0	0.036166	0.07743	0.796834	1881	2	0.33989
Fpgt	4	0.96183	0.95812	1	18609	0	0	0.036187	0.07743	0.796834	1882	2	0.2832
Kctd21	4	0.44148	0.40223	0.93083	8497	1	-0.22844	0.036198	0.07743	0.796834	1883	3	0.31234
Defb18	4	0.94662	0.94214	1	18243	0	0	0.036239	0.07743	0.796834	1884	2	0.25355
Tex21	4	0.92937	0.92255	1	17826	0	0	0.036265	0.07743	0.796834	1885	2	0.36
Gm21975	4	0.67536	0.62393	0.988875	12169	1	-0.17309	0.036281	0.07743	0.796834	1886	3	0.19528
Adam20	4	0.60692	0.54656	0.985669	10903	1	-0.18384	0.036299	0.07743	0.796834	1887	2	0.27777
Mtmr10	4	0.59841	0.54087	0.982008	10763	1	-0.10108	0.036323	0.07743	0.796834	1888	2	0.26309
Has2	4	0.3945	0.36534	0.904264	7942	1	-0.52344	0.036348	0.07743	0.796834	1889	2	0.26195
Adh5	4	0.33944	0.33411	0.88355	7358	1	-0.20777	0.036375	0.07743	0.796834	1890	2	0.32039
Zgpat	4	0.87748	0.85515	1	16603	0	0	0.036396	0.07743	0.796834	1891	2	0.21532
1700015F17Rik	4	0.91171	0.90267	1	17370	0	0	0.036397	0.07743	0.796834	1892	1	0.52226
Runx1t1	4	0.9259	0.91771	1	17737	0	0	0.036446	0.07743	0.796834	1893	1	0.41086
Cxcr4	4	0.70304	0.64809	0.988875	12785	0	0	0.03646	0.07743	0.796834	1894	3	0.16926
Tceal7	4	0.85726	0.82825	1	16152	0	0	0.03649	0.07743	0.796834	1895	2	0.22474
Gm4297	4	0.94584	0.93969	1	18216	0	0	0.036532	0.07743	0.796834	1896	2	0.1649
Olfr536	4	0.94665	0.94214	1	18244	0	0	0.036536	0.07743	0.796834	1897	3	0.15832
Olfr794	4	0.4561	0.4264	0.961043	8679	1	-0.16955	0.036544	0.07743	0.796834	1898	1	0.41162
Mxd1	4	0.82915	0.79373	1	15537	0	0	0.036565	0.07743	0.796834	1899	3	0.1976
Cth	4	0.96057	0.95393	1	18583	0	0	0.03657	0.07743	0.796834	1900	3	0.26926
Nt5dc3	4	0.66328	0.60372	0.988875	11933	1	-0.11559	0.036593	0.07743	0.796834	1901	2	0.22595
Rgs2	4	0.16878	0.16777	0.730088	4455	1	-0.38754	0.036616	0.077881	0.796834	1902	2	0.23177
Gpr27	4	0.13055	0.12882	0.66732	3710	2	-0.15708	0.036642	0.077881	0.796834	1903	1	0.38027
Rpl22l1	4	0.86146	0.83344	1	16250	0	0	0.036669	0.077881	0.796834	1904	2	0.27456
Caskin2	4	0.26183	0.2839	0.856817	6445	1	-0.24284	0.036691	0.077881	0.796834	1905	1	0.4713
Ptgs2	4	0.98799	0.9868	1	19293	0	0	0.036692	0.077881	0.796834	1906	3	0.12531
Vmn1r70	4	0.91347	0.90407	1	17407	0	0	0.036718	0.077881	0.796834	1907	3	0.17429
Wasf1	4	0.23843	0.25695	0.837551	5935	2	-0.18268	0.036732	0.077881	0.796834	1908	2	0.23773
Itgb1bp1	4	0.53303	0.49299	0.982008	9707	1	-0.1276	0.03674	0.077881	0.796834	1909	1	0.36625
Gbp11	4	0.74581	0.69506	0.988875	13694	0	0	0.036742	0.077881	0.796834	1910	2	0.26446
Muc20	4	0.58186	0.52612	0.982008	10488	1	-0.13363	0.036774	0.077881	0.796834	1911	3	0.13747
Spata31	4	0.90971	0.90054	1	17335	0	0	0.036774	0.077881	0.796834	1912	2	0.28444
Topaz1	4	0.54012	0.49482	0.982008	9825	1	-0.2241	0.036789	0.077881	0.796834	1913	1	0.54771
Sox5	4	0.89352	0.88155	1	16965	0	0	0.036838	0.077881	0.796834	1914	3	0.1476
Igsf6	4	0.2015	0.2045	0.78038	5128	2	-0.18173	0.036886	0.077881	0.796834	1915	1	0.55616
Ttc39d	4	0.64509	0.58899	0.988875	11581	1	-0.15273	0.03696	0.077881	0.796834	1916	3	0.13262
Ugt3a2	4	0.51021	0.47258	0.982008	9382	1	-0.22959	0.036984	0.077881	0.796834	1917	2	0.23472
Tob2	4	0.59148	0.53717	0.982008	10646	1	-0.15222	0.037036	0.080918	0.815742	1918	3	0.22038
Hspa12b	4	0.65554	0.5982	0.988875	11786	1	-0.093217	0.037082	0.081362	0.815742	1919	2	0.24009
Usp19	4	0.51269	0.47443	0.982008	9429	1	-0.13249	0.0371	0.081362	0.815742	1920	3	0.18826
Kap	4	0.97144	0.96634	1	18846	0	0	0.037196	0.081698	0.815742	1921	2	0.26638
Fam71a	4	0.55112	0.50407	0.982008	9996	1	-0.1986	0.037228	0.081698	0.815742	1922	2	0.23299
Canx	4	0.9836	0.98185	1	19165	0	0	0.037241	0.081698	0.815742	1923	3	0.15007
Tas2r139	4	0.97414	0.96908	1	18924	0	0	0.037259	0.081698	0.815742	1924	2	0.23769
Aaas	4	0.91611	0.90747	1	17482	0	0	0.037276	0.081698	0.815742	1925	3	0.16237
Zfp600	4	0.71875	0.66262	0.988875	13115	0	0	0.037278	0.081698	0.815742	1926	1	0.39394
Dusp10	4	0.97568	0.97198	1	18964	0	0	0.037296	0.081698	0.815742	1927	2	0.203
Tmprss11d	4	0.94005	0.93671	1	18082	0	0	0.037338	0.081698	0.815742	1928	3	0.1675
Tpo	4	0.72418	0.67315	0.988875	13215	0	0	0.037375	0.081698	0.815742	1929	2	0.51174
Hbb-bh1	4	0.93798	0.93414	1	18023	0	0	0.037397	0.081698	0.815742	1930	2	0.24338
E030002O03Rik	4	0.87748	0.85515	1	16604	0	0	0.037424	0.081698	0.815742	1931	1	0.29942
Mael	4	0.97801	0.97439	1	19028	0	0	0.037435	0.081698	0.815742	1932	3	0.13577
Cyp27a1	4	0.55716	0.50591	0.982008	10084	1	-0.14012	0.03744	0.081698	0.815742	1933	3	0.14554
Olfr23	4	0.31506	0.31737	0.871264	7123	1	-0.31946	0.037473	0.081698	0.815742	1934	2	0.406
Rpl22	4	0.90497	0.89403	1	17232	0	0	0.037571	0.081698	0.815742	1935	1	0.46357
Pax7	4	0.13141	0.12882	0.66732	3726	2	-0.17834	0.03762	0.081698	0.815742	1936	1	0.35249
Olfr1206	4	0.9939	0.99323	1	19457	0	0	0.037658	0.081698	0.815742	1937	3	0.16103
Gm15386	4	0.49016	0.45786	0.979813	9111	1	-0.15728	0.037688	0.081698	0.815742	1938	3	0.25085
Ehhadh	4	0.82514	0.78493	0.998733	15445	0	0	0.037694	0.081698	0.815742	1939	2	0.20647
Kcnf1	4	0.55901	0.50965	0.982008	10114	1	-0.1352	0.037744	0.081698	0.815742	1940	3	0.21601
Cyp24a1	4	0.84818	0.81616	1	15964	0	0	0.037859	0.081698	0.815742	1941	3	0.18072
Cntnap1	4	0.98435	0.98337	1	19194	0	0	0.037889	0.081698	0.815742	1942	3	0.131
Zfp219	4	0.0038903	0.003074	0.071321	848	3	-0.2298	0.037913	0.081698	0.815742	1943	1	0.37446
Rhoh	4	0.9678	0.96407	1	18756	0	0	0.03793	0.081698	0.815742	1944	3	0.19424
4930415O20Rik	4	0.86488	0.8376	1	16327	0	0	0.037936	0.081698	0.815742	1945	3	0.18324
Smarcd2	4	0.96563	0.96139	1	18711	0	0	0.037955	0.081698	0.815742	1946	2	0.2063
Chil4	4	0.32104	0.32107	0.875912	7190	1	-0.25476	0.037962	0.081698	0.815742	1947	2	0.2358
Gm6034	4	0.89409	0.88236	1	16982	0	0	0.037993	0.081698	0.815742	1948	3	0.20611
Olfr294	4	0.78786	0.73838	0.991595	14624	0	0	0.038011	0.081698	0.815742	1949	2	0.31107
Wnt2	4	0.71733	0.66262	0.988875	13083	0	0	0.038013	0.081698	0.815742	1950	3	0.19022
Abcb1a	4	0.64217	0.58711	0.988875	11520	1	-0.13001	0.038025	0.081698	0.815742	1951	3	0.22124
Ms4a4c	4	0.57892	0.52612	0.982008	10432	1	-0.18743	0.038031	0.081698	0.815742	1952	3	0.28651
Cox7b2	4	0.40505	0.37467	0.912673	8065	1	-0.1733	0.038035	0.081698	0.815742	1953	2	0.42518
Tctn3	4	0.47478	0.44664	0.979813	8918	1	-0.22105	0.038046	0.081698	0.815742	1954	2	0.24086
Atp6v0a1	4	0.57903	0.52612	0.982008	10434	1	-0.16881	0.03806	0.081698	0.815742	1955	1	0.44104
Trpc6	4	0.98569	0.98428	1	19234	0	0	0.038126	0.081698	0.815742	1956	3	0.14817
Igfbp6	4	0.8299	0.79373	1	15556	0	0	0.038162	0.081698	0.815742	1957	3	0.18892
Prr15l	4	0.19867	0.19981	0.772942	5076	1	-0.34364	0.038206	0.081698	0.815742	1958	1	0.3912
Rwdd1	4	0.83551	0.79981	1	15689	0	0	0.038255	0.081698	0.815742	1959	1	0.34654
Olfr685	4	0.91362	0.90476	1	17411	0	0	0.038272	0.082133	0.815742	1960	3	0.12271
Rai14	4	0.034213	0.028492	0.299144	1868	3	-0.24415	0.038304	0.082133	0.815742	1961	1	0.58807
Tmem167	4	0.81218	0.76668	0.992599	15161	0	0	0.038305	0.082133	0.815742	1962	3	0.22507
Zfp612	4	0.49653	0.45786	0.979813	9191	1	-0.13681	0.038365	0.082133	0.815742	1963	3	0.13147
Cstf2	4	0.97961	0.97781	1	19069	0	0	0.038377	0.082133	0.815742	1964	2	0.25715
Rab1b	4	0.25998	0.27877	0.854993	6409	1	-0.25176	0.038383	0.082133	0.815742	1965	3	0.1668
Nkrf	4	0.046336	0.042845	0.377001	2234	2	-0.29299	0.038402	0.082133	0.815742	1966	1	0.56306
Iqcg	4	0.31494	0.31737	0.871264	7121	1	-0.18925	0.038431	0.082134	0.815742	1967	2	0.22142
Olfr1348	4	0.98502	0.98373	1	19214	0	0	0.038442	0.082134	0.815742	1968	3	0.13291
Triap1	4	0.16079	0.15618	0.713802	4294	2	-0.45426	0.038451	0.082134	0.815742	1969	1	0.43144
Hmgcs2	4	0.95742	0.95314	1	18507	0	0	0.03846	0.082134	0.815742	1970	3	0.17461
Pcdhb19	4	0.94047	0.93671	1	18092	0	0	0.038466	0.082134	0.815742	1971	3	0.13554
Ggct	4	0.090225	0.073778	0.479227	3029	2	-0.16433	0.0385	0.082134	0.815742	1972	1	0.41295
Fnip1	4	0.79069	0.74277	0.991595	14686	0	0	0.038517	0.082134	0.815742	1973	2	0.19442
Ctse	4	0.53445	0.49299	0.982008	9734	1	-0.18723	0.038532	0.082134	0.815742	1974	3	0.17174
Oosp3	4	0.95088	0.94621	1	18340	0	0	0.038548	0.082134	0.815742	1975	1	0.47638
Esp18	4	0.94135	0.93723	1	18116	0	0	0.038581	0.082547	0.818261	1976	2	0.31782
Olfr31	4	0.96235	0.95812	1	18623	0	0	0.038604	0.082547	0.818261	1977	3	0.16776
Olfr1465	4	0.57635	0.52244	0.982008	10394	1	-0.17053	0.038629	0.082932	0.818261	1978	2	0.25093
Olfr463	4	0.73822	0.68681	0.988875	13532	0	0	0.038655	0.082932	0.818261	1979	3	0.18341
Vmn2r68	4	0.89804	0.88792	1	17071	0	0	0.038688	0.082932	0.818261	1980	2	0.26122
Lysmd1	4	0.501	0.46331	0.982008	9256	1	-0.19018	0.038695	0.082932	0.818261	1981	2	0.27733
Gm609	4	0.90205	0.89254	1	17161	0	0	0.038709	0.082932	0.818261	1982	3	0.18984
Ccdc77	4	0.9129	0.90337	1	17397	0	0	0.038721	0.082932	0.818261	1983	2	0.20453
Olfr1104	4	0.99106	0.98978	1	19378	0	0	0.038733	0.082932	0.818261	1984	3	0.24013
Cntnap3	4	0.56546	0.52062	0.982008	10216	1	-0.13338	0.038742	0.082932	0.818261	1985	2	0.30777
B9d1	4	0.49473	0.45786	0.979813	9170	1	-0.24239	0.038744	0.082932	0.818261	1986	1	0.28988
Trappc2	4	0.58746	0.53163	0.982008	10583	1	-0.19101	0.038793	0.082933	0.818261	1987	1	0.34719
Pigb	4	0.16034	0.15618	0.713802	4287	2	-0.23956	0.03889	0.08341	0.820552	1988	1	0.38768
Tmem221	4	0.61066	0.5521	0.986659	10968	1	-0.1444	0.038925	0.08341	0.820552	1989	2	0.24544
Gm14305	4	0.59215	0.53717	0.982008	10656	1	-0.15842	0.038936	0.083411	0.820552	1990	2	0.24671
Sdk1	4	0.69378	0.63888	0.988875	12590	1	-0.13256	0.038939	0.083411	0.820552	1991	1	0.37202
Vsig1	4	0.90765	0.8977	1	17284	0	0	0.039076	0.089281	0.824507	1992	2	0.26012
Lin7b	4	0.17239	0.16988	0.730088	4525	2	-0.2033	0.039134	0.089703	0.824507	1993	2	0.30677
Manea	4	0.9336	0.92876	1	17926	0	0	0.039183	0.090152	0.824507	1994	2	0.34057
Olfr371	4	0.7166	0.66262	0.988875	13066	0	0	0.039232	0.090152	0.824507	1995	1	0.37282
Pilra	4	0.77625	0.72644	0.990134	14363	0	0	0.039304	0.090152	0.824507	1996	2	0.18557
H2-M1	4	0.23729	0.25374	0.837551	5908	2	-0.14717	0.039347	0.090152	0.824507	1997	2	0.36604
Esp24	4	0.98489	0.98355	1	19210	0	0	0.039427	0.090152	0.824507	1998	2	0.31201
[truncated: 17,676 more rows]

## Sheet: 3
2. Acute screen MAGecK output
id	num	neg|score	neg|p-value	neg|fdr	neg|rank	neg|goodsgrna	neg|lfc	pos|score	pos|p-value	pos|fdr	pos|rank	pos|goodsgrna	pos|lfc
Trp53	4	1	1	1	19674	0	0	2.2914e-17	2.5161e-07	0.000171	1	4	1.7727
Bhlhe40	4	1	1	1	19673	0	0	7.4876e-12	2.5161e-07	0.000171	2	4	1.0566
C330007P06Rik	4	1	1	1	19672	0	0	9.2138e-12	2.5161e-07	0.000171	3	4	0.77287
Gpatch8	4	1	1	1	19671	0	0	3.8876e-11	2.5161e-07	0.000171	4	4	0.89403
B4galnt1	4	1	1	1	19670	0	0	6.4748e-11	2.5161e-07	0.000171	5	4	1.0081
Myb	4	1	1	1	19669	0	0	9.396e-11	2.5161e-07	0.000171	6	4	0.92218
B3galt4	4	0.97732	0.96233	0.995951	19004	0	0	1.1707e-10	2.5161e-07	0.000171	7	3	1.4419
Hdac1	4	0.9994	0.99864	1	19605	0	0	1.025e-09	2.5161e-07	0.000171	8	4	0.881
Serf2	4	0.99999	0.99999	1	19650	0	0	1.3605e-09	2.5161e-07	0.000171	9	4	0.9515
Mbnl1	4	0.99963	0.99915	1	19621	0	0	1.9428e-09	2.5161e-07	0.000171	10	4	0.72545
Smad7	4	0.99995	0.99989	1	19640	0	0	2.5576e-09	2.5161e-07	0.000171	11	4	0.78918
Tnfrsf4	4	1	1	1	19668	0	0	3.2344e-09	2.5161e-07	0.000171	12	4	0.79078
Fermt3	4	1	1	1	19655	0	0	3.4243e-09	2.5161e-07	0.000171	13	4	0.82301
Apbb1ip	4	1	1	1	19667	0	0	5.0309e-09	2.5161e-07	0.000171	14	4	0.75059
Trim28	4	1	1	1	19666	0	0	7.288e-09	2.5161e-07	0.000171	15	4	0.51822
Cdkn2a	4	1	1	1	19665	0	0	8.0078e-09	2.5161e-07	0.000171	16	4	0.78596
Elmsan1	4	1	1	1	19660	0	0	9.3404e-09	2.5161e-07	0.000171	17	4	0.82043
Sharpin	4	0.99999	0.99999	1	19649	0	0	1.016e-08	2.5161e-07	0.000171	18	4	0.73391
Dnttip1	4	0.99998	0.99996	1	19645	0	0	1.1026e-08	2.5161e-07	0.000171	19	4	1.1746
Stat5b	4	1	1	1	19664	0	0	1.3476e-08	2.5161e-07	0.000171	20	4	0.70904
Skil	4	1	1	1	19663	0	0	1.5051e-08	2.5161e-07	0.000171	21	4	0.58614
Eif4g2	4	1	1	1	19662	0	0	1.6466e-08	2.5161e-07	0.000171	22	4	1.0028
Morf4l1	4	0.99998	0.99996	1	19646	0	0	2.0672e-08	2.5161e-07	0.000171	23	4	0.7976
Lemd3	4	0.99994	0.99986	1	19639	0	0	5.0735e-08	2.5161e-07	0.000171	24	4	0.68406
Pgp	4	1	1	1	19661	0	0	5.7594e-08	2.5161e-07	0.000171	25	4	0.52373
Nfkb1	4	0.80966	0.66304	0.867719	15036	0	0	6.5019e-08	2.5161e-07	0.000171	26	3	0.79119
Icam1	4	0.98775	0.97769	0.996948	19286	0	0	1.2338e-07	2.5161e-07	0.000171	27	3	0.87674
Itgb2	4	0.9957	0.99004	0.998774	19501	0	0	1.697e-07	2.5161e-07	0.000171	28	3	0.88958
Itgal	4	0.99999	0.99998	1	19648	0	0	2.331e-07	2.5161e-07	0.000171	29	4	0.70468
Sgpp1	4	1	1	1	19654	0	0	3.0242e-07	7.5484e-07	0.000479	30	4	0.55344
Sh2d3c	4	0.99602	0.9908	0.99925	19508	0	0	3.1332e-07	7.5484e-07	0.000479	31	3	0.49862
Mapk14	4	1	1	1	19659	0	0	5.0058e-07	2.2645e-06	0.001273	32	4	0.5207
Slc35c1	4	0.941	0.89866	0.974973	18136	0	0	5.0198e-07	2.2645e-06	0.001273	33	3	0.72664
Larp1	4	0.99999	0.99998	1	19647	0	0	5.4068e-07	2.2645e-06	0.001273	34	4	0.51881
Tle3	4	0.99981	0.99956	1	19627	0	0	5.6075e-07	2.2645e-06	0.001273	35	4	0.46769
Arid1a	4	1	1	1	19658	0	0	8.9706e-07	3.271e-06	0.001788	36	4	0.63934
Tfap4	4	1	1	1	19657	0	0	1.4207e-06	5.7871e-06	0.002996	37	4	0.44216
Cnep1r1	4	0.73794	0.5782	0.833157	13555	1	-0.18632	1.5563e-06	5.7871e-06	0.002996	38	3	0.68403
Cers5	4	1	1	1	19656	0	0	1.7723e-06	6.2903e-06	0.003094	39	4	0.55163
Crkl	4	1	1	1	19653	0	0	2.0602e-06	6.2903e-06	0.003094	40	4	0.6817
Mbd6	4	0.99997	0.99995	1	19643	0	0	4.194e-06	1.1323e-05	0.005433	41	4	0.60939
Cd2	4	1	0.99999	1	19652	0	0	4.9598e-06	1.8871e-05	0.008635	42	4	0.44422
Ube2v1	4	0.99999	0.99999	1	19651	0	0	5.0933e-06	1.8871e-05	0.008635	43	4	0.44574
Rasa2	4	0.99913	0.99819	1	19597	0	0	6.8833e-06	2.6923e-05	0.012039	44	4	0.47953
Tnfrsf1b	4	0.99518	0.98894	0.99852	19483	0	0	8.1111e-06	2.9942e-05	0.013091	45	3	0.65718
Zbtb2	4	0.61934	0.48015	0.803721	11728	1	-0.18424	9.3224e-06	3.2458e-05	0.013883	46	3	0.57041
Tln1	4	0.9587	0.9323	0.989265	18544	0	0	1.1901e-05	3.5981e-05	0.015062	47	3	0.49597
Dpf2	4	0.9982	0.99615	1	19569	0	0	1.5161e-05	4.0007e-05	0.016399	48	4	0.5913
Naa10	4	0.99045	0.9816	0.997024	19363	0	0	1.6593e-05	4.1516e-05	0.01667	49	3	0.55645
Snrpb2	4	0.99946	0.99879	1	19610	0	0	1.7901e-05	4.5542e-05	0.017921	50	4	0.45096
Zbtb7a	4	0.98717	0.97675	0.996918	19271	0	0	1.8433e-05	4.7555e-05	0.018346	51	3	0.65836
Gzmb	4	0.99749	0.99477	1	19545	0	0	2.4066e-05	5.8626e-05	0.022182	52	4	0.40402
Fas	4	0.85317	0.75476	0.924709	16049	0	0	2.7845e-05	7.4226e-05	0.027044	53	2	0.84268
Nmt1	4	0.99997	0.99996	1	19644	0	0	2.7969e-05	7.4226e-05	0.027044	54	4	0.50113
Lamtor4	4	0.9981	0.99598	1	19564	0	0	3.3987e-05	0.00011499	0.041134	55	4	0.46952
Abcg3	4	0.99996	0.99992	1	19642	0	0	3.6989e-05	0.00013562	0.047649	56	4	0.34435
Wwp2	4	0.9993	0.99848	1	19602	0	0	4.2869e-05	0.00018393	0.061504	57	4	0.44712
Tm9sf3	4	0.99996	0.9999	1	19641	0	0	4.3487e-05	0.00018393	0.061504	58	4	0.4551
Hdac7	4	0.46029	0.35318	0.698296	9929	1	-0.24136	4.4041e-05	0.00018443	0.061504	59	3	0.33742
Smad3	4	0.58022	0.45108	0.787722	11225	1	-0.20916	5.0701e-05	0.00022318	0.073185	60	3	0.37535
B4galt5	4	0.9824	0.97048	0.99679	19138	0	0	6.5631e-05	0.00026495	0.085457	61	3	0.42864
Uxs1	4	0.99993	0.99985	1	19638	0	0	7.0083e-05	0.00027149	0.086155	62	4	0.40901
Atf3	4	0.90527	0.84013	0.954053	17313	0	0	7.8553e-05	0.00030269	0.094531	63	3	0.50977
Rbm15	4	0.98046	0.96659	0.995951	19084	0	0	8.3192e-05	0.00031024	0.095374	64	3	0.43007
Setd1b	4	0.99558	0.9895	0.998634	19495	0	0	9.7313e-05	0.00037717	0.114166	65	3	0.43897
Map2k3	4	0.99989	0.99979	1	19637	0	0	0.00010862	0.00044007	0.131188	66	4	0.31854
Celf2	4	0.71746	0.55993	0.831002	13197	1	-0.16845	0.0001128	0.0004597	0.133008	67	3	0.51884
Sin3b	4	0.99312	0.98544	0.997709	19434	0	0	0.00011307	0.0004597	0.133008	68	3	0.35604
Stat5a	4	0.63509	0.50011	0.821965	11945	1	-0.19386	0.00012265	0.00051505	0.142867	69	3	0.51384
Sppl3	4	0.99944	0.99873	1	19607	0	0	0.00012315	0.00051505	0.142867	70	4	0.39175
Cdkn1a	4	0.99909	0.9981	1	19595	0	0	0.00012432	0.00051556	0.142867	71	4	0.37053
Hsd17b3	4	0.99987	0.99975	1	19636	0	0	0.00012842	0.00053971	0.147483	72	4	0.27456
Rad21l	4	0.57709	0.44932	0.787722	11186	1	-0.28817	0.0001318	0.00055883	0.148582	73	3	0.42456
Larp4	4	0.99987	0.99975	1	19635	0	0	0.0001331	0.00055883	0.148582	74	4	0.44728
Pdcd5	4	0.99986	0.99972	1	19634	0	0	0.00014165	0.00060563	0.158878	75	4	0.37112
Olfr1406	4	0.99986	0.99971	1	19633	0	0	0.00014451	0.0006162	0.159523	76	4	0.43523
St8sia1	4	0.99985	0.99971	1	19632	0	0	0.00014588	0.00066652	0.17031	77	4	0.24062
Gadd45g	4	0.99985	0.99971	1	19631	0	0	0.00014979	0.00067659	0.170665	78	4	0.37783
Ptpn7	4	0.99497	0.98865	0.99852	19476	0	0	0.00016434	0.0007259	0.17695	79	3	0.3999
Dok3	4	0.99984	0.99967	1	19630	0	0	0.00016462	0.0007259	0.17695	80	4	0.2624
Cmtr1	4	0.71075	0.55457	0.831002	13086	1	-0.19035	0.00016703	0.00073748	0.17695	81	3	0.56419
Ifi47	4	0.99983	0.99966	1	19629	0	0	0.00016771	0.00073748	0.17695	82	4	0.36218
Sec62	4	0.99501	0.98879	0.99852	19479	0	0	0.0001755	0.00090103	0.213587	83	3	0.55233
Pik3cd	4	0.98711	0.97652	0.996918	19267	0	0	0.00018399	0.00094732	0.221888	84	3	0.41594
4933430I17Rik	4	0.99981	0.99956	1	19628	0	0	0.00019397	0.0010132	0.234537	85	4	0.44918
Cic	4	0.9272	0.86935	0.959794	17821	0	0	0.00020065	0.0010404	0.238027	86	3	0.3826
Eif4g3	4	0.8504	0.75335	0.924709	15976	0	0	0.00020714	0.0010787	0.240683	87	3	0.45237
Nono	4	0.99883	0.99753	1	19588	0	0	0.00020735	0.0010787	0.240683	88	4	0.34127
Zmat3	4	0.997	0.99339	1	19533	0	0	0.00021296	0.0010887	0.240683	89	3	0.43521
Tll2	4	0.99977	0.99949	1	19626	0	0	0.00022754	0.0012186	0.266392	90	4	0.18948
Dtnb	4	0.45686	0.35139	0.697292	9902	1	-0.37182	0.00024437	0.0013484	0.291535	91	2	0.44549
Traf6	4	0.99949	0.99887	1	19611	0	0	0.00025596	0.0014022	0.296764	92	4	0.348
Akip1	4	0.66479	0.51843	0.823186	12371	1	-0.19583	0.00025989	0.0014027	0.296764	93	3	0.42927
Hexim1	4	0.99793	0.99558	1	19560	0	0	0.00027893	0.0014611	0.305825	94	4	0.41819
Pgm2	4	0.97856	0.96436	0.995951	19039	0	0	0.00028097	0.0014838	0.307295	95	2	0.48926
Dido1	4	0.99894	0.99768	1	19593	0	0	0.00028924	0.0015582	0.311141	96	4	0.36042
Golph3	4	0.98484	0.97378	0.996836	19208	0	0	0.00029648	0.001592	0.311141	97	3	0.45686
Rnf11	4	0.9997	0.99928	1	19625	0	0	0.00030489	0.0016372	0.311141	98	4	0.3614
Mark2	4	0.61466	0.47831	0.803721	11669	1	-0.22595	0.00030756	0.0016579	0.311141	99	3	0.39793
Lrrc66	4	0.99968	0.99926	1	19624	0	0	0.00032383	0.0016584	0.311141	100	4	0.2933
Ssr3	4	0.70933	0.55457	0.831002	13068	1	-0.22548	0.00032441	0.0016584	0.311141	101	3	0.45907
Mup4	4	0.83983	0.72552	0.906612	15749	0	0	0.00032496	0.0016584	0.311141	102	3	0.49265
Nsd1	4	0.99966	0.99922	1	19623	0	0	0.00033721	0.0016916	0.311141	103	4	0.49479
Phf10	4	0.87698	0.79048	0.935779	16625	0	0	0.00034118	0.0016921	0.311141	104	2	0.60307
Mib1	4	0.97131	0.95174	0.991327	18867	0	0	0.00034186	0.0016921	0.311141	105	3	0.38359
E2f4	4	0.99964	0.99917	1	19622	0	0	0.00035724	0.0017917	0.326412	106	4	0.37433
Slc2a1	4	0.57068	0.44572	0.787498	11117	1	-0.2284	0.00037818	0.0018939	0.338839	107	3	0.27853
Foxp3	4	0.21108	0.13629	0.483607	5518	1	-0.46324	0.00037937	0.0018944	0.338839	108	2	0.5422
Ppp3ca	4	0.61046	0.47281	0.800417	11610	1	-0.25329	0.00038288	0.0019432	0.341363	109	3	0.4053
Mtf2	4	0.97045	0.95094	0.991327	18844	0	0	0.00038413	0.0019432	0.341363	110	3	0.5416
Ube2e1	4	0.9996	0.99905	1	19620	0	0	0.0003962	0.0019684	0.342723	111	4	0.34981
Ttc8	4	0.99955	0.999	1	19619	0	0	0.00044833	0.0021626	0.369861	112	4	0.25489
Ahdc1	4	0.99955	0.99897	1	19618	0	0	0.00045425	0.0021983	0.369861	113	4	0.33274
G3bp2	4	0.99954	0.99897	1	19617	0	0	0.00045519	0.0021983	0.369861	114	4	0.31679
Ctdnep1	4	0.99953	0.99891	1	19616	0	0	0.00046779	0.0022789	0.369861	115	4	0.27633
Zbtb43	4	0.46035	0.35318	0.698296	9931	1	-0.2574	0.00047227	0.0022794	0.369861	116	2	0.51768
Irf1	4	0.93822	0.89199	0.971599	18055	0	0	0.0004856	0.0023282	0.369861	117	3	0.46161
Taf4a	4	0.99951	0.99889	1	19615	0	0	0.00048605	0.0023282	0.369861	118	4	0.2605
Pim1	4	0.9995	0.99889	1	19614	0	0	0.00049635	0.0023287	0.369861	119	4	0.35796
Larp4b	4	0.99949	0.99887	1	19613	0	0	0.00050714	0.0023493	0.369861	120	4	0.36237
Prl2c1	4	0.99949	0.99887	1	19612	0	0	0.0005097	0.0023493	0.369861	121	4	0.21396
Actg2	4	0.95703	0.92954	0.988101	18507	0	0	0.00052204	0.0023498	0.369861	122	3	0.31972
Ncoa7	4	0.6132	0.47831	0.803721	11647	1	-0.35077	0.00052249	0.0023498	0.369861	123	2	0.53195
Podn	4	0.77195	0.61791	0.854532	14224	1	-0.16163	0.0005327	0.0023725	0.370462	124	3	0.28936
Gzmd	4	0.99945	0.99873	1	19609	0	0	0.00055101	0.0025139	0.386409	125	4	0.28948
Chp1	4	0.99945	0.99873	1	19608	0	0	0.00055173	0.0025139	0.386409	126	4	0.25073
Cnksr3	4	0.99942	0.9987	1	19606	0	0	0.00058016	0.0026518	0.404444	127	4	0.24545
Fndc3a	4	0.95757	0.93118	0.988615	18517	0	0	0.00060176	0.0027353	0.413976	128	3	0.42542
Eef1b2	3	0.99939	0.99886	1	19604	0	0	0.00060691	0.0015527	0.311141	129	3	0.62039
Krtap14	4	0.98879	0.97883	0.997024	19310	0	0	0.00062434	0.0028978	0.432331	130	2	0.52184
Wfdc5	3	0.98656	0.97639	0.996918	19252	0	0	0.00062662	0.0016901	0.311141	131	2	0.48711
Ilf3	4	0.74836	0.58545	0.834873	13764	1	-0.15887	0.00063601	0.0029461	0.432331	132	3	0.41986
Olfr324	4	0.99936	0.99858	1	19603	0	0	0.0006403	0.0029879	0.432331	133	4	0.23134
Cckar	4	0.63048	0.49472	0.81837	11873	1	-0.17503	0.00066131	0.0029884	0.432331	134	3	0.44466
Idh3b	4	0.69687	0.54549	0.831002	12871	1	-0.2652	0.00066131	0.0029884	0.432331	135	2	0.45444
Meox2	4	0.99446	0.98783	0.99852	19462	0	0	0.00066419	0.0029884	0.432331	136	3	0.30169
Rpl22	4	0.96427	0.94142	0.990117	18686	0	0	0.00067387	0.0030171	0.433295	137	3	0.47729
Astn1	4	0.9914	0.98258	0.997024	19387	0	0	0.00070255	0.0031258	0.43677	138	3	0.45132
Cd8b1	4	0.76969	0.61791	0.854532	14172	1	-0.10689	0.00072649	0.0031263	0.43677	139	3	0.39004
Gm1045	4	0.99483	0.98853	0.99852	19472	0	0	0.00072884	0.0031263	0.43677	140	3	0.46592
Sec11c	4	0.99926	0.99845	1	19601	0	0	0.00073935	0.0031585	0.43677	141	4	0.2717
Gata3	4	0.99926	0.99842	1	19600	0	0	0.00074365	0.0031857	0.43677	142	4	0.26358
Fam49b	4	0.99919	0.99833	1	19598	0	0	0.00074544	0.0031857	0.43677	143	4	0.34226
Cd3d	4	0.99792	0.99551	1	19558	0	0	0.00075794	0.0032189	0.43677	144	4	0.32094
Gm13152	4	0.38595	0.29817	0.64523	9053	1	-0.38426	0.00076	0.0032189	0.43677	145	2	0.50864
Zbtb32	4	0.99921	0.99836	1	19599	0	0	0.00079393	0.0033402	0.444106	146	4	0.29259
4931408C20Rik	4	0.26704	0.18617	0.554486	6581	1	-0.3737	0.00079674	0.0033402	0.444106	147	3	0.3227
Tyro3	4	0.71485	0.55993	0.831002	13150	1	-0.21333	0.00080827	0.0033407	0.444106	148	3	0.43178
Heatr6	4	0.99609	0.99092	0.99925	19510	0	0	0.00081181	0.0033658	0.444448	149	3	0.37428
Prom2	4	0.24577	0.16883	0.535251	6159	1	-0.52373	0.00083014	0.0034745	0.455743	150	3	0.3376
Ext1	4	0.76007	0.60718	0.85421	13982	1	-0.21446	0.00089059	0.0037282	0.485771	151	3	0.39328
Asxl2	4	0.98229	0.97019	0.99679	19134	0	0	0.00090182	0.0037885	0.487187	152	3	0.43213
Fzd4	4	0.9991	0.9981	1	19596	0	0	0.00090381	0.0037885	0.487187	153	4	0.24872
Actr5	4	0.65612	0.51474	0.823186	12251	1	-0.1689	0.00091609	0.0038192	0.487945	154	2	0.46036
Spag1	4	0.84207	0.73003	0.907985	15794	0	0	0.00095688	0.0038585	0.48978	155	2	0.52658
Nxf3	4	0.1227	0.072332	0.347019	4093	1	-0.51568	0.00096721	0.0039018	0.492098	156	3	0.31051
Lhx8	4	0.26201	0.18511	0.554486	6472	1	-0.43495	0.00099409	0.0041106	0.515135	157	3	0.34731
Olfr608	4	0.70837	0.55457	0.831002	13046	1	-0.21756	0.0010215	0.0041861	0.519462	158	3	0.41578
Zfp748	4	0.84073	0.72856	0.907985	15767	0	0	0.0010372	0.0042238	0.519462	159	3	0.32293
4933409G03Rik	4	0.99895	0.99773	1	19594	0	0	0.0010455	0.0042243	0.519462	160	4	0.2962
Enthd2	4	0.21216	0.13629	0.483607	5539	1	-0.48043	0.0010726	0.0043205	0.524182	161	2	0.57439
Calr3	4	0.99892	0.99768	1	19592	0	0	0.0010771	0.004321	0.524182	162	4	0.32965
Fbxo33	4	0.98042	0.96627	0.995951	19082	0	0	0.0010966	0.0043954	0.524182	163	3	0.36492
Usp28	4	0.9989	0.99761	1	19591	0	0	0.0010979	0.0043954	0.524182	164	4	0.33241
Adnp2	4	0.99888	0.9976	1	19590	0	0	0.0011203	0.0043959	0.524182	165	4	0.27375
Kcnc1	4	0.69679	0.54549	0.831002	12869	1	-0.50518	0.0011315	0.004479	0.526481	166	3	0.30294
Slc25a2	4	0.99885	0.99757	1	19589	0	0	0.0011482	0.0045217	0.526481	167	4	0.16615
Jmjd6	4	0.67562	0.52746	0.823313	12534	1	-0.20884	0.0011555	0.0045222	0.526481	168	3	0.45612
Nedd9	4	0.93719	0.89126	0.971599	18032	0	0	0.0011656	0.0045222	0.526481	169	3	0.45165
Ormdl2	4	0.99881	0.99735	1	19587	0	0	0.0011912	0.0047331	0.544583	170	4	0.30129
Rsc1a1	4	0.99881	0.99735	1	19586	0	0	0.0011946	0.004788	0.544583	171	4	0.24917
Akap2	4	0.9988	0.99735	1	19585	0	0	0.0012029	0.0047885	0.544583	172	4	0.202
Calr	4	0.99516	0.98894	0.99852	19482	0	0	0.0012065	0.0047885	0.544583	173	3	0.40656
Impad1	4	0.99878	0.99731	1	19584	0	0	0.0012231	0.004957	0.549187	174	4	0.20426
Thpo	4	0.99876	0.99731	1	19583	0	0	0.0012397	0.0050194	0.549187	175	4	0.3448
Hat1	4	0.95293	0.92164	0.984653	18407	0	0	0.0012582	0.0050199	0.549187	176	2	0.40981
Cd180	4	0.96883	0.94791	0.990873	18811	0	0	0.001261	0.0050199	0.549187	177	3	0.26806
Trim34a	4	0.97945	0.96564	0.995951	19061	0	0	0.0012637	0.0050199	0.549187	178	3	0.3536
4930557A04Rik	4	0.99872	0.99726	1	19582	0	0	0.0012794	0.0050703	0.549187	179	4	0.22704
Foxp1	4	0.99204	0.98426	0.997612	19404	0	0	0.0012814	0.0050703	0.549187	180	3	0.34814
Icam4	4	0.99864	0.99721	1	19581	0	0	0.0013572	0.0051759	0.549187	181	4	0.27119
Apobec4	4	0.99863	0.99721	1	19580	0	0	0.0013702	0.0051759	0.549187	182	4	0.22072
Ceacam9	4	0.99863	0.99721	1	19579	0	0	0.0013706	0.0051759	0.549187	183	4	0.33148
Pcdhga9	4	0.99863	0.99721	1	19578	0	0	0.001372	0.0051759	0.549187	184	4	0.22991
Wdr11	4	0.93283	0.88107	0.966499	17937	0	0	0.0013791	0.0052192	0.549187	185	3	0.33263
Cxcr3	4	0.95681	0.92954	0.988101	18499	0	0	0.0013841	0.0052192	0.549187	186	3	0.29814
Rbm44	4	0.99861	0.99716	1	19577	0	0	0.001388	0.0052197	0.549187	187	4	0.42785
Ube2e3	4	0.98028	0.96627	0.995951	19078	0	0	0.0014079	0.0053546	0.56038	188	3	0.41577
Cant1	4	0.99673	0.99302	1	19523	0	0	0.0014308	0.0054683	0.562381	189	3	0.423
Gm8439	4	0.99856	0.99697	1	19576	0	0	0.0014448	0.0054688	0.562381	190	4	0.21159
Zfp281	4	0.99854	0.99697	1	19575	0	0	0.0014579	0.0054688	0.562381	191	4	0.21934
Prrg2	4	0.57439	0.44932	0.787722	11160	1	-0.24868	0.0014719	0.0055166	0.562381	192	3	0.34487
Nmrk2	4	0.99853	0.99692	1	19574	0	0	0.0014726	0.0055166	0.562381	193	4	0.34114
Rhoh	4	0.94376	0.90358	0.977075	18191	0	0	0.0015416	0.0057219	0.577329	194	3	0.41532
Rxra	4	0.99846	0.99677	1	19573	0	0	0.0015422	0.0057219	0.577329	195	4	0.25762
Btbd2	4	0.80351	0.65952	0.867719	14900	0	0	0.0015662	0.0057894	0.581153	196	2	0.49105
Tmem211	4	0.82862	0.70688	0.898095	15483	0	0	0.0015878	0.0059781	0.594084	197	3	0.41498
Awat2	4	0.97976	0.96595	0.995951	19068	0	0	0.0015914	0.0060385	0.594084	198	3	0.46636
Ppp1r13b	4	0.98014	0.96626	0.995951	19075	0	0	0.0015998	0.0060385	0.594084	199	2	0.3804
Tmem215	4	0.99839	0.99671	1	19572	0	0	0.0016058	0.006039	0.594084	200	4	0.2506
Asxl1	4	0.061343	0.033263	0.243384	2686	2	-0.78435	0.0016343	0.0061904	0.605887	201	1	1.0591
Pak1	4	0.96277	0.93896	0.990117	18640	0	0	0.0016389	0.0062508	0.605887	202	3	0.37866
Olfr902	4	0.64925	0.50926	0.823186	12135	1	-0.24045	0.0016421	0.0062513	0.605887	203	3	0.33741
Zfp330	4	0.93851	0.89199	0.971599	18063	0	0	0.0016729	0.006359	0.613303	204	2	0.42499
H2-Q1	4	0.97276	0.95256	0.991327	18902	0	0	0.0016751	0.0064265	0.616783	205	3	0.34874
Hiat1	4	0.35302	0.26641	0.627206	8338	1	-0.44187	0.0016988	0.0066328	0.633495	206	3	0.27926
Agbl4	4	0.99828	0.99639	1	19571	0	0	0.0017223	0.006826	0.648802	207	4	0.18789
Pemt	4	0.99826	0.99621	1	19570	0	0	0.0017441	0.0070006	0.66075	208	4	0.25716
Thy1	4	0.96644	0.94523	0.990117	18742	0	0	0.0017651	0.007052	0.66075	209	3	0.41513
Birc2	4	0.99188	0.98426	0.997612	19398	0	0	0.0017769	0.0070525	0.66075	210	3	0.30965
Plod2	4	0.9982	0.99615	1	19568	0	0	0.0018028	0.0072487	0.67273	211	4	0.27944
Nfkbiz	4	0.60239	0.46572	0.795262	11512	1	-0.22107	0.0018075	0.0072487	0.67273	212	3	0.33506
6330409D20Rik	4	0.99815	0.99609	1	19567	0	0	0.0018549	0.0074601	0.68475	213	4	0.1896
Bmx	4	0.99814	0.99609	1	19566	0	0	0.001863	0.0074606	0.68475	214	4	0.31626
Akt2	4	0.99812	0.99603	1	19565	0	0	0.001882	0.0075175	0.68475	215	4	0.31463
Lrrc16b	4	0.9678	0.94523	0.990117	18783	0	0	0.0018827	0.0075175	0.68475	216	3	0.28266
H2-Ab1	4	0.9981	0.99598	1	19563	0	0	0.0018998	0.0077394	0.698542	217	4	0.21511
Ahcyl2	4	0.99809	0.99598	1	19562	0	0	0.0019131	0.0077399	0.698542	218	4	0.20615
Vmn2r98	4	0.99802	0.99577	1	19561	0	0	0.001981	0.0081777	0.734685	219	4	0.39506
AI314180	4	0.92357	0.86674	0.959654	17735	0	0	0.0020567	0.0087227	0.780086	220	3	0.44842
Olfr1105	4	0.99792	0.99558	1	19559	0	0	0.0020789	0.0088369	0.786726	221	4	0.22032
Sec24d	4	0.88222	0.80034	0.9396	16761	0	0	0.0020847	0.0089023	0.78898	222	3	0.36568
Scaf8	4	0.99257	0.98478	0.997612	19419	0	0	0.0021145	0.0092662	0.817542	223	3	0.43504
Rere	4	0.47652	0.36035	0.700367	10086	1	-0.36873	0.0021261	0.0094237	0.822764	224	3	0.28327
Zfp641	4	0.991	0.982	0.997024	19372	0	0	0.0021395	0.0094921	0.822764	225	3	0.40321
Lcn3	4	0.99785	0.99524	1	19557	0	0	0.0021533	0.0094926	0.822764	226	4	0.48725
Serpinb1c	4	0.99784	0.99523	1	19556	0	0	0.0021581	0.0094926	0.822764	227	4	0.20991
Gpr39	4	0.99783	0.99523	1	19555	0	0	0.002173	0.0096667	0.83418	228	4	0.18011
Smpd4	4	0.99781	0.99517	1	19554	0	0	0.0021898	0.0098092	0.840968	229	4	0.20395
Ccdc8	4	0.96739	0.94523	0.990117	18770	0	0	0.0022116	0.0098861	0.840968	230	3	0.32955
Topaz1	4	0.99572	0.99004	0.998774	19503	0	0	0.0022293	0.0099586	0.840968	231	3	0.46136
Hk2	4	0.99775	0.99501	1	19553	0	0	0.0022521	0.0099591	0.840968	232	4	0.2135
Atp10a	4	0.35963	0.27281	0.630366	8491	2	-0.27573	0.0022663	0.0099591	0.840968	233	2	0.32693
Keg1	4	0.99771	0.99501	1	19552	0	0	0.0022853	0.010133	0.841229	234	4	0.22931
Hexa	4	0.9977	0.99501	1	19551	0	0	0.0022953	0.010133	0.841229	235	4	0.19863
Ostm1	4	0.9977	0.99501	1	19550	0	0	0.0023011	0.010133	0.841229	236	4	0.18681
Tgoln1	4	0.97206	0.95256	0.991327	18889	0	0	0.0023208	0.010133	0.841229	237	3	0.36145
Slc15a3	4	0.99768	0.99501	1	19549	0	0	0.0023226	0.010226	0.841485	238	4	0.24965
Fmnl1	4	0.98518	0.97404	0.996836	19223	0	0	0.0023237	0.010226	0.841485	239	2	0.54205
Msrb2	4	0.99765	0.99501	1	19548	0	0	0.002352	0.010321	0.841485	240	4	0.28427
2200002J24Rik	4	0.97718	0.96163	0.995741	18999	0	0	0.0023556	0.010321	0.841485	241	3	0.26943
Pin1	4	0.98248	0.97048	0.99679	19140	0	0	0.0023841	0.010508	0.841485	242	3	0.34496
Crb2	4	0.99761	0.99501	1	19547	0	0	0.0023871	0.010508	0.841485	243	4	0.26015
Zc3h15	4	0.99761	0.99501	1	19546	0	0	0.002392	0.010508	0.841485	244	4	0.23855
Map4k1	4	0.704	0.55278	0.831002	12985	1	-0.17697	0.0024083	0.010509	0.841485	245	2	0.36469
Stat1	4	0.98912	0.97968	0.997024	19320	0	0	0.0024378	0.010582	0.841485	246	2	0.48429
Chchd10	4	0.91917	0.86229	0.959654	17635	0	0	0.0024497	0.010649	0.841485	247	2	0.39048
Mapk10	4	0.96408	0.94142	0.990117	18681	0	0	0.0024626	0.01065	0.841485	248	3	0.34327
Scyl3	4	0.37795	0.29188	0.642573	8886	1	-0.3992	0.0024636	0.01065	0.841485	249	3	0.31898
Col5a2	4	0.99749	0.99477	1	19544	0	0	0.0025078	0.010945	0.844031	250	4	0.28951
Gga3	4	0.99748	0.99477	1	19543	0	0	0.0025214	0.010946	0.844031	251	4	0.2095
Igsf11	4	0.99747	0.99477	1	19542	0	0	0.0025287	0.010946	0.844031	252	4	0.22955
Nutm1	4	0.64505	0.50744	0.823186	12086	1	-0.23998	0.0025304	0.010946	0.844031	253	3	0.37298
Trim11	4	0.99746	0.99468	1	19541	0	0	0.0025413	0.011024	0.844031	254	4	0.32455
Mtmr2	4	0.98319	0.97132	0.99679	19158	0	0	0.0025425	0.011024	0.844031	255	3	0.30197
Ccnd3	4	0.91103	0.84711	0.95491	17442	0	0	0.0025516	0.011024	0.844031	256	2	0.43785
Optn	4	0.99744	0.99468	1	19540	0	0	0.0025612	0.011025	0.844031	257	4	0.25203
Sdf2l1	4	0.77156	0.61791	0.854532	14215	1	-0.11615	0.0025909	0.011334	0.864322	258	3	0.30394
Olfr1513	4	0.72575	0.56537	0.833157	13337	1	-0.15924	0.0026104	0.011641	0.875789	259	3	0.35048
Pcx	4	0.28872	0.20367	0.564707	7037	2	-0.26037	0.0026524	0.011795	0.875789	260	2	0.41254
Atraid	4	0.99734	0.99418	1	19539	0	0	0.0026618	0.011795	0.875789	261	4	0.2185
Slc6a2	4	0.99733	0.99418	1	19538	0	0	0.0026736	0.011795	0.875789	262	4	0.20141
Alkbh2	4	0.88005	0.79667	0.937026	16701	0	0	0.0026809	0.011796	0.875789	263	3	0.34159
Scaf1	4	0.99487	0.98853	0.99852	19473	0	0	0.0026958	0.011796	0.875789	264	3	0.43993
Ing3	4	0.68084	0.52923	0.823313	12616	1	-0.18292	0.0027102	0.011796	0.875789	265	3	0.44591
Dner	4	0.43249	0.335	0.675732	9686	1	-0.28543	0.0027774	0.012101	0.891738	266	3	0.28411
Arfgef1	4	0.70588	0.55457	0.831002	13007	1	-0.16033	0.0028079	0.012101	0.891738	267	3	0.29649
Uaca	4	0.89289	0.82212	0.949361	17022	0	0	0.0028216	0.012335	0.902223	268	3	0.27789
Olfr871	4	0.74426	0.58183	0.833157	13684	1	-0.204	0.0028342	0.012335	0.902223	269	2	0.46491
Gprin2	4	0.37485	0.28875	0.642573	8816	1	-0.4932	0.0028406	0.012424	0.905372	270	2	0.358
Tasp1	4	0.91974	0.86229	0.959654	17647	0	0	0.0028565	0.012531	0.906428	271	3	0.40016
1700011H14Rik	4	0.2197	0.14362	0.500664	5643	1	-0.80932	0.0028854	0.012623	0.906428	272	2	0.66755
Flcn	4	0.8714	0.78286	0.93378	16487	0	0	0.0029403	0.012623	0.906428	273	2	0.53766
Dpp8	4	0.86449	0.77114	0.929517	16322	0	0	0.002947	0.012623	0.906428	274	3	0.3562
Olfr1221	4	0.84496	0.73751	0.913873	15869	0	0	0.0029811	0.012857	0.913268	275	3	0.25322
Ep300	4	0.57133	0.44572	0.787498	11125	1	-0.27371	0.0029905	0.012857	0.913268	276	1	1.3185
Vmn2r13	4	0.51176	0.38574	0.725638	10443	1	-0.27041	0.0030042	0.012858	0.913268	277	3	0.29066
Kif12	4	0.45858	0.35318	0.698296	9916	1	-0.31099	0.0030185	0.013105	0.923065	278	3	0.54313
Mesdc2	4	0.6754	0.52746	0.823313	12531	1	-0.27184	0.0030679	0.013197	0.923065	279	2	0.41484
Vapa	4	0.43078	0.335	0.675732	9670	1	-0.2793	0.0030808	0.013303	0.923065	280	3	0.42991
Smurf2	4	0.92166	0.86409	0.959654	17693	0	0	0.0031161	0.013416	0.923065	281	3	0.32938
B3galt6	4	0.82509	0.70042	0.896019	15385	0	0	0.0031412	0.013417	0.923065	282	3	0.31086
Capn15	4	0.80895	0.66304	0.867719	15018	0	0	0.0032117	0.013517	0.923065	283	3	0.42351
Tgds	4	0.81392	0.67197	0.873593	15134	0	0	0.0032186	0.013517	0.923065	284	2	0.41736
Xkrx	4	0.99649	0.99213	0.999957	19521	0	0	0.0032278	0.013517	0.923065	285	3	0.371
Lyst	4	0.84569	0.73897	0.91528	15886	0	0	0.0032478	0.013517	0.923065	286	3	0.31368
Smok3a	4	0.20843	0.13347	0.47992	5468	2	-0.18907	0.0032492	0.013517	0.923065	287	2	0.44171
Dock5	4	0.8809	0.79667	0.937026	16726	0	0	0.0032803	0.013518	0.923065	288	3	0.26893
Srm	4	0.87337	0.78674	0.934218	16535	0	0	0.0033382	0.013793	0.923065	289	2	0.3211
Il12rb1	4	0.98233	0.97019	0.99679	19135	0	0	0.0033398	0.013793	0.923065	290	3	0.38949
Ublcp1	4	0.93037	0.87615	0.963573	17893	0	0	0.0033538	0.013793	0.923065	291	3	0.34754
Zbtb16	4	0.27751	0.19602	0.564707	6803	1	-0.45961	0.0033589	0.013793	0.923065	292	2	0.52176
Megf9	4	0.99145	0.98278	0.997024	19390	0	0	0.0033691	0.013793	0.923065	293	3	0.32085
Fam219b	4	0.894	0.82326	0.95023	17047	0	0	0.0033819	0.013793	0.923065	294	3	0.27319
Krt28	4	0.98591	0.97507	0.99691	19236	0	0	0.0034529	0.013915	0.924923	295	3	0.32503
Acp5	4	0.99535	0.98922	0.998556	19490	0	0	0.0034646	0.013915	0.924923	296	3	0.33908
Kcne1l	4	0.73205	0.57269	0.833157	13459	1	-0.16448	0.0035056	0.014036	0.926689	297	2	0.46701
Rorc	4	0.99698	0.99339	1	19532	0	0	0.0035077	0.014036	0.926689	298	3	0.42266
Dhx29	4	0.99287	0.98514	0.997612	19427	0	0	0.0035274	0.014292	0.937343	299	3	0.44641
Apopt1	4	0.12875	0.078066	0.367539	4174	1	-0.78625	0.0035339	0.014292	0.937343	300	2	0.31535
Zfp36	4	0.91137	0.84711	0.95491	17449	0	0	0.0035704	0.017862	1	301	3	0.40564
Rrbp1	4	0.65142	0.51286	0.823186	12169	1	-0.18501	0.0035929	0.017862	1	302	2	0.43099
Cebpb	4	0.57603	0.44932	0.787722	11175	1	-0.23761	0.003598	0.017862	1	303	3	0.30614
Olfr1231	4	0.7513	0.58907	0.837722	13814	1	-0.15446	0.003623	0.017863	1	304	2	0.34456
Cd8a	4	0.86206	0.76712	0.927091	16269	0	0	0.003643	0.017863	1	305	3	0.44479
Klk12	4	0.28854	0.20367	0.564707	7030	2	-0.31683	0.003677	0.017969	1	306	2	0.35894
Olfr1160	4	0.92021	0.86229	0.959654	17658	0	0	0.0036806	0.017969	1	307	2	0.51965
Setd2	4	0.80668	0.66304	0.867719	14963	0	0	0.0036879	0.017969	1	308	3	0.32985
Prkce	4	0.99496	0.98865	0.99852	19475	0	0	0.0037027	0.017969	1	309	3	0.35466
Col2a1	4	0.97914	0.96531	0.995951	19051	0	0	0.0037132	0.017969	1	310	2	0.533
Tmem87b	4	0.60314	0.46746	0.796928	11520	1	-0.20413	0.0037191	0.018074	1	311	3	0.31836
Tex29	4	0.34463	0.25781	0.620262	8167	1	-0.27708	0.003778	0.018458	1	312	3	0.29693
Krt5	4	0.77731	0.6288	0.858299	14340	1	-0.18834	0.0038155	0.018459	1	313	2	0.41918
Tmem127	4	0.62625	0.4893	0.814183	11806	1	-0.26661	0.0038437	0.018459	1	314	1	0.81194
Rara	4	0.7136	0.55993	0.831002	13133	1	-0.13392	0.0038671	0.018459	1	315	3	0.48417
Fstl4	4	0.8373	0.72253	0.905627	15683	0	0	0.0039088	0.018586	1	316	3	0.31664
Cdkl2	4	0.90403	0.84013	0.954053	17286	0	0	0.0039714	0.018587	1	317	2	0.4685
Pld1	4	0.9897	0.98073	0.997024	19336	0	0	0.0040477	0.0187	1	318	3	0.2922
Nxph4	4	0.8182	0.684	0.882793	15231	0	0	0.0041164	0.019072	1	319	3	0.31429
Cbll1	4	0.27972	0.19934	0.564707	6845	1	-0.36349	0.0041447	0.019072	1	320	2	0.46901
St6galnac5	4	0.91845	0.85954	0.959654	17620	0	0	0.0041648	0.019073	1	321	2	0.48825
Cnot11	4	0.13283	0.079797	0.370724	4229	1	-0.55007	0.0041955	0.019073	1	322	2	0.42852
Snx5	4	0.9917	0.9837	0.997612	19395	0	0	0.0042225	0.019073	1	323	3	0.37996
Car5b	4	0.7419	0.57999	0.833157	13629	1	-0.17536	0.0042451	0.019073	1	324	1	0.81443
Pou5f1	4	0.66157	0.51843	0.823186	12328	1	-0.2826	0.0042503	0.019073	1	325	3	0.35043
Acot5	4	0.29901	0.21358	0.574997	7264	1	-0.42447	0.0042573	0.019202	1	326	2	0.55508
Gstp2	4	0.68118	0.52923	0.823313	12619	1	-0.19745	0.0042728	0.019202	1	327	2	0.48927
Traf3ip2	4	0.44605	0.34232	0.685309	9812	1	-0.26613	0.0043079	0.019203	1	328	3	0.30818
Hmgcl	4	0.36581	0.27734	0.630965	8640	1	-0.28804	0.0043521	0.019203	1	329	3	0.54264
Igfals	4	0.18038	0.11705	0.455746	4990	1	-0.63022	0.0043704	0.019324	1	330	2	0.56771
Rela	4	0.79108	0.64146	0.863013	14623	1	-0.1944	0.004399	0.019455	1	331	3	0.36968
Dynlrb2	4	0.21949	0.14362	0.500664	5639	1	-0.60188	0.0044219	0.019455	1	332	3	0.39428
Susd6	4	0.82094	0.68735	0.883326	15293	0	0	0.0044341	0.019455	1	333	3	0.29226
Clca1	4	0.84547	0.73751	0.913873	15882	0	0	0.0044417	0.019455	1	334	3	0.32622
2310034C09Rik	4	0.78471	0.6342	0.858299	14496	1	-0.12506	0.0044612	0.019455	1	335	3	0.30614
4930563D23Rik	4	0.99021	0.98138	0.997024	19356	0	0	0.0045009	0.019456	1	336	3	0.33932
Wdr20rt	4	0.70054	0.55097	0.831002	12933	1	-0.20096	0.0045208	0.019456	1	337	2	0.44898
Gfra1	4	0.98321	0.97132	0.99679	19161	0	0	0.004546	0.019456	1	338	3	0.36115
Eva1b	4	0.3808	0.29318	0.643635	8938	1	-0.99901	0.0046493	0.019728	1	339	2	0.36334
Epc1	4	0.98247	0.97048	0.99679	19139	0	0	0.0046964	0.020113	1	340	2	0.50871
2004-09-01	4	0.25054	0.17222	0.541793	6240	1	-0.42697	0.0047042	0.020113	1	341	3	0.33094
Lppr1	4	0.85881	0.76712	0.927091	16190	0	0	0.0047495	0.020384	1	342	3	0.43973
Olfr993	4	0.96228	0.93896	0.990117	18627	0	0	0.004755	0.020384	1	343	2	0.48648
Zfp352	4	0.54024	0.4185	0.763044	10766	1	-0.25968	0.0047653	0.020384	1	344	2	0.40625
Phf8	4	0.94868	0.91166	0.979574	18312	0	0	0.0047714	0.020384	1	345	2	0.6075
Lingo2	4	0.99501	0.98879	0.99852	19478	0	0	0.0047815	0.020384	1	346	3	0.3158
Rnf183	4	0.96476	0.94142	0.990117	18700	0	0	0.0047878	0.020384	1	347	3	0.33156
Tm9sf1	4	0.84414	0.73453	0.911786	15853	0	0	0.0048001	0.020384	1	348	3	0.29466
Cd5	4	0.71573	0.55993	0.831002	13164	1	-0.16823	0.004804	0.020384	1	349	3	0.30648
Nfkbia	4	8.4684e-07	2.5161e-07	2.8e-05	43	3	-1.4327	0.0048468	0.020531	1	350	1	0.70278
Cmip	4	0.8854	0.80858	0.943922	16835	0	0	0.004897	0.020532	1	351	2	0.54872
Tmem255a	4	0.95618	0.92901	0.988101	18484	0	0	0.0049649	0.020667	1	352	3	0.28614
Slc22a16	4	0.48317	0.36397	0.704132	10155	1	-0.22513	0.0050201	0.020667	1	353	3	0.36636
Krt79	4	0.59475	0.45842	0.78966	11417	1	-0.21993	0.0050375	0.020667	1	354	3	0.36824
Cdk17	4	0.92975	0.87448	0.962267	17879	0	0	0.0050473	0.020667	1	355	2	0.3785
Csnk1g2	4	0.88217	0.80034	0.9396	16760	0	0	0.0050508	0.020667	1	356	3	0.35536
Cend1	4	0.7793	0.63059	0.858299	14379	1	-0.11736	0.0051467	0.021081	1	357	2	0.49562
Lonrf2	4	0.96854	0.9466	0.990603	18801	0	0	0.0051587	0.02122	1	358	3	0.27359
Epc2	4	0.91749	0.85676	0.957989	17601	0	0	0.0051935	0.02122	1	359	3	0.52515
Olfr2	4	0.9376	0.89126	0.971599	18041	0	0	0.0051977	0.02122	1	360	2	0.39993
Ampd3	4	0.86631	0.77638	0.932545	16370	0	0	0.005202	0.02122	1	361	2	0.39365
Sh3bp2	4	0.34247	0.2554	0.6174	8132	1	-0.44856	0.0052136	0.02122	1	362	3	0.35253
Fam167b	4	0.74395	0.58183	0.833157	13676	1	-0.19009	0.0052578	0.021221	1	363	3	0.29083
Acsl3	4	0.17194	0.11034	0.446741	4831	1	-0.53283	0.0052662	0.021221	1	364	3	0.30477
Ehmt1	4	0.97122	0.95174	0.991327	18862	0	0	0.0052766	0.02135	1	365	3	0.34033
Dhrs1	4	0.89282	0.82212	0.949361	17018	0	0	0.0052834	0.02135	1	366	3	0.32781
Dock8	4	0.50993	0.38394	0.724535	10425	1	-0.2152	0.0053142	0.021496	1	367	3	0.26192
Paip2	4	0.74526	0.58183	0.833157	13703	1	-0.19403	0.0053264	0.021661	1	368	2	0.33881
Ces1e	4	0.99188	0.98426	0.997612	19399	0	0	0.0053512	0.021662	1	369	3	0.28248
Oosp3	4	0.68911	0.53651	0.827393	12743	1	-0.32828	0.0053982	0.021957	1	370	3	0.35928
Erbb2ip	4	0.92423	0.86674	0.959654	17752	0	0	0.0054087	0.021957	1	371	2	0.53932
Pipox	4	0.93278	0.88107	0.966499	17935	0	0	0.0054567	0.022091	1	372	2	0.53011
Nudt15	4	0.54783	0.42763	0.774377	10861	1	-0.43278	0.0055092	0.022092	1	373	2	0.54792
Mettl15	4	0.75204	0.58907	0.837722	13827	1	-0.22532	0.0055136	0.022092	1	374	3	0.29721
Ar	4	0.24561	0.1678	0.535251	6155	1	-0.54971	0.0055158	0.022092	1	375	3	0.2671
Ermap	4	0.12475	0.07581	0.361856	4119	1	-0.62534	0.0055485	0.022244	1	376	1	0.85547
Ptprz1	4	0.10732	0.066981	0.340904	3846	2	-0.36472	0.0055928	0.022395	1	377	2	0.34074
Fam120a	4	0.95362	0.92282	0.985535	18421	0	0	0.0056326	0.0227	1	378	2	0.4254
Zkscan4	4	0.62996	0.49291	0.81668	11870	1	-0.2449	0.0056781	0.023025	1	379	3	0.23803
Olfr403	4	0.97022	0.95094	0.991327	18841	0	0	0.0056815	0.023025	1	380	2	0.35902
Mlip	4	0.57187	0.44572	0.787498	11131	1	-0.30857	0.0057041	0.023351	1	381	3	0.31998
Eif2s3y	4	0.97273	0.95256	0.991327	18901	0	0	0.0057275	0.023351	1	382	3	0.26432
Ifngr1	4	0.98934	0.97989	0.997024	19322	0	0	0.005799	0.023511	1	383	3	0.61584
Cxx1a	4	0.20294	0.12738	0.46472	5359	1	-0.39805	0.0058098	0.023511	1	384	3	0.33369
Gata2	4	0.97668	0.96056	0.994894	18988	0	0	0.0058381	0.023511	1	385	3	0.29011
9430015G10Rik	4	0.24001	0.16682	0.535251	6033	1	-0.35905	0.0058428	0.023511	1	386	3	0.31649
Mlst8	4	0.99191	0.98426	0.997612	19400	0	0	0.0058491	0.023511	1	387	2	0.48371
Igsf23	4	0.93358	0.88352	0.968535	17950	0	0	0.0058518	0.023511	1	388	3	0.32941
Aip	4	0.8906	0.81546	0.945335	16969	0	0	0.0058992	0.024008	1	389	2	0.62694
Rnf24	4	0.85036	0.75335	0.924709	15974	0	0	0.0059243	0.024008	1	390	2	0.45102
Sdccag8	4	0.97501	0.958	0.994709	18949	0	0	0.0059297	0.024008	1	391	3	0.38516
Gng11	4	0.78047	0.63241	0.858299	14404	1	-0.11265	0.0059537	0.02448	1	392	3	0.35671
Cers3	4	0.24793	0.16883	0.535251	6195	1	-0.43221	0.0059647	0.024481	1	393	3	0.36323
1700001O22Rik	4	0.23915	0.16682	0.535251	6013	1	-0.48577	0.0059777	0.02482	1	394	3	0.25947
Dyrk1a	4	0.02483	0.009235	0.098428	1842	3	-0.36759	0.0059994	0.02482	1	395	1	0.66182
Yaf2	4	0.26077	0.18205	0.554486	6448	1	-0.5669	0.006121	0.025505	1	396	3	0.26221
Glyctk	4	0.61555	0.47831	0.803721	11682	1	-0.23331	0.0061251	0.025505	1	397	3	0.27777
Hhla1	4	0.5844	0.45292	0.789233	11281	1	-0.25575	0.0061533	0.025505	1	398	3	0.38108
Fgfbp1	4	0.98709	0.97652	0.996918	19266	0	0	0.0061855	0.025505	1	399	3	0.28062
Rps6kl1	4	0.30705	0.21908	0.578979	7427	1	-0.33217	0.0062043	0.025505	1	400	2	0.39659
Lonrf3	4	0.19189	0.12205	0.460635	5185	1	-0.5584	0.0062082	0.025505	1	401	3	0.26561
Mtl5	4	0.18899	0.12036	0.458749	5138	1	-0.50677	0.006231	0.025506	1	402	3	0.21984
Mast4	4	0.83631	0.721	0.905103	15663	0	0	0.0062481	0.025506	1	403	3	0.33148
Pkia	4	0.97844	0.96368	0.995951	19034	0	0	0.0062586	0.025506	1	404	3	0.25178
Fbxo36	4	0.70421	0.55278	0.831002	12988	1	-0.14193	0.0062999	0.025506	1	405	2	0.54083
Tmco6	4	0.71301	0.5581	0.831002	13121	1	-0.20463	0.0063016	0.025506	1	406	3	0.32021
Tjp1	4	0.9968	0.9932	1	19524	0	0	0.0063361	0.025689	1	407	3	0.26224
Oma1	4	0.47825	0.36035	0.700367	10104	1	-0.26137	0.0063689	0.025689	1	408	3	0.2215
Tdh	4	0.78714	0.63599	0.858299	14543	1	-0.12286	0.0063772	0.025689	1	409	2	0.3509
4930578C19Rik	4	0.98631	0.97533	0.99691	19245	0	0	0.006396	0.025689	1	410	3	0.35064
1700028K03Rik	4	0.25667	0.1798	0.549486	6363	1	-0.40604	0.0064007	0.025689	1	411	2	0.45907
Tmem194b	4	0.87166	0.78286	0.93378	16496	0	0	0.0064288	0.025689	1	412	3	0.27587
Pik3cb	4	0.96269	0.93896	0.990117	18636	0	0	0.0064953	0.025689	1	413	2	0.39677
9930012K11Rik	4	0.87738	0.79417	0.937026	16635	0	0	0.0065067	0.025689	1	414	3	0.24963
1700042B14Rik	4	0.7186	0.55993	0.831002	13218	1	-0.18933	0.0065224	0.025689	1	415	3	0.27115
Hnrnpa2b1	4	0.82759	0.70688	0.898095	15454	0	0	0.0065503	0.025689	1	416	3	0.3665
Pbrm1	4	0.9906	0.9816	0.997024	19366	0	0	0.0065905	0.02605	1	417	3	0.39705
Gatad2a	4	0.99306	0.98544	0.997709	19432	0	0	0.0066227	0.026219	1	418	3	0.30887
Slitrk5	4	0.52876	0.40938	0.757016	10631	1	-0.4768	0.0066296	0.026219	1	419	3	0.34306
Cd68	4	0.83672	0.721	0.905103	15671	0	0	0.0066504	0.026219	1	420	3	0.43847
Kap	4	0.95021	0.91555	0.98198	18346	0	0	0.0066564	0.026219	1	421	3	0.34876
Slc6a6	4	0.98181	0.96961	0.99679	19125	0	0	0.0067041	0.026413	1	422	3	0.3056
Arhgef3	4	0.93757	0.89126	0.971599	18040	0	0	0.0067105	0.026413	1	423	3	0.4354
Ankrd46	4	0.77763	0.6288	0.858299	14347	1	-0.12273	0.00672	0.026413	1	424	3	0.35372
Rbm6	4	0.99554	0.9895	0.998634	19493	0	0	0.0067442	0.026414	1	425	3	0.31231
Ado	4	0.26526	0.18511	0.554486	6539	2	-0.17763	0.0067506	0.026414	1	426	2	0.35776
Gsdma2	4	0.46556	0.35672	0.700367	9979	1	-0.29035	0.0067829	0.026595	1	427	3	0.35288
Nfkbid	4	0.98688	0.97628	0.996918	19260	0	0	0.0068006	0.026787	1	428	3	0.38267
Catsper4	4	0.45788	0.35139	0.697292	9909	1	-0.28498	0.0068169	0.026787	1	429	2	0.36509
Hacl1	4	0.60206	0.46572	0.795262	11506	1	-0.19086	0.0068688	0.026787	1	430	3	0.34276
Klk14	4	0.90871	0.84413	0.954773	17391	0	0	0.0068749	0.026787	1	431	3	0.35267
Cnot6l	4	0.2138	0.13826	0.489003	5557	1	-0.4145	0.0068801	0.026787	1	432	2	0.86208
2410137M14Rik	4	0.68208	0.52923	0.823313	12631	1	-0.17062	0.0069387	0.026788	1	433	2	0.37227
Wdr78	4	0.97678	0.96056	0.994894	18993	0	0	0.0069684	0.026788	1	434	3	0.33046
C130074G19Rik	4	0.12092	0.072332	0.347019	4065	2	-0.3194	0.0069731	0.026788	1	435	2	0.28887
Ube2f	4	0.97734	0.96233	0.995951	19005	0	0	0.0069868	0.026788	1	436	3	0.31083
Foxl2	4	0.47894	0.36035	0.700367	10111	1	-0.28293	0.0070484	0.026788	1	437	3	0.39468
Zfp954	4	0.90669	0.84117	0.954053	17348	0	0	0.0070628	0.026788	1	438	3	0.24536
Foxo4	4	0.24514	0.1678	0.535251	6142	2	-0.23831	0.0070765	0.026986	1	439	2	0.49966
Map1s	4	0.75466	0.59444	0.842507	13876	1	-0.10392	0.0070962	0.026986	1	440	2	0.37738
Kcnab2	4	0.68344	0.5329	0.82659	12656	1	-0.17722	0.007121	0.026987	1	441	2	0.3883
Tcaf1	4	0.99618	0.99127	0.999447	19513	0	0	0.0071352	0.026987	1	442	3	0.22451
Gm7257	3	0.99286	0.98796	0.99852	19426	0	0	0.0071427	0.025251	1	443	3	0.23227
Etv1	4	0.23521	0.16018	0.529573	5935	2	-0.27604	0.0071458	0.026987	1	444	2	0.49002
Ikbkg	4	0.47758	0.36035	0.700367	10097	1	-0.23014	0.007151	0.026987	1	445	3	0.43987
Tmem128	4	0.34674	0.26141	0.625857	8209	1	-0.45958	0.007158	0.026987	1	446	3	0.29527
Trmt5	4	0.033088	0.016399	0.156478	2050	2	-0.45139	0.0072011	0.027166	1	447	1	0.71046
Syt2	4	0.82761	0.70688	0.898095	15455	0	0	0.0072511	0.027166	1	448	2	0.37855
Kcnrg	4	0.94316	0.90149	0.975245	18181	0	0	0.0073011	0.027323	1	449	2	0.42212
4930564B18Rik	4	0.83807	0.72404	0.905627	15699	0	0	0.007316	0.027323	1	450	3	0.23053
Tec	4	0.42608	0.32951	0.672523	9629	1	-0.44228	0.0074011	0.027675	1	451	2	0.40105
Tmem115	4	0.074015	0.042986	0.27922	3013	2	-0.40917	0.0074513	0.027874	1	452	1	0.59141
Fhit	4	0.96185	0.93896	0.990117	18614	0	0	0.0074613	0.027874	1	453	3	0.21332
Lpcat4	4	0.53264	0.41668	0.762973	10677	1	-0.21913	0.0075013	0.027874	1	454	1	0.80959
Spata20	4	0.51811	0.39112	0.731564	10505	1	-0.25609	0.0075431	0.027874	1	455	2	0.34832
Twf2	4	0.11588	0.071284	0.347019	3993	2	-0.3817	0.0075513	0.027874	1	456	1	0.62227
Olfr1043	4	0.98524	0.97404	0.996836	19225	0	0	0.0075685	0.028245	1	457	3	0.26762
Nr2c1	4	0.82498	0.70042	0.896019	15382	0	0	0.0076355	0.028246	1	458	3	0.29536
Pld6	4	0.95565	0.92848	0.988101	18472	0	0	0.0076607	0.028246	1	459	2	0.36386
Ptprq	4	0.87017	0.78157	0.933773	16460	0	0	0.0076756	0.028246	1	460	3	0.2474
Nrxn2	4	0.98906	0.97947	0.997024	19319	0	0	0.0076854	0.028246	1	461	3	0.29723
Sgk1	4	0.74062	0.5782	0.833157	13607	1	-0.19356	0.0077275	0.028427	1	462	3	0.28558
Nat3	4	0.81307	0.66846	0.869896	15114	0	0	0.0077574	0.028427	1	463	3	0.27283
Tuba4a	4	0.89767	0.83186	0.954053	17141	0	0	0.0078465	0.028428	1	464	3	0.29954
Vmn1r196	4	0.18211	0.11705	0.455746	5018	1	-0.56074	0.0079015	0.02883	1	465	2	0.57729
Cxcr1	4	0.42638	0.32951	0.672523	9633	1	-0.3566	0.0079089	0.028831	1	466	2	0.51413
Sh3bgrl2	4	0.99021	0.98138	0.997024	19355	0	0	0.0079297	0.028831	1	467	2	0.36102
1110059G10Rik	4	0.71311	0.5581	0.831002	13124	1	-0.17234	0.0080015	0.029796	1	468	2	0.39679
Kcns2	4	0.91649	0.85581	0.957989	17580	0	0	0.0080343	0.029796	1	469	2	0.35852
Vmn2r3	4	0.96214	0.93896	0.990117	18622	0	0	0.0080516	0.029797	1	470	2	0.41925
Olfr287	4	0.46673	0.35672	0.700367	9993	1	-0.25645	0.0080895	0.029797	1	471	3	0.2952
2010315B03Rik	4	0.62434	0.48375	0.807341	11786	1	-0.2404	0.0081016	0.029797	1	472	2	0.43026
Olfr619	4	0.9888	0.97883	0.997024	19311	0	0	0.0081284	0.030217	1	473	3	0.27496
Chrna9	4	0.075859	0.044003	0.280807	3061	1	-0.58116	0.0081509	0.030217	1	474	3	0.39931
Lrp11	4	0.52358	0.40204	0.749069	10559	1	-0.25333	0.0081516	0.030217	1	475	2	0.35475
Parp9	4	0.93934	0.89426	0.97253	18089	0	0	0.0081819	0.030217	1	476	2	0.51749
Olfr223	4	0.82857	0.70688	0.898095	15481	0	0	0.0082031	0.030218	1	477	2	0.2856
Samd4	4	0.88539	0.80858	0.943922	16834	0	0	0.0082211	0.030218	1	478	3	0.26796
Guf1	4	0.55837	0.43858	0.783953	10989	1	-0.24195	0.0082456	0.030218	1	479	2	0.46087
Zswim8	4	0.90451	0.84013	0.954053	17299	0	0	0.0082721	0.03058	1	480	2	0.37854
Rnf150	4	0.99618	0.99127	0.999447	19514	0	0	0.0082826	0.030581	1	481	3	0.28342
Prl6a1	4	0.93429	0.88667	0.970802	17969	0	0	0.008294	0.030581	1	482	3	0.25279
2011-03-01	4	0.92883	0.87279	0.961698	17857	0	0	0.0082986	0.030782	1	483	3	0.24377
Eqtn	4	0.86089	0.76712	0.927091	16239	0	0	0.0083016	0.030782	1	484	2	0.48453
Lama1	4	0.34205	0.25424	0.615794	8117	1	-0.30827	0.0083077	0.030782	1	485	3	0.39397
Serpina1b	4	0.89703	0.83186	0.954053	17122	0	0	0.0083361	0.030782	1	486	2	0.27959
Gcnt7	4	0.8205	0.68568	0.882793	15284	0	0	0.0083516	0.030995	1	487	2	0.52047
Miox	4	0.59614	0.46205	0.793191	11437	1	-0.26152	0.0083857	0.030995	1	488	3	0.26481
Rhag	4	0.90341	0.84013	0.954053	17273	0	0	0.0083891	0.030995	1	489	3	0.28547
Gm16532	4	0.85721	0.7658	0.927091	16151	0	0	0.0083995	0.030995	1	490	3	0.27027
Cxx1c	4	0.35117	0.26392	0.625994	8292	1	-0.35534	0.0084057	0.030995	1	491	2	0.34499
Ypel3	4	0.81345	0.66846	0.869896	15124	0	0	0.0084133	0.030995	1	492	3	0.30053
Crym	4	0.52433	0.40389	0.751157	10571	1	-0.27526	0.0084364	0.030995	1	493	3	0.26609
Gpr157	4	0.97207	0.95256	0.991327	18890	0	0	0.0084688	0.030995	1	494	3	0.22364
Chrm5	4	0.59362	0.45842	0.78966	11404	1	-0.17932	0.008478	0.030995	1	495	3	0.30124
Prkaca	4	0.99336	0.98641	0.997986	19439	0	0	0.0085035	0.030995	1	496	3	0.27764
Ptp4a2	4	0.99217	0.9846	0.997612	19410	0	0	0.0085105	0.030995	1	497	3	0.31698
Nlrx1	4	0.92131	0.86408	0.959654	17683	0	0	0.0085483	0.030995	1	498	2	0.3886
Gfra4	4	0.76061	0.609	0.85421	13994	1	-0.17194	0.0085516	0.030995	1	499	2	0.43985
Dnah11	4	0.76744	0.61614	0.854532	14132	1	-0.17176	0.0085781	0.030995	1	500	2	0.49418
Hdac9	4	0.87555	0.78922	0.935779	16589	0	0	0.0086516	0.030996	1	501	1	0.64013
Atp6v0e2	4	0.97835	0.96368	0.995951	19032	0	0	0.0086646	0.030996	1	502	3	0.21655
Smarcc1	4	0.61641	0.47831	0.803721	11693	1	-0.3064	0.0087016	0.030996	1	503	2	0.46311
Cnga2	4	0.90508	0.84013	0.954053	17308	0	0	0.0087248	0.030996	1	504	3	0.29038
Nid1	4	0.99213	0.98444	0.997612	19406	0	0	0.0087423	0.030996	1	505	3	0.26517
2610028H24Rik	4	0.87344	0.78674	0.934218	16536	0	0	0.0087516	0.030996	1	506	2	0.4865
Pxdn	4	0.99572	0.99004	0.998774	19502	0	0	0.008811	0.030996	1	507	3	0.2488
Gltscr1	4	0.63151	0.49472	0.81837	11891	1	-0.1936	0.0088253	0.030996	1	508	3	0.27099
Hacd4	4	0.82367	0.69555	0.891702	15346	0	0	0.0088705	0.031207	1	509	3	0.2992
Mut	4	0.66888	0.52201	0.823313	12427	1	-0.18192	0.0089015	0.031208	1	510	1	0.76424
Gabra5	4	0.95957	0.93494	0.990117	18564	0	0	0.0089206	0.031208	1	511	3	0.26072
Scamp4	4	0.89762	0.83186	0.954053	17138	0	0	0.008959	0.031426	1	512	3	0.28626
Fam92a	4	0.9072	0.84315	0.954773	17358	0	0	0.008983	0.031426	1	513	2	0.57613
Mepe	4	0.5979	0.46386	0.795122	11459	1	-0.22661	0.0089886	0.031426	1	514	3	0.35799
G6pc3	4	0.97846	0.96368	0.995951	19037	0	0	0.0090058	0.031426	1	515	3	0.32457
Pdia3	4	0.98653	0.97556	0.996918	19251	0	0	0.0090094	0.031426	1	516	3	0.33524
Grpr	4	0.76442	0.61437	0.854532	14067	1	-0.1245	0.0090251	0.031426	1	517	3	0.24997
Snd1	4	0.90827	0.84413	0.954773	17380	0	0	0.0090495	0.031426	1	518	2	0.40498
Rad50	4	0.031234	0.015414	0.151864	1996	3	-0.41066	0.0090514	0.031426	1	519	1	0.78462
Exd2	4	0.98781	0.97769	0.996948	19288	0	0	0.0090988	0.031426	1	520	3	0.29497
Chrna4	4	0.69403	0.54006	0.828068	12831	1	-0.22866	0.0091014	0.031802	1	521	1	0.62861
Emp3	4	0.80727	0.66304	0.867719	14978	0	0	0.0091609	0.031803	1	522	2	0.31799
Arhgef2	4	0.99174	0.9837	0.997612	19396	0	0	0.0091912	0.032028	1	523	3	0.23869
Rps6ka2	4	0.28499	0.20367	0.564707	6957	2	-0.21282	0.0092014	0.032028	1	524	1	0.66343
Pknox1	4	0.98834	0.9784	0.997024	19298	0	0	0.0092083	0.032028	1	525	3	0.26124
Siglech	4	0.16796	0.11034	0.446741	4768	1	-0.66245	0.0092278	0.032029	1	526	3	0.29487
Tgfb1i1	4	0.56431	0.44212	0.786153	11052	1	-0.33714	0.0092392	0.032251	1	527	2	0.32443
Bbs4	4	0.80137	0.65419	0.866571	14848	0	0	0.0092498	0.032475	1	528	3	0.31073
Fam131b	4	0.7088	0.55457	0.831002	13055	1	-0.19006	0.0092504	0.032475	1	529	2	0.33351
Adamts8	4	0.27503	0.19382	0.564707	6742	2	-0.25925	0.009256	0.035771	1	530	2	0.33074
Spcs3	4	0.80743	0.66304	0.867719	14983	0	0	0.0092572	0.035771	1	531	3	0.25886
Pdzd8	4	0.99382	0.98673	0.997986	19452	0	0	0.0092633	0.035771	1	532	3	0.30866
2510039O18Rik	4	0.63594	0.50011	0.821965	11962	1	-0.15888	0.0092954	0.035771	1	533	2	0.38295
Extl2	4	0.48204	0.36397	0.704132	10148	1	-0.24378	0.0093038	0.035771	1	534	3	0.20901
Lgals1	4	0.52661	0.40571	0.752563	10590	1	-0.258	0.0093333	0.035772	1	535	3	1.2468
Olfr1423	4	0.97626	0.9602	0.994894	18980	0	0	0.0093348	0.035772	1	536	3	0.31982
Ostf1	4	0.83454	0.71946	0.905103	15618	0	0	0.0093358	0.035772	1	537	3	0.20518
Recql	4	0.39594	0.31145	0.658971	9264	1	-0.32181	0.009346	0.035772	1	538	2	0.35155
Fbxl22	4	0.69759	0.54735	0.831002	12880	1	-0.20153	0.0093513	0.035772	1	539	2	0.48033
Olfr922	4	0.23336	0.16018	0.529573	5903	1	-0.37602	0.0093851	0.035993	1	540	3	0.37474
Figf	4	0.79276	0.64505	0.864609	14659	1	-0.13746	0.0093968	0.035993	1	541	2	0.41751
Mamld1	4	0.92974	0.87448	0.962267	17878	0	0	0.0094512	0.035993	1	542	1	0.51823
Mfge8	4	0.27613	0.19489	0.564707	6768	1	-0.38109	0.0094591	0.035993	1	543	2	0.36826
2012-09-01	4	0.18402	0.11705	0.455746	5052	1	-0.44089	0.0094874	0.036369	1	544	2	0.49448
Adm2	4	0.91343	0.85109	0.955176	17508	0	0	0.0095511	0.036369	1	545	2	0.51322
2210018M11Rik	4	0.61787	0.48015	0.803721	11710	1	-0.17297	0.0095785	0.036601	1	546	2	0.3119
Olfr1028	4	0.57868	0.44932	0.787722	11205	1	-0.27087	0.0096011	0.036601	1	547	3	0.32267
Kifc2	4	0.6085	0.47105	0.799579	11586	1	-0.2019	0.0096127	0.036601	1	548	2	0.37448
Slc44a5	4	0.90014	0.83505	0.954053	17197	0	0	0.0096413	0.036601	1	549	2	0.33143
Stt3a	4	0.9839	0.97188	0.99679	19177	0	0	0.009651	0.036601	1	550	1	0.49241
Notum	4	0.67425	0.52746	0.823313	12509	1	-0.25929	0.0096885	0.036817	1	551	3	0.21815
Pim3	4	0.64536	0.50744	0.823186	12088	1	-0.24477	0.0097272	0.037042	1	552	3	0.31669
1700010B08Rik	4	0.63177	0.49654	0.821104	11893	1	-0.28585	0.0097555	0.037043	1	553	3	0.22363
Cacng1	4	0.24837	0.16883	0.535251	6206	1	-0.45477	0.0098009	0.037267	1	554	2	0.47651
Noa1	4	0.038014	0.0194	0.176953	2157	1	-0.88603	0.0098062	0.037268	1	555	3	0.25862
Asb3	4	0.91626	0.85488	0.957142	17576	0	0	0.0098508	0.037652	1	556	2	0.36629
Fbxl5	4	0.85584	0.76029	0.927091	16115	0	0	0.0098713	0.037652	1	557	2	0.35461
Fam19a2	4	0.32731	0.23455	0.590053	7813	1	-0.56618	0.0098827	0.037652	1	558	3	0.31821
Serpinb3d	4	0.78846	0.63599	0.858299	14572	1	-0.18709	0.0098916	0.037652	1	559	2	0.36413
Cpxm2	4	0.98891	0.97926	0.997024	19316	0	0	0.0099543	0.037652	1	560	3	0.30631
Polm	4	0.38277	0.29693	0.64523	8983	1	-0.38523	0.010001	0.038057	1	561	2	0.43259
Olfr629	4	0.89551	0.82761	0.953522	17079	0	0	0.010075	0.038305	1	562	3	0.21971
Sh2b1	4	0.96735	0.94523	0.990117	18768	0	0	0.010088	0.038305	1	563	3	0.28426
AI429214	4	0.22827	0.15241	0.51346	5806	2	-0.19709	0.010145	0.038305	1	564	2	0.32788
Gm2696	4	0.12362	0.072903	0.348743	4107	2	-0.37095	0.01015	0.038305	1	565	1	0.49028
Carf	4	0.98561	0.97429	0.996892	19229	0	0	0.010168	0.038305	1	566	2	0.50254
Il16	4	0.7006	0.55097	0.831002	12934	1	-0.2131	0.0102	0.038305	1	567	1	0.60515
Saxo1	4	0.25526	0.1798	0.549486	6341	1	-0.462	0.010203	0.038305	1	568	3	0.25658
Glra3	4	0.70927	0.55457	0.831002	13067	1	-0.2011	0.010223	0.038305	1	569	3	0.26809
Pou3f1	4	0.4432	0.33688	0.676882	9783	1	-0.25359	0.01024	0.038305	1	570	3	0.31572
Rhpn2	4	0.31905	0.22802	0.584528	7648	1	-0.40115	0.01025	0.038305	1	571	2	0.46453
Fam71f1	4	0.78666	0.6342	0.858299	14539	1	-0.13648	0.010276	0.038305	1	572	3	0.23461
Mab21l1	4	0.51273	0.38574	0.725638	10454	1	-0.2657	0.0103	0.038305	1	573	2	0.48035
Olfr1000	4	0.91566	0.85395	0.95637	17559	0	0	0.01032	0.038305	1	574	3	0.26307
Fam122a	4	0.93405	0.88667	0.970802	17959	0	0	0.010339	0.038708	1	575	3	0.29129
Olfr1036	4	0.59566	0.4602	0.791548	11430	1	-0.28277	0.01035	0.038708	1	576	2	0.33223
Cd52	4	0.71269	0.55457	0.831002	13115	1	-0.21842	0.010381	0.038708	1	577	3	0.3628
Frk	4	0.98104	0.9672	0.996263	19100	0	0	0.010399	0.038708	1	578	3	0.26896
Olfr1143	4	0.49969	0.37671	0.716739	10314	1	-0.24992	0.01041	0.038708	1	579	3	0.38298
Foxn4	4	0.51079	0.38574	0.725638	10432	1	-0.22958	0.010422	0.038708	1	580	2	0.3719
Rhbdd1	4	0.31098	0.22359	0.57967	7497	1	-0.33516	0.010431	0.038708	1	581	3	0.36002
Enox2	4	0.98163	0.96873	0.99679	19121	0	0	0.010442	0.038708	1	582	3	0.28617
Ppargc1a	4	0.90432	0.84013	0.954053	17293	0	0	0.010444	0.038708	1	583	3	0.24703
Npy4r	4	0.88527	0.80742	0.943914	16832	0	0	0.010452	0.038708	1	584	3	0.25028
Vmn1r85	4	0.84327	0.7331	0.911333	15832	0	0	0.0105	0.038708	1	585	1	0.73344
Maml2	4	0.98421	0.97216	0.99679	19184	0	0	0.01055	0.038708	1	586	2	0.37954
1700019L03Rik	4	0.75585	0.59995	0.847258	13897	1	-0.14679	0.010598	0.038708	1	587	3	0.32292
Tpk1	4	0.96565	0.94332	0.990117	18720	0	0	0.0106	0.038708	1	588	3	0.28207
Olfr503	4	0.55498	0.43672	0.782919	10949	1	-0.20292	0.010601	0.038708	1	589	3	0.28064
Lyz2	4	0.98439	0.97242	0.99679	19191	0	0	0.010622	0.038708	1	590	3	0.28914
Hoxc6	4	0.79114	0.64146	0.863013	14624	1	-0.095315	0.01063	0.038708	1	591	3	0.24716
Gdap1l1	4	0.98754	0.97699	0.996948	19280	0	0	0.010649	0.038708	1	592	3	0.58982
Nbeal2	4	0.9897	0.98073	0.997024	19337	0	0	0.01065	0.038708	1	593	3	0.3131
4932414N04Rik	4	0.98824	0.97793	0.997024	19296	0	0	0.010663	0.038708	1	594	3	0.23668
Pcdhb8	4	0.83738	0.72253	0.905627	15684	0	0	0.010667	0.038708	1	595	3	0.37227
Iqsec1	4	0.27205	0.18834	0.554486	6681	1	-0.28558	0.010668	0.038708	1	596	3	0.26004
Oca2	4	0.35277	0.26641	0.627206	8332	1	-0.84925	0.010687	0.038708	1	597	3	0.22644
Hoxa10	4	0.941	0.89866	0.974973	18137	0	0	0.010697	0.038708	1	598	2	0.55654
Arid3a	4	0.50568	0.37856	0.716794	10381	1	-0.22348	0.01075	0.038964	1	599	2	0.39586
Pgf	4	0.76244	0.61083	0.854532	14033	1	-0.1723	0.010751	0.038964	1	600	2	0.40695
Slc23a2	4	0.18837	0.12036	0.458749	5122	1	-0.4764	0.010769	0.039194	1	601	2	0.32226
Ssx2ip	4	0.54405	0.42581	0.774352	10813	1	-0.36046	0.010775	0.039194	1	602	2	0.30225
Mpp6	4	0.98955	0.98051	0.997024	19330	0	0	0.010789	0.039194	1	603	3	0.26701
Gm12169	4	0.72693	0.56722	0.833157	13361	1	-0.18989	0.010829	0.039194	1	604	2	0.34783
Dzip3	4	0.46566	0.35672	0.700367	9980	1	-0.25455	0.010849	0.039194	1	605	3	0.2953
Slc22a17	4	0.59813	0.46386	0.795122	11462	1	-0.20794	0.010853	0.039194	1	606	2	0.33492
B3gnt5	4	0.69029	0.53829	0.827997	12762	1	-0.26201	0.010884	0.039194	1	607	3	0.36478
Mgat4d	4	0.99026	0.98138	0.997024	19358	0	0	0.0109	0.039194	1	608	3	0.33606
Pmfbp1	4	0.27822	0.19934	0.564707	6814	1	-0.56739	0.010925	0.039194	1	609	3	0.34531
Zbtb44	4	0.95366	0.92282	0.985535	18423	0	0	0.010936	0.039194	1	610	3	0.3822
Serpinb2	4	0.37357	0.28875	0.642573	8795	1	-0.26178	0.010963	0.039194	1	611	3	0.296
Bcl7c	4	0.74998	0.58545	0.834873	13792	1	-0.13647	0.010981	0.039194	1	612	2	0.43513
Hook1	4	0.82637	0.70529	0.898095	15419	0	0	0.010987	0.039194	1	613	3	0.2357
Actl10	4	0.98447	0.97272	0.996836	19195	0	0	0.010999	0.039194	1	614	2	0.31663
D030056L22Rik	4	0.91474	0.85109	0.955176	17535	0	0	0.011007	0.039194	1	615	3	0.28894
Slc28a2	4	0.97149	0.95215	0.991327	18871	0	0	0.011023	0.039194	1	616	3	0.20713
Atp2b4	4	0.44557	0.3405	0.682622	9809	1	-0.29575	0.011029	0.039427	1	617	2	0.3064
Dcdc2a	4	0.99359	0.98657	0.997986	19446	0	0	0.011031	0.039427	1	618	3	0.22244
Crh	4	0.91373	0.85109	0.955176	17515	0	0	0.011047	0.039683	1	619	2	0.37742
Tial1	4	0.48691	0.36941	0.713342	10184	1	-0.33213	0.011078	0.039683	1	620	2	0.38423
Npm3	4	0.87386	0.78674	0.934218	16546	0	0	0.01109	0.039683	1	621	3	0.26556
Ankrd45	4	0.94929	0.91425	0.981447	18320	0	0	0.011149	0.039683	1	622	2	0.40209
Tktl1	4	0.90841	0.84413	0.954773	17384	0	0	0.011199	0.039926	1	623	2	0.36134
Hist1h2aa	4	0.72819	0.56722	0.833157	13387	1	-0.14947	0.0112	0.039926	1	624	3	0.36668
Proc	4	0.8993	0.83505	0.954053	17176	0	0	0.011223	0.040177	1	625	3	0.29886
Cpsf7	4	0.88108	0.79667	0.937026	16732	0	0	0.011249	0.040598	1	626	1	0.40902
Ganc	3	0.83935	0.75754	0.925479	15736	0	0	0.011335	0.036047	1	627	1	0.59093
Fkbp11	4	0.9913	0.98239	0.997024	19382	0	0	0.011344	0.040598	1	628	3	0.38267
Zfp503	4	0.73109	0.57268	0.833157	13440	1	-0.12499	0.011371	0.040598	1	629	3	0.2713
Mccc2	4	0.91605	0.85395	0.95637	17571	0	0	0.011379	0.040598	1	630	2	0.42893
Tmem234	4	0.31459	0.22359	0.57967	7561	1	-0.51011	0.011398	0.040598	1	631	2	0.27408
Olfr175-ps1	4	0.88461	0.80625	0.943387	16816	0	0	0.011398	0.040598	1	632	1	0.7057
Ocel1	4	0.83856	0.72404	0.905627	15711	0	0	0.011405	0.040598	1	633	3	0.23701
Marcks	4	0.68265	0.52923	0.823313	12644	1	-0.16015	0.011408	0.040598	1	634	3	0.27958
Olfr251	4	0.94079	0.89796	0.974477	18131	0	0	0.011439	0.040598	1	635	3	0.23244
Rnase6	4	0.25148	0.17324	0.543344	6264	2	-0.2768	0.011448	0.040598	1	636	2	0.49535
Adam28	4	0.9779	0.96336	0.995951	19022	0	0	0.011467	0.040851	1	637	3	0.29147
Eci1	4	0.59357	0.45842	0.78966	11403	1	-0.31308	0.011509	0.041281	1	638	3	0.30703
Kdm2b	4	0.57428	0.44932	0.787722	11159	1	-0.19408	0.011548	0.041281	1	639	1	0.67563
Phlpp1	4	0.96991	0.94924	0.991327	18832	0	0	0.011553	0.041281	1	640	3	0.31112
Glyatl3	4	0.90478	0.84013	0.954053	17304	0	0	0.011571	0.041281	1	641	3	0.36004
Nicn1	4	0.66389	0.51843	0.823186	12360	1	-0.19112	0.011598	0.041281	1	642	2	0.44745
Pcdh12	4	0.99633	0.99161	0.999642	19517	0	0	0.011616	0.041281	1	643	3	0.22756
Cmtm1	4	0.66542	0.51843	0.823186	12378	1	-0.13096	0.011628	0.041281	1	644	2	0.36579
Gmds	4	0.81377	0.67197	0.873593	15131	0	0	0.011648	0.041281	1	645	3	0.34962
Cldn23	4	0.20405	0.12738	0.46472	5378	1	-0.41786	0.011697	0.041281	1	646	3	0.20216
Slc13a3	4	0.68386	0.53469	0.82659	12659	1	-0.1737	0.011697	0.041281	1	647	3	0.22922
Gid8	4	0.90617	0.84117	0.954053	17336	0	0	0.011698	0.041281	1	648	2	0.48355
Sdr16c5	4	0.97713	0.96163	0.995741	18998	0	0	0.011804	0.041281	1	649	3	0.19973
Olfr827	4	0.84215	0.73003	0.907985	15798	0	0	0.011821	0.041281	1	650	3	0.25887
Pcdhga4	4	0.090674	0.053942	0.310686	3411	2	-0.33193	0.011841	0.041281	1	651	2	0.40081
Wfdc17	4	0.98795	0.97769	0.996948	19289	0	0	0.011857	0.041281	1	652	3	0.25484
Mgmt	4	0.85787	0.76712	0.927091	16168	0	0	0.011872	0.041281	1	653	2	0.41638
Tgfb2	4	0.2485	0.16883	0.535251	6208	1	-0.57079	0.011897	0.041538	1	654	2	0.35571
Hsp90b1	4	0.99503	0.98879	0.99852	19480	0	0	0.011898	0.041538	1	655	3	0.27415
Ube2g1	4	0.96853	0.9466	0.990603	18799	0	0	0.01191	0.041539	1	656	3	0.3953
Sost	4	0.50574	0.37856	0.716794	10382	1	-0.25995	0.011913	0.041539	1	657	3	0.23605
Cd101	4	0.98966	0.98073	0.997024	19335	0	0	0.011917	0.041539	1	658	3	0.24615
Cyp3a25	4	0.92442	0.86674	0.959654	17756	0	0	0.011947	0.041935	1	659	1	0.58472
Ccl25	4	0.87745	0.79417	0.937026	16637	0	0	0.01195	0.041935	1	660	3	0.28367
Clec10a	4	0.61014	0.47281	0.800417	11605	1	-0.23998	0.011961	0.041935	1	661	2	0.32622
Acp2	4	0.19729	0.1247	0.46472	5267	2	-0.22481	0.011997	0.041936	1	662	1	0.60646
Olfr807	4	0.39801	0.31462	0.663043	9304	1	-0.33062	0.012005	0.041936	1	663	2	0.62352
Arl9	4	0.32694	0.23247	0.585707	7806	1	-0.43219	0.012025	0.042353	1	664	3	0.33139
Slc39a13	4	0.53875	0.4185	0.763044	10754	1	-0.20608	0.012047	0.042353	1	665	2	0.35357
Glp2r	4	0.8039	0.65952	0.867719	14907	0	0	0.012073	0.042353	1	666	3	0.27088
Tmtc4	4	0.22755	0.15145	0.51346	5792	2	-0.19993	0.012088	0.042353	1	667	2	0.41521
BC005561	4	0.79959	0.65419	0.866571	14806	1	-0.17861	0.012094	0.042353	1	668	2	0.39309
Helz2	4	0.78843	0.63599	0.858299	14570	1	-0.13293	0.012096	0.042353	1	669	1	0.69047
Prmt10	4	0.9934	0.98657	0.997986	19442	0	0	0.012104	0.042353	1	670	3	0.27158
Kdm6b	4	0.43639	0.335	0.675732	9716	1	-0.30985	0.012121	0.042353	1	671	3	0.34363
Myo1g	4	0.97129	0.95174	0.991327	18864	0	0	0.012136	0.042353	1	672	3	0.33183
Abo	4	0.38815	0.30067	0.646807	9104	1	-0.37921	0.012158	0.042353	1	673	2	0.4045
Pla2g4b	4	0.88587	0.80858	0.943922	16851	0	0	0.012171	0.042354	1	674	3	0.29429
Rassf6	4	0.23306	0.15774	0.526118	5900	2	-0.21349	0.012196	0.042354	1	675	1	0.5203
Masp2	4	0.98838	0.9784	0.997024	19299	0	0	0.012206	0.042354	1	676	3	0.18895
Gm15080	4	0.95703	0.92954	0.988101	18506	0	0	0.012229	0.042354	1	677	3	0.24885
Rp1l1	4	0.98305	0.97104	0.99679	19155	0	0	0.012234	0.042354	1	678	2	0.33786
Olfr967	4	0.90803	0.84413	0.954773	17375	0	0	0.012241	0.042354	1	679	3	0.21472
Aamdc	4	0.82213	0.68736	0.883326	15316	0	0	0.012246	0.042354	1	680	2	0.51347
Cetn1	4	0.68844	0.53651	0.827393	12732	1	-0.12091	0.012251	0.042354	1	681	3	0.30526
Arhgap25	4	0.94542	0.90565	0.977217	18235	0	0	0.012253	0.042354	1	682	3	0.29325
Phka2	4	0.98105	0.9672	0.996263	19101	0	0	0.012274	0.042354	1	683	3	0.29364
Elf3	4	0.96707	0.94523	0.990117	18763	0	0	0.012279	0.042354	1	684	3	0.35321
Xrcc2	4	0.027047	0.013768	0.142192	1900	3	-0.40346	0.012296	0.042354	1	685	1	0.7313
Hnf1a	4	0.80557	0.66134	0.867719	14937	0	0	0.012324	0.042619	1	686	2	0.39325
Arid1b	4	0.97544	0.95983	0.994894	18958	0	0	0.012414	0.04262	1	687	2	0.4177
Olfr1213	4	0.73045	0.57268	0.833157	13429	1	-0.22664	0.012444	0.042901	1	688	3	0.28598
Hspbap1	4	0.95179	0.91804	0.98272	18381	0	0	0.012478	0.042902	1	689	2	0.35551
Tbc1d2	4	0.94177	0.90007	0.975245	18155	0	0	0.012503	0.043149	1	690	3	0.2394
Fam47c	4	0.19971	0.12648	0.46472	5303	1	-0.42424	0.01253	0.043149	1	691	2	0.30792
Ankrd16	4	0.94421	0.90426	0.977217	18199	0	0	0.012539	0.043149	1	692	3	0.20509
Gm17365	4	0.9085	0.84413	0.954773	17387	0	0	0.012545	0.043149	1	693	1	0.615
Bmp8a	4	0.83605	0.721	0.905103	15657	0	0	0.012575	0.043149	1	694	2	0.34447
Tlr2	4	0.80547	0.66134	0.867719	14935	0	0	0.012595	0.043149	1	695	2	0.40309
Chst10	4	0.77316	0.6197	0.855024	14248	1	-0.14963	0.012627	0.043149	1	696	2	0.32494
Adam22	4	0.63706	0.50194	0.823048	11978	1	-0.24804	0.012632	0.043149	1	697	3	0.24753
Smap1	4	0.22705	0.15145	0.51346	5782	2	-0.21391	0.012645	0.043149	1	698	2	0.32676
Bola3	4	0.97335	0.9542	0.992228	18919	0	0	0.01267	0.04342	1	699	3	0.22762
Palm3	4	0.73271	0.57269	0.833157	13469	1	-0.19423	0.0127	0.043421	1	700	3	0.22431
Tigd2	4	0.99721	0.99392	1	19537	0	0	0.012716	0.043988	1	701	3	0.23964
Stxbp1	4	0.28576	0.20367	0.564707	6971	2	-0.2827	0.012744	0.044127	1	702	2	0.38025
Mfsd12	4	0.99395	0.98689	0.997995	19457	0	0	0.012775	0.044127	1	703	3	0.28247
Olfr987	4	0.83088	0.71166	0.900786	15537	0	0	0.012794	0.044127	1	704	1	0.60248
Olfr668	4	0.74119	0.57999	0.833157	13621	1	-0.23558	0.012796	0.044127	1	705	3	0.22771
Pcif1	4	0.67566	0.52746	0.823313	12536	1	-0.23892	0.012894	0.044127	1	706	2	0.56966
Kcnf1	4	0.96218	0.93896	0.990117	18624	0	0	0.012898	0.044127	1	707	3	0.30267
Smarcd2	4	0.99213	0.98444	0.997612	19407	0	0	0.012923	0.044127	1	708	3	0.2491
Pramef6	4	0.20652	0.13162	0.475263	5427	1	-0.53134	0.012944	0.044127	1	709	1	0.4808
Noxo1	4	0.99216	0.9846	0.997612	19409	0	0	0.012947	0.044127	1	710	3	0.20985
Bin3	4	0.8484	0.74479	0.918669	15935	0	0	0.012974	0.044127	1	711	3	0.23177
Raph1	4	0.98215	0.97019	0.99679	19129	0	0	0.012977	0.044127	1	712	3	0.2248
Ccnb2	4	0.26952	0.18724	0.554486	6629	2	-0.22725	0.012994	0.044127	1	713	1	0.81838
Olfr1301	4	0.27339	0.19167	0.562423	6703	2	-0.21088	0.013043	0.044418	1	714	1	0.62522
Hps5	4	0.96675	0.94523	0.990117	18753	0	0	0.013068	0.044418	1	715	3	0.25298
Elane	4	0.99275	0.98496	0.997612	19424	0	0	0.013105	0.044418	1	716	3	0.22346
Atp6v1c2	4	0.94898	0.91231	0.980104	18316	0	0	0.013143	0.044418	1	717	3	0.20936
Sppl2b	4	0.33327	0.2389	0.590147	7932	1	-0.34956	0.013158	0.044418	1	718	2	0.29575
Gm17660	4	0.99661	0.99244	1	19522	0	0	0.013164	0.044418	1	719	3	0.28751
Cdk13	4	0.98953	0.98051	0.997024	19327	0	0	0.013217	0.044418	1	720	3	0.30204
Abcf3	4	0.54349	0.4258	0.774352	10802	1	-0.29893	0.013243	0.044418	1	721	2	0.42536
Dand5	4	0.85608	0.76168	0.927091	16123	0	0	0.013293	0.044418	1	722	2	0.40813
Bbs9	4	0.27227	0.18834	0.554486	6683	1	-0.44345	0.01333	0.044418	1	723	2	0.38894
C1ql4	4	0.65666	0.51474	0.823186	12263	1	-0.22136	0.013342	0.044418	1	724	1	0.71567
Ski	4	0.96679	0.94523	0.990117	18756	0	0	0.013357	0.044697	1	725	3	0.21802
F2rl3	4	0.7239	0.56355	0.83205	13310	1	-0.22083	0.013422	0.045142	1	726	3	0.33138
Ces2b	4	0.99365	0.98672	0.997986	19448	0	0	0.013428	0.045142	1	727	3	0.22485
Olfr891	4	0.97801	0.96336	0.995951	19026	0	0	0.013469	0.045438	1	728	3	0.20594
Trpc6	4	0.98268	0.97076	0.99679	19149	0	0	0.013522	0.045438	1	729	3	0.28505
A930009A15Rik	4	0.96075	0.93746	0.990117	18592	0	0	0.013542	0.045438	1	730	2	0.39521
Tmem204	4	0.98581	0.97507	0.99691	19233	0	0	0.01355	0.045438	1	731	3	0.2885
Spsb1	4	0.4712	0.36035	0.700367	10036	1	-0.43257	0.013567	0.045439	1	732	2	0.47069
Olfr1012	4	0.39466	0.31013	0.658971	9238	1	-0.21982	0.013598	0.045439	1	733	2	0.28278
Fbxo6	4	0.43798	0.335	0.675732	9733	1	-0.23935	0.0136	0.045439	1	734	3	0.31515
Bet1l	4	0.40296	0.3186	0.6646	9406	2	-0.182	0.013641	0.045439	1	735	2	0.40071
Krtap3-1	4	0.38347	0.29693	0.64523	9000	1	-0.24917	0.013667	0.045582	1	736	3	0.2563
Zfp819	4	0.25024	0.17222	0.541793	6234	1	-0.83968	0.013672	0.045724	1	737	3	0.35466
Vmn2r85	4	0.496	0.37671	0.716739	10280	1	-0.29103	0.013678	0.045724	1	738	3	0.25535
Sltm	4	0.96754	0.94523	0.990117	18776	0	0	0.013691	0.045725	1	739	1	1.0466
Pik3r2	4	0.45651	0.35139	0.697292	9898	1	-0.35799	0.013741	0.046004	1	740	2	0.51837
Olfr710	4	0.31858	0.22688	0.584189	7633	1	-0.49706	0.013744	0.046004	1	741	3	0.15366
Aanat	4	0.98854	0.97863	0.997024	19301	0	0	0.013766	0.046445	1	742	2	0.34124
Syt16	4	0.8273	0.70529	0.898095	15446	0	0	0.013782	0.046445	1	743	3	0.31342
Ociad2	4	0.95921	0.93442	0.990117	18555	0	0	0.013791	0.046445	1	744	2	0.30615
Pcmt1	4	0.98796	0.97769	0.996948	19290	0	0	0.013804	0.046445	1	745	3	0.27237
Uts2r	4	0.99442	0.98768	0.99852	19461	0	0	0.013813	0.046445	1	746	3	0.29943
Defb43	4	0.87671	0.79048	0.935779	16617	0	0	0.013833	0.046445	1	747	3	0.25834
Ammecr1	4	0.56638	0.44389	0.786376	11078	1	-0.24082	0.013834	0.046445	1	748	2	0.46024
Piwil2	4	0.74657	0.58183	0.833157	13732	1	-0.17081	0.01384	0.046445	1	749	2	0.34515
Gm4724	4	0.89096	0.81659	0.946364	16977	0	0	0.013899	0.046445	1	750	3	0.35582
Tagap	4	0.99292	0.98514	0.997612	19430	0	0	0.013921	0.046894	1	751	3	0.22549
Sowahd	4	0.67127	0.52386	0.823313	12464	1	-0.21346	0.01394	0.046894	1	752	1	0.56515
Ubxn8	4	0.99246	0.98478	0.997612	19415	0	0	0.013959	0.046894	1	753	3	0.23373
Rab22a	4	0.53138	0.41668	0.762973	10659	1	-0.20168	0.013976	0.046894	1	754	2	0.38661
Mcm10	4	0.023317	0.0087217	0.095232	1798	2	-0.77923	0.01399	0.046894	1	755	1	0.4727
Lamp2	4	0.095245	0.059138	0.329335	3528	1	-0.64555	0.01404	0.046894	1	756	1	0.67103
Moap1	3	0.95857	0.93625	0.990117	18541	0	0	0.014066	0.044455	1	757	2	0.31675
Gadd45b	4	0.5485	0.4294	0.776759	10869	1	-0.21563	0.014138	0.046894	1	758	3	0.28317
Dpysl5	4	0.53559	0.41668	0.762973	10719	1	-0.20588	0.014139	0.046894	1	759	1	0.47459
Clpsl2	4	0.48379	0.36397	0.704132	10161	1	-0.29805	0.014164	0.046894	1	760	3	0.20211
Jak2	4	0.99523	0.98908	0.99852	19487	0	0	0.014186	0.046894	1	761	3	0.26508
Zfp873	4	0.60219	0.46572	0.795262	11509	1	-0.27121	0.014225	0.046894	1	762	3	0.37739
Olfr346	4	0.56861	0.44389	0.786376	11098	1	-0.24065	0.014229	0.046894	1	763	3	0.25448
Dtx3	4	0.44563	0.3405	0.682622	9810	1	-0.2131	0.014236	0.046894	1	764	2	0.3884
Cyp2s1	4	0.42302	0.32771	0.671149	9600	1	-0.2383	0.014239	0.046894	1	765	1	0.51799
Mkrn2os	4	0.8833	0.80272	0.940595	16793	0	0	0.014288	0.046894	1	766	1	0.81642
Olfr414	4	0.90467	0.84013	0.954053	17302	0	0	0.014298	0.046894	1	767	2	0.35489
Hcn4	4	0.98944	0.9803	0.997024	19324	0	0	0.014338	0.046894	1	768	3	0.30629
Olfr995	4	0.6296	0.49291	0.81668	11861	1	-0.26372	0.014353	0.046894	1	769	2	0.44634
Loxl4	4	0.62369	0.48375	0.807341	11777	1	-0.19486	0.014388	0.046894	1	770	1	0.5578
Rapgef1	4	0.9676	0.94523	0.990117	18780	0	0	0.014438	0.046894	1	771	2	0.44512
Scgb3a1	4	0.82502	0.70042	0.896019	15383	0	0	0.01447	0.046894	1	772	2	0.3374
Vmn1r24	4	0.90353	0.84013	0.954053	17276	0	0	0.014487	0.046894	1	773	3	0.24171
Cacna1s	4	0.97187	0.95256	0.991327	18885	0	0	0.014487	0.046894	1	774	3	0.23818
Ibsp	4	0.86564	0.77239	0.929517	16352	0	0	0.014487	0.046894	1	775	3	0.54372
Akap9	4	0.17638	0.11194	0.447603	4912	2	-0.23918	0.014488	0.046894	1	776	1	0.43482
Zrsr2	4	0.97942	0.96564	0.995951	19060	0	0	0.014523	0.046894	1	777	3	0.20709
Cd84	4	0.25113	0.17222	0.541793	6254	2	-0.29875	0.014537	0.046894	1	778	2	0.3085
Decr1	4	0.94485	0.90495	0.977217	18217	0	0	0.014569	0.046894	1	779	3	0.25157
Olfr417	4	0.93647	0.88974	0.971566	18019	0	0	0.014587	0.0472	1	780	2	0.39009
Slc12a5	4	0.62651	0.4893	0.814183	11813	1	-0.30931	0.014602	0.0472	1	781	2	0.37532
Ddi1	4	0.98976	0.98117	0.997024	19340	0	0	0.014641	0.0472	1	782	3	0.4942
Vps4b	4	0.43943	0.33687	0.676882	9752	1	-0.29435	0.01467	0.047201	1	783	3	0.2514
Olfr1510	4	0.89033	0.81546	0.945335	16963	0	0	0.014687	0.047201	1	784	1	0.66399
Usp17lb	4	0.99086	0.9818	0.997024	19371	0	0	0.01471	0.047201	1	785	3	0.30925
Zbed4	4	0.97277	0.95256	0.991327	18903	0	0	0.014736	0.047495	1	786	1	0.45794
Krtap17-1	4	0.98025	0.96626	0.995951	19076	0	0	0.014782	0.047495	1	787	3	0.24595
Zcrb1	4	0.83484	0.71946	0.905103	15629	0	0	0.014786	0.047495	1	788	2	0.4334
Ccdc134	4	0.8669	0.77898	0.932545	16385	0	0	0.014794	0.047495	1	789	3	0.28172
Ormdl3	4	0.65171	0.51286	0.823186	12172	1	-0.20691	0.014836	0.047495	1	790	2	0.40123
Mcemp1	4	0.72924	0.57268	0.833157	13403	1	-0.15651	0.014852	0.047495	1	791	2	0.44238
Smdt1	4	0.16066	0.10183	0.428725	4643	1	-0.41906	0.014858	0.047495	1	792	3	0.19125
Trpv5	4	0.91501	0.85206	0.955551	17540	0	0	0.014885	0.047495	1	793	3	0.25867
Smim15	4	0.87948	0.79667	0.937026	16687	0	0	0.014898	0.047495	1	794	3	0.23885
Tbc1d22b	4	0.34412	0.25781	0.620262	8157	1	-0.32921	0.014935	0.047495	1	795	1	0.83701
Strc	4	0.83596	0.721	0.905103	15654	0	0	0.014936	0.047495	1	796	2	0.44452
Clec4b1	4	0.95445	0.92681	0.988101	18446	0	0	0.014958	0.047495	1	797	2	0.3173
AW146154	4	0.84081	0.72856	0.907985	15769	0	0	0.015021	0.047495	1	798	2	0.33364
9430038I01Rik	4	0.83984	0.72552	0.906612	15750	0	0	0.015035	0.047495	1	799	2	0.36463
Olfr1306	4	0.85048	0.75476	0.924709	15979	0	0	0.015119	0.047785	1	800	2	0.3228
Gpr149	4	0.78797	0.63599	0.858299	14558	1	-0.13519	0.015201	0.047786	1	801	3	0.24824
Bbs10	4	0.43909	0.335	0.675732	9750	1	-0.31733	0.015234	0.047786	1	802	1	0.64499
Sema3g	4	0.86879	0.77898	0.932545	16434	0	0	0.01524	0.047786	1	803	2	0.32898
Ccdc178	4	0.98227	0.97019	0.99679	19132	0	0	0.015267	0.047786	1	804	3	0.27922
Clec12a	4	0.73678	0.57637	0.833157	13534	1	-0.1585	0.015267	0.047786	1	805	3	0.25627
Lin7b	4	0.84884	0.74479	0.918669	15946	0	0	0.015312	0.048258	1	806	3	0.19907
5530400C23Rik	4	0.65353	0.51474	0.823186	12200	1	-0.16082	0.015333	0.048258	1	807	1	0.59757
Aldh1l2	4	0.69993	0.55097	0.831002	12922	1	-0.2869	0.015383	0.048258	1	808	1	0.65027
Pgm5	4	0.80872	0.66304	0.867719	15010	0	0	0.015412	0.048718	1	809	3	0.20843
Gm14446	4	0.98264	0.97076	0.99679	19146	0	0	0.015451	0.048719	1	810	3	0.20256
Zkscan17	4	0.66151	0.51843	0.823186	12327	1	-0.23592	0.015454	0.049186	1	811	3	0.34468
Ssxb9	4	0.47871	0.36035	0.700367	10109	1	-0.31138	0.015464	0.049186	1	812	3	0.20377
Slc44a1	4	0.99271	0.98496	0.997612	19422	0	0	0.015492	0.049186	1	813	3	0.24446
Cd80	4	0.97951	0.96564	0.995951	19065	0	0	0.015532	0.049186	1	814	3	0.39086
Cnih2	4	0.68507	0.53469	0.82659	12685	1	-0.18609	0.015536	0.049186	1	815	3	0.32942
Ints6	4	0.97426	0.95692	0.994003	18934	0	0	0.015553	0.049186	1	816	3	0.23627
Olfr654	4	0.93855	0.89199	0.971599	18065	0	0	0.015611	0.049186	1	817	3	0.26391
Fam170a	4	0.88098	0.79667	0.937026	16728	0	0	0.015632	0.049474	1	818	2	0.36857
Zfp637	4	0.57804	0.44932	0.787722	11198	1	-0.25151	0.015682	0.049942	1	819	1	0.60546
Mbd3l2	4	0.38515	0.29817	0.64523	9035	1	-0.43931	0.015734	0.053066	1	820	3	0.30161
Slc22a30	4	0.89154	0.81769	0.947191	16987	0	0	0.015741	0.053067	1	821	3	0.26219
Cd70	4	0.90822	0.84413	0.954773	17378	0	0	0.015757	0.053347	1	822	2	0.30269
Stmnd1	4	0.16817	0.11034	0.446741	4773	2	-0.28361	0.015768	0.053347	1	823	2	0.32075
Acbd6	4	0.70955	0.55457	0.831002	13070	1	-0.19846	0.015781	0.053347	1	824	2	0.35464
Klhl42	4	0.98136	0.96844	0.99679	19108	0	0	0.015782	0.053347	1	825	3	0.29575
Itgb1bp1	4	0.6492	0.50926	0.823186	12134	1	-0.15832	0.015811	0.053347	1	826	2	0.33407
Nhlh2	4	0.88923	0.8143	0.945102	16929	0	0	0.015832	0.053348	1	827	3	0.27321
Tmx1	4	0.86361	0.77046	0.929517	16305	0	0	0.015846	0.053348	1	828	3	0.20749
Olfr728	4	0.76554	0.61437	0.854532	14093	1	-0.1689	0.015876	0.053348	1	829	2	0.3401
Vmn1r177	4	0.92189	0.86409	0.959654	17701	0	0	0.015896	0.053645	1	830	3	0.23535
Trim36	4	0.28751	0.20367	0.564707	7012	1	-0.40376	0.015897	0.053645	1	831	2	0.42895
Dock1	4	0.96379	0.94094	0.990117	18674	0	0	0.015903	0.053645	1	832	3	0.20322
Olfr45	4	0.69927	0.54913	0.831002	12913	1	-0.1977	0.01591	0.053645	1	833	3	0.23481
Lce1a1	4	0.33764	0.24654	0.601003	8030	1	-0.34235	0.01593	0.053645	1	834	2	0.39243
6430571L13Rik	4	0.67657	0.52923	0.823313	12552	1	-0.31336	0.015962	0.054103	1	835	2	0.38572
Chrnb1	4	0.80225	0.65952	0.867719	14871	0	0	0.01598	0.054103	1	836	3	0.30151
Olfr870	4	0.61291	0.47464	0.801658	11645	1	-0.17259	0.016024	0.054103	1	837	3	0.17629
Olfr1024	4	0.70435	0.55278	0.831002	12990	1	-0.18044	0.016027	0.054103	1	838	3	0.22436
Lrrfip1	4	0.39056	0.30378	0.651919	9153	1	-0.30866	0.01603	0.054103	1	839	1	0.54493
Olfr429	4	0.65591	0.51474	0.823186	12248	1	-0.20337	0.016079	0.054103	1	840	2	0.4822
Slc15a2	4	0.9057	0.84117	0.954053	17318	0	0	0.016129	0.054103	1	841	1	0.65166
Slc25a33	4	0.6693	0.52201	0.823313	12431	1	-0.17678	0.016313	0.054103	1	842	3	0.15822
Npr3	4	0.32522	0.23247	0.585707	7770	2	-0.15179	0.016328	0.054103	1	843	2	0.33043
Milr1	4	0.83361	0.71795	0.905103	15597	0	0	0.016377	0.054103	1	844	1	0.43553
Nfia	4	0.96994	0.95008	0.991327	18834	0	0	0.016406	0.054103	1	845	2	0.43405
Cyp3a16	4	0.11617	0.071284	0.347019	4000	2	-0.43085	0.016427	0.054103	1	846	1	0.58243
Kctd4	4	0.95194	0.91865	0.983103	18386	0	0	0.016451	0.054103	1	847	3	0.23093
Tmem141	4	0.55691	0.43672	0.782919	10974	1	-0.20042	0.016477	0.054103	1	848	3	0.29952
Atp8b4	4	0.76571	0.61437	0.854532	14095	1	-0.18161	0.016576	0.054421	1	849	2	0.30998
B4galnt4	4	0.86115	0.76712	0.927091	16246	0	0	0.016626	0.054422	1	850	2	0.37682
Drc7	4	0.1359	0.084116	0.386498	4271	1	-0.42597	0.016628	0.054422	1	851	3	0.26316
C1qtnf9	4	0.96967	0.94924	0.991327	18828	0	0	0.016635	0.054422	1	852	3	0.24886
Igfbp1	4	0.22773	0.15241	0.51346	5798	1	-0.46986	0.016649	0.054422	1	853	2	0.27373
Gnat1	4	0.22318	0.14809	0.509756	5711	2	-0.21294	0.016664	0.054422	1	854	2	0.38427
Ankrd13d	4	0.96372	0.94094	0.990117	18673	0	0	0.016676	0.054422	1	855	3	0.32817
Smco3	4	0.85053	0.75476	0.924709	15980	0	0	0.016689	0.054422	1	856	3	0.26407
Ceacam19	4	0.51854	0.39112	0.731564	10508	1	-0.24111	0.0167	0.054422	1	857	2	0.32382
Hspb7	4	0.32793	0.23662	0.590147	7828	1	-0.41641	0.016708	0.054422	1	858	2	0.28635
F13b	4	0.75809	0.60358	0.851409	13940	1	-0.20649	0.016725	0.054422	1	859	1	0.63479
Ccdc124	4	0.95064	0.91681	0.982211	18355	0	0	0.016756	0.054917	1	860	3	0.21581
Ppp1r9a	4	0.39285	0.30826	0.657749	9200	2	-0.13916	0.01676	0.054917	1	861	2	0.36782
Sec24b	4	0.92408	0.86674	0.959654	17748	0	0	0.016774	0.054918	1	862	2	0.34048
Mybl1	4	0.30799	0.2202	0.578979	7445	2	-0.17797	0.016775	0.054918	1	863	2	0.3945
Ofd1	4	0.8897	0.8143	0.945102	16942	0	0	0.016827	0.055227	1	864	3	0.21972
Hnrnpa3	4	0.39339	0.30826	0.657749	9208	1	-0.64893	0.016833	0.055227	1	865	3	0.25216
Oxsr1	4	0.87153	0.78286	0.93378	16491	0	0	0.016874	0.055711	1	866	3	0.20316
Naa30	4	0.062471	0.034079	0.243802	2706	3	-0.51225	0.016874	0.055711	1	867	1	0.60137
Xylt2	4	0.40686	0.3222	0.66562	9460	1	-0.25127	0.016908	0.055712	1	868	2	0.3824
Dpysl3	4	0.048047	0.023555	0.193857	2381	2	-0.33325	0.01696	0.058811	1	869	2	0.378
Lypd8	4	0.43909	0.335	0.675732	9749	1	-0.31733	0.016974	0.058811	1	870	1	0.42201
Rhox10	4	0.84633	0.74041	0.91528	15898	0	0	0.016975	0.058811	1	871	2	0.32272
Olfr305	4	0.77031	0.61791	0.854532	14191	1	-0.20807	0.017003	0.058811	1	872	3	0.20771
Defb22	4	0.50695	0.38035	0.71955	10398	1	-0.30232	0.017039	0.058811	1	873	3	0.20725
Bpifb3	4	0.37577	0.29002	0.642573	8837	2	-0.14058	0.017049	0.058811	1	874	2	0.28313
Nr2e3	4	0.56603	0.44389	0.786376	11075	1	-0.25659	0.017057	0.058811	1	875	2	0.31669
Nup210	4	0.77707	0.6288	0.858299	14333	1	-0.14228	0.017079	0.058811	1	876	2	0.35975
Gbp10	4	0.17048	0.11034	0.446741	4809	2	-0.44023	0.01709	0.058811	1	877	2	0.49654
Fmod	4	0.9936	0.98657	0.997986	19447	0	0	0.017101	0.058811	1	878	3	0.28419
Hist1h2ah	4	0.97284	0.95298	0.991327	18904	0	0	0.017116	0.058811	1	879	2	0.56955
Grap	4	0.10065	0.061713	0.329504	3667	2	-0.33929	0.017161	0.058811	1	880	2	0.31302
Olfr91	4	0.78079	0.63241	0.858299	14411	1	-0.11605	0.017182	0.05912	1	881	3	0.21491
Klk1b26	4	0.94413	0.90358	0.977075	18198	0	0	0.017215	0.05912	1	882	3	0.30487
Clec9a	4	0.87023	0.78157	0.933773	16463	0	0	0.017229	0.05912	1	883	2	0.30343
Chga	4	0.96759	0.94523	0.990117	18779	0	0	0.017231	0.05912	1	884	3	0.24711
Zfp940	4	0.90642	0.84117	0.954053	17342	0	0	0.017272	0.059737	1	885	1	0.5633
Spns3	4	0.93425	0.88667	0.970802	17967	0	0	0.017318	0.060043	1	886	3	0.21502
Col6a5	4	0.54388	0.42581	0.774352	10811	1	-0.30909	0.017321	0.060043	1	887	2	0.42536
Hyls1	4	0.96732	0.94523	0.990117	18767	0	0	0.017337	0.060043	1	888	3	0.3018
Olfr1180	4	0.54628	0.42763	0.774377	10839	1	-0.33325	0.017356	0.060043	1	889	2	0.44153
Tal2	4	0.82999	0.71165	0.900786	15515	0	0	0.017362	0.060043	1	890	3	0.3671
Qrfpr	4	0.99323	0.98578	0.997949	19436	0	0	0.017366	0.060043	1	891	3	0.20948
Ccnl1	4	0.88321	0.80272	0.940595	16789	0	0	0.017369	0.060043	1	892	3	0.22403
Olfr1087	4	0.57624	0.44932	0.787722	11178	1	-0.17497	0.017371	0.060043	1	893	3	0.38136
St3gal2	4	0.99609	0.99092	0.99925	19509	0	0	0.017439	0.060044	1	894	3	0.28246
Plk3	4	0.27325	0.19167	0.562423	6701	2	-0.28358	0.017462	0.060044	1	895	2	0.428
Lancl2	4	0.99368	0.98672	0.997986	19449	0	0	0.017468	0.060044	1	896	3	0.31753
Zfp956	4	0.88797	0.81315	0.945102	16902	0	0	0.017516	0.060044	1	897	3	0.21386
Vmn2r4	4	0.78299	0.63241	0.858299	14459	1	-0.14574	0.01752	0.060044	1	898	3	0.33701
Cdkl3	4	0.81487	0.67542	0.87605	15154	0	0	0.017537	0.060539	1	899	2	0.39764
Socs1	4	0.017431	0.0060048	0.071733	1647	3	-0.73195	0.01757	0.060539	1	900	1	0.50499
Lgi1	4	0.74192	0.57999	0.833157	13630	1	-0.13087	0.017666	0.060539	1	901	2	0.31757
Ccdc24	4	0.30171	0.21466	0.574997	7305	2	-0.24228	0.017669	0.060539	1	902	1	0.88686
Wdr47	4	0.57927	0.45108	0.787722	11214	1	-0.36092	0.017703	0.060539	1	903	2	0.30622
Zfp61	4	0.5927	0.45842	0.78966	11392	1	-0.20862	0.017704	0.060539	1	904	3	0.22169
Tsacc	4	0.44385	0.33871	0.679731	9790	1	-0.34081	0.017741	0.060862	1	905	2	0.38952
Olfr775	4	0.73282	0.57269	0.833157	13472	1	-0.17557	0.017749	0.060862	1	906	2	0.46394
Rabgap1l	4	0.98323	0.97159	0.99679	19162	0	0	0.017757	0.060862	1	907	3	0.40096
Sap30	4	0.51428	0.38933	0.730019	10476	1	-0.31136	0.017768	0.060862	1	908	1	0.64686
Btbd17	4	0.91045	0.84711	0.95491	17427	0	0	0.017795	0.060862	1	909	2	0.33948
Olfr124	4	0.73372	0.57269	0.833157	13487	1	-0.21297	0.017848	0.060862	1	910	3	0.2289
Slc6a15	4	0.84177	0.72856	0.907985	15788	0	0	0.017852	0.060862	1	911	3	0.26511
Ptp4a1	4	0.66743	0.52201	0.823313	12409	1	-0.22952	0.017863	0.060862	1	912	3	0.21801
N4bp2l2	4	0.94672	0.90908	0.978698	18269	0	0	0.017868	0.060862	1	913	2	0.43479
Trank1	4	0.42465	0.32951	0.672523	9615	1	-0.25791	0.017882	0.060862	1	914	2	0.51886
Zfp459	4	0.63549	0.50011	0.821965	11951	1	-0.23719	0.017897	0.060862	1	915	2	0.41184
Nedd4l	4	0.76883	0.61614	0.854532	14158	1	-0.13797	0.017939	0.060862	1	916	2	0.35037
Megf8	4	0.17098	0.11034	0.446741	4815	1	-0.50415	0.017967	0.061169	1	917	1	0.52181
Anxa11	4	0.9594	0.93442	0.990117	18560	0	0	0.018008	0.061475	1	918	2	0.3656
Zic4	4	0.39467	0.31013	0.658971	9239	2	-0.17064	0.018066	0.061475	1	919	1	0.54585
Bcas3	4	0.47397	0.36035	0.700367	10055	1	-0.39085	0.018134	0.061475	1	920	3	0.1624
Chml	4	0.47822	0.36035	0.700367	10103	1	-0.25233	0.018169	0.061475	1	921	2	0.44632
Akap13	4	0.453	0.34957	0.696353	9869	1	-0.28887	0.018177	0.061475	1	922	2	0.31083
Vmn1r33	4	0.95975	0.93494	0.990117	18570	0	0	0.018184	0.061475	1	923	3	0.27205
Lsm1	4	0.98441	0.97242	0.99679	19192	0	0	0.018214	0.061475	1	924	3	0.18157
Spats1	4	0.98766	0.97769	0.996948	19284	0	0	0.018233	0.061814	1	925	3	0.27785
Rps6ka6	4	0.56358	0.44212	0.786153	11043	1	-0.58395	0.018244	0.061814	1	926	3	0.25863
Trip13	4	0.58845	0.45842	0.78966	11331	1	-0.178	0.018253	0.061814	1	927	2	0.40227
Chst2	4	0.36083	0.27608	0.630965	8522	1	-0.39055	0.018265	0.061814	1	928	2	0.38443
Olfr1111	4	0.68445	0.53469	0.82659	12674	1	-0.21882	0.0183	0.061814	1	929	3	0.29008
Sowahb	4	0.78755	0.63599	0.858299	14549	1	-0.17224	0.018314	0.061814	1	930	2	0.36077
Pcdhb19	4	0.99554	0.9895	0.998634	19492	0	0	0.018348	0.061814	1	931	3	0.22777
Mroh9	4	0.268	0.18617	0.554486	6600	1	-0.28888	0.018365	0.061814	1	932	3	0.26378
Tas2r116	4	0.95805	0.93118	0.988615	18529	0	0	0.018375	0.061814	1	933	3	0.29015
Emid1	4	0.2758	0.19489	0.564707	6757	2	-0.21241	0.018414	0.061814	1	934	1	0.61947
Zfp787	4	0.71711	0.55993	0.831002	13192	1	-0.16867	0.018414	0.061814	1	935	3	0.25992
Olfr463	4	0.97362	0.95461	0.992438	18924	0	0	0.018441	0.061814	1	936	3	0.28976
Zfp418	4	0.74115	0.57999	0.833157	13620	1	-0.15134	0.018463	0.061814	1	937	2	0.42123
Pip4k2b	4	0.93964	0.89497	0.97253	18102	0	0	0.018494	0.061814	1	938	3	0.17406
Nt5c	4	0.67107	0.52386	0.823313	12460	1	-0.19513	0.018508	0.061814	1	939	2	0.38629
6330408A02Rik	4	0.66003	0.51843	0.823186	12304	1	-0.22493	0.018516	0.061814	1	940	2	0.32509
Cdc25a	4	0.96496	0.9419	0.990117	18707	0	0	0.018536	0.061814	1	941	3	0.27448
Sco2	4	0.60309	0.46746	0.796928	11518	1	-0.20264	0.018539	0.061814	1	942	2	0.31012
Zdhhc14	4	0.73043	0.57268	0.833157	13428	1	-0.2136	0.018559	0.061814	1	943	3	0.27334
Qsox1	4	0.50032	0.37671	0.716739	10321	1	-0.30369	0.018578	0.062134	1	944	2	0.40293
Tnfaip2	4	0.90118	0.83611	0.954053	17218	0	0	0.018612	0.062134	1	945	1	0.44079
Aox3	4	0.91776	0.85863	0.959654	17608	0	0	0.018648	0.062134	1	946	2	0.31477
Hoxd9	4	0.74691	0.58183	0.833157	13737	1	-0.16223	0.018662	0.062134	1	947	1	0.68735
Nr2f2	4	0.76043	0.609	0.85421	13991	1	-0.25355	0.018663	0.062134	1	948	2	0.30317
D15Ertd621e	4	0.22001	0.14463	0.502312	5647	2	-0.32173	0.018687	0.062134	1	949	2	0.392
1700055N04Rik	4	0.22425	0.15145	0.51346	5726	1	-0.39963	0.018742	0.062134	1	950	3	0.21577
Ube2s	4	0.92294	0.86494	0.959654	17720	0	0	0.018749	0.062134	1	951	2	0.3222
Nhsl2	4	0.19493	0.12379	0.46331	5233	1	-0.48477	0.018753	0.062134	1	952	3	0.19951
Ppp2r5e	4	0.087433	0.052769	0.309857	3332	2	-0.34688	0.018761	0.062134	1	953	1	0.66184
Tbcel	4	0.5661	0.44389	0.786376	11077	1	-0.25051	0.01881	0.062134	1	954	1	0.53183
Spop	4	0.99521	0.98894	0.99852	19484	0	0	0.018838	0.062134	1	955	3	0.38718
Cnnm2	4	0.89341	0.82212	0.949361	17031	0	0	0.01886	0.062134	1	956	1	0.48668
Map3k1	4	0.69012	0.53829	0.827997	12760	1	-0.21627	0.018866	0.062134	1	957	2	0.46305
Oscar	4	0.98064	0.96659	0.995951	19090	0	0	0.018868	0.062134	1	958	3	0.32093
Trim37	4	0.13097	0.079211	0.370625	4198	1	-0.64454	0.01893	0.062134	1	959	3	0.48422
Egfl6	4	0.30046	0.21358	0.574997	7287	1	-0.35747	0.018936	0.062134	1	960	3	0.25221
Ppme1	4	0.55182	0.43123	0.776759	10915	1	-0.26284	0.018959	0.062134	1	961	2	0.39141
Poc1b	4	0.90595	0.84117	0.954053	17328	0	0	0.018963	0.062134	1	962	3	0.20964
Slc22a3	4	0.77937	0.63059	0.858299	14381	1	-0.16568	0.018967	0.062134	1	963	2	0.39914
Wfdc6a	4	0.12743	0.078065	0.367539	4157	1	-0.63545	0.018969	0.062134	1	964	3	0.16052
Txnrd3	4	0.33616	0.24008	0.590147	7999	1	-0.3949	0.018991	0.062448	1	965	2	0.49998
Mab21l3	4	0.7288	0.57088	0.833157	13398	1	-0.22846	0.019007	0.062448	1	966	2	0.26779
Sfxn4	4	0.69494	0.54189	0.829567	12845	1	-0.1683	0.019038	0.062448	1	967	2	0.42963
Tsn	4	0.77874	0.63059	0.858299	14366	1	-0.20393	0.019046	0.062448	1	968	2	0.32946
Apba3	4	0.84333	0.7331	0.911333	15834	0	0	0.019058	0.062794	1	969	2	0.39385
Jmjd7	4	0.98252	0.97048	0.99679	19142	0	0	0.019085	0.062794	1	970	2	0.29472
Cyp2c68	4	0.70273	0.55278	0.831002	12966	1	-0.18982	0.019108	0.062794	1	971	1	0.52881
Ccbl2	4	0.82658	0.70529	0.898095	15424	0	0	0.019135	0.06313	1	972	3	0.23986
Cyld	4	0.0966	0.05998	0.329472	3556	2	-0.3434	0.019158	0.063131	1	973	2	0.51942
Arpc5l	4	0.65783	0.51474	0.823186	12274	1	-0.18484	0.019158	0.063131	1	974	3	0.28276
Sqle	4	0.26573	0.18511	0.554486	6549	1	-0.46791	0.019189	0.063607	1	975	3	0.17758
Alx4	4	0.5501	0.43123	0.776759	10893	1	-0.23037	0.019257	0.063607	1	976	2	0.64749
Spesp1	4	0.94548	0.90565	0.977217	18237	0	0	0.019282	0.063607	1	977	2	0.32137
Ubap1l	4	0.9774	0.96233	0.995951	19007	0	0	0.019302	0.063607	1	978	3	0.19903
Syt14	4	0.86742	0.77898	0.932545	16397	0	0	0.019356	0.064307	1	979	1	0.4602
Olfr420	4	0.68531	0.53469	0.82659	12689	1	-0.22314	0.019406	0.064788	1	980	1	0.60484
Cutal	4	0.99644	0.99193	0.999861	19518	0	0	0.019435	0.064788	1	981	3	0.44
Egr3	4	0.82553	0.70529	0.898095	15396	0	0	0.01944	0.064788	1	982	2	0.32703
Pde6d	4	0.1497	0.095785	0.419637	4478	1	-0.49801	0.019448	0.064788	1	983	2	0.36592
Cyp2c50	4	0.9877	0.97769	0.996948	19285	0	0	0.019455	0.064788	1	984	1	0.47303
Krt25	4	0.37442	0.28875	0.642573	8810	1	-0.31075	0.019505	0.065141	1	985	1	0.55955
Vpreb2	4	0.59226	0.45842	0.78966	11384	1	-0.14622	0.019519	0.065142	1	986	2	0.31418
Msmb	4	0.96624	0.94523	0.990117	18737	0	0	0.019527	0.065142	1	987	2	0.3425
Appl2	4	0.96612	0.94475	0.990117	18735	0	0	0.019529	0.065142	1	988	3	0.23763
Dnajc6	4	0.69376	0.54006	0.828068	12825	1	-0.24421	0.019553	0.065142	1	989	3	0.23637
Cebpzos	4	0.92174	0.86409	0.959654	17696	0	0	0.019567	0.068175	1	990	3	0.28938
Zfp593	4	0.9493	0.91425	0.981447	18322	0	0	0.019608	0.068175	1	991	3	0.20068
Gm13247	4	0.66371	0.51843	0.823186	12357	1	-0.22136	0.019686	0.068175	1	992	2	0.38753
Kdm5a	4	0.31705	0.22476	0.581395	7603	1	-0.3794	0.019694	0.068175	1	993	2	0.32654
Coprs	4	0.75505	0.59444	0.842507	13882	1	-0.12829	0.019697	0.068175	1	994	3	0.24497
Zfp292	4	0.81452	0.67369	0.874966	15148	0	0	0.019703	0.068175	1	995	3	0.23931
Rps6kb1	4	0.37135	0.28753	0.642573	8758	2	-0.1752	0.019703	0.068175	1	996	1	0.55433
Aimp2	4	0.91007	0.84613	0.95491	17419	0	0	0.019718	0.068175	1	997	2	0.30903
Lax1	4	0.71568	0.55993	0.831002	13162	1	-0.17757	0.01975	0.068176	1	998	2	0.37557
Mcpt2	4	0.49786	0.37671	0.716739	10295	1	-0.29939	0.019753	0.068176	1	999	2	0.51514
1700026D08Rik	4	0.78474	0.6342	0.858299	14497	1	-0.15716	0.019765	0.068176	1	1000	2	0.41082
Fam161b	4	0.33855	0.24654	0.601003	8054	1	-0.35918	0.019789	0.068176	1	1001	2	0.35239
Olfr202	4	0.85422	0.75618	0.924779	16071	0	0	0.019825	0.068176	1	1002	3	0.30372
Atn1	4	0.86615	0.77372	0.930387	16367	0	0	0.019857	0.068176	1	1003	3	0.22735
Frrs1	4	0.36025	0.27281	0.630366	8507	1	-0.42428	0.019861	0.068176	1	1004	2	0.39167
Bmper	4	0.20209	0.12738	0.46472	5343	1	-0.40051	0.019865	0.068176	1	1005	3	0.26812
Hnf1b	4	0.93099	0.87784	0.964892	17904	0	0	0.019905	0.068176	1	1006	3	0.24694
Olfr125	4	0.5837	0.45292	0.789233	11275	1	-0.35477	0.019951	0.068527	1	1007	1	0.66463
Car6	4	0.86691	0.77898	0.932545	16386	0	0	0.019958	0.068527	1	1008	3	0.21052
Taar3	4	0.38936	0.30067	0.646807	9128	1	-0.38541	0.019965	0.068527	1	1009	2	0.32886
Rgmb	4	0.90754	0.84315	0.954773	17368	0	0	0.02	0.068527	1	1010	1	0.55742
Corin	4	0.89266	0.82212	0.949361	17017	0	0	0.020046	0.068527	1	1011	3	0.29048
Mei4	4	0.51191	0.38574	0.725638	10444	1	-0.30411	0.02005	0.068527	1	1012	2	0.37074
Rel	4	0.88865	0.8143	0.945102	16916	0	0	0.02007	0.068527	1	1013	3	0.29647
Dazl	4	0.5573	0.43858	0.783953	10977	1	-0.33767	0.020076	0.068527	1	1014	3	0.32044
Calca	4	0.92337	0.86674	0.959654	17731	0	0	0.020092	0.068527	1	1015	3	0.19694
Frmd3	4	0.31391	0.22359	0.57967	7549	1	-0.65025	0.0201	0.068527	1	1016	2	0.36102
Vmn1r69	4	0.6414	0.5056	0.823186	12036	1	-0.20514	0.020116	0.068527	1	1017	3	0.28596
Slc24a3	4	0.34059	0.25218	0.611731	8095	1	-0.32239	0.020149	0.068528	1	1018	1	0.52758
Vmn1r89	4	0.94937	0.91425	0.981447	18326	0	0	0.020158	0.068528	1	1019	2	0.39619
Olfr1242	4	0.70143	0.55098	0.831002	12945	1	-0.15701	0.020182	0.068528	1	1020	2	0.2812
Vmn1r104	4	0.073818	0.042986	0.27922	3008	2	-0.63473	0.020199	0.068528	1	1021	1	0.36791
Zfp12	4	0.92178	0.86409	0.959654	17698	0	0	0.020248	0.068528	1	1022	2	0.41751
Gng3	4	0.51882	0.39112	0.731564	10511	1	-0.23061	0.020263	0.068528	1	1023	2	0.33087
Zswim4	4	0.70326	0.55278	0.831002	12973	1	-0.13181	0.020317	0.068893	1	1024	3	0.25969
Zbtb12	4	0.80918	0.66304	0.867719	15024	0	0	0.020321	0.068893	1	1025	3	0.28735
Mettl5	4	0.97563	0.9602	0.994894	18963	0	0	0.020329	0.068893	1	1026	3	0.28365
Plch1	4	0.96999	0.95052	0.991327	18836	0	0	0.020341	0.068893	1	1027	3	0.23286
Cpn1	4	0.39056	0.30378	0.651919	9154	2	-0.21859	0.020347	0.068893	1	1028	1	0.51838
Slfnl1	4	0.60445	0.46923	0.797865	11541	1	-0.19047	0.020373	0.068893	1	1029	3	0.3092
Wdr90	4	0.38599	0.29817	0.64523	9054	1	-0.30702	0.02039	0.068893	1	1030	3	0.19178
Phf6	4	0.37773	0.29188	0.642573	8880	2	-0.40617	0.020392	0.068893	1	1031	2	0.3634
Plod3	4	0.87422	0.78674	0.934218	16553	0	0	0.020398	0.068893	1	1032	3	0.33765
Saxo2	4	0.95873	0.93282	0.989337	18546	0	0	0.020402	0.068893	1	1033	3	0.25411
Hexim2	4	0.96422	0.94142	0.990117	18685	0	0	0.020422	0.068893	1	1034	3	0.25159
Glb1	4	0.98218	0.97019	0.99679	19130	0	0	0.020433	0.068893	1	1035	2	0.40632
Ogg1	4	0.87561	0.78922	0.935779	16590	0	0	0.020446	0.068893	1	1036	1	0.49389
Tmem101	4	0.53181	0.41668	0.762973	10664	1	-0.35597	0.02045	0.068893	1	1037	3	0.2068
Cdon	4	0.99146	0.98278	0.997024	19391	0	0	0.020487	0.068894	1	1038	3	0.23971
Bloc1s3	4	0.80602	0.66304	0.867719	14949	0	0	0.020496	0.068894	1	1039	2	0.31873
Sbno2	4	0.80189	0.65601	0.867719	14862	0	0	0.020514	0.068894	1	1040	2	0.34655
Olfr773	4	0.6797	0.52923	0.823313	12597	1	-0.21207	0.020595	0.068894	1	1041	2	0.68479
Gm6592	4	0.52898	0.40938	0.757016	10632	1	-0.28797	0.020598	0.068894	1	1042	3	0.22805
Rbfox2	4	0.99632	0.99161	0.999642	19516	0	0	0.020612	0.068894	1	1043	3	0.25244
Fasl	4	0.96415	0.94142	0.990117	18683	0	0	0.020708	0.070594	1	1044	3	0.2683
Aloxe3	4	0.40424	0.3222	0.66562	9435	2	-0.27352	0.020744	0.070594	1	1045	1	0.43598
Rpgr	4	0.94755	0.9097	0.978698	18288	0	0	0.020753	0.070594	1	1046	3	0.2985
Npff	4	0.96054	0.93746	0.990117	18588	0	0	0.020773	0.070594	1	1047	3	0.21905
Tex28	4	0.24552	0.1678	0.535251	6151	2	-0.2393	0.020793	0.070594	1	1048	1	0.48048
Ripk2	4	0.95294	0.92164	0.984653	18408	0	0	0.020808	0.070594	1	1049	3	0.24702
Mccc1	4	0.94295	0.90149	0.975245	18176	0	0	0.020828	0.070594	1	1050	3	0.20554
Fam35a	4	0.93417	0.88667	0.970802	17964	0	0	0.020864	0.070594	1	1051	2	0.38365
Hook3	4	0.029493	0.014795	0.14821	1959	2	-0.50094	0.020872	0.070594	1	1052	2	0.33739
Gabrq	4	0.96827	0.94613	0.990486	18791	0	0	0.020876	0.070594	1	1053	3	0.23477
Msn	4	0.96758	0.94523	0.990117	18778	0	0	0.020946	0.070595	1	1054	3	0.26819
Apbb3	4	0.92346	0.86674	0.959654	17733	0	0	0.020949	0.070595	1	1055	3	0.25389
Cdkn2d	4	0.9581	0.93118	0.988615	18532	0	0	0.020988	0.070595	1	1056	3	0.21252
Relt	4	0.89033	0.81546	0.945335	16962	0	0	0.020991	0.070595	1	1057	2	0.31274
Pomgnt2	4	0.93131	0.88028	0.966499	17910	0	0	0.021007	0.070595	1	1058	3	0.25047
Phactr2	4	0.66316	0.51843	0.823186	12352	1	-0.25698	0.021028	0.070595	1	1059	2	0.27463
H2-Q6	4	0.84372	0.73453	0.911786	15842	0	0	0.021036	0.070595	1	1060	2	0.41192
Rap1gds1	4	0.79589	0.64872	0.865322	14725	1	-0.13398	0.021041	0.070595	1	1061	1	0.53968
Ifngr2	4	0.79385	0.64505	0.864609	14681	1	-0.13628	0.021058	0.070595	1	1062	3	0.26435
Emcn	4	0.3029	0.21466	0.574997	7337	2	-0.22832	0.021069	0.070595	1	1063	2	0.46137
Asrgl1	4	0.30251	0.21466	0.574997	7321	2	-0.15404	0.02109	0.070595	1	1064	1	0.64772
Cdk15	4	0.76693	0.61614	0.854532	14118	1	-0.132	0.021095	0.070595	1	1065	3	0.29337
Ndufa4l2	4	0.98421	0.97216	0.99679	19185	0	0	0.021112	0.070595	1	1066	3	0.21207
Vmn1r91	4	0.067675	0.036189	0.247664	2857	1	-1.0216	0.021118	0.070595	1	1067	2	0.37707
Hmgn3	4	0.44973	0.34774	0.694381	9844	1	-0.29543	0.021167	0.073574	1	1068	2	0.31431
Hs2st1	4	0.35686	0.27153	0.630366	8424	1	-0.46464	0.021178	0.073574	1	1069	3	0.22408
Ism1	4	0.94981	0.91491	0.981611	18333	0	0	0.021189	0.073574	1	1070	1	0.50416
Got1	4	0.81588	0.67715	0.877206	15177	0	0	0.021195	0.073575	1	1071	3	0.25527
Smim18	4	0.99347	0.98657	0.997986	19445	0	0	0.021199	0.073575	1	1072	3	0.23923
Arhgdia	4	0.98729	0.97675	0.996918	19275	0	0	0.021261	0.076524	1	1073	3	0.26532
Patl1	4	0.59716	0.46205	0.793191	11451	1	-0.22346	0.021288	0.076879	1	1074	2	0.41568
Prps1l1	4	0.88697	0.81315	0.945102	16879	0	0	0.021324	0.076879	1	1075	2	0.49342
Fam193a	4	0.75845	0.60358	0.851409	13949	1	-0.13081	0.021332	0.076879	1	1076	3	0.39032
Ticam1	4	0.80597	0.66304	0.867719	14947	0	0	0.021338	0.076879	1	1077	1	0.79046
Ccdc88c	4	0.5383	0.4185	0.763044	10748	1	-0.29145	0.021348	0.076879	1	1078	3	0.25457
Kmt2e	4	0.18397	0.11705	0.455746	5051	1	-0.56052	0.021394	0.076879	1	1079	3	0.23563
Dnajc28	4	0.84148	0.72856	0.907985	15782	0	0	0.021437	0.076879	1	1080	1	0.58279
B3galt1	4	0.98603	0.97507	0.99691	19240	0	0	0.021439	0.076879	1	1081	3	0.25952
Pxmp2	4	0.87665	0.79048	0.935779	16616	0	0	0.021485	0.076879	1	1082	3	0.2197
Fmo1	4	0.76553	0.61437	0.854532	14092	1	-0.12887	0.021486	0.076879	1	1083	2	0.33962
Erg	4	0.39379	0.30826	0.657749	9216	2	-0.23532	0.021498	0.076879	1	1084	2	0.34085
Hils1	4	0.064137	0.034413	0.243802	2756	2	-0.44615	0.021518	0.076879	1	1085	2	0.4447
Egflam	4	0.46115	0.35318	0.698296	9937	1	-0.3099	0.021623	0.076879	1	1086	3	0.23255
Mid1	4	0.86027	0.76712	0.927091	16225	0	0	0.021635	0.076879	1	1087	2	0.32288
Gm904	3	0.2001	0.13443	0.482134	5309	1	-0.71952	0.021673	0.066397	1	1088	2	0.42286
Tm9sf2	4	0.84816	0.7419	0.91649	15931	0	0	0.021676	0.076879	1	1089	3	0.31059
Prl5a1	4	0.44398	0.33871	0.679731	9793	1	-0.37178	0.02168	0.076879	1	1090	2	0.3668
Prss40	4	0.15696	0.099498	0.426125	4590	2	-0.37809	0.021684	0.076879	1	1091	2	0.39814
Prob1	4	0.93167	0.88107	0.966499	17915	0	0	0.02169	0.076879	1	1092	3	0.18789
Car12	4	0.73023	0.57268	0.833157	13425	1	-0.14094	0.021734	0.076879	1	1093	1	0.50269
Tmem91	4	0.92622	0.86849	0.959794	17801	0	0	0.021755	0.076879	1	1094	2	0.26704
Nudt2	4	0.94457	0.90494	0.977217	18210	0	0	0.02177	0.076879	1	1095	3	0.2435
Thoc7	4	0.29799	0.21139	0.573601	7239	1	-0.63529	0.021783	0.076879	1	1096	2	0.48885
Fpgt	4	0.981	0.96689	0.996046	19098	0	0	0.021788	0.076879	1	1097	2	0.38998
Hcls1	4	0.6043	0.46923	0.797865	11538	1	-0.23864	0.021797	0.076879	1	1098	2	0.44469
Cfap44	4	0.40513	0.3222	0.66562	9444	1	-0.37198	0.021864	0.077611	1	1099	2	0.34317
Pcgf5	4	0.89669	0.83186	0.954053	17112	0	0	0.021882	0.077996	1	1100	2	0.36127
Fbxo47	4	0.30679	0.21907	0.578979	7420	1	-0.47086	0.021889	0.077996	1	1101	2	0.3511
Zfp961	4	0.57722	0.44932	0.787722	11189	1	-0.23844	0.021932	0.077997	1	1102	2	0.52045
Fam179b	4	0.3608	0.27608	0.630965	8521	2	-0.22679	0.021955	0.077997	1	1103	2	0.33862
Tgm4	4	0.23293	0.15774	0.526118	5898	2	-0.18827	0.021981	0.077997	1	1104	2	0.43428
Tnfrsf17	4	0.9671	0.94523	0.990117	18764	0	0	0.021996	0.078371	1	1105	3	0.24791
Apbb2	4	0.91777	0.85863	0.959654	17609	0	0	0.021997	0.078371	1	1106	2	0.26009
Spg7	4	0.8521	0.75476	0.924709	16021	0	0	0.022021	0.078371	1	1107	3	0.23096
Timm10b	4	0.91664	0.85676	0.957989	17583	0	0	0.022031	0.078372	1	1108	2	0.32012
Rnf208	4	0.95448	0.92681	0.988101	18447	0	0	0.022064	0.078761	1	1109	2	0.23893
Rnf170	4	0.86568	0.77239	0.929517	16354	0	0	0.02208	0.078761	1	1110	2	0.35248
Defa5	3	0.92649	0.8908	0.971599	17806	0	0	0.022112	0.066397	1	1111	2	0.34598
Olfr558	4	0.98399	0.97188	0.99679	19179	0	0	0.022159	0.078761	1	1112	3	0.22329
Zmat1	4	0.28266	0.20043	0.564707	6911	1	-0.37066	0.022179	0.078761	1	1113	1	0.53483
Olfr733	4	0.97932	0.96564	0.995951	19057	0	0	0.02219	0.078761	1	1114	2	0.49276
Tbc1d7	4	0.99589	0.99041	0.998945	19507	0	0	0.02221	0.078761	1	1115	3	0.19388
Gstcd	4	0.7945	0.64691	0.864609	14694	1	-0.13346	0.022229	0.078761	1	1116	2	0.21295
Olfr868	4	0.98152	0.96844	0.99679	19113	0	0	0.022231	0.078761	1	1117	3	0.19239
Chrna1	4	0.98945	0.9803	0.997024	19325	0	0	0.022276	0.078761	1	1118	3	0.24043
Pon3	4	0.28701	0.20367	0.564707	7006	1	-0.38763	0.022278	0.078761	1	1119	1	0.51242
4921524L21Rik	4	0.63632	0.50194	0.823048	11970	1	-0.17349	0.022328	0.078761	1	1120	1	0.79652
1110032F04Rik	4	0.92564	0.86763	0.959781	17787	0	0	0.022364	0.079234	1	1121	3	0.20772
Gpr19	4	0.38557	0.29817	0.64523	9041	1	-0.37053	0.022368	0.079234	1	1122	3	0.18112
Rimkla	4	0.26952	0.18724	0.554486	6628	2	-0.20333	0.022427	0.079234	1	1123	2	0.43033
Olfr706	4	0.80998	0.66485	0.868005	15041	0	0	0.022441	0.079644	1	1124	3	0.21079
Gfpt2	4	0.7695	0.61791	0.854532	14168	1	-0.14601	0.022458	0.079644	1	1125	3	0.22655
2310009B15Rik	4	0.98134	0.96844	0.99679	19107	0	0	0.022467	0.079644	1	1126	3	0.21075
Tnfaip8l3	4	0.84222	0.73003	0.907985	15799	0	0	0.022477	0.079644	1	1127	2	0.33494
Hoxa2	4	0.56441	0.44212	0.786153	11053	1	-0.20946	0.022484	0.079644	1	1128	3	0.2751
N4bp2l1	4	0.79688	0.64872	0.865322	14750	1	-0.19335	0.022526	0.079644	1	1129	1	0.45508
Krt77	4	0.96393	0.94142	0.990117	18679	0	0	0.022578	0.080096	1	1130	2	0.23387
Slc36a3	4	0.53951	0.4185	0.763044	10759	1	-0.24402	0.022674	0.080096	1	1131	2	0.43881
Pus1	4	0.99521	0.98894	0.99852	19485	0	0	0.022697	0.080096	1	1132	3	0.23158
Serpina1a	4	0.89024	0.81546	0.945335	16959	0	0	0.022706	0.080096	1	1133	2	0.30718
Slc17a1	4	0.67487	0.52746	0.823313	12522	1	-0.24887	0.022723	0.080096	1	1134	2	0.30486
Itgb2l	4	0.64254	0.5056	0.823186	12053	1	-0.14947	0.02274	0.080096	1	1135	2	0.26779
Soat1	4	0.24622	0.16883	0.535251	6172	1	-0.43551	0.022764	0.080096	1	1136	3	0.23394
Mn1	4	0.32649	0.23247	0.585707	7798	2	-0.16881	0.022765	0.080096	1	1137	2	0.28615
Cmtm5	4	0.32821	0.23776	0.590147	7836	1	-0.31542	0.022773	0.080096	1	1138	1	0.49242
Shisa9	4	0.92168	0.86409	0.959654	17694	0	0	0.022794	0.080096	1	1139	3	0.18334
Try10	4	0.66502	0.51843	0.823186	12374	1	-0.2821	0.022833	0.080096	1	1140	2	0.36079
Sox30	4	0.70808	0.55457	0.831002	13040	1	-0.13348	0.022868	0.080096	1	1141	3	0.23728
Anks4b	4	0.097242	0.05998	0.329472	3575	2	-0.32383	0.022872	0.080096	1	1142	1	0.50299
BC037034	4	0.9173	0.85676	0.957989	17596	0	0	0.022901	0.080096	1	1143	2	0.26165
Zdhhc24	4	0.3961	0.31145	0.658971	9267	1	-0.45794	0.022921	0.080096	1	1144	2	0.39857
Scimp	4	0.93763	0.89126	0.971599	18043	0	0	0.022971	0.080096	1	1145	1	0.69711
Slc33a1	4	0.99565	0.99004	0.998774	19499	0	0	0.02302	0.080096	1	1146	3	0.27657
Olfr1356	4	0.99052	0.9816	0.997024	19365	0	0	0.023024	0.080096	1	1147	3	0.26788
Olfr1299	4	0.93652	0.88974	0.971566	18022	0	0	0.02303	0.080096	1	1148	2	0.33815
Prss30	4	0.95101	0.91681	0.982211	18365	0	0	0.02307	0.080096	1	1149	2	0.42984
Kcnh6	4	0.82054	0.68568	0.882793	15285	0	0	0.023098	0.08048	1	1150	2	0.32256
Hydin	4	0.35145	0.26518	0.626406	8299	2	-0.21304	0.023119	0.08048	1	1151	1	0.58934
Ghrl	4	0.89787	0.83186	0.954053	17148	0	0	0.023218	0.080481	1	1152	2	0.41127
Dclk3	4	0.97905	0.96531	0.995951	19050	0	0	0.02324	0.080481	1	1153	3	0.23243
Fnbp4	4	0.13172	0.079797	0.370724	4209	2	-0.29779	0.023267	0.080481	1	1154	1	0.74447
Rhox13	4	0.99555	0.9895	0.998634	19494	0	0	0.0233	0.080481	1	1155	3	0.21027
Olfr688	4	0.040971	0.020845	0.182484	2226	2	-0.57557	0.023317	0.080481	1	1156	2	0.37303
Ascl2	4	0.56813	0.44389	0.786376	11094	1	-0.28702	0.02333	0.080967	1	1157	3	0.19221
Far2	4	0.82536	0.70367	0.898095	15391	0	0	0.023366	0.080967	1	1158	2	0.30708
Chil4	4	0.29809	0.21139	0.573601	7242	2	-0.19455	0.023416	0.080967	1	1159	1	0.47477
Mtus1	4	0.96913	0.94791	0.990873	18820	0	0	0.023476	0.080967	1	1160	2	0.31789
Ldlr	4	0.032668	0.016068	0.155353	2036	2	-0.57826	0.023515	0.080967	1	1161	1	0.52873
Dpep3	4	0.992	0.98426	0.997612	19402	0	0	0.023526	0.080967	1	1162	3	0.2193
Slco1a1	4	0.99272	0.98496	0.997612	19423	0	0	0.023562	0.080968	1	1163	2	0.43176
Agt	4	0.97461	0.95729	0.994338	18942	0	0	0.02357	0.080968	1	1164	3	0.16875
Hebp2	4	0.29687	0.21139	0.573601	7213	1	-0.2887	0.023613	0.080968	1	1165	1	0.43293
Igf2bp1	4	0.79956	0.65419	0.866571	14804	1	-0.12529	0.023649	0.080968	1	1166	2	0.30284
Tbc1d4	4	0.83967	0.72552	0.906612	15745	0	0	0.023661	0.080968	1	1167	3	0.22243
Rgs8	4	0.17586	0.11194	0.447603	4907	1	-2.5022	0.023679	0.080968	1	1168	3	0.17403
Lepr	4	0.30591	0.21793	0.578979	7398	1	-0.40906	0.02369	0.080968	1	1169	3	0.26882
Prkcsh	4	0.96021	0.93597	0.990117	18580	0	0	0.023727	0.080968	1	1170	2	0.32706
Socs4	4	0.73247	0.57269	0.833157	13461	1	-0.2208	0.023735	0.080968	1	1171	2	0.2581
Ubxn7	4	0.95398	0.92513	0.987202	18432	0	0	0.023741	0.080968	1	1172	3	0.26842
Pdk3	4	0.56807	0.44389	0.786376	11092	1	-0.21783	0.023744	0.080968	1	1173	2	0.40291
Vmn2r15	4	0.90312	0.83916	0.954053	17267	0	0	0.023805	0.083974	1	1174	2	0.33828
Agap3	4	0.67747	0.52923	0.823313	12564	1	-0.17739	0.023811	0.083974	1	1175	1	0.46046
Olfr1330	4	0.90629	0.84117	0.954053	17341	0	0	0.023816	0.083975	1	1176	3	0.27403
Gm933	4	0.87795	0.79418	0.937026	16652	0	0	0.023857	0.083975	1	1177	2	0.4223
Brd7	4	0.64442	0.50744	0.823186	12078	1	-0.24575	0.023874	0.084348	1	1178	3	0.30312
Wfikkn1	4	0.60694	0.46923	0.797865	11563	1	-0.2344	0.02391	0.084348	1	1179	2	0.31144
Slfn8	4	0.98594	0.97507	0.99691	19237	0	0	0.023914	0.084348	1	1180	3	0.25575
Anks1	4	0.87918	0.79667	0.937026	16680	0	0	0.023934	0.084348	1	1181	3	0.24238
Prkag1	4	0.065851	0.035297	0.247055	2804	3	-0.29401	0.023959	0.084348	1	1182	1	0.41388
Ccdc33	4	0.85269	0.75476	0.924709	16037	0	0	0.023968	0.084348	1	1183	3	0.25202
Map3k15	4	0.98752	0.97699	0.996948	19279	0	0	0.024058	0.084348	1	1184	2	0.49167
Cxcl9	4	0.94006	0.89644	0.973481	18112	0	0	0.024145	0.084349	1	1185	3	0.39295
Zfp821	4	0.010824	0.0037372	0.051571	1422	3	-0.34731	0.024157	0.084349	1	1186	1	0.45588
1700123I01Rik	4	0.90845	0.84413	0.954773	17386	0	0	0.02416	0.084349	1	1187	3	0.25984
Cyp2e1	4	0.53513	0.41668	0.762973	10714	1	-0.25824	0.024165	0.084349	1	1188	3	0.20071
Olfr1338	4	0.94645	0.90768	0.978019	18262	0	0	0.024197	0.084349	1	1189	2	0.27581
Gm7030	4	0.20659	0.13162	0.475263	5428	1	-0.48599	0.024206	0.084349	1	1190	2	0.34089
Tenm1	4	0.86267	0.76844	0.928008	16285	0	0	0.024212	0.084349	1	1191	3	0.27002
Vbp1	4	0.98719	0.97675	0.996918	19273	0	0	0.024214	0.084349	1	1192	2	0.36291
Hpn	4	0.72	0.55993	0.831002	13242	1	-0.19264	0.02424	0.084349	1	1193	2	0.32061
Pramef12	4	0.50342	0.37856	0.716794	10356	1	-0.23541	0.024284	0.084349	1	1194	3	0.23564
Fxyd4	4	0.24614	0.16883	0.535251	6170	1	-0.31939	0.0243	0.084349	1	1195	3	0.17733
Ppargc1b	4	0.60593	0.46923	0.797865	11552	1	-0.20996	0.024305	0.084349	1	1196	1	0.38695
Rbfa	4	0.33849	0.24654	0.601003	8053	1	-0.38469	0.024345	0.084817	1	1197	3	0.18184
Amhr2	4	0.26465	0.18511	0.554486	6527	2	-0.18742	0.024355	0.084817	1	1198	1	0.46494
Olfr281	4	0.76037	0.609	0.85421	13989	1	-0.14248	0.024372	0.084817	1	1199	2	0.32187
Zcchc2	4	0.59383	0.45842	0.78966	11407	1	-0.18619	0.024372	0.084817	1	1200	3	0.19819
9330159F19Rik	4	0.64186	0.5056	0.823186	12046	1	-0.21028	0.024385	0.084817	1	1201	3	0.24997
Saraf	4	0.86286	0.76844	0.928008	16290	0	0	0.024404	0.084817	1	1202	1	0.61465
Fxyd3	4	0.57336	0.44932	0.787722	11149	1	-0.30104	0.024453	0.085335	1	1203	1	0.49154
Ddx50	4	0.3472	0.26265	0.625994	8219	1	-0.35594	0.024503	0.085704	1	1204	1	0.97203
Mier3	4	0.96911	0.94791	0.990873	18819	0	0	0.02453	0.085704	1	1205	2	0.35006
Tbx6	4	0.25038	0.17222	0.541793	6236	1	-0.55592	0.024565	0.085704	1	1206	2	0.36483
B2m	4	0.17181	0.11034	0.446741	4828	1	-0.46102	0.024601	0.085705	1	1207	2	0.75046
Hsh2d	4	0.99195	0.98426	0.997612	19401	0	0	0.024607	0.085705	1	1208	3	0.3423
Elmo3	4	0.99291	0.98514	0.997612	19429	0	0	0.024627	0.085705	1	1209	2	0.51333
Krtap26-1	4	0.9753	0.95983	0.994894	18957	0	0	0.024689	0.086114	1	1210	3	0.19218
Osgin2	4	0.31943	0.22802	0.584528	7654	1	-0.53464	0.0247	0.086114	1	1211	1	0.65196
Atp6v1g3	4	0.88162	0.79917	0.938616	16742	0	0	0.024732	0.086114	1	1212	3	0.28721
Sp3	4	0.83687	0.721	0.905103	15674	0	0	0.024746	0.086114	1	1213	2	0.30411
Phyhd1	4	0.99265	0.98496	0.997612	19421	0	0	0.024776	0.086488	1	1214	3	0.1799
Olfr814	4	0.93279	0.88107	0.966499	17936	0	0	0.024833	0.086489	1	1215	3	0.24209
Tomm7	4	0.99527	0.98908	0.99852	19489	0	0	0.024838	0.086489	1	1216	3	0.30412
Stk4	4	0.988	0.97769	0.996948	19292	0	0	0.024862	0.086878	1	1217	3	0.30931
Cfl2	4	0.72669	0.56722	0.833157	13359	1	-0.28254	0.024867	0.086878	1	1218	3	0.26772
Lmo7	4	0.99625	0.9915	0.999629	19515	0	0	0.02489	0.086878	1	1219	3	0.26862
Ccdc77	4	0.83663	0.721	0.905103	15670	0	0	0.024899	0.086878	1	1220	3	0.25282
Csrnp1	4	0.92517	0.86763	0.959781	17776	0	0	0.02498	0.086878	1	1221	2	0.40201
Shcbp1l	4	0.14327	0.091533	0.409398	4368	1	-0.62279	0.024997	0.086878	1	1222	1	0.56825
Krt75	4	0.91616	0.85395	0.95637	17574	0	0	0.025004	0.087076	1	1223	3	0.52026
Pm20d1	4	0.87907	0.79667	0.937026	16676	0	0	0.025007	0.087274	1	1224	2	0.43122
Mndal	4	0.41441	0.3222	0.66562	9522	1	-0.66691	0.025022	0.087274	1	1225	3	0.23087
Gng2	4	0.94058	0.89795	0.974477	18124	0	0	0.025024	0.087274	1	1226	2	0.22018
Tff1	4	0.96978	0.94924	0.991327	18830	0	0	0.025046	0.087274	1	1227	2	0.31844
Olfr808	4	0.95561	0.92848	0.988101	18470	0	0	0.02505	0.087274	1	1228	3	0.24269
Pxylp1	4	0.21558	0.1402	0.493377	5587	2	-0.25758	0.025051	0.087274	1	1229	2	0.3975
Calm4	4	0.88142	0.79917	0.938616	16738	0	0	0.025069	0.087274	1	1230	2	0.39893
Gbp6	4	0.33631	0.2412	0.592832	8005	1	-0.44439	0.025078	0.087274	1	1231	2	0.37571
Pik3ca	4	0.98759	0.97746	0.996948	19282	0	0	0.025087	0.087274	1	1232	3	0.24325
Zmym4	4	0.74422	0.58183	0.833157	13683	1	-0.14559	0.025095	0.087274	1	1233	2	0.33037
Kcnn4	4	0.98505	0.97404	0.996836	19217	0	0	0.025145	0.087274	1	1234	2	0.4546
Cartpt	4	0.19202	0.12205	0.460635	5189	2	-0.20935	0.025149	0.087274	1	1235	2	0.29138
Gfra3	4	0.93736	0.89126	0.971599	18035	0	0	0.025184	0.087274	1	1236	2	0.32276
Olfr1123	4	0.51098	0.38574	0.725638	10435	1	-0.27681	0.025194	0.087274	1	1237	2	0.38027
Cdhr3	4	0.42419	0.32951	0.672523	9611	1	-0.32984	0.025248	0.090185	1	1238	3	0.31957
Dsel	4	0.38137	0.29318	0.643635	8952	1	-0.3704	0.025342	0.090662	1	1239	2	0.38145
Frzb	4	0.55659	0.43672	0.782919	10970	1	-0.24177	0.025361	0.090662	1	1240	3	0.24405
Ifnl3	4	0.52672	0.40571	0.752563	10593	1	-0.33234	0.025363	0.090662	1	1241	3	0.29947
Lrrc52	4	0.7977	0.65053	0.866571	14767	1	-0.19219	0.025373	0.090662	1	1242	3	0.24277
Cdc42ep3	4	0.78441	0.6342	0.858299	14488	1	-0.14858	0.025391	0.090662	1	1243	3	0.23408
Acsm1	4	0.5401	0.4185	0.763044	10765	1	-0.21929	0.025441	0.090662	1	1244	1	0.5578
Nusap1	4	0.87428	0.78674	0.934218	16558	0	0	0.025484	0.090662	1	1245	3	0.83152
Itfg2	4	0.91097	0.84711	0.95491	17440	0	0	0.025493	0.090662	1	1246	3	0.2864
Sun1	4	0.88934	0.8143	0.945102	16933	0	0	0.025539	0.091077	1	1247	1	0.65021
Cpsf4l	4	0.93169	0.88107	0.966499	17916	0	0	0.025589	0.091077	1	1248	2	0.41654
Car4	4	0.96863	0.94704	0.990858	18805	0	0	0.025591	0.091077	1	1249	3	0.24095
BC049762	4	0.40206	0.3186	0.6646	9385	2	-0.18867	0.025622	0.091077	1	1250	2	0.45284
Ptpre	4	0.39439	0.31013	0.658971	9234	1	-0.27412	0.025628	0.091077	1	1251	3	0.19836
Hspa13	4	0.63056	0.49472	0.81837	11874	1	-0.25979	0.025638	0.091077	1	1252	2	0.30515
Esm1	4	0.76994	0.61791	0.854532	14181	1	-0.11748	0.025674	0.091077	1	1253	3	0.27972
Aff4	4	0.66892	0.52201	0.823313	12428	1	-0.19372	0.025685	0.091078	1	1254	2	0.37596
Tmem86b	4	0.87303	0.78549	0.934218	16528	0	0	0.025688	0.091078	1	1255	1	0.59302
Zfp36l2	4	0.96363	0.94045	0.990117	18670	0	0	0.025688	0.091078	1	1256	3	0.22849
1700012A03Rik	4	0.66292	0.51843	0.823186	12345	1	-0.15683	0.025693	0.091078	1	1257	3	0.20297
Prl4a1	4	0.61606	0.47831	0.803721	11686	1	-0.1993	0.025698	0.091078	1	1258	3	0.26939
Olfr64	4	0.4924	0.37487	0.716739	10236	1	-0.37016	0.025737	0.091078	1	1259	2	0.37764
Plbd2	4	0.99239	0.98478	0.997612	19414	0	0	0.025784	0.091078	1	1260	2	0.316
Ankrd61	4	0.78435	0.6342	0.858299	14487	1	-0.13175	0.025786	0.091078	1	1261	1	0.5164
Slc30a4	4	0.95126	0.91742	0.982268	18369	0	0	0.025786	0.091078	1	1262	3	0.23619
Prrc2a	4	0.6868	0.53469	0.82659	12711	1	-0.19636	0.025811	0.091078	1	1263	2	0.31037
Ppp1r12c	4	0.41609	0.324	0.667862	9537	1	-0.27263	0.025838	0.09147	1	1264	2	0.36367
Mettl23	4	0.96993	0.95008	0.991327	18833	0	0	0.025857	0.091937	1	1265	3	0.26411
Efs	4	0.80616	0.66304	0.867719	14954	0	0	0.025871	0.091937	1	1266	3	0.26501
Bok	4	0.33701	0.24654	0.601003	8016	1	-0.27814	0.025875	0.091937	1	1267	3	0.21908
Slc12a1	4	0.90235	0.83916	0.954053	17246	0	0	0.025885	0.091937	1	1268	3	0.23444
Lnpep	4	0.96515	0.94285	0.990117	18711	0	0	0.025885	0.091937	1	1269	2	0.33466
Mfap2	4	0.79998	0.65419	0.866571	14813	1	-0.11859	0.025894	0.091937	1	1270	3	0.19149
Acy1	4	0.80803	0.66304	0.867719	14996	0	0	0.02591	0.091937	1	1271	2	0.41038
Ubqln3	4	0.60198	0.46572	0.795262	11505	1	-0.254	0.025922	0.091937	1	1272	3	0.22336
St8sia2	4	0.8586	0.76712	0.927091	16187	0	0	0.025937	0.091937	1	1273	2	0.31496
Nckap1	4	0.18809	0.12036	0.458749	5119	1	-0.50067	0.025964	0.091937	1	1274	2	0.30493
Bcl2a1c	4	0.293	0.20806	0.573247	7131	2	-0.32309	0.025973	0.091937	1	1275	2	0.35602
Camk2a	4	0.86291	0.76844	0.928008	16294	0	0	0.026	0.091937	1	1276	2	0.33284
2410016O06Rik	4	0.99082	0.9816	0.997024	19370	0	0	0.026011	0.091937	1	1277	3	0.25297
9930111J21Rik1	4	0.86607	0.77372	0.930387	16364	0	0	0.026033	0.091938	1	1278	1	0.68577
Slc43a2	4	0.98713	0.97652	0.996918	19269	0	0	0.026063	0.091938	1	1279	3	0.1985
Gnat3	4	0.67829	0.52923	0.823313	12574	1	-0.1817	0.026108	0.091938	1	1280	3	0.23682
Vmn1r157	4	0.99683	0.9932	1	19526	0	0	0.026119	0.091938	1	1281	3	0.26367
Olfr1353	4	0.8625	0.76712	0.927091	16284	0	0	0.026129	0.091938	1	1282	3	0.1838
Ghdc	4	0.67288	0.52386	0.823313	12486	1	-0.25423	0.026132	0.091938	1	1283	2	0.37129
Tlr8	4	0.99345	0.98657	0.997986	19443	0	0	0.026195	0.09234	1	1284	3	0.18177
Cubn	4	0.85522	0.75755	0.925479	16094	0	0	0.026217	0.09234	1	1285	2	0.28677
Olfr1278	4	0.978	0.96336	0.995951	19025	0	0	0.026223	0.09234	1	1286	3	0.32294
Gm156	4	0.58822	0.45842	0.78966	11327	1	-0.19743	0.02623	0.09234	1	1287	1	0.38421
Actr3b	4	0.98955	0.98051	0.997024	19329	0	0	0.026247	0.09234	1	1288	3	0.24567
Olfr1342	4	0.15924	0.10103	0.428725	4622	1	-0.52563	0.026261	0.09234	1	1289	3	0.21315
Synb	4	0.23669	0.16247	0.53508	5965	1	-0.40924	0.026281	0.09234	1	1290	2	0.31848
Ftmt	4	0.26503	0.18511	0.554486	6535	2	-0.19632	0.026308	0.09234	1	1291	2	0.3186
She	4	0.33046	0.23776	0.590147	7872	2	-0.14175	0.026329	0.092341	1	1292	1	0.61324
Cdr2l	4	0.40956	0.3222	0.66562	9488	1	-0.31116	0.026332	0.092341	1	1293	3	0.32886
Akap10	4	0.9837	0.97159	0.99679	19170	0	0	0.026378	0.092341	1	1294	2	0.42762
Smim1	4	0.83886	0.72404	0.905627	15719	0	0	0.02638	0.092341	1	1295	2	0.33863
Ltk	4	0.9665	0.94523	0.990117	18749	0	0	0.026426	0.092341	1	1296	2	0.30203
Aph1b	4	0.17782	0.11705	0.455746	4935	2	-0.3106	0.026427	0.092341	1	1297	2	0.56857
Lpcat2b	4	0.24569	0.16883	0.535251	6157	1	-0.43065	0.026435	0.092341	1	1298	2	0.33303
Fam209	4	0.77791	0.62881	0.858299	14350	1	-0.12248	0.026471	0.092742	1	1299	2	0.31768
Epb4.2	4	0.26347	0.18511	0.554486	6502	1	-0.50536	0.026517	0.092742	1	1300	3	0.30001
Zfp474	4	0.79121	0.64146	0.863013	14626	1	-0.10879	0.026526	0.092742	1	1301	2	0.286
Sfrp4	4	0.29901	0.21358	0.574997	7263	2	-0.21702	0.026549	0.092742	1	1302	2	0.32026
Ldlrad2	4	0.43196	0.335	0.675732	9681	1	-0.24975	0.026562	0.092742	1	1303	3	0.23672
Bcl2l12	4	0.65082	0.51286	0.823186	12158	1	-0.20782	0.026575	0.092742	1	1304	2	0.40979
Amigo1	4	0.84284	0.73003	0.907985	15819	0	0	0.026612	0.092742	1	1305	3	0.31951
Osgepl1	4	0.21866	0.14362	0.500664	5626	1	-0.41301	0.026625	0.092742	1	1306	2	0.5456
Xpo7	4	0.99695	0.9932	1	19530	0	0	0.026634	0.092742	1	1307	3	0.24484
Ooep	4	0.90801	0.84413	0.954773	17374	0	0	0.026674	0.092742	1	1308	2	0.34253
Dsp	4	0.50775	0.38216	0.722293	10406	1	-0.25629	0.026676	0.092742	1	1309	2	0.3391
Vmn1r72	4	0.72134	0.56173	0.831287	13269	1	-0.2306	0.026698	0.092742	1	1310	3	0.22399
Tubb3	4	0.79982	0.65419	0.866571	14810	1	-0.11873	0.026722	0.092742	1	1311	3	0.22784
Trem3	4	0.95749	0.93118	0.988615	18514	0	0	0.026723	0.092742	1	1312	1	0.61859
Ccdc54	4	0.76536	0.61437	0.854532	14088	1	-0.12368	0.026773	0.092742	1	1313	2	0.57262
Itga2b	4	0.99521	0.98894	0.99852	19486	0	0	0.026779	0.092742	1	1314	3	0.26248
Ino80d	4	0.54335	0.4258	0.774352	10800	1	-0.26082	0.026822	0.092742	1	1315	1	0.39777
Adgrl2	4	0.096304	0.059979	0.329472	3547	2	-0.35183	0.026871	0.092742	1	1316	1	0.42963
Acpp	4	0.8065	0.66304	0.867719	14959	0	0	0.026891	0.092742	1	1317	2	0.26786
Krt33b	4	0.99236	0.98478	0.997612	19413	0	0	0.026899	0.092742	1	1318	3	0.17217
Pih1d1	4	0.53759	0.4185	0.763044	10744	1	-0.28052	0.026901	0.092742	1	1319	2	0.24682
Tas2r102	4	0.95531	0.92848	0.988101	18462	0	0	0.026909	0.092742	1	1320	3	0.30181
Tcte2	4	0.85825	0.76712	0.927091	16179	0	0	0.026918	0.092742	1	1321	3	0.19202
Reck	4	0.983	0.97104	0.99679	19154	0	0	0.026928	0.092742	1	1322	3	0.16583
2610507B11Rik	4	0.97812	0.96336	0.995951	19028	0	0	0.027	0.092742	1	1323	3	0.28377
E2f6	4	0.68653	0.53469	0.82659	12707	1	-0.19859	0.027007	0.092742	1	1324	3	0.27017
Lgi3	4	0.62967	0.49291	0.81668	11864	1	-0.21362	0.027007	0.092742	1	1325	3	0.27287
Dnajc14	4	0.73801	0.5782	0.833157	13556	1	-0.12342	0.027014	0.092742	1	1326	3	0.22541
Trim55	4	0.96853	0.9466	0.990603	18798	0	0	0.027019	0.092742	1	1327	1	0.47421
Vmn2r110	4	0.78904	0.63786	0.860344	14586	1	-0.12894	0.027167	0.093614	1	1328	1	0.87388
Cd177	4	0.91448	0.85109	0.955176	17530	0	0	0.027227	0.093615	1	1329	3	0.25404
Gm14511	4	0.89292	0.82212	0.949361	17023	0	0	0.027231	0.093615	1	1330	2	0.31035
Slitrk2	4	0.71195	0.55457	0.831002	13102	1	-0.15817	0.027241	0.093615	1	1331	3	0.23348
Pdcd1lg2	4	0.15349	0.097239	0.421126	4534	1	-0.64021	0.027241	0.093615	1	1332	3	0.19878
Tns1	4	0.67368	0.52746	0.823313	12502	1	-0.15921	0.027266	0.093615	1	1333	2	0.35413
Nlrp4f	4	0.5033	0.37856	0.716794	10354	1	-0.34525	0.027315	0.094044	1	1334	2	0.39217
Man2a2	4	0.33646	0.24442	0.600599	8006	1	-0.3499	0.027352	0.09447	1	1335	3	0.29713
Nyap2	4	0.61587	0.47831	0.803721	11685	1	-0.15852	0.027362	0.09447	1	1336	3	0.21355
Ankzf1	4	0.79855	0.65419	0.866571	14787	1	-0.1373	0.027364	0.09447	1	1337	1	0.54386
D430019H16Rik	4	0.96169	0.93845	0.990117	18611	0	0	0.027379	0.09447	1	1338	3	0.23985
Sema6c	4	0.81856	0.684	0.882793	15238	0	0	0.027389	0.09447	1	1339	3	0.23507
Scamp3	4	0.99453	0.98783	0.99852	19463	0	0	0.027413	0.09447	1	1340	2	0.37775
Vmn1r76	4	0.92717	0.86935	0.959794	17820	0	0	0.027425	0.09447	1	1341	2	0.33708
Tmem39a	4	0.5754	0.44932	0.787722	11170	1	-0.27674	0.027435	0.09447	1	1342	3	0.21578
Cdx4	4	0.5071	0.38035	0.71955	10399	1	-0.27105	0.02744	0.09447	1	1343	3	0.25725
Ptk2b	4	0.91983	0.86229	0.959654	17648	0	0	0.027471	0.09447	1	1344	2	0.37195
Hspa14	4	0.092909	0.056686	0.3204	3468	1	-0.79571	0.027561	0.09447	1	1345	1	0.5102
Olfr623	4	0.93363	0.88432	0.969359	17952	0	0	0.027592	0.09447	1	1346	2	0.31647
Stx7	4	0.19967	0.12648	0.46472	5302	1	-0.5576	0.027601	0.09447	1	1347	2	0.26289
Gm4847	4	0.98726	0.97675	0.996918	19274	0	0	0.027608	0.09447	1	1348	3	0.2806
Myf5	4	0.92287	0.86494	0.959654	17718	0	0	0.027611	0.09447	1	1349	3	0.27448
Accsl	4	0.6544	0.51474	0.823186	12222	1	-0.16133	0.02766	0.09447	1	1350	1	0.39156
Zfp874a	4	0.14988	0.095786	0.419637	4480	2	-0.40017	0.027703	0.09447	1	1351	2	0.31313
Vmn1r232	4	0.23595	0.16018	0.529573	5950	1	-0.40873	0.027709	0.09447	1	1352	1	0.62799
Kdelc2	4	0.409	0.3222	0.66562	9481	1	-0.41831	0.027732	0.094895	1	1353	3	0.20488
Krt36	4	0.87732	0.79417	0.937026	16634	0	0	0.027758	0.094896	1	1354	1	0.52889
Lrrn4	4	0.99384	0.98673	0.997986	19454	0	0	0.027801	0.095319	1	1355	3	0.24899
Reln	4	0.28458	0.20153	0.564707	6948	2	-0.20504	0.027808	0.095319	1	1356	1	0.43561
Pld5	4	0.81427	0.67369	0.874966	15143	0	0	0.027857	0.095319	1	1357	1	0.44295
Cables1	4	0.71672	0.55993	0.831002	13181	1	-0.24339	0.027899	0.095319	1	1358	2	0.24848
Ubl4	4	0.86966	0.78157	0.933773	16448	0	0	0.027921	0.095319	1	1359	3	0.17227
Zfp710	4	0.88729	0.81315	0.945102	16888	0	0	0.027948	0.095319	1	1360	3	0.28629
Ndel1	4	0.83221	0.71323	0.901679	15568	0	0	0.027953	0.095319	1	1361	3	0.24746
Hist1h2bm	4	0.026403	0.010054	0.104394	1881	1	-1.3282	0.027962	0.095319	1	1362	3	0.21648
Olfr62	4	0.99527	0.98908	0.99852	19488	0	0	0.027982	0.095319	1	1363	3	0.18307
Camkmt	4	0.9972	0.99383	1	19536	0	0	0.028012	0.095319	1	1364	3	0.25891
Tmem60	4	0.53897	0.4185	0.763044	10757	1	-0.20589	0.028019	0.095319	1	1365	3	0.22436
Cd200r4	4	0.96332	0.93995	0.990117	18660	0	0	0.028046	0.095319	1	1366	3	0.24529
Lamp5	4	0.98585	0.97507	0.99691	19234	0	0	0.028103	0.095762	1	1367	1	0.50918
Grxcr1	4	0.31079	0.22359	0.57967	7493	2	-0.29053	0.028122	0.095762	1	1368	2	0.2548
Syne2	4	0.64907	0.50926	0.823186	12131	1	-0.24589	0.02813	0.095762	1	1369	3	0.18753
Brinp3	4	0.90933	0.84613	0.95491	17406	0	0	0.028162	0.095762	1	1370	3	0.23634
Olfr961	4	0.97764	0.96268	0.995951	19011	0	0	0.028179	0.095762	1	1371	3	0.21248
Kcnn2	4	0.88012	0.79667	0.937026	16705	0	0	0.028202	0.095762	1	1372	2	0.27254
Ifna16	4	0.99562	0.99004	0.998774	19498	0	0	0.028209	0.095762	1	1373	3	0.16874
Wscd1	4	0.38091	0.29318	0.643635	8941	1	-0.28416	0.028214	0.095762	1	1374	3	0.15255
Jade3	4	0.95169	0.91804	0.98272	18379	0	0	0.028216	0.095762	1	1375	2	0.34678
Cyp2d11	4	0.83111	0.71166	0.900786	15545	0	0	0.028251	0.095762	1	1376	1	0.44224
Vgll1	4	0.22262	0.14809	0.509756	5698	2	-0.26469	0.0283	0.095762	1	1377	2	0.29246
Defb29	4	0.97782	0.96302	0.995951	19017	0	0	0.028347	0.096238	1	1378	3	0.16335
Zfp516	4	0.86805	0.77898	0.932545	16416	0	0	0.028349	0.096238	1	1379	1	0.51015
Plat	4	0.83103	0.71166	0.900786	15541	0	0	0.028366	0.096238	1	1380	2	0.31869
Pet100	4	0.45434	0.35139	0.697292	9877	1	-0.39316	0.028399	0.096238	1	1381	1	0.51396
Rps25	4	0.46603	0.35672	0.700367	9986	1	-0.44725	0.028441	0.096239	1	1382	2	0.49858
Krtap16-1	4	0.02188	0.0080187	0.089641	1755	2	-0.41274	0.028448	0.096239	1	1383	1	0.79343
Olfr1178	4	0.99716	0.99374	1	19535	0	0	0.028476	0.096239	1	1384	3	0.14859
Cdc34	4	0.7691	0.61614	0.854532	14162	1	-0.19905	0.028497	0.096239	1	1385	1	0.50896
Ppfia3	4	0.90423	0.84013	0.954053	17291	0	0	0.028541	0.096663	1	1386	3	0.18933
Lyzl4	4	0.98372	0.97159	0.99679	19171	0	0	0.028545	0.096663	1	1387	3	0.25995
Pcnp	4	0.12432	0.07581	0.361856	4113	2	-0.43774	0.028546	0.096663	1	1388	1	0.47981
Paqr5	4	0.82898	0.70688	0.898095	15492	0	0	0.028561	0.096663	1	1389	3	0.20837
Sh2d1b1	4	0.88078	0.79667	0.937026	16721	0	0	0.028563	0.096663	1	1390	2	0.34281
Sik3	4	0.9503	0.9162	0.982211	18347	0	0	0.028592	0.096663	1	1391	3	0.34712
Vmn2r103	4	0.6064	0.46923	0.797865	11558	1	-0.1932	0.028596	0.096663	1	1392	1	0.45391
Ube2j2	4	0.12918	0.078066	0.367539	4177	1	-0.55151	0.02861	0.096663	1	1393	2	0.44605
Cradd	4	0.99142	0.98258	0.997024	19389	0	0	0.028639	0.096663	1	1394	2	0.32297
Klhdc4	4	0.87719	0.79417	0.937026	16629	0	0	0.028688	0.096664	1	1395	3	0.20242
Ebf3	4	0.53442	0.41668	0.762973	10704	1	-0.18254	0.028694	0.096664	1	1396	1	0.68138
Olfr347	4	0.88753	0.81315	0.945102	16892	0	0	0.028771	0.096664	1	1397	3	0.18046
Vmn2r113	4	0.33801	0.24654	0.601003	8042	1	-0.3372	0.02879	0.096664	1	1398	2	0.32436
Pif1	3	0.95836	0.93571	0.990117	18537	0	0	0.028855	0.075196	1	1399	2	0.25815
Dmrtc1b	4	0.88643	0.81085	0.945102	16863	0	0	0.028856	0.097104	1	1400	3	0.15227
Ly6g6f	4	0.80583	0.66304	0.867719	14942	0	0	0.028861	0.097105	1	1401	3	0.19317
Zfp746	4	0.22183	0.14565	0.504235	5683	1	-0.47091	0.028884	0.097549	1	1402	2	0.36446
Slc2a4	4	0.71388	0.55993	0.831002	13138	1	-0.18302	0.028891	0.09755	1	1403	2	0.42974
Gm3336	4	0.84843	0.74479	0.918669	15937	0	0	0.028894	0.09755	1	1404	2	0.31442
Sec61b	4	0.37647	0.29002	0.642573	8850	1	-0.36756	0.028991	0.098455	1	1405	3	0.20231
Spidr	4	0.97898	0.96531	0.995951	19049	0	0	0.029016	0.098455	1	1406	3	0.23332
C4b	4	0.34023	0.25218	0.611731	8085	2	-0.1957	0.029017	0.098455	1	1407	2	0.37492
Fam160b2	4	0.82597	0.70529	0.898095	15408	0	0	0.029039	0.098455	1	1408	1	0.52199
Gpat2	4	0.96681	0.94523	0.990117	18757	0	0	0.029057	0.098455	1	1409	3	0.29737
Gkn1	4	0.96854	0.9466	0.990603	18800	0	0	0.029062	0.098455	1	1410	3	0.28606
Fcrlb	4	0.88216	0.80034	0.9396	16759	0	0	0.029088	0.098455	1	1411	2	0.32237
Smim8	4	0.83988	0.72552	0.906612	15751	0	0	0.029092	0.098455	1	1412	3	0.22151
Olfr424	4	0.69224	0.54006	0.828068	12796	1	-0.15751	0.029102	0.098455	1	1413	2	0.25252
Btbd7	4	0.11914	0.072331	0.347019	4036	2	-0.35622	0.029112	0.098455	1	1414	2	0.35211
Rnpepl1	4	0.38609	0.29817	0.64523	9056	1	-0.30077	0.029137	0.098455	1	1415	1	0.69183
Lce1m	4	0.37948	0.29188	0.642573	8911	2	-0.14382	0.029178	0.098455	1	1416	2	0.25864
Lpar6	4	0.99645	0.99193	0.999861	19519	0	0	0.029188	0.098455	1	1417	3	0.17915
Cidea	4	0.41562	0.324	0.667862	9533	1	-0.43698	0.029236	0.098455	1	1418	1	0.48254
Gaa	4	0.95521	0.92848	0.988101	18461	0	0	0.029238	0.098455	1	1419	3	0.17505
Hcrt	4	0.96225	0.93896	0.990117	18626	0	0	0.029245	0.098455	1	1420	2	0.44102
Qrfp	4	0.77032	0.61791	0.854532	14192	1	-0.20079	0.029263	0.098455	1	1421	3	0.24157
Rnf207	4	0.94254	0.90149	0.975245	18169	0	0	0.029273	0.098455	1	1422	3	0.3276
Hltf	4	0.73723	0.57637	0.833157	13544	1	-0.15475	0.029285	0.098455	1	1423	2	0.33259
C5ar2	4	0.56928	0.44572	0.787498	11107	1	-0.28333	0.029334	0.098455	1	1424	1	0.7254
Chrnb3	4	0.81098	0.66485	0.868005	15064	0	0	0.02934	0.098455	1	1425	2	0.33507
Galr2	4	0.44821	0.34413	0.688654	9826	1	-0.23127	0.029369	0.098455	1	1426	2	0.28017
Trim21	4	0.98102	0.96689	0.996046	19099	0	0	0.02937	0.098455	1	1427	3	0.22271
Cyp4f13	4	0.86472	0.77238	0.929517	16329	0	0	0.0294	0.098455	1	1428	3	0.19279
Gjc3	4	0.43269	0.335	0.675732	9688	1	-0.22487	0.029432	0.098455	1	1429	2	0.36506
Slc7a8	4	0.99476	0.98827	0.99852	19470	0	0	0.029433	0.098455	1	1430	3	0.20051
Eif2ak3	4	0.90553	0.84013	0.954053	17316	0	0	0.029433	0.098455	1	1431	3	0.18605
Ndrg2	4	0.61497	0.47831	0.803721	11674	1	-0.26989	0.029454	0.098455	1	1432	3	0.38065
Pilra	4	0.95563	0.92848	0.988101	18471	0	0	0.029482	0.098455	1	1433	1	0.46245
Gbgt1	4	0.81549	0.67542	0.87605	15167	0	0	0.029531	0.098455	1	1434	2	0.45023
Gm4861	4	0.98319	0.97132	0.99679	19159	0	0	0.02958	0.098944	1	1435	2	0.29464
Shcbp1	4	0.98964	0.98073	0.997024	19334	0	0	0.029598	0.098944	1	1436	3	0.22955
4833439L19Rik	4	0.665	0.51843	0.823186	12373	1	-0.14474	0.029618	0.098944	1	1437	3	0.2303
Dpyd	4	0.99427	0.98752	0.99848	19459	0	0	0.029624	0.098944	1	1438	3	0.19552
Ptprr	4	0.44618	0.34232	0.685309	9815	1	-0.30813	0.029639	0.098944	1	1439	3	0.21483
Il25	4	0.83814	0.72404	0.905627	15702	0	0	0.029667	0.098944	1	1440	3	0.22297
Aplp2	4	0.99569	0.99004	0.998774	19500	0	0	0.029674	0.098944	1	1441	3	0.17202
Olfr33	4	0.96431	0.94142	0.990117	18687	0	0	0.029678	0.098944	1	1442	2	0.41753
Rab38	4	0.84974	0.74769	0.921617	15965	0	0	0.029703	0.098944	1	1443	3	0.19594
Cacng2	4	0.96361	0.94045	0.990117	18669	0	0	0.029713	0.098945	1	1444	3	0.17638
Msr1	4	0.35899	0.27281	0.630366	8476	2	-0.26179	0.029728	0.098945	1	1445	1	0.61796
Fut2	4	0.65449	0.51474	0.823186	12223	1	-0.17125	0.029731	0.098945	1	1446	3	0.2051
Tmem167	4	0.984	0.97188	0.99679	19180	0	0	0.029743	0.098945	1	1447	3	0.38859
Slc22a8	4	0.80126	0.65419	0.866571	14846	0	0	0.029751	0.098945	1	1448	3	0.21399
Epg5	4	0.26724	0.18617	0.554486	6586	2	-0.22846	0.02976	0.098945	1	1449	2	0.34793
Ccdc79	4	0.47111	0.36035	0.700367	10034	1	-0.27354	0.029777	0.098945	1	1450	2	0.45446
Mea1	4	0.84561	0.73897	0.91528	15884	0	0	0.029779	0.098945	1	1451	3	0.1839
Glt8d1	4	0.85558	0.75755	0.925479	16106	0	0	0.029807	0.098945	1	1452	3	0.25244
Trpc1	4	0.93922	0.89426	0.97253	18085	0	0	0.029833	0.098945	1	1453	3	0.19069
Mafb	4	0.86572	0.77372	0.930387	16355	0	0	0.029869	0.099399	1	1454	3	0.21637
Apol7a	4	0.10695	0.06653	0.340527	3838	2	-0.45672	0.029875	0.099399	1	1455	1	0.60834
Crebbp	4	0.51194	0.38574	0.725638	10445	1	-0.27207	0.029895	0.099399	1	1456	2	0.44935
Zic1	4	0.35701	0.27153	0.630366	8426	1	-0.31858	0.029924	0.099399	1	1457	2	0.2997
Ikzf4	4	0.92368	0.86674	0.959654	17740	0	0	0.029924	0.099399	1	1458	1	0.41404
Gmeb1	4	0.74802	0.58366	0.834625	13758	1	-0.13647	0.029972	0.099399	1	1459	2	0.41036
Abcb4	4	0.94661	0.9084	0.978682	18265	0	0	0.029981	0.099399	1	1460	2	0.38992
Tcf20	4	0.9634	0.93995	0.990117	18663	0	0	0.029981	0.099399	1	1461	3	0.19498
Txndc2	4	0.78933	0.63965	0.861231	14592	1	-0.13943	0.030027	0.099399	1	1462	3	0.18778
Zmpste24	4	0.90072	0.83611	0.954053	17208	0	0	0.030029	0.099399	1	1463	2	0.38401
Tsnax	4	0.9381	0.89199	0.971599	18048	0	0	0.030033	0.099399	1	1464	3	0.17548
Pcdhb4	4	0.2536	0.17426	0.543344	6311	1	-0.4738	0.030049	0.099399	1	1465	2	0.31166
Thap3	4	0.98495	0.97404	0.996836	19214	0	0	0.030058	0.099399	1	1466	2	0.27269
Ago3	4	0.96961	0.94881	0.991327	18826	0	0	0.030069	0.099399	1	1467	3	0.25268
Tnnc1	4	0.28798	0.20367	0.564707	7020	1	-0.38505	0.030087	0.099935	1	1468	2	0.31968
Cfh	4	0.48776	0.37123	0.715312	10195	1	-0.27508	0.03017	0.099935	1	1469	2	0.41572
Sfrp1	4	0.3226	0.2313	0.585707	7715	2	-0.24256	0.030203	0.099935	1	1470	2	0.25904
Podxl	4	0.96013	0.93597	0.990117	18579	0	0	0.030212	0.099935	1	1471	2	0.25782
Tcf4	4	0.92925	0.87364	0.962267	17867	0	0	0.030219	0.099936	1	1472	2	0.35324
Fndc1	4	0.14354	0.091533	0.409398	4371	1	-0.58091	0.030241	0.099936	1	1473	2	0.39828
Hoxb2	4	0.85619	0.76168	0.927091	16125	0	0	0.030264	0.099936	1	1474	3	0.18853
Otx2	4	0.74299	0.57999	0.833157	13657	1	-0.19399	0.030318	0.099936	1	1475	1	0.75154
1700019N19Rik	4	0.8931	0.82212	0.949361	17026	0	0	0.030338	0.099936	1	1476	2	0.31821
Skor2	4	0.7446	0.58183	0.833157	13688	1	-0.20664	0.030367	0.1004	1	1477	1	0.4664
Mzf1	4	0.36674	0.28055	0.635273	8656	1	-0.34451	0.030378	0.1004	1	1478	3	0.16561
Pard3b	4	0.98657	0.9758	0.996918	19253	0	0	0.030386	0.1004	1	1479	2	0.39597
Scp2d1	4	0.94509	0.90564	0.977217	18226	0	0	0.030393	0.1004	1	1480	3	0.25062
Ggnbp1	4	0.86408	0.77114	0.929517	16313	0	0	0.030416	0.1004	1	1481	2	0.31096
Kctd9	4	0.6564	0.51474	0.823186	12256	1	-0.20308	0.030432	0.1004	1	1482	3	0.23462
Itfg3	4	0.31886	0.22802	0.584528	7643	1	-0.36459	0.030465	0.10091	1	1483	1	0.39329
Ube2h	4	0.83346	0.71795	0.905103	15593	0	0	0.030514	0.10091	1	1484	3	0.33839
Tmem243	4	0.90349	0.84013	0.954053	17274	0	0	0.030517	0.10091	1	1485	3	0.24343
Dnajb13	4	0.32484	0.23247	0.585707	7758	1	-0.27885	0.030549	0.10091	1	1486	3	0.30469
Asxl3	4	0.89674	0.83186	0.954053	17114	0	0	0.0306	0.10141	1	1487	2	0.32625
Ankrd34b	4	0.63814	0.50194	0.823048	11990	1	-0.20989	0.030613	0.10141	1	1488	1	0.48354
Caprin1	4	0.59035	0.45842	0.78966	11355	1	-0.33055	0.030662	0.10141	1	1489	2	0.42424
Kcnb2	4	0.84256	0.73003	0.907985	15813	0	0	0.030711	0.10141	1	1490	2	0.36561
Cbr4	4	0.87755	0.79417	0.937026	16640	0	0	0.030754	0.10188	1	1491	3	0.16518
Scgb1b2	4	0.75809	0.60358	0.851409	13939	1	-0.20649	0.030755	0.10188	1	1492	2	0.2506
Ext2	4	0.9931	0.98544	0.997709	19433	0	0	0.030835	0.10188	1	1493	3	0.1559
Lcp2	4	0.86199	0.76712	0.927091	16267	0	0	0.030843	0.10188	1	1494	2	0.30429
Slc11a2	4	0.044539	0.021714	0.184466	2304	3	-0.34836	0.030858	0.10188	1	1495	1	0.45316
Nipal1	4	0.76402	0.6126	0.854532	14061	1	-0.12749	0.030908	0.10233	1	1496	1	0.55752
Hilpda	4	0.84796	0.7419	0.91649	15926	0	0	0.03094	0.10233	1	1497	3	0.18237
Smyd5	4	0.9815	0.96844	0.99679	19112	0	0	0.030945	0.10233	1	1498	3	0.21756
Gm614	4	0.71305	0.5581	0.831002	13122	1	-0.1926	0.030961	0.10233	1	1499	3	0.29469
Pck2	4	0.08028	0.047032	0.290085	3165	2	-0.43038	0.031087	0.10284	1	1500	2	0.26571
Pcsk1	4	0.12626	0.076944	0.366024	4134	2	-0.28666	0.031104	0.10284	1	1501	1	0.3605
Ajuba	4	0.99152	0.98278	0.997024	19393	0	0	0.031107	0.10284	1	1502	3	0.21292
Kras	4	0.64002	0.50376	0.823186	12017	1	-0.21388	0.031139	0.10331	1	1503	3	0.27104
Tbc1d25	4	0.51457	0.38933	0.730019	10478	1	-0.29432	0.031144	0.10331	1	1504	3	0.22104
Vmn2r73	4	0.9968	0.9932	1	19525	0	0	0.031165	0.10331	1	1505	3	0.16244
Pbx2	4	0.83575	0.721	0.905103	15648	0	0	0.031184	0.10331	1	1506	2	0.31357
Uchl5	4	0.50666	0.38035	0.71955	10394	1	-0.2735	0.031204	0.10331	1	1507	2	0.31971
Kng1	4	0.88088	0.79667	0.937026	16725	0	0	0.031212	0.10331	1	1508	3	0.14807
Hhipl1	4	0.82201	0.68736	0.883326	15312	0	0	0.031233	0.10331	1	1509	2	0.31473
Cdh1	4	0.7447	0.58183	0.833157	13691	1	-0.18682	0.031252	0.10331	1	1510	2	0.35324
Phox2b	4	0.6038	0.46746	0.796928	11531	1	-0.22167	0.031263	0.10331	1	1511	2	0.2723
Cyp3a41a	4	0.1806	0.11705	0.455746	4992	1	-0.57424	0.031268	0.10331	1	1512	3	0.22962
Pla2g2e	4	0.39502	0.31145	0.658971	9246	2	-0.13948	0.031301	0.10331	1	1513	1	0.72107
Nptxr	4	0.15211	0.097238	0.421126	4510	1	-0.52243	0.031318	0.10331	1	1514	3	0.24081
Rnf135	4	0.79819	0.65419	0.866571	14777	1	-0.093672	0.03135	0.10331	1	1515	1	0.60448
Arhgap4	4	0.83819	0.72404	0.905627	15703	0	0	0.031389	0.10331	1	1516	3	0.23943
Plscr4	4	0.99104	0.982	0.997024	19375	0	0	0.031389	0.10331	1	1517	3	0.2799
Hectd3	4	0.3424	0.2554	0.6174	8129	2	-0.19535	0.031399	0.10331	1	1518	2	0.28904
Vmn1r25	4	0.99583	0.99041	0.998945	19505	0	0	0.031439	0.10331	1	1519	3	0.24547
Cngb3	4	0.40178	0.3186	0.6646	9373	1	-0.25483	0.031577	0.10483	1	1520	2	0.38296
Cypt4	4	0.89107	0.81769	0.947191	16981	0	0	0.031587	0.10483	1	1521	2	0.29923
Grm1	4	0.76164	0.609	0.85421	14017	1	-0.20179	0.031593	0.10483	1	1522	3	0.23192
Ttll5	4	0.92847	0.87194	0.961406	17851	0	0	0.031598	0.10483	1	1523	3	0.20138
Olfr267	4	0.98819	0.97769	0.996948	19295	0	0	0.031603	0.10483	1	1524	3	0.22497
Dcc	4	0.75051	0.58907	0.837722	13801	1	-0.14817	0.031645	0.10537	1	1525	1	0.60248
Cyp2a22	4	0.32793	0.23662	0.590147	7827	1	-0.41641	0.031694	0.10537	1	1526	1	0.75747
Vmn1r216	4	0.55267	0.43491	0.781869	10927	1	-0.23796	0.03189	0.10588	1	1527	1	0.54189
Nyx	4	0.6536	0.51474	0.823186	12201	1	-0.21123	0.031895	0.10642	1	1528	3	0.19428
Ndufs3	4	0.14459	0.092221	0.409398	4394	2	-0.24867	0.031902	0.10642	1	1529	2	0.28988
Tmem53	4	0.87161	0.78286	0.93378	16494	0	0	0.031906	0.10642	1	1530	3	0.25278
Acp1	4	0.98452	0.97272	0.996836	19196	0	0	0.031988	0.10642	1	1531	2	0.30382
Sbsn	4	0.58051	0.45108	0.787722	11230	1	-0.23508	0.032001	0.10642	1	1532	2	0.2349
Hkdc1	4	0.52448	0.40389	0.751157	10572	1	-0.20758	0.032037	0.10642	1	1533	1	0.57874
Mettl7b	4	0.90404	0.84013	0.954053	17287	0	0	0.032071	0.10642	1	1534	2	0.43088
Spink10	4	0.82741	0.70529	0.898095	15448	0	0	0.03215	0.10642	1	1535	2	0.33799
Bmpr2	4	0.75342	0.59444	0.842507	13847	1	-0.14236	0.032283	0.10691	1	1536	1	0.42439
Map3k4	4	0.62547	0.48745	0.81248	11798	1	-0.19965	0.032291	0.10691	1	1537	3	0.24326
Gm21379	4	0.97095	0.95132	0.991327	18854	0	0	0.032297	0.10691	1	1538	3	0.19378
Mov10	4	0.75826	0.60358	0.851409	13945	1	-0.16325	0.032308	0.10691	1	1539	3	0.17469
Txndc16	4	0.38626	0.29817	0.64523	9059	1	-0.30848	0.032364	0.10691	1	1540	3	0.14617
Klk1b21	4	0.94688	0.90908	0.978698	18274	0	0	0.032368	0.10691	1	1541	2	0.39682
Cntn3	4	0.6071	0.46923	0.797865	11566	1	-0.24057	0.032377	0.10691	1	1542	3	0.19802
Rcor1	4	0.068951	0.03709	0.25172	2895	3	-0.22902	0.03243	0.10972	1	1543	1	0.32448
Ttll3	4	0.82771	0.70688	0.898095	15457	0	0	0.032464	0.10973	1	1544	3	0.17647
Atf1	4	0.37439	0.28875	0.642573	8809	1	-0.36784	0.032479	0.10973	1	1545	1	0.53548
Cd72	4	0.99473	0.98812	0.99852	19468	0	0	0.032488	0.11019	1	1546	2	0.27782
Bmp3	4	0.16396	0.10802	0.446741	4693	2	-0.37698	0.032498	0.11019	1	1547	2	0.2987
Fut11	4	0.89722	0.83186	0.954053	17125	0	0	0.032518	0.11019	1	1548	2	0.23649
Agrn	4	0.92315	0.86582	0.959654	17727	0	0	0.032528	0.11019	1	1549	2	0.32215
Tgm3	4	0.29672	0.21139	0.573601	7210	2	-0.22419	0.032577	0.11067	1	1550	2	0.32226
Crim1	4	0.27877	0.19934	0.564707	6822	1	-0.3648	0.032588	0.11067	1	1551	3	0.21871
Pcdha8	4	0.8266	0.70529	0.898095	15425	0	0	0.032609	0.11067	1	1552	3	0.19099
Dscc1	4	0.32465	0.23247	0.585707	7756	1	-0.41559	0.032627	0.11067	1	1553	2	0.48656
Olfr309	4	0.65709	0.51474	0.823186	12267	1	-0.27016	0.032636	0.11067	1	1554	3	0.27025
Noxa1	4	0.8324	0.71481	0.902745	15572	0	0	0.032638	0.11067	1	1555	2	0.25311
Olfr1051	4	0.98858	0.97883	0.997024	19305	0	0	0.032658	0.11067	1	1556	2	0.27794
Gsap	4	0.84773	0.74041	0.91528	15921	0	0	0.032661	0.11067	1	1557	3	0.2462
Ptn	4	0.20709	0.13162	0.475263	5442	1	-0.50765	0.032661	0.11067	1	1558	3	0.25664
Trappc6a	4	0.97323	0.9538	0.992075	18916	0	0	0.032668	0.11067	1	1559	2	0.38073
Tacr1	4	0.54547	0.42763	0.774377	10829	1	-0.31866	0.032678	0.11067	1	1560	2	0.40784
Col11a1	4	0.89238	0.821	0.949361	17007	0	0	0.032718	0.11067	1	1561	2	0.33629
Slc30a8	4	0.41485	0.324	0.667862	9526	1	-0.23138	0.032725	0.11067	1	1562	2	0.4447
Smim5	4	0.6848	0.53469	0.82659	12681	1	-0.23465	0.032755	0.11115	1	1563	3	0.2218
Trim59	4	0.81683	0.68055	0.880332	15199	0	0	0.032769	0.11116	1	1564	3	0.19768
Klc3	4	0.96661	0.94523	0.990117	18751	0	0	0.032774	0.11116	1	1565	2	0.3654
Micu2	4	0.28206	0.20043	0.564707	6901	2	-0.30707	0.032778	0.11116	1	1566	2	0.41083
Chil6	4	0.57101	0.44572	0.787498	11119	1	-0.29217	0.032804	0.11163	1	1567	3	0.33153
Isg20l2	4	0.16614	0.10878	0.446741	4739	1	-0.61864	0.032823	0.11163	1	1568	1	0.41092
Lysmd3	4	0.97654	0.96056	0.994894	18984	0	0	0.032831	0.11163	1	1569	3	0.21973
Olfr874	4	0.96042	0.93648	0.990117	18583	0	0	0.032837	0.11163	1	1570	3	0.25992
Hes3	4	0.37519	0.29002	0.642573	8822	2	-0.1632	0.032898	0.11212	1	1571	2	0.31185
Abhd16a	4	0.84369	0.73453	0.911786	15841	0	0	0.032945	0.11315	1	1572	3	0.14807
Samhd1	4	0.31535	0.22359	0.57967	7574	2	-0.16292	0.032946	0.11315	1	1573	1	0.5471
Zfp326	4	0.43117	0.335	0.675732	9673	1	-0.29014	0.032968	0.11315	1	1574	2	0.43345
Gramd4	4	0.90604	0.84117	0.954053	17333	0	0	0.032978	0.11315	1	1575	2	0.32721
Zfp760	4	0.072458	0.042692	0.27922	2980	3	-0.24891	0.033019	0.11315	1	1576	1	0.59173
Olfr348	4	0.97117	0.95174	0.991327	18859	0	0	0.033038	0.11315	1	1577	2	0.34094
Ly6g6d	4	0.094444	0.057871	0.323931	3510	3	-0.16192	0.033068	0.11315	1	1578	1	0.52647
Cnbp	4	0.90731	0.84315	0.954773	17360	0	0	0.033098	0.11315	1	1579	2	0.34015
Tmed1	4	0.072416	0.042692	0.27922	2978	2	-0.41064	0.033117	0.11315	1	1580	1	0.39758
Ampd1	4	0.87011	0.78157	0.933773	16458	0	0	0.033128	0.11315	1	1581	3	0.18302
Chst11	4	0.16088	0.10183	0.428725	4647	1	-0.40636	0.033147	0.11315	1	1582	3	0.15534
Dynap	4	0.62919	0.49291	0.81668	11856	1	-0.21029	0.033149	0.11315	1	1583	2	0.33902
Wtap	4	0.94357	0.90149	0.975245	18188	0	0	0.033158	0.11315	1	1584	3	0.20018
Cyp3a13	4	0.92343	0.86674	0.959654	17732	0	0	0.033159	0.11315	1	1585	2	0.35305
Abcg2	4	0.50017	0.37671	0.716739	10318	1	-0.27123	0.033166	0.11315	1	1586	1	0.52391
Cxcl15	4	0.52456	0.40389	0.751157	10573	1	-0.33472	0.033169	0.11315	1	1587	3	0.13689
Tceanc2	4	0.97788	0.96336	0.995951	19020	0	0	0.033169	0.11315	1	1588	2	0.31697
Memo1	4	0.61512	0.47831	0.803721	11677	1	-0.2277	0.033189	0.11315	1	1589	2	0.44832
Cd3g	4	0.7215	0.56173	0.831287	13272	1	-0.19335	0.033201	0.11315	1	1590	3	0.26433
Asprv1	4	0.86996	0.78157	0.933773	16457	0	0	0.033289	0.11368	1	1591	2	0.40059
Tns2	4	0.69481	0.54189	0.829567	12843	1	-0.15169	0.033363	0.11417	1	1592	2	0.35515
Cadps	4	0.91275	0.84909	0.955176	17484	0	0	0.03339	0.11417	1	1593	2	0.28986
Olfr161	4	0.8972	0.83186	0.954053	17124	0	0	0.033412	0.11417	1	1594	1	0.59474
Mamdc2	4	0.46939	0.35851	0.700367	10021	1	-0.28176	0.033431	0.11417	1	1595	3	0.25957
Tctex1d2	4	0.80394	0.65952	0.867719	14908	0	0	0.033461	0.11417	1	1596	1	0.60938
Olfr196	4	0.81174	0.66663	0.868897	15081	0	0	0.03351	0.11417	1	1597	1	0.73619
Gm572	4	0.28958	0.20367	0.564707	7060	1	-0.30672	0.033542	0.11417	1	1598	2	0.34563
Ercc6l	4	0.14143	0.088745	0.401764	4342	2	-0.33521	0.033559	0.11417	1	1599	1	0.61497
Rtl1	4	0.38131	0.29318	0.643635	8951	2	-0.25668	0.033592	0.11417	1	1600	2	0.39745
Ptms	4	0.7804	0.63241	0.858299	14402	1	-0.15723	0.033608	0.11469	1	1601	2	0.53237
Gpr1	4	0.83654	0.721	0.905103	15668	0	0	0.033613	0.11469	1	1602	3	0.25841
Olfr1054	4	0.88646	0.81085	0.945102	16864	0	0	0.033629	0.11469	1	1603	3	0.24136
Rnf5	4	0.81292	0.66846	0.869896	15112	0	0	0.033633	0.11469	1	1604	2	0.38543
Aqp1	4	0.84813	0.7419	0.91649	15929	0	0	0.033648	0.11469	1	1605	2	0.3043
Nbea	4	0.90384	0.84013	0.954053	17282	0	0	0.033657	0.11469	1	1606	1	0.61964
Bod1l	4	0.93969	0.89497	0.97253	18104	0	0	0.033751	0.1147	1	1607	3	0.26234
Lefty1	4	0.43845	0.335	0.675732	9740	1	-0.28207	0.033755	0.1147	1	1608	1	0.60948
Zfyve21	4	0.93544	0.88899	0.971069	17997	0	0	0.033825	0.1147	1	1609	2	0.2743
Gm20865	4	0.6132	0.47831	0.803721	11648	1	-0.35077	0.03385	0.11518	1	1610	3	0.26994
Ramp1	4	0.93816	0.89199	0.971599	18052	0	0	0.033856	0.11518	1	1611	2	0.27208
Ppbp	4	0.98383	0.97188	0.99679	19174	0	0	0.033861	0.11518	1	1612	3	0.37025
Cux1	4	0.83752	0.72253	0.905627	15688	0	0	0.033889	0.11518	1	1613	3	0.24126
Rhbdd2	4	0.59191	0.45842	0.78966	11377	1	-0.19487	0.0339	0.11518	1	1614	3	0.20687
Gja4	4	0.38119	0.29318	0.643635	8950	2	-0.1921	0.033902	0.11518	1	1615	2	0.33094
Amz1	4	0.97459	0.95692	0.994003	18941	0	0	0.033927	0.11518	1	1616	3	0.19037
Olfr366	4	0.68014	0.52923	0.823313	12602	1	-0.19471	0.033951	0.11518	1	1617	1	0.42045
Capn1	4	0.64346	0.50744	0.823186	12069	1	-0.1708	0.033955	0.11518	1	1618	3	0.15534
Ugcg	4	0.31781	0.22688	0.584189	7614	2	-0.21731	0.034	0.11624	1	1619	1	0.41151
Olfr658	4	0.91237	0.84809	0.95491	17477	0	0	0.034018	0.11624	1	1620	2	0.27453
Rnf144b	4	0.86029	0.76712	0.927091	16226	0	0	0.034027	0.11624	1	1621	3	0.29036
T	4	0.65499	0.51474	0.823186	12229	1	-0.18074	0.034049	0.11624	1	1622	2	0.44006
Mcm8	4	0.91959	0.86229	0.959654	17643	0	0	0.034074	0.11624	1	1623	3	0.66255
Th	4	0.16379	0.10802	0.446741	4692	1	-0.54172	0.03411	0.1168	1	1624	2	0.42582
Eaf2	4	0.98681	0.97628	0.996918	19257	0	0	0.034138	0.1168	1	1625	3	0.27538
H2-M3	4	0.60823	0.47105	0.799579	11580	1	-0.26572	0.034147	0.1168	1	1626	1	0.50131
Psd3	4	0.74754	0.58366	0.834625	13750	1	-0.17406	0.034171	0.1168	1	1627	2	0.97083
1600014K23Rik	4	0.89433	0.82436	0.950826	17057	0	0	0.034196	0.1168	1	1628	1	0.35345
Dusp7	4	0.3992	0.31462	0.663043	9320	2	-0.22083	0.034212	0.1168	1	1629	2	0.27695
Vmn2r118	4	0.97709	0.96163	0.995741	18997	0	0	0.034232	0.1168	1	1630	2	0.2898
Pgr15l	4	0.92217	0.86409	0.959654	17706	0	0	0.034255	0.1168	1	1631	3	0.16191
Elovl4	4	0.75595	0.59995	0.847258	13901	1	-0.15758	0.034294	0.11732	1	1632	2	0.29167
1810046K07Rik	4	0.66231	0.51843	0.823186	12340	1	-0.1812	0.034311	0.11732	1	1633	3	0.22861
Agtr1a	4	0.58708	0.45842	0.78966	11315	1	-0.19971	0.034343	0.11732	1	1634	2	0.37633
C1ql2	4	0.73886	0.5782	0.833157	13571	1	-0.18064	0.034344	0.11732	1	1635	2	0.31616
Plk5	4	0.90244	0.83916	0.954053	17251	0	0	0.034367	0.11732	1	1636	3	0.20256
Tyw1	4	0.98493	0.97404	0.996836	19211	0	0	0.034386	0.11732	1	1637	3	0.18457
Ino80c	4	0.87895	0.79544	0.937026	16671	0	0	0.034392	0.11732	1	1638	2	0.31446
1700003F12Rik	4	0.58664	0.45842	0.78966	11309	1	-0.21	0.034428	0.11732	1	1639	3	0.18972
Plxnc1	4	0.62699	0.49111	0.815746	11821	1	-0.2273	0.034457	0.11732	1	1640	2	0.43418
Nrp1	4	0.88471	0.80625	0.943387	16819	0	0	0.034464	0.11732	1	1641	3	0.22776
Krt40	4	0.94439	0.90426	0.977217	18206	0	0	0.034484	0.11732	1	1642	3	0.20541
Usp24	4	0.99509	0.98879	0.99852	19481	0	0	0.034517	0.11732	1	1643	3	0.25074
Metrnl	4	0.9342	0.88667	0.970802	17965	0	0	0.034518	0.11732	1	1644	2	0.25138
Olfr697	4	0.66875	0.52201	0.823313	12425	1	-0.23344	0.034539	0.11732	1	1645	1	0.42585
4930524N10Rik	4	0.46254	0.35501	0.700019	9951	1	-0.38676	0.034588	0.11732	1	1646	1	0.46707
Eps15	4	0.91392	0.85109	0.955176	17519	0	0	0.03461	0.11732	1	1647	2	0.34603
Syne4	4	0.44392	0.33871	0.679731	9792	1	-0.25951	0.034637	0.11785	1	1648	1	0.53825
Irak1bp1	4	0.74574	0.58183	0.833157	13713	1	-0.14738	0.034641	0.11785	1	1649	3	0.18369
Tcl1b5	4	0.814	0.67197	0.873593	15137	0	0	0.034641	0.11785	1	1650	2	0.28322
Lbhd1	4	0.66956	0.52201	0.823313	12435	1	-0.38487	0.034652	0.11785	1	1651	3	0.33326
Tdrp	4	0.14488	0.092221	0.409398	4400	1	-0.93987	0.034669	0.11785	1	1652	3	0.13418
Rit1	4	0.34257	0.2554	0.6174	8134	2	-0.16717	0.034682	0.11785	1	1653	2	0.37552
Tpbg	4	0.24402	0.16682	0.535251	6120	1	-0.45043	0.034686	0.11785	1	1654	1	0.48146
Cers6	4	0.40103	0.3186	0.6646	9359	1	-0.31181	0.034692	0.11785	1	1655	2	0.25756
Dusp19	4	0.72373	0.56355	0.83205	13306	1	-0.14586	0.034754	0.11785	1	1656	2	0.27641
Txlna	4	0.67951	0.52923	0.823313	12592	1	-0.17592	0.034784	0.11785	1	1657	1	0.67099
Prss32	4	0.99697	0.99339	1	19531	0	0	0.034809	0.11841	1	1658	3	0.17305
S100a10	4	0.98996	0.98138	0.997024	19348	0	0	0.034833	0.11841	1	1659	2	0.31994
Rbbp8nl	4	0.93713	0.89126	0.971599	18031	0	0	0.034843	0.11841	1	1660	3	0.1235
Glul	4	0.85069	0.75476	0.924709	15985	0	0	0.034882	0.11841	1	1661	1	0.42125
Tpst1	4	0.63289	0.49834	0.821965	11910	1	-0.23519	0.034931	0.11899	1	1662	2	0.29045
Ccdc175	4	0.98029	0.96627	0.995951	19079	0	0	0.034949	0.11899	1	1663	2	0.28901
Pum2	4	0.83471	0.71946	0.905103	15623	0	0	0.03498	0.11899	1	1664	2	0.36103
Rorb	4	0.91772	0.85863	0.959654	17606	0	0	0.03498	0.11899	1	1665	2	0.27987
Srpk3	4	0.96902	0.94791	0.990873	18817	0	0	0.035023	0.11899	1	1666	3	0.21585
Tmx4	4	0.98251	0.97048	0.99679	19141	0	0	0.035029	0.11899	1	1667	2	0.37001
Gm13139	4	0.96492	0.94142	0.990117	18704	0	0	0.035068	0.11899	1	1668	3	0.21125
Nat14	4	0.44518	0.3405	0.682622	9807	1	-0.26986	0.035127	0.11899	1	1669	2	0.30328
Papola	4	0.98603	0.97507	0.99691	19239	0	0	0.035165	0.11899	1	1670	3	0.21404
Unc79	4	0.86364	0.77114	0.929517	16306	0	0	0.03517	0.11899	1	1671	3	0.23332
Slc19a2	4	0.88352	0.80389	0.941175	16798	0	0	0.035204	0.11899	1	1672	3	0.17262
Kdm5d	4	0.99186	0.98426	0.997612	19397	0	0	0.035221	0.11899	1	1673	3	0.20428
Rdh11	4	0.96286	0.93896	0.990117	18643	0	0	0.035227	0.11899	1	1674	3	0.18973
Dbndd2	4	0.58685	0.45842	0.78966	11313	1	-0.25569	0.035258	0.11899	1	1675	2	0.34329
Tpsb2	4	0.82871	0.70688	0.898095	15487	0	0	0.035283	0.11899	1	1676	3	0.22001
Olfr549	4	0.56885	0.44389	0.786376	11102	1	-0.19333	0.035289	0.11899	1	1677	2	0.29649
Slc25a54	4	0.96385	0.94094	0.990117	18677	0	0	0.035329	0.11899	1	1678	3	0.26651
Tmem55a	4	0.44608	0.34232	0.685309	9813	1	-0.26462	0.035372	0.11899	1	1679	2	0.29973
Hand1	4	0.60017	0.46572	0.795262	11489	1	-0.17546	0.035372	0.11899	1	1680	1	0.50055
Krtap20-2	4	0.1733	0.11112	0.446741	4858	2	-0.45748	0.035382	0.11899	1	1681	2	0.29315
Tank	4	0.89772	0.83186	0.954053	17142	0	0	0.035431	0.11899	1	1682	3	0.27578
Xiap	4	0.87253	0.78416	0.934218	16519	0	0	0.035454	0.11899	1	1683	3	0.26888
Glb1l	4	0.80754	0.66304	0.867719	14985	0	0	0.03547	0.11899	1	1684	1	0.49775
Cotl1	4	0.99074	0.9816	0.997024	19368	0	0	0.035474	0.11899	1	1685	3	0.20953
Pnkd	4	0.86911	0.77898	0.932545	16438	0	0	0.035486	0.11899	1	1686	2	0.26832
AY761185	4	0.3212	0.22916	0.585707	7691	2	-0.33955	0.035519	0.11899	1	1687	1	0.43678
Blnk	4	0.82004	0.68568	0.882793	15272	0	0	0.035522	0.11899	1	1688	3	0.21919
Abcc12	4	0.21254	0.13629	0.483607	5545	2	-0.22753	0.035537	0.11899	1	1689	2	0.29979
Esrp2	4	0.87486	0.78674	0.934218	16575	0	0	0.035539	0.11899	1	1690	3	0.21359
2310035C23Rik	4	0.666	0.51843	0.823186	12388	1	-0.22379	0.035568	0.11899	1	1691	2	0.41542
Olfr911-ps1	4	0.88585	0.80858	0.943922	16850	0	0	0.035617	0.11899	1	1692	2	0.33765
Dgkb	4	0.70279	0.55278	0.831002	12968	1	-0.14063	0.035646	0.11899	1	1693	2	0.27359
Hic2	4	0.91941	0.86229	0.959654	17640	0	0	0.03567	0.11899	1	1694	3	0.20942
Lrfn4	4	0.40744	0.3222	0.66562	9466	1	-0.2801	0.035693	0.11899	1	1695	2	0.23466
Olfr561	4	0.97813	0.96336	0.995951	19029	0	0	0.035705	0.11899	1	1696	3	0.12116
Arfgef2	4	0.988	0.97769	0.996948	19291	0	0	0.035713	0.11899	1	1697	3	0.18846
Prss45	4	0.66849	0.52201	0.823313	12421	1	-0.31601	0.035724	0.11899	1	1698	2	0.22066
Fam221a	4	0.37045	0.28625	0.642573	8738	1	-0.27647	0.035796	0.11899	1	1699	3	0.2104
Pde3b	4	0.87692	0.79048	0.935779	16623	0	0	0.035802	0.11899	1	1700	3	0.3505
Mtmr10	4	0.41945	0.32588	0.670392	9562	1	-0.33841	0.035813	0.11899	1	1701	1	0.67187
Fkbp4	4	0.82281	0.69235	0.88881	15327	0	0	0.035823	0.11899	1	1702	2	0.28353
Pdxdc1	4	0.76653	0.61437	0.854532	14108	1	-0.15893	0.035849	0.11899	1	1703	2	0.358
Mplkip	4	0.53217	0.41668	0.762973	10670	1	-0.20689	0.035862	0.11899	1	1704	1	0.74755
Olfr724	4	0.97476	0.95766	0.994403	18945	0	0	0.035911	0.11899	1	1705	1	0.36385
Tas2r123	4	0.84972	0.74769	0.921617	15964	0	0	0.035911	0.11899	1	1706	2	0.2976
2410012M07Rik	4	0.36277	0.27608	0.630965	8564	1	-0.31624	0.035916	0.11899	1	1707	3	0.21307
H2-DMb1	4	0.98459	0.97325	0.996836	19201	0	0	0.03596	0.11899	1	1708	2	0.2721
Grrp1	4	0.98435	0.97242	0.99679	19190	0	0	0.036009	0.11899	1	1709	3	0.27504
Olfr1248	4	0.66116	0.51843	0.823186	12322	1	-0.26886	0.036051	0.11899	1	1710	3	0.22709
Slc1a3	4	0.88986	0.8143	0.945102	16949	0	0	0.036058	0.11899	1	1711	1	0.79584
Gusb	4	0.93917	0.89351	0.972232	18083	0	0	0.036107	0.11899	1	1712	1	0.38753
Pgm1	4	0.97584	0.9602	0.994894	18971	0	0	0.036135	0.11899	1	1713	3	0.19776
Igfbp5	4	0.14842	0.095076	0.419421	4457	2	-0.30039	0.036156	0.11899	1	1714	1	0.60461
Olfr1230	4	0.93469	0.88822	0.971069	17976	0	0	0.036214	0.11899	1	1715	2	0.3865
Hmgn5	4	0.85544	0.75755	0.925479	16099	0	0	0.036233	0.11899	1	1716	3	0.30967
4933433C11Rik	4	0.9319	0.88107	0.966499	17920	0	0	0.036253	0.11899	1	1717	1	0.47973
Taok1	4	0.86336	0.76978	0.929228	16300	0	0	0.036285	0.11899	1	1718	3	0.16644
Itpr1	4	0.52479	0.40389	0.751157	10575	1	-0.27083	0.036293	0.11899	1	1719	3	0.20228
Olfr169	4	0.9925	0.98478	0.997612	19416	0	0	0.036302	0.11899	1	1720	3	0.24127
Olfr1465	4	0.58801	0.45842	0.78966	11324	1	-0.26153	0.036313	0.11899	1	1721	3	0.21968
Prf1	4	0.9236	0.86674	0.959654	17738	0	0	0.036362	0.11899	1	1722	3	0.17554
Kcnh5	4	0.93628	0.88899	0.971069	18016	0	0	0.0364	0.11952	1	1723	1	0.44963
Tlcd2	4	0.81433	0.67369	0.874966	15144	0	0	0.036434	0.11952	1	1724	2	0.37554
Slc7a11	4	0.28677	0.20367	0.564707	6999	1	-0.43094	0.036455	0.11952	1	1725	2	0.30914
Det1	4	0.99546	0.98922	0.998556	19491	0	0	0.036464	0.11952	1	1726	3	0.22236
Nrgn	4	0.96677	0.94523	0.990117	18754	0	0	0.036469	0.11952	1	1727	3	0.19566
Stoml1	4	0.38144	0.29318	0.643635	8954	2	-0.098465	0.036476	0.11952	1	1728	2	0.31063
9530077C05Rik	4	0.88256	0.80154	0.9396	16770	0	0	0.036481	0.11952	1	1729	3	0.205
Ypel5	4	0.97292	0.95298	0.991327	18906	0	0	0.036498	0.11952	1	1730	1	0.38545
Nav3	4	0.87581	0.79048	0.935779	16595	0	0	0.036498	0.11952	1	1731	3	0.22935
Selo	4	0.98506	0.97404	0.996836	19219	0	0	0.036533	0.12012	1	1732	3	0.17117
Pfkl	4	0.97776	0.96268	0.995951	19015	0	0	0.036547	0.12073	1	1733	1	0.37898
Khdrbs2	4	0.94669	0.90908	0.978698	18268	0	0	0.03655	0.12073	1	1734	3	0.22045
Sh3bgrl3	4	0.89701	0.83186	0.954053	17120	0	0	0.036596	0.12073	1	1735	2	0.44309
Slc6a12	4	0.34258	0.2554	0.6174	8135	1	-0.59988	0.036603	0.12073	1	1736	3	0.17364
Vsx2	4	0.90591	0.84117	0.954053	17326	0	0	0.036614	0.12073	1	1737	3	0.19611
Sncg	4	0.36164	0.27608	0.630965	8540	2	-0.14561	0.036645	0.12073	1	1738	1	0.41906
Manea	4	0.9814	0.96844	0.99679	19110	0	0	0.036661	0.1212	1	1739	3	0.16766
Havcr1	4	0.68081	0.52923	0.823313	12615	1	-0.16302	0.036694	0.1212	1	1740	2	0.35383
Fgf1	4	0.98698	0.97628	0.996918	19263	0	0	0.036736	0.1212	1	1741	3	0.15149
Cryz	4	0.88022	0.79667	0.937026	16708	0	0	0.036743	0.1212	1	1742	1	0.49238
Olfr741	4	0.49094	0.37304	0.716739	10224	1	-0.30623	0.036792	0.1212	1	1743	2	0.32273
Mmp15	4	0.70216	0.55098	0.831002	12955	1	-0.13368	0.036817	0.1212	1	1744	2	0.62017
Impact	4	0.97862	0.96436	0.995951	19040	0	0	0.036835	0.1212	1	1745	3	0.21842
Arhgap12	4	0.3596	0.27281	0.630366	8490	1	-0.41947	0.036841	0.1212	1	1746	2	0.41312
Olfr1158	4	0.97614	0.9602	0.994894	18978	0	0	0.036858	0.1212	1	1747	3	0.22797
Zfp367	4	0.98982	0.98117	0.997024	19343	0	0	0.03687	0.1212	1	1748	3	0.23765
Tas2r126	4	0.78023	0.63241	0.858299	14398	1	-0.14865	0.036875	0.1212	1	1749	2	0.40439
Ptcd2	4	0.36103	0.27608	0.630965	8527	1	-0.40001	0.036885	0.1212	1	1750	2	0.43879
Slc5a10	4	0.22513	0.15145	0.51346	5737	2	-0.24327	0.03689	0.1212	1	1751	1	0.41315
Wdr63	4	0.90749	0.84315	0.954773	17366	0	0	0.036934	0.12171	1	1752	3	0.19022
Dcx	4	0.25205	0.17426	0.543344	6273	2	-0.23693	0.036938	0.12171	1	1753	1	0.4206
Gdpd5	4	0.74519	0.58183	0.833157	13700	1	-0.13606	0.036949	0.12171	1	1754	2	0.34231
Snx30	4	0.50425	0.37856	0.716794	10365	1	-0.30941	0.036959	0.12171	1	1755	2	0.39811
Ugt2b5	4	0.80056	0.65419	0.866571	14831	0	0	0.03697	0.12171	1	1756	2	0.32968
Zfp949	4	0.38658	0.29817	0.64523	9064	1	-0.30664	0.036987	0.12171	1	1757	1	0.37198
Tsr3	4	0.82255	0.69072	0.887186	15323	0	0	0.037085	0.12171	1	1758	1	0.42217
Ndst1	4	0.61155	0.47464	0.801658	11625	1	-0.2367	0.037086	0.12171	1	1759	3	0.18246
Khnyn	4	0.82327	0.6939	0.890518	15338	0	0	0.037104	0.12171	1	1760	3	0.1778
Unc5cl	4	0.98228	0.97019	0.99679	19133	0	0	0.037134	0.12171	1	1761	2	0.39528
Wrnip1	4	0.83179	0.71323	0.901679	15561	0	0	0.037183	0.1223	1	1762	1	0.45996
Ryr1	4	0.97552	0.95983	0.994894	18960	0	0	0.037185	0.1223	1	1763	3	0.21437
Sardh	4	0.94996	0.91491	0.981611	18338	0	0	0.037213	0.1229	1	1764	2	0.27069
Sdcbp	4	0.98817	0.97769	0.996948	19294	0	0	0.037221	0.1229	1	1765	3	0.13622
Olfr805	4	0.86524	0.77239	0.929517	16344	0	0	0.037232	0.1229	1	1766	1	0.37869
Gm14374	4	0.92176	0.86409	0.959654	17697	0	0	0.037232	0.1229	1	1767	3	0.23999
Vsig8	4	0.55292	0.43491	0.781869	10929	1	-0.27485	0.037262	0.1229	1	1768	3	0.17067
Map3k14	4	0.97893	0.96531	0.995951	19048	0	0	0.037297	0.1229	1	1769	3	0.29887
Prdm15	4	0.53642	0.41668	0.762973	10730	1	-0.31663	0.037305	0.1229	1	1770	2	0.31188
Sytl5	4	0.54963	0.43123	0.776759	10884	1	-0.17494	0.037318	0.1229	1	1771	2	0.22263
Glcci1	4	0.50054	0.37671	0.716739	10323	1	-0.25074	0.037379	0.1229	1	1772	2	0.35239
BC089491	4	0.89957	0.83505	0.954053	17180	0	0	0.037382	0.1229	1	1773	2	0.34075
Mip	4	0.87488	0.788	0.935148	16576	0	0	0.0374	0.12352	1	1774	3	0.14434
Ugt1a7c	4	0.3421	0.25424	0.615794	8120	1	-0.34996	0.037408	0.12352	1	1775	2	0.31066
Gmcl1	4	0.9713	0.95174	0.991327	18865	0	0	0.037414	0.12352	1	1776	3	0.15093
Fgf21	4	0.89724	0.83186	0.954053	17126	0	0	0.037428	0.12352	1	1777	1	0.59102
Fmn1	4	0.48025	0.36215	0.702562	10127	1	-0.31241	0.03745	0.12352	1	1778	3	0.20454
Olfr288	4	0.43066	0.335	0.675732	9669	1	-0.36228	0.037467	0.12352	1	1779	3	0.19344
Pih1d2	4	0.59465	0.45842	0.78966	11414	1	-0.17005	0.037499	0.12352	1	1780	2	0.34207
Cd22	4	0.78285	0.63241	0.858299	14456	1	-0.14793	0.03752	0.12352	1	1781	2	0.22244
Mogat1	4	0.32616	0.23247	0.585707	7789	2	-0.18031	0.037525	0.12352	1	1782	1	0.78953
Gm5741	4	0.71752	0.55993	0.831002	13199	1	-0.13917	0.03755	0.12352	1	1783	3	0.18342
Zfp609	4	0.88123	0.79793	0.93845	16734	0	0	0.037574	0.12352	1	1784	1	0.41607
Mvb12b	4	0.74148	0.57999	0.833157	13624	1	-0.12204	0.037605	0.12403	1	1785	2	0.21901
Olfr521	4	0.35996	0.27281	0.630366	8499	1	-0.33018	0.037615	0.12403	1	1786	2	0.32903
Cc2d1b	4	0.28215	0.20043	0.564707	6902	1	-0.3356	0.037656	0.12403	1	1787	3	0.19388
Rwdd1	4	0.64012	0.5056	0.823186	12018	1	-0.17061	0.037721	0.12403	1	1788	1	0.45914
Eif4ebp2	4	0.84174	0.72856	0.907985	15787	0	0	0.037753	0.12403	1	1789	3	0.18932
Fn3krp	4	0.9413	0.90007	0.975245	18143	0	0	0.03777	0.12403	1	1790	1	0.44294
Inhbb	4	0.98947	0.9803	0.997024	19326	0	0	0.03778	0.12403	1	1791	3	0.20598
Ear10	4	0.55133	0.43123	0.776759	10909	1	-0.33727	0.037857	0.12403	1	1792	3	0.20656
Rnf185	4	0.21736	0.14265	0.499923	5611	1	-0.36591	0.037895	0.12403	1	1793	3	0.20663
Pak4	4	0.41384	0.3222	0.66562	9517	1	-0.27165	0.037935	0.12454	1	1794	2	0.3147
Tnni3	4	0.77019	0.61791	0.854532	14189	1	-0.14902	0.037956	0.12454	1	1795	2	0.31194
Ido1	4	0.74579	0.58183	0.833157	13716	1	-0.15944	0.037965	0.12454	1	1796	2	0.40588
Ttc9b	4	0.44073	0.33687	0.676882	9766	1	-0.25033	0.037977	0.12454	1	1797	2	0.26771
Cadm3	4	0.84789	0.7419	0.91649	15924	0	0	0.038035	0.12454	1	1798	3	0.30108
Prrc2b	4	0.99477	0.98827	0.99852	19471	0	0	0.038047	0.12454	1	1799	3	0.14712
Olfr139	4	0.88757	0.81315	0.945102	16895	0	0	0.038063	0.12454	1	1800	1	0.47441
Tmem165	4	0.22404	0.15145	0.51346	5724	1	-0.57935	0.038064	0.12454	1	1801	3	0.22254
Acta2	4	0.98878	0.97883	0.997024	19309	0	0	0.038073	0.12454	1	1802	2	0.26328
Dhrs3	4	0.5495	0.43123	0.776759	10883	1	-0.20206	0.038095	0.12454	1	1803	2	0.28606
Pik3c2g	4	0.85189	0.75476	0.924709	16013	0	0	0.038106	0.12454	1	1804	3	0.2599
Fam102a	4	0.99037	0.9816	0.997024	19362	0	0	0.038112	0.12509	1	1805	2	0.30041
Lrfn1	4	0.50211	0.37671	0.716739	10339	1	-0.20204	0.038127	0.12509	1	1806	2	0.34316
Bmp15	4	0.34529	0.25903	0.623114	8178	1	-0.27414	0.03813	0.12509	1	1807	3	0.23939
Eea1	4	0.65573	0.51474	0.823186	12245	1	-0.18167	0.038161	0.12563	1	1808	2	0.47096
Odf3l2	4	0.83859	0.72404	0.905627	15712	0	0	0.038189	0.12563	1	1809	3	0.20355
Psmb10	4	0.79052	0.63965	0.861231	14611	1	-0.11582	0.038259	0.12563	1	1810	2	0.3092
Malt1	4	0.98544	0.97429	0.996892	19227	0	0	0.038276	0.12563	1	1811	3	0.2294
Fuom	4	0.73646	0.57637	0.833157	13527	1	-0.14581	0.038276	0.12563	1	1812	2	0.26165
Myl3	4	0.98459	0.97325	0.996836	19200	0	0	0.038291	0.12563	1	1813	3	0.21622
St14	4	0.7799	0.63059	0.858299	14396	1	-0.093566	0.038298	0.12614	1	1814	2	0.32313
Cd300a	4	0.83962	0.72552	0.906612	15742	0	0	0.038307	0.12614	1	1815	2	0.37409
Crebzf	4	0.88368	0.80389	0.941175	16804	0	0	0.038319	0.12614	1	1816	2	0.42826
Tmprss11b	4	0.86771	0.77898	0.932545	16403	0	0	0.038404	0.12614	1	1817	3	0.29786
Sag	4	0.85689	0.76447	0.927091	16142	0	0	0.038405	0.12614	1	1818	2	0.39194
Padi1	4	0.59124	0.45842	0.78966	11366	1	-0.18292	0.038405	0.12614	1	1819	1	0.53734
Ccdc105	4	0.74395	0.58183	0.833157	13677	1	-0.19009	0.038416	0.12614	1	1820	2	0.45729
E330017A01Rik	4	0.97607	0.9602	0.994894	18976	0	0	0.038454	0.12666	1	1821	2	0.36184
Vmn1r175	4	0.51279	0.38574	0.725638	10455	1	-0.24543	0.038503	0.12666	1	1822	1	0.57164
Ropn1l	4	0.91195	0.84809	0.95491	17466	0	0	0.038507	0.12666	1	1823	2	0.32265
Ccnb1ip1	4	0.99562	0.98991	0.998774	19497	0	0	0.038512	0.12666	1	1824	3	0.20247
Bckdk	4	0.94183	0.90007	0.975245	18156	0	0	0.038523	0.12666	1	1825	2	0.21486
Cxcl5	4	0.997	0.99348	1	19534	0	0	0.038535	0.12666	1	1826	3	0.1645
Kcnmb1	4	0.81207	0.66663	0.868897	15091	0	0	0.038544	0.12666	1	1827	3	0.22212
Dhx34	4	0.59232	0.45842	0.78966	11386	1	-0.20886	0.038552	0.12666	1	1828	1	0.59212
Parp4	4	0.98479	0.97352	0.996836	19206	0	0	0.038566	0.12666	1	1829	2	0.31974
Emc9	4	0.92764	0.87109	0.960954	17831	0	0	0.038586	0.12666	1	1830	3	0.19935
Kdelr1	4	0.24825	0.16883	0.535251	6202	2	-0.2313	0.038601	0.12721	1	1831	2	0.27164
Bcl7a	4	0.80984	0.66304	0.867719	15039	0	0	0.038609	0.12721	1	1832	2	0.3343
Zfp874b	4	0.8536	0.75476	0.924709	16056	0	0	0.038649	0.12721	1	1833	2	0.29838
Pygo1	4	0.11331	0.069278	0.344377	3956	2	-0.63872	0.038698	0.12721	1	1834	1	0.60292
Angpt1	4	0.89635	0.83186	0.954053	17103	0	0	0.038706	0.12721	1	1835	2	0.30374
Slc35e1	4	0.99331	0.98594	0.997986	19438	0	0	0.038721	0.12721	1	1836	3	0.25535
Dcaf10	4	0.7859	0.6342	0.858299	14520	1	-0.13539	0.038747	0.12721	1	1837	1	0.37256
Pmm1	4	0.99683	0.9932	1	19527	0	0	0.038757	0.12721	1	1838	3	0.16076
Foxe1	4	0.88563	0.80858	0.943922	16844	0	0	0.038763	0.12721	1	1839	3	0.21094
Olfr1497	4	0.69845	0.54913	0.831002	12898	1	-0.14754	0.038769	0.12721	1	1840	3	0.18549
Gm9047	4	0.83977	0.72552	0.906612	15747	0	0	0.038796	0.12721	1	1841	2	0.33519
1700019D03Rik	4	0.97593	0.9602	0.994894	18973	0	0	0.038817	0.12721	1	1842	3	0.23286
Trim32	4	0.99139	0.98258	0.997024	19386	0	0	0.038841	0.12782	1	1843	3	0.1545
Plau	4	0.65426	0.51474	0.823186	12220	1	-0.18431	0.038845	0.12782	1	1844	1	0.46597
Lfng	3	0.10244	0.057371	0.322855	3715	2	-0.22632	0.038865	0.093505	1	1845	1	0.67514
Olfr371	4	0.84279	0.73003	0.907985	15818	0	0	0.038894	0.12782	1	1846	2	0.2894
Nid2	4	0.98308	0.97104	0.99679	19156	0	0	0.038899	0.12782	1	1847	3	0.21997
Msx2	4	0.54119	0.4185	0.763044	10777	1	-0.17936	0.038943	0.12782	1	1848	1	0.49189
Omd	4	0.23988	0.16682	0.535251	6029	2	-0.22917	0.038943	0.12782	1	1849	2	0.35279
Olfr1222	4	0.506	0.37856	0.716794	10387	1	-0.28594	0.038956	0.12841	1	1850	3	0.22711
Birc7	4	0.79161	0.64505	0.864609	14633	1	-0.17002	0.038991	0.12841	1	1851	1	0.41607
Zc3h6	4	0.68838	0.53651	0.827393	12731	1	-0.27166	0.039016	0.12841	1	1852	3	0.13198
Tbc1d16	4	0.41296	0.3222	0.66562	9508	1	-0.28848	0.039018	0.12841	1	1853	2	1.1849
Rph3al	4	0.87766	0.79417	0.937026	16646	0	0	0.03904	0.12841	1	1854	1	0.6923
Piezo1	4	0.98512	0.97404	0.996836	19221	0	0	0.039058	0.12841	1	1855	3	0.17751
Olfr9	4	0.80471	0.66134	0.867719	14920	0	0	0.039076	0.12841	1	1856	3	0.15842
Gm5458	4	0.75598	0.59995	0.847258	13902	1	-0.33698	0.039089	0.12841	1	1857	2	0.32638
Kif3a	4	0.99103	0.982	0.997024	19374	0	0	0.03911	0.12841	1	1858	3	0.25529
Tchh	4	0.94547	0.90565	0.977217	18236	0	0	0.039126	0.12841	1	1859	2	0.37251
Pcdhga3	4	0.67756	0.52923	0.823313	12565	1	-0.13784	0.039138	0.12841	1	1860	2	0.39042
Cdca4	4	0.36735	0.28055	0.635273	8668	1	-0.30583	0.03918	0.12841	1	1861	2	0.25077
Henmt1	4	0.043982	0.021713	0.184466	2289	2	-0.52195	0.039187	0.12841	1	1862	1	0.54535
Coro2b	4	0.94086	0.89866	0.974973	18133	0	0	0.039197	0.12841	1	1863	3	0.21761
Irf2	4	0.96988	0.94924	0.991327	18831	0	0	0.039202	0.12841	1	1864	2	0.31335
Slc13a1	4	0.94223	0.90149	0.975245	18161	0	0	0.039223	0.12841	1	1865	2	0.31345
Pias3	4	0.78841	0.63599	0.858299	14569	1	-0.11234	0.039234	0.12841	1	1866	3	0.24108
Lrp4	4	0.28857	0.20367	0.564707	7031	1	-0.35979	0.039236	0.12841	1	1867	1	0.47269
Ssrp1	4	0.135	0.082855	0.382311	4260	2	-0.56495	0.039256	0.12841	1	1868	2	0.9459
Bbs7	4	0.37016	0.28625	0.642573	8735	1	-0.32341	0.039288	0.12841	1	1869	2	0.29835
Rap2c	4	0.038297	0.019598	0.178019	2163	3	-0.32822	0.039333	0.12841	1	1870	1	0.51079
Igsf9b	4	0.40802	0.3222	0.66562	9472	1	-0.60441	0.039337	0.12841	1	1871	2	0.35867
Olfr1298	4	0.97324	0.9542	0.992228	18917	0	0	0.039364	0.12841	1	1872	2	0.32112
Cand2	4	0.17517	0.11112	0.446741	4893	2	-0.31585	0.039431	0.12841	1	1873	1	0.52703
Sult1d1	4	0.20255	0.12738	0.46472	5350	2	-0.40512	0.039473	0.12841	1	1874	2	0.27571
Dnmt3a	4	0.29016	0.20367	0.564707	7076	1	-0.33537	0.039505	0.12841	1	1875	2	0.32224
Gphb5	4	0.67081	0.52386	0.823313	12455	1	-0.17997	0.039528	0.12841	1	1876	1	0.31173
Vmn1r63	4	0.12851	0.078066	0.367539	4169	2	-0.3611	0.039577	0.12841	1	1877	1	0.46389
Ifit2	4	0.99036	0.98138	0.997024	19361	0	0	0.039581	0.12841	1	1878	2	0.31764
Nol4l	4	0.85378	0.75476	0.924709	16062	0	0	0.039626	0.12841	1	1879	1	0.61465
Sp110	4	0.69486	0.54189	0.829567	12844	1	-0.18961	0.039635	0.12841	1	1880	2	0.37544
Cdh2	4	0.92135	0.86408	0.959654	17685	0	0	0.039675	0.12841	1	1881	2	0.38626
Dnase2b	4	0.96123	0.93795	0.990117	18605	0	0	0.03969	0.12841	1	1882	2	0.29053
Il18	4	0.87059	0.78157	0.933773	16471	0	0	0.039722	0.12841	1	1883	2	0.33464
Eddm3b	4	0.7593	0.60718	0.85421	13963	1	-0.11563	0.039744	0.12841	1	1884	2	0.22628
Olfr1061	4	0.38215	0.29693	0.64523	8969	2	-0.17195	0.039821	0.12841	1	1885	2	2.0638
Olfr1505	4	0.776	0.62703	0.858299	14310	1	-0.16956	0.03987	0.12841	1	1886	1	0.3829
Enkur	4	0.37656	0.29002	0.642573	8852	2	-0.22726	0.039875	0.12841	1	1887	2	0.25362
Ctsf	4	0.98087	0.96659	0.995951	19095	0	0	0.039918	0.12841	1	1888	2	0.38737
Rhof	4	0.98169	0.96902	0.99679	19123	0	0	0.039919	0.12841	1	1889	2	0.33765
Katnb1	4	0.54243	0.42033	0.765959	10791	1	-0.22898	0.039995	0.13097	1	1890	2	0.43823
Synj2bp	4	0.79516	0.64691	0.864609	14708	1	-0.20372	0.040044	0.13097	1	1891	2	0.27514
Zmat4	4	0.8455	0.73751	0.913873	15883	0	0	0.040065	0.13097	1	1892	1	0.41645
Pik3ap1	4	0.96665	0.94523	0.990117	18752	0	0	0.040093	0.13097	1	1893	2	0.32466
Olfr319	4	0.88931	0.8143	0.945102	16932	0	0	0.040114	0.13097	1	1894	2	0.33117
Tmprss5	4	0.83661	0.721	0.905103	15669	0	0	0.040163	0.13097	1	1895	2	0.36407
Olfr1254	4	0.88276	0.80154	0.9396	16774	0	0	0.040191	0.13097	1	1896	2	0.36149
Olfr448	4	0.93935	0.89426	0.97253	18090	0	0	0.040213	0.13097	1	1897	2	0.38628
Stox1	4	0.56038	0.44037	0.786153	11012	1	-0.26552	0.040279	0.13097	1	1898	2	0.31644
Sdf4	4	0.12311	0.072903	0.348743	4101	2	-0.38487	0.040358	0.13097	1	1899	1	0.45911
Cyfip2	4	0.63407	0.50011	0.821965	11930	1	-0.27059	0.040388	0.13097	1	1900	2	0.36715
Fat4	4	0.83813	0.72404	0.905627	15701	0	0	0.040504	0.13097	1	1901	1	0.38528
Arpc2	4	0.095168	0.059137	0.329335	3524	2	-0.45836	0.040553	0.13097	1	1902	1	0.50169
Krtap19-3	4	0.86322	0.76978	0.929228	16298	0	0	0.040602	0.13097	1	1903	1	0.5641
Grpel2	4	0.33749	0.24654	0.601003	8027	1	-2.17	0.040651	0.13097	1	1904	2	0.30815
Lef1	4	0.67941	0.52923	0.823313	12590	1	-0.24108	0.0407	0.13097	1	1905	1	0.44873
Olfr1500	4	0.80514	0.66134	0.867719	14931	0	0	0.040748	0.13097	1	1906	1	0.61259
Pafah1b3	4	0.97064	0.95094	0.991327	18848	0	0	0.040795	0.13097	1	1907	2	0.24168
Camkv	4	0.027164	0.013768	0.142192	1905	3	-0.31255	0.040797	0.13097	1	1908	1	0.52364
1700006E09Rik	4	0.05645	0.031758	0.240511	2572	3	-0.32129	0.040846	0.13097	1	1909	1	0.42737
Cyp2c65	4	0.98973	0.98117	0.997024	19338	0	0	0.040883	0.13097	1	1910	2	0.41843
H1fx	4	0.087018	0.052769	0.309857	3323	3	-0.24862	0.040895	0.13097	1	1911	1	0.38173
Nt5c3	3	0.62726	0.46899	0.797865	11828	1	-0.156	0.040965	0.094061	1	1912	2	0.2784
Erlec1	4	0.72242	0.56173	0.831287	13285	1	-0.12759	0.040971	0.13097	1	1913	2	0.22516
Psmb5	4	0.24071	0.16682	0.535251	6052	1	-0.49245	0.040992	0.13097	1	1914	2	0.35798
Lhcgr	4	0.95689	0.92954	0.988101	18502	0	0	0.04102	0.13097	1	1915	2	0.30229
Psenen	4	0.0065361	0.0017565	0.02888	1184	3	-0.50405	0.041041	0.13097	1	1916	1	0.51679
Tmem18	4	0.33777	0.24654	0.601003	8034	1	-1.6314	0.041048	0.13097	1	1917	2	0.26553
Hp	4	0.32934	0.23776	0.590147	7858	2	-0.27605	0.041059	0.13097	1	1918	2	0.35932
Mcpt9	4	0.56385	0.44212	0.786153	11046	1	-0.29984	0.04109	0.13097	1	1919	1	0.40719
Olfr670	4	0.98455	0.97299	0.996836	19198	0	0	0.041125	0.13097	1	1920	2	0.25717
Zfp763	4	0.37781	0.29188	0.642573	8882	1	-0.49672	0.041138	0.13097	1	1921	1	0.55196
Mrgbp	4	0.62982	0.49291	0.81668	11867	1	-0.22103	0.041208	0.13097	1	1922	2	0.38646
Epm2aip1	4	0.22066	0.14463	0.502312	5660	1	-0.66664	0.041236	0.13097	1	1923	2	0.34004
Tmcc2	4	0.71328	0.5581	0.831002	13128	1	-0.2595	0.041247	0.13097	1	1924	2	0.2795
Cops7b	4	0.87646	0.79048	0.935779	16609	0	0	0.041258	0.13097	1	1925	2	0.22256
Otub2	4	0.11009	0.067869	0.340904	3908	2	-1.2087	0.041285	0.13097	1	1926	1	0.55109
Dynll1	4	0.86105	0.76712	0.927091	16244	0	0	0.041368	0.13097	1	1927	2	0.31874
Zfp493	4	0.4135	0.3222	0.66562	9513	1	-0.29255	0.041382	0.13097	1	1928	1	0.3525
Rgs9bp	4	0.33253	0.2389	0.590147	7915	1	-0.28719	0.041407	0.13097	1	1929	2	0.29128
Iqcf3	4	0.63322	0.49834	0.821965	11918	1	-0.34465	0.041407	0.13097	1	1930	2	0.29498
Gsg2	4	0.072484	0.042692	0.27922	2981	3	-0.35644	0.041431	0.13097	1	1931	1	0.36995
Gmpr	4	0.9154	0.85206	0.955551	17549	0	0	0.04148	0.13097	1	1932	2	0.35705
Rbm12	4	0.19048	0.1212	0.460635	5162	1	-0.37826	0.041507	0.13097	1	1933	2	0.3542
Rtn4	4	0.20435	0.12738	0.46472	5385	2	-0.24093	0.041524	0.13097	1	1934	2	0.31318
Trp53bp2	4	0.61481	0.47831	0.803721	11671	1	-0.2048	0.041557	0.13097	1	1935	2	0.28763
Bmp2k	4	0.94421	0.90426	0.977217	18200	0	0	0.041577	0.13097	1	1936	2	0.37579
Rbm34	4	0.628	0.49111	0.815746	11838	1	-0.35637	0.041679	0.13159	1	1937	2	0.41765
Tbxas1	4	0.83331	0.71795	0.905103	15590	0	0	0.041723	0.13159	1	1938	1	0.5339
Bzw2	4	0.96629	0.94523	0.990117	18739	0	0	0.041757	0.13159	1	1939	2	0.24189
Akap5	4	0.12934	0.07861	0.369663	4179	2	-0.3092	0.041772	0.13159	1	1940	1	0.44252
Mmadhc	4	0.88242	0.80154	0.9396	16765	0	0	0.04187	0.13159	1	1941	1	0.41377
Iqce	4	0.11304	0.068801	0.342354	3951	2	-0.31838	0.041918	0.13159	1	1942	1	0.58912
Iqcf1	4	0.10033	0.061713	0.329504	3656	2	-0.37496	0.041967	0.13159	1	1943	1	0.47708
Olfr593	4	0.79897	0.65419	0.866571	14797	1	-0.15268	0.042113	0.13159	1	1944	1	0.42665
Fam53b	4	0.9482	0.91102	0.978989	18304	0	0	0.042258	0.13159	1	1945	2	0.32622
Ptgs1	4	0.94833	0.91102	0.978989	18306	0	0	0.042259	0.13159	1	1946	1	0.36413
Sftpc	4	0.90133	0.83712	0.954053	17221	0	0	0.042314	0.13159	1	1947	2	0.30869
Galc	4	0.77194	0.61791	0.854532	14223	1	-0.18845	0.042357	0.13159	1	1948	2	0.39069
Cstf1	4	0.56759	0.44389	0.786376	11090	1	-0.42782	0.042381	0.13159	1	1949	2	0.30699
Clec4b2	4	0.55853	0.43858	0.783953	10993	1	-0.26117	0.042454	0.13159	1	1950	1	0.50695
Cyp2b10	4	0.785	0.6342	0.858299	14502	1	-0.1205	0.042503	0.13159	1	1951	1	0.82912
Sh3yl1	4	0.89215	0.821	0.949361	16999	0	0	0.042549	0.13159	1	1952	2	0.28236
Fundc1	4	0.44418	0.33871	0.679731	9795	1	-0.2918	0.042552	0.13159	1	1953	1	0.52822
Thoc5	4	0.023282	0.0087217	0.095232	1797	3	-0.49819	0.0426	0.13159	1	1954	1	0.53333
Tcp11l1	4	0.93291	0.88107	0.966499	17939	0	0	0.042639	0.13159	1	1955	2	0.25794
Rtn2	4	0.37958	0.29188	0.642573	8913	2	-0.14616	0.042649	0.13159	1	1956	1	0.55143
Zdhhc21	4	0.39425	0.31013	0.658971	9231	1	-0.28085	0.042746	0.13159	1	1957	1	0.4624
Mrc1	4	0.33115	0.23776	0.590147	7884	1	-2.1152	0.042795	0.13159	1	1958	1	0.37805
Man2a1	4	0.53174	0.41668	0.762973	10663	1	-0.26087	0.042829	0.13159	1	1959	2	0.37056
Zfpl1	4	0.83991	0.72552	0.906612	15752	0	0	0.042941	0.13159	1	1960	1	0.39968
Vmn1r29	4	0.22083	0.14463	0.502312	5664	1	-0.47629	0.042987	0.13219	1	1961	2	1.2774
Stxbp2	4	0.31072	0.22359	0.57967	7491	1	-0.39342	0.04299	0.13219	1	1962	1	0.49308
Fggy	4	0.79428	0.64691	0.864609	14689	1	-0.099326	0.043021	0.13219	1	1963	2	0.31535
Slc25a27	4	0.5445	0.42763	0.774377	10818	1	-0.26789	0.043099	0.13219	1	1964	2	0.30364
Ndp	4	0.30849	0.2202	0.578979	7453	2	-0.22321	0.043136	0.13219	1	1965	2	0.25588
Ccne1	4	0.23656	0.16247	0.53508	5961	2	-0.22638	0.043178	0.13219	1	1966	2	0.29612
Zfp507	4	0.84984	0.75054	0.924709	15968	0	0	0.043185	0.13219	1	1967	2	0.26273
Rnf7	4	0.98613	0.97532	0.99691	19241	0	0	0.04319	0.13219	1	1968	2	0.36469
Elmo2	4	0.50855	0.38394	0.724535	10412	1	-0.29164	0.043233	0.13219	1	1969	1	0.47496
Pde8a	4	0.89843	0.83294	0.954053	17156	0	0	0.043282	0.13219	1	1970	1	0.42297
Olfr220	4	0.80899	0.66304	0.867719	15019	0	0	0.043331	0.13219	1	1971	1	0.59911
Pspn	4	0.67961	0.52923	0.823313	12595	1	-0.20542	0.043336	0.13219	1	1972	2	0.31573
Pcdh18	4	0.39948	0.31462	0.663043	9333	1	-0.28326	0.043379	0.13219	1	1973	1	0.4209
Taf3	4	0.18619	0.11873	0.458749	5084	1	-0.60506	0.043404	0.13219	1	1974	2	0.25283
Card11	4	0.95165	0.91804	0.98272	18378	0	0	0.043427	0.13219	1	1975	2	0.36321
Eri3	4	0.3209	0.22916	0.585707	7682	1	-0.35642	0.043428	0.13219	1	1976	2	0.3281
Cyb5d1	4	0.94475	0.90494	0.977217	18215	0	0	0.043444	0.13219	1	1977	2	0.34714
Gm8298	4	0.97182	0.95256	0.991327	18882	0	0	0.043472	0.13219	1	1978	2	0.96212
Angel1	4	0.23133	0.15443	0.517248	5867	1	-0.44019	0.043483	0.13219	1	1979	2	0.31701
Sval3	4	0.83078	0.71166	0.900786	15536	0	0	0.04354	0.13219	1	1980	2	0.26386
Slc9a4	4	0.55085	0.43123	0.776759	10900	1	-0.34118	0.04367	0.13219	1	1981	2	0.37439
Olfr203	4	0.7262	0.56537	0.833157	13350	1	-0.19304	0.043671	0.13219	1	1982	2	0.3806
Ly6g6e	4	0.75183	0.58907	0.837722	13822	1	-0.12584	0.04372	0.13219	1	1983	1	0.54535
S1pr1	4	0.37989	0.29188	0.642573	8919	1	-0.3413	0.043778	0.13219	1	1984	2	0.303
Prl7a2	4	0.03563	0.01782	0.167271	2096	3	-0.40106	0.043817	0.13219	1	1985	1	0.52133
Col22a1	4	0.10532	0.066096	0.340254	3791	2	-0.41933	0.043834	0.13219	1	1986	2	0.33816
Fktn	4	0.61153	0.47464	0.801658	11624	1	-0.24098	0.043915	0.13219	1	1987	1	0.51983
Zc3h12b	4	0.86528	0.77239	0.929517	16347	0	0	0.043959	0.13219	1	1988	2	0.24742
Olfr504	4	0.67144	0.52386	0.823313	12466	1	-0.28894	0.044016	0.13219	1	1989	2	0.26846
Slc25a47	4	0.84536	0.73751	0.913873	15879	0	0	0.044109	0.13219	1	1990	2	0.35227
Ccrl2	4	0.65916	0.51843	0.823186	12290	1	-0.21456	0.044118	0.13219	1	1991	2	0.26331
Spt1	4	0.21417	0.13922	0.490719	5566	2	-0.24655	0.044255	0.13343	1	1992	2	0.4406
Rbp7	4	0.61351	0.47831	0.803721	11654	1	-0.23938	0.044304	0.13343	1	1993	1	0.36455
Rai1	4	0.79465	0.64691	0.864609	14697	1	-0.20901	0.044352	0.13343	1	1994	1	0.40545
Mttp	4	0.13365	0.080978	0.375231	4243	2	-0.31359	0.044401	0.13343	1	1995	1	0.69419
1700031F05Rik	4	0.87897	0.79544	0.937026	16673	0	0	0.044403	0.13343	1	1996	2	0.36461
Usp54	4	0.77545	0.62521	0.858299	14300	1	-0.10473	0.044415	0.13343	1	1997	2	0.81276
Dcp1b	4	0.71417	0.55993	0.831002	13143	1	-0.18696	0.044432	0.13343	1	1998	2	0.30861
[truncated: 17,676 more rows]

## Sheet: 4
4. Chronic screen MAGecK output
id	num	neg|score	neg|p-value	neg|fdr	neg|rank	neg|goodsgrna	neg|lfc	pos|score	pos|p-value	pos|fdr	pos|rank	pos|goodsgrna	pos|lfc
Ccnc	4	1	1	1	19674	0	0	2.8001e-09	2.5161e-07	0.00165	1	4	3.0256
Zc3h12a	4	0.99945	0.99898	1	19654	0	0	5.3449e-08	2.5161e-07	0.00165	2	4	3.4724
Lamtor4	4	1	1	1	19673	0	0	5.8279e-07	2.5161e-07	0.00165	3	4	2.6347
Traf6	4	1	1	1	19672	0	0	4.4804e-06	5.7871e-06	0.024752	4	4	2.1247
Rraga	4	1	1	1	19671	0	0	4.7744e-06	6.2903e-06	0.024752	5	4	2.4615
Flcn	4	0.99982	0.99978	1	19664	0	0	7.9069e-06	1.0819e-05	0.035479	6	4	2.3741
Trp53	4	0.99999	0.99999	1	19670	0	0	1.2585e-05	2.3903e-05	0.060025	7	4	1.2867
Cul5	4	0.99999	0.99999	1	19669	0	0	1.328e-05	2.4407e-05	0.060025	8	4	2.9091
Tmem229b	4	0.11429	0.089366	0.705368	2122	1	-2.2951	2.5192e-05	3.2961e-05	0.072057	9	2	4.1904
Eif4g2	4	0.99994	0.99994	1	19668	0	0	5.1558e-05	8.1774e-05	0.151403	10	4	1.7126
Kcnd3	4	0.47041	0.37923	0.79088	8763	0	0	5.4655e-05	8.7813e-05	0.151403	11	3	2.4631
Ankrd45	4	0.99993	0.99994	1	19667	0	0	6.5555e-05	9.2342e-05	0.151403	12	4	1.5229
Erich1	4	0.90549	0.87364	0.976158	17573	0	0	7.5575e-05	0.00012203	0.184692	13	2	1.7897
Ets1	4	0.99989	0.99987	1	19666	0	0	9.5455e-05	0.00016078	0.225955	14	4	3.0084
Jsrp1	4	0.99983	0.9998	1	19665	0	0	0.00010568	0.0001794	0.235314	15	4	1.7919
Rnf121	4	0.66008	0.5381	0.841515	12550	0	0	0.00012596	0.00020104	0.247215	16	3	1.5905
Srsf9	4	0.80039	0.73169	0.933259	15402	0	0	0.00016698	0.00031678	0.366628	17	3	1.415
Cd69	4	0.55669	0.43374	0.79088	10460	0	0	0.00017634	0.000351	0.381931	18	2	2.1694
Stap1	4	0.99274	0.98812	0.997095	19491	0	0	0.00018187	0.00037063	0.381931	19	4	1.8596
Gnb3	4	0.99982	0.99975	1	19663	0	0	0.00018434	0.00038824	0.381931	20	4	1.4868
Cblb	4	0.9998	0.99973	1	19662	0	0	0.00019617	0.00041894	0.389367	21	4	1.5924
Ctbp1	4	0.97922	0.96748	0.992809	19173	0	0	0.00020983	0.00044712	0.389367	22	4	1.8704
Dner	4	0.99978	0.99972	1	19661	0	0	0.00021826	0.00045517	0.389367	23	4	1.3027
Olfr1133	4	0.4845	0.39314	0.79088	9042	0	0	0.00022671	0.0004919	0.403259	24	2	2.4434
Arl13a	4	0.99649	0.99459	0.999103	19577	0	0	0.00024854	0.00053116	0.41802	25	4	1.8495
C1qtnf6	4	0.99974	0.99961	1	19660	0	0	0.00026347	0.00059054	0.446877	26	4	1.5777
Pgam2	4	0.99972	0.99956	1	19659	0	0	0.00027555	0.00070175	0.476442	27	4	1.4499
Zeb2	4	0.35692	0.26246	0.767701	6557	0	0	0.00027571	0.00070175	0.476442	28	3	2.354
Sphk2	4	0.47457	0.38752	0.79088	8849	0	0	0.00027709	0.00070225	0.476442	29	3	2.3366
Stard8	4	0.87856	0.83583	0.966359	16995	0	0	0.00029838	0.00077723	0.493612	30	3	1.9395
Serf2	4	0.99881	0.99781	0.999557	19640	0	0	0.00030266	0.00077774	0.493612	31	4	1.6072
Mpzl3	4	0.86093	0.81763	0.965363	16633	0	0	0.00032746	0.0008965	0.532041	32	3	1.5752
Dock7	4	0.60972	0.4671	0.79088	11539	0	0	0.00034063	0.00094481	0.532041	33	3	1.6599
Rgs9	4	0.99965	0.9994	1	19658	0	0	0.00035036	0.00097299	0.532041	34	4	2.2126
Runx1	4	0.99965	0.9994	1	19657	0	0	0.00035477	0.00097349	0.532041	35	4	1.2127
Idnk	4	0.26668	0.19332	0.7274	4893	0	0	0.00037091	0.0010309	0.548167	36	3	2.1956
Sh2d3c	4	0.77877	0.70527	0.925881	14957	0	0	0.0003875	0.0011345	0.581239	37	3	1.3195
Chga	4	0.64553	0.52459	0.839133	12258	0	0	0.00040712	0.0011521	0.581239	38	3	1.396
Lrrc63	4	0.64872	0.52914	0.841138	12333	0	0	0.0004282	0.0012553	0.609879	39	1	1.1014
Heca	4	0.74932	0.6683	0.912652	14355	0	0	0.00043582	0.0012895	0.609879	40	3	1.6244
Rrp1b	4	0.47181	0.38201	0.79088	8792	0	0	0.00044624	0.0013273	0.609879	41	3	2.3547
Olfml2b	4	0.98865	0.98174	0.996336	19382	0	0	0.00045449	0.0013645	0.609879	42	4	1.5416
Itgb2	4	0.99947	0.999	1	19655	0	0	0.00047022	0.0014103	0.609879	43	4	2.3018
Frg1	4	0.47331	0.38752	0.79088	8822	0	0	0.0004722	0.0014108	0.609879	44	3	2.267
Slxl1	4	0.15225	0.10418	0.711687	2818	0	0	0.00047857	0.0014259	0.609879	45	2	2.0798
Zfp467	4	0.9995	0.99906	1	19656	0	0	0.00050254	0.0015572	0.643344	46	4	0.92484
Col19a1	4	0.9431	0.92228	0.98732	18375	0	0	0.00051542	0.0015985	0.643344	47	4	1.3766
Hoxc10	3	0.29916	0.21764	0.740717	5494	0	0	0.00051966	0.00083058	0.510675	48	2	2.7139
Rbm6	4	0.71915	0.60997	0.871987	13742	0	0	0.00052894	0.0016171	0.643344	49	3	1.8264
Spred2	4	0.31874	0.23005	0.745712	5879	0	0	0.00055501	0.001682	0.643344	50	2	2.2002
Srpk3	4	0.9811	0.97098	0.993485	19219	0	0	0.00057099	0.0017585	0.643344	51	4	1.292
Flt4	4	0.32862	0.23341	0.745712	6051	0	0	0.0005793	0.0018003	0.643344	52	3	2.9304
Emc2	4	0.75655	0.67703	0.915834	14504	0	0	0.00058638	0.0018768	0.643344	53	3	1.5708
Otx1	4	0.9898	0.98312	0.996336	19401	0	0	0.00059442	0.00191	0.643344	54	4	2.0366
Glipr1l1	4	0.90439	0.8728	0.976158	17548	0	0	0.00059888	0.0019105	0.643344	55	3	1.7697
Ppp2r2c	4	0.93592	0.91301	0.985436	18228	0	0	0.00060635	0.0020132	0.643344	56	3	1.4976
E330017A01Rik	4	0.19842	0.137	0.719376	3641	0	0	0.0006184	0.0020137	0.643344	57	3	2.2442
Col11a2	4	0.95833	0.93957	0.988032	18689	0	0	0.00062143	0.0020605	0.643344	58	4	1.6147
Rarg	4	0.78203	0.70841	0.926775	15021	0	0	0.00062966	0.0020605	0.643344	59	3	1.5267
Pdha2	4	0.94504	0.92747	0.988032	18421	0	0	0.00063766	0.002061	0.643344	60	4	1.164
Wnk1	4	0.44654	0.34473	0.79088	8294	0	0	0.00064131	0.0020811	0.643344	61	2	1.9179
Arhgef6	4	0.52166	0.41503	0.79088	9778	0	0	0.00066777	0.0022346	0.643344	62	2	1.7827
Myh3	4	0.96286	0.94616	0.988032	18794	0	0	0.00068002	0.0022351	0.643344	63	4	1.6275
Zc3h12d	4	0.99929	0.99863	0.999743	19653	0	0	0.00071426	0.0023413	0.643344	64	4	1.2027
Fgf4	4	0.61877	0.47708	0.800896	11721	0	0	0.00073038	0.0023418	0.643344	65	2	1.3372
Becn1	4	0.97729	0.96331	0.991173	19123	0	0	0.00074533	0.0024072	0.643344	66	4	2.3915
Zmynd8	4	0.9302	0.90502	0.982956	18111	0	0	0.00075512	0.0024434	0.643344	67	3	2.4033
Soga3	4	0.82845	0.77126	0.94637	15991	0	0	0.00078074	0.0025551	0.643344	68	3	1.5212
Olfr813	4	0.6896	0.57104	0.852072	13161	0	0	0.00078228	0.0025551	0.643344	69	3	1.33
Fbxo38	4	0.99794	0.99646	0.999455	19615	0	0	0.00078909	0.0025556	0.643344	70	4	1.9445
Socs3	4	0.96345	0.94616	0.988032	18809	0	0	0.00079239	0.0025556	0.643344	71	4	1.7152
Osbp2	4	0.9992	0.9985	0.99967	19652	0	0	0.00080022	0.0025853	0.643344	72	4	1.1731
Bpifb6	4	0.9992	0.9985	0.99967	19651	0	0	0.00080286	0.0025853	0.643344	73	4	1.0773
Zfp941	4	0.9262	0.89657	0.977884	18040	0	0	0.00080453	0.0025853	0.643344	74	2	1.4253
Tmem212	4	0.88587	0.844	0.967535	17161	0	0	0.00083109	0.0026145	0.643344	75	3	1.7183
Olfr1054	4	0.46112	0.35924	0.79088	8582	0	0	0.00083759	0.0026432	0.643344	76	2	1.7605
Stk35	4	0.99916	0.99844	0.99967	19650	0	0	0.00084113	0.0026432	0.643344	77	4	1.6764
Opn1sw	4	0.99916	0.99844	0.99967	19649	0	0	0.0008425	0.0026437	0.643344	78	4	0.94765
Gm4297	4	0.49033	0.39873	0.79088	9156	0	0	0.00085881	0.0027086	0.643344	79	2	1.8407
Dnlz	4	0.16229	0.11155	0.719108	2999	0	0	0.00088144	0.002764	0.643344	80	2	2.9322
Peli2	4	0.99911	0.99828	0.999648	19648	0	0	0.00089033	0.0028691	0.643344	81	4	1.6694
Dynll1	4	0.99107	0.98524	0.996336	19440	0	0	0.00089295	0.0028697	0.643344	82	4	2.0581
Mios	4	0.9991	0.99824	0.999648	19647	0	0	0.00090129	0.002999	0.643344	83	4	1.6434
Prkar1b	4	0.7173	0.60803	0.871987	13700	0	0	0.00093179	0.0029995	0.643344	84	3	1.6002
Rapgef1	4	0.99903	0.99817	0.999641	19646	0	0	0.00097305	0.0031167	0.643344	85	4	1.7775
Rlim	4	0.99509	0.99124	0.997474	19551	0	0	0.00098214	0.0031172	0.643344	86	4	2.0781
Samd9l	4	0.97475	0.96022	0.990972	19056	0	0	0.0009859	0.0031172	0.643344	87	4	1.7622
Pdlim1	4	0.99899	0.99813	0.999641	19645	0	0	0.0010078	0.0032566	0.643344	88	4	2.5328
Ibtk	4	0.99899	0.99813	0.999641	19644	0	0	0.0010082	0.0032566	0.643344	89	4	1.4282
Olfr478	4	0.62835	0.48933	0.807338	11907	0	0	0.0010734	0.0034529	0.643344	90	2	0.91759
Ccbe1	4	0.99017	0.98368	0.996336	19416	0	0	0.0010828	0.0035274	0.643344	91	4	1.836
Ppp2r2b	4	0.99891	0.99793	0.999557	19643	0	0	0.0010877	0.0035274	0.643344	92	4	1.521
Crkl	4	0.9989	0.99793	0.999557	19642	0	0	0.0010991	0.0035279	0.643344	93	4	1.2528
Cdc7	4	0.99888	0.99789	0.999557	19641	0	0	0.001121	0.0035993	0.643344	94	4	1.7804
Serpinb9c	4	0.58176	0.4519	0.79088	10973	0	0	0.0011332	0.0036824	0.643344	95	2	1.7251
Rragc	4	0.98854	0.98134	0.996274	19379	0	0	0.001144	0.0036824	0.643344	96	4	1.7637
Lace1	4	0.90328	0.87193	0.976158	17525	0	0	0.0011522	0.0036829	0.643344	97	3	1.9168
Lrrc47	4	0.89047	0.85282	0.97198	17252	0	0	0.0011684	0.0036829	0.643344	98	3	1.6752
Olfr585	4	0.1877	0.1334	0.719376	3445	0	0	0.0011835	0.0037629	0.643344	99	2	1.8373
Sema4d	4	0.99877	0.99776	0.999557	19639	0	0	0.001229	0.0038127	0.643344	100	4	2.0052
Zbtb2	4	0.99877	0.99776	0.999557	19638	0	0	0.0012294	0.0038127	0.643344	101	4	0.8558
D10Jhu81e	4	0.96567	0.94794	0.988032	18850	0	0	0.0012338	0.0038127	0.643344	102	4	1.5213
Olfr1058	4	0.53395	0.4177	0.79088	10028	0	0	0.0012339	0.0038127	0.643344	103	2	1.7247
Slc34a3	4	0.99874	0.99772	0.999557	19637	0	0	0.0012626	0.003943	0.643344	104	4	1.3853
Vnn3	4	0.99872	0.99772	0.999557	19636	0	0	0.0012773	0.0039435	0.643344	105	4	1.7555
Frmpd4	4	0.77312	0.6956	0.920131	14851	0	0	0.0012842	0.0039435	0.643344	106	3	1.4088
Slc2a4	4	0.99871	0.99772	0.999557	19635	0	0	0.0012862	0.0039435	0.643344	107	4	1.6986
Lamtor3	4	0.99871	0.99768	0.999557	19634	0	0	0.0012936	0.0039828	0.643344	108	4	1.6778
Trap1a	4	0.9987	0.99763	0.999557	19633	0	0	0.0013013	0.0040301	0.643344	109	4	0.96262
Dleu7	4	0.93784	0.91552	0.98566	18269	0	0	0.001305	0.0040301	0.643344	110	4	1.6065
Pus1	4	0.99869	0.99763	0.999557	19632	0	0	0.0013128	0.0040306	0.643344	111	4	1.1607
Il22ra1	4	0.99716	0.99522	0.999103	19596	0	0	0.0013248	0.0040719	0.643344	112	4	1.3078
Rgs13	4	0.733	0.63528	0.891145	14026	0	0	0.0013345	0.0041192	0.643344	113	1	0.9517
Acsbg2	4	0.50777	0.40961	0.79088	9502	0	0	0.0013379	0.0041645	0.643344	114	2	1.6035
Ntrk1	4	0.99865	0.99753	0.999557	19631	0	0	0.00135	0.0041645	0.643344	115	4	1.1837
Sntb1	4	0.91252	0.88204	0.976912	17719	0	0	0.0013504	0.0041645	0.643344	116	3	1.4813
Dhrs2	4	0.99864	0.99753	0.999557	19630	0	0	0.0013566	0.0041645	0.643344	117	4	1.6699
Amdhd2	4	0.67871	0.56671	0.852072	12945	0	0	0.0013757	0.004165	0.643344	118	3	1.2257
Tmem2	4	0.21989	0.15842	0.7274	4030	0	0	0.001378	0.004165	0.643344	119	3	1.9262
Elavl2	4	0.89772	0.86483	0.976158	17402	0	0	0.0013849	0.004165	0.643344	120	3	1.7947
Tcl1b2	4	0.94567	0.92805	0.988032	18434	0	0	0.0013871	0.004165	0.643344	121	4	1.3207
Cpne1	4	0.58617	0.45701	0.79088	11070	0	0	0.0013937	0.0042113	0.643344	122	3	2.1656
Icam1	4	0.98529	0.97577	0.993485	19303	0	0	0.0014005	0.0042118	0.643344	123	4	1.9447
Tmppe	4	0.36227	0.26873	0.767701	6657	0	0	0.0014027	0.004255	0.643344	124	3	1.9578
Rac1	4	0.39524	0.29683	0.767701	7263	0	0	0.00143	0.0043783	0.643344	125	3	2.032
Dok4	4	0.56453	0.44666	0.79088	10617	0	0	0.0014352	0.0043783	0.643344	126	3	2.4824
1810009A15Rik	4	0.45092	0.35059	0.79088	8389	0	0	0.0014645	0.0043788	0.643344	127	3	2.3363
Rnf7	4	0.93035	0.90502	0.982956	18113	0	0	0.0014844	0.0043788	0.643344	128	3	1.2737
Rhobtb1	4	0.71131	0.60406	0.871987	13584	0	0	0.0014855	0.0043788	0.643344	129	3	1.2102
Gcn1l1	4	0.22531	0.15842	0.7274	4130	0	0	0.0015205	0.0045248	0.643344	130	3	1.9534
Tnnt1	4	0.61519	0.46962	0.79088	11651	0	0	0.0015359	0.0045253	0.643344	131	2	0.9648
Ccnb3	4	0.53925	0.42308	0.79088	10130	0	0	0.0015513	0.0046229	0.643344	132	2	1.6459
Grap	4	0.21052	0.15133	0.7274	3857	0	0	0.001568	0.0046707	0.643344	133	3	1.8493
AI597479	4	0.99842	0.99711	0.999498	19629	0	0	0.0015766	0.0047115	0.643344	134	4	1.5838
Zfp800	4	0.4056	0.29998	0.767701	7454	0	0	0.0015862	0.0047583	0.643344	135	3	1.942
Gm5741	4	0.60652	0.46459	0.79088	11470	0	0	0.0015928	0.0047588	0.643344	136	3	1.1045
Gm5885	4	0.99838	0.99702	0.999455	19628	0	0	0.0016153	0.004802	0.643344	137	4	1.0042
Srgap3	4	0.82601	0.76864	0.94637	15932	0	0	0.0016213	0.004802	0.643344	138	3	1.3166
Tyw5	4	0.32051	0.23341	0.745712	5911	0	0	0.0016258	0.004802	0.643344	139	2	2.1101
Spats2	4	0.99837	0.99702	0.999455	19627	0	0	0.0016264	0.0048025	0.643344	140	4	1.3146
Zfp804b	4	0.067285	0.067027	0.705368	1297	1	-1.9551	0.0016332	0.0048025	0.643344	141	2	2.4439
Lpar3	4	0.94791	0.93032	0.988032	18478	0	0	0.0016365	0.0048025	0.643344	142	4	1.4293
Ube2d1	4	0.78541	0.71161	0.926775	15091	0	0	0.0016437	0.0048025	0.643344	143	3	1.8672
Cib2	4	0.51753	0.41235	0.79088	9704	0	0	0.0016601	0.0048609	0.643344	144	3	1.7493
4930407I10Rik	4	0.99833	0.99696	0.999455	19626	0	0	0.0016687	0.0049062	0.643344	145	4	1.2466
Pef1	4	0.10949	0.08561	0.705368	2040	1	-2.6213	0.0016868	0.0049525	0.643344	146	1	1.217
Rps6ka5	4	0.99831	0.99696	0.999455	19625	0	0	0.0016913	0.004953	0.643344	147	4	1.3347
Sp9	4	0.99829	0.99689	0.999455	19624	0	0	0.0017056	0.0050124	0.643344	148	4	0.81792
Dctpp1	4	0.99714	0.99522	0.999103	19595	0	0	0.0017386	0.0050713	0.643344	149	4	1.5799
Ugt1a5	4	0.99823	0.99683	0.999455	19623	0	0	0.0017703	0.0050718	0.643344	150	4	1.0075
Olfr1323	4	0.99823	0.99683	0.999455	19622	0	0	0.0017725	0.0050718	0.643344	151	4	1.0792
Ccdc3	4	0.9982	0.99683	0.999455	19621	0	0	0.0018049	0.0051332	0.643344	152	4	1.0526
Sidt1	4	0.33011	0.23666	0.745712	6076	0	0	0.0018159	0.0051337	0.643344	153	3	2.2397
E2f7	4	0.51111	0.41235	0.79088	9572	0	0	0.0018171	0.0051337	0.643344	154	3	2.28
Gen1	4	0.79297	0.71943	0.928969	15244	0	0	0.0018197	0.0051337	0.643344	155	2	1.5779
Gm7257	3	0.99818	0.99774	0.999557	19620	0	0	0.0018238	0.0031167	0.643344	156	3	1.5528
Cdc14b	4	0.99816	0.99683	0.999455	19619	0	0	0.0018371	0.0052378	0.648141	157	4	1.1814
Adcy8	4	0.95876	0.94006	0.988032	18699	0	0	0.0018378	0.0052378	0.648141	158	4	1.3496
Sft2d3	4	0.99814	0.99678	0.999455	19618	0	0	0.0018639	0.0052922	0.649714	159	4	0.96296
Akr1a1	4	0.83242	0.77523	0.94637	16071	0	0	0.0018881	0.0054004	0.649714	160	3	1.8021
Zbtb22	4	0.96761	0.9496	0.988032	18899	0	0	0.0018998	0.0055071	0.649714	161	4	1.6264
Irak1bp1	4	0.9981	0.99667	0.999455	19617	0	0	0.0019038	0.0055071	0.649714	162	4	1.0319
Lzic	4	0.48514	0.39594	0.79088	9052	0	0	0.0019255	0.0056122	0.649714	163	3	1.5686
Gipc3	4	0.98523	0.97577	0.993485	19301	0	0	0.0019384	0.0056122	0.649714	164	4	1.6493
Ddx3x	4	0.66259	0.54496	0.847237	12607	0	0	0.0019887	0.0056127	0.649714	165	1	0.7775
Agbl4	4	0.99797	0.99651	0.999455	19616	0	0	0.0020253	0.0057682	0.649714	166	4	1.0753
Cab39l	4	0.99062	0.98458	0.996336	19427	0	0	0.0020278	0.0057687	0.649714	167	4	1.5456
Ky	4	0.63114	0.49889	0.82064	11955	0	0	0.002039	0.0058181	0.649714	168	2	0.95733
Serpinb9f	4	0.99793	0.99639	0.999455	19614	0	0	0.0020672	0.0058825	0.649714	169	4	1.0079
Cdk6	4	0.86225	0.81872	0.965544	16670	0	0	0.0020741	0.006042	0.649714	170	3	1.1857
Pla2g2e	4	0.99792	0.99639	0.999455	19613	0	0	0.0020826	0.0060994	0.649714	171	4	1.4086
Naglu	4	0.90949	0.87703	0.976912	17658	0	0	0.0020882	0.0061527	0.649714	172	3	1.2228
Mettl22	4	0.94904	0.934	0.988032	18506	0	0	0.0020893	0.0061527	0.649714	173	4	1.4394
Lamtor1	4	0.99789	0.99639	0.999455	19612	0	0	0.0021053	0.0061532	0.649714	174	4	1.3233
Pgrmc1	4	0.99789	0.99633	0.999455	19611	0	0	0.0021108	0.0062081	0.649714	175	4	1.0716
Olfr1053	4	0.99787	0.99633	0.999455	19610	0	0	0.0021302	0.006273	0.649714	176	4	1.2043
Pdzd2	4	0.37308	0.27508	0.767701	6855	0	0	0.0021396	0.0062735	0.649714	177	3	2.2144
Rassf5	4	0.44791	0.34473	0.79088	8322	0	0	0.0021731	0.0064778	0.649714	178	2	1.9384
Best2	4	0.82731	0.76996	0.94637	15965	0	0	0.0021899	0.0066162	0.649714	179	3	1.3483
Tlr2	4	0.71123	0.60406	0.871987	13582	0	0	0.0022125	0.0067279	0.649714	180	2	1.2095
Rora	4	0.98985	0.98312	0.996336	19406	0	0	0.0022369	0.0067943	0.649714	181	4	1.3097
Agpat1	4	0.92862	0.9002	0.979669	18080	0	0	0.002238	0.0067943	0.649714	182	3	2.0366
Kdm5a	4	0.67277	0.55155	0.847599	12815	0	0	0.0022389	0.0067943	0.649714	183	3	0.88974
Abcg8	4	0.61385	0.46962	0.79088	11629	0	0	0.0022402	0.0067948	0.649714	184	2	1.0423
Ces2h	4	0.99775	0.99606	0.999455	19609	0	0	0.0022493	0.0068592	0.649714	185	4	1.8253
Moap1	3	0.99775	0.9967	0.999455	19608	0	0	0.0022527	0.0045489	0.643344	186	3	1.4703
2700081O15Rik	4	0.94725	0.92917	0.988032	18464	0	0	0.0022695	0.0070585	0.649714	187	4	1.1691
Olfr775	4	0.99772	0.99599	0.999448	19607	0	0	0.0022777	0.0070585	0.649714	188	4	1.4128
E2f1	4	0.99771	0.99599	0.999448	19606	0	0	0.0022883	0.0070585	0.649714	189	4	1.3097
Msantd1	4	0.9977	0.99599	0.999448	19605	0	0	0.0022994	0.007059	0.649714	190	4	0.8615
Bcdin3d	4	0.99768	0.99594	0.999448	19604	0	0	0.0023155	0.0071114	0.649714	191	4	0.9097
Klf7	4	0.82126	0.75909	0.943055	15832	0	0	0.0023357	0.0072689	0.649714	192	3	1.3027
Chchd3	4	0.65799	0.5381	0.841515	12519	0	0	0.0023408	0.0073343	0.649714	193	2	1.182
Ankib1	4	0.98577	0.97649	0.993485	19312	0	0	0.0023415	0.0073343	0.649714	194	4	1.9082
Olfr553	4	0.28748	0.21017	0.7274	5284	0	0	0.0024058	0.0074676	0.649714	195	2	1.5591
Cebpg	4	0.37983	0.28133	0.767701	6980	0	0	0.0024088	0.0074676	0.649714	196	3	1.7738
Carm1	4	0.99757	0.99579	0.999448	19603	0	0	0.0024345	0.0074676	0.649714	197	4	1.2079
Ppp1cc	4	0.22072	0.15842	0.7274	4046	0	0	0.0024347	0.0074676	0.649714	198	3	1.8555
Pcdhb13	4	0.33019	0.23666	0.745712	6078	0	0	0.0024414	0.0076136	0.649714	199	2	2.1177
Jag2	4	0.013011	0.01425	0.638659	408	1	-4.6044	0.0024534	0.0076875	0.649714	200	3	1.7388
Bcl11a	4	0.48121	0.39314	0.79088	8976	0	0	0.0024587	0.007688	0.649714	201	3	1.7501
Olfr117	4	0.41312	0.30301	0.767701	7611	0	0	0.0024917	0.0078184	0.649714	202	2	1.5486
2011-09-01	4	0.67427	0.56026	0.852072	12846	0	0	0.002507	0.0078184	0.649714	203	3	1.3309
Kdm2b	4	0.96945	0.95167	0.988343	18945	0	0	0.0025112	0.0078189	0.649714	204	4	1.5281
Olfr970	4	0.99089	0.98524	0.996336	19434	0	0	0.002513	0.0078189	0.649714	205	4	1.7999
Olfr1282	4	0.31613	0.22674	0.745712	5836	0	0	0.002522	0.0078189	0.649714	206	2	1.7394
Rtn4rl1	4	0.54426	0.42309	0.79088	10225	0	0	0.002542	0.0080328	0.649714	207	3	1.7108
Lrrc45	4	0.99743	0.99544	0.999146	19602	0	0	0.0025663	0.0080328	0.649714	208	4	2.0345
H1fx	4	0.85367	0.8086	0.965363	16473	0	0	0.0025795	0.0080328	0.649714	209	3	1.2768
Spata9	4	0.79205	0.71788	0.9271	15226	0	0	0.0025887	0.0080328	0.649714	210	3	0.94375
Cnih3	4	0.82539	0.76734	0.94637	15918	0	0	0.0025923	0.0080333	0.649714	211	1	0.85838
Ano2	4	0.84192	0.78683	0.951314	16249	0	0	0.0026043	0.0080333	0.649714	212	3	1.0526
Olfr155	4	0.99738	0.99544	0.999146	19601	0	0	0.0026205	0.0080333	0.649714	213	4	1.8571
Gm14458	4	0.92146	0.89136	0.977628	17922	0	0	0.0026426	0.0080333	0.649714	214	2	1.1222
Ggh	4	0.99734	0.99529	0.999103	19600	0	0	0.0026618	0.0081706	0.649714	215	4	0.93693
Erbb2	4	0.74963	0.6683	0.912652	14362	0	0	0.0026811	0.0081706	0.649714	216	3	1.1519
Cdc123	4	0.30042	0.21354	0.7274	5523	0	0	0.0026929	0.0081706	0.649714	217	1	1.7488
Ubac1	4	0.99727	0.99529	0.999103	19599	0	0	0.0027298	0.0081711	0.649714	218	4	1.2058
Sntg1	4	0.15712	0.11155	0.719108	2908	0	0	0.0027431	0.0081711	0.649714	219	2	1.3732
Kctd12b	4	0.73513	0.6409	0.896278	14069	0	0	0.0027611	0.0081711	0.649714	220	3	0.88589
Acox1	4	0.99722	0.99529	0.999103	19598	0	0	0.002785	0.0082371	0.649714	221	4	1.6831
Anxa3	4	0.99721	0.99529	0.999103	19597	0	0	0.0027868	0.0082371	0.649714	222	4	1.1079
Spink11	4	0.15568	0.10418	0.711687	2881	0	0	0.0027934	0.0082371	0.649714	223	2	2.3569
Jmjd1c	4	0.98468	0.97554	0.993485	19290	0	0	0.0028053	0.0082371	0.649714	224	4	1.4431
Xdh	4	0.68972	0.57104	0.852072	13165	0	0	0.0028257	0.0082376	0.649714	225	3	1.5824
Rgag1	4	0.79129	0.71631	0.926775	15202	0	0	0.0028366	0.0083065	0.649714	226	3	1.5835
Trim3	4	0.96145	0.94434	0.988032	18758	0	0	0.0028429	0.0083065	0.649714	227	4	1.141
Kcnk16	4	0.94546	0.92747	0.988032	18428	0	0	0.002848	0.0083065	0.649714	228	4	1.5169
Cd207	4	0.90494	0.87364	0.976158	17562	0	0	0.0028654	0.0083412	0.649714	229	3	1.4825
Slamf6	4	0.78624	0.71319	0.926775	15104	0	0	0.0028792	0.0083755	0.649714	230	3	1.1073
Cuedc1	4	0.99712	0.99522	0.999103	19594	0	0	0.0028809	0.0083755	0.649714	231	4	1.1371
Hoxb2	4	0.99711	0.99522	0.999103	19593	0	0	0.0028909	0.0083755	0.649714	232	4	0.98226
Dhx16	4	0.30592	0.21354	0.7274	5633	0	0	0.002894	0.0083755	0.649714	233	2	2.434
Slc15a1	4	0.9569	0.93907	0.988032	18662	0	0	0.0029026	0.0083755	0.649714	234	4	1.3249
Ogfrl1	4	0.99709	0.99522	0.999103	19592	0	0	0.0029145	0.0083755	0.649714	235	4	0.96259
Fgfr1	3	0.97998	0.97029	0.993485	19189	0	0	0.0029252	0.0059051	0.649714	236	3	2.597
Clec4b1	4	0.94017	0.91989	0.98732	18322	0	0	0.0029368	0.008376	0.649714	237	4	1.4786
Zfp827	4	0.83378	0.77784	0.94637	16095	0	0	0.0029443	0.008376	0.649714	238	2	1.1745
Olfr1461	4	0.99705	0.99522	0.999103	19591	0	0	0.0029459	0.008376	0.649714	239	4	0.78998
Ces2b	4	0.99702	0.99522	0.999103	19590	0	0	0.0029792	0.008376	0.649714	240	4	1.1287
Prcc	4	0.99702	0.99522	0.999103	19589	0	0	0.0029834	0.008376	0.649714	241	4	1.9686
Dusp10	4	0.87007	0.83069	0.966359	16826	0	0	0.0030232	0.0084399	0.649714	242	3	1.2718
Itgb1bp1	4	0.99696	0.99515	0.999103	19588	0	0	0.0030365	0.0084404	0.649714	243	4	1.5267
Efna2	4	0.20821	0.14776	0.7274	3817	0	0	0.0030448	0.0084404	0.649714	244	2	1.3254
Rbm18	4	0.81475	0.75774	0.943055	15694	0	0	0.0030595	0.0084404	0.649714	245	3	1.25
C030039L03Rik	4	0.72691	0.62184	0.88007	13899	0	0	0.0030663	0.0084404	0.649714	246	3	0.89862
Smim20	4	0.1795	0.1262	0.719376	3298	0	0	0.0030951	0.0085149	0.649714	247	3	1.9211
Usp27x	4	0.99689	0.99515	0.999103	19587	0	0	0.0031091	0.0085154	0.649714	248	4	0.81113
Hspa2	4	0.99689	0.99515	0.999103	19586	0	0	0.0031111	0.0085154	0.649714	249	4	1.4319
4933436I01Rik	4	0.99688	0.99515	0.999103	19585	0	0	0.0031174	0.0085154	0.649714	250	4	1.0102
Tcerg1l	4	0.39975	0.29998	0.767701	7345	0	0	0.0031453	0.0085853	0.649714	251	3	1.6771
Dusp21	4	0.99684	0.99515	0.999103	19584	0	0	0.0031575	0.0085853	0.649714	252	4	1.4015
Tmem169	4	0.21813	0.15486	0.7274	3999	0	0	0.0031662	0.0085858	0.649714	253	2	1.2682
1700013H16Rik	4	0.75167	0.67001	0.912652	14403	0	0	0.0031797	0.0085858	0.649714	254	2	0.9689
Arf6	4	0.99598	0.99366	0.99904	19569	0	0	0.0031864	0.0085858	0.649714	255	4	1.7968
Plekhn1	4	0.73989	0.65379	0.905682	14179	0	0	0.0031956	0.0085858	0.649714	256	3	1.1574
Rab5a	4	0.96865	0.95087	0.988032	18922	0	0	0.0031966	0.0085858	0.649714	257	4	1.4541
Ceacam10	4	0.99498	0.99114	0.997474	19550	0	0	0.0031982	0.0085858	0.649714	258	4	1.0974
Pcnxl3	4	0.9968	0.99515	0.999103	19583	0	0	0.0031983	0.0085858	0.649714	259	4	1.4459
Ttc24	4	0.97491	0.96022	0.990972	19062	0	0	0.0032242	0.0088701	0.65493	260	4	1.3534
Rbpj	4	0.62411	0.48327	0.804356	11827	0	0	0.0032459	0.0090407	0.65493	261	3	1.5389
Pygo2	4	0.46641	0.36786	0.79088	8680	0	0	0.0032475	0.0090407	0.65493	262	3	1.8172
Morn4	4	0.97881	0.96748	0.992809	19158	0	0	0.0032655	0.0091222	0.65493	263	4	1.0247
Tmem170b	4	0.39758	0.29998	0.767701	7307	0	0	0.0032816	0.0091222	0.65493	264	3	1.7853
Hey1	4	0.99671	0.99491	0.999103	19582	0	0	0.0032918	0.0091227	0.65493	265	4	1.2133
Hsd3b7	4	0.30706	0.21354	0.7274	5655	0	0	0.0033435	0.0094654	0.65493	266	3	2.2744
Gm11711	4	0.91435	0.88322	0.976912	17768	0	0	0.0033464	0.0094654	0.65493	267	2	1.1237
Ostn	4	0.99419	0.98988	0.997215	19529	0	0	0.0033502	0.0094654	0.65493	268	4	1.1691
Mbd1	4	0.94317	0.92228	0.98732	18378	0	0	0.0033547	0.009466	0.65493	269	4	1.168
Ptpn2	4	0.99135	0.98558	0.996336	19451	0	0	0.0033681	0.009466	0.65493	270	4	1.1187
1190007I07Rik	4	0.99663	0.99475	0.999103	19581	0	0	0.0033704	0.009466	0.65493	271	4	1.2648
Txnl1	4	0.91775	0.88759	0.976912	17835	0	0	0.0033966	0.0095409	0.65493	272	3	1.5001
Myl9	4	0.44701	0.34473	0.79088	8303	0	0	0.003399	0.0095409	0.65493	273	3	2.0328
Lrrc10	4	0.49704	0.4069	0.79088	9281	0	0	0.0034002	0.0095409	0.65493	274	3	1.6529
Atf5	4	0.99658	0.99467	0.999103	19580	0	0	0.003415	0.0095414	0.65493	275	4	1.0768
Nckap1l	4	0.96672	0.9492	0.988032	18880	0	0	0.0034209	0.0095414	0.65493	276	4	1.3583
Nfatc3	4	0.99656	0.99467	0.999103	19579	0	0	0.0034429	0.009629	0.65493	277	4	1.4326
Lamb2	4	0.85811	0.81431	0.965363	16565	0	0	0.0034444	0.009629	0.65493	278	2	1.1678
Tbc1d31	4	0.66217	0.5427	0.847237	12597	0	0	0.0034469	0.009629	0.65493	279	2	0.81443
Fam208a	4	0.20366	0.137	0.719376	3739	0	0	0.003462	0.0096295	0.65493	280	3	2.0314
Hddc3	4	0.89393	0.85937	0.97571	17322	0	0	0.003476	0.0097075	0.65493	281	3	1.3548
Adam17	4	0.29184	0.21354	0.7274	5365	0	0	0.00348	0.0097075	0.65493	282	3	1.6364
Psd4	4	0.99651	0.99459	0.999103	19578	0	0	0.0034918	0.0097075	0.65493	283	4	0.88397
AV320801	4	0.9225	0.89286	0.977628	17948	0	0	0.0034971	0.0097075	0.65493	284	3	1.2306
Samd7	4	0.88501	0.844	0.967535	17144	0	0	0.0035004	0.009708	0.65493	285	3	1.0549
Cdc37l1	4	0.98089	0.97044	0.993485	19215	0	0	0.0035023	0.009708	0.65493	286	4	1.5313
Setd5	4	0.40477	0.29998	0.767701	7434	0	0	0.0035078	0.009708	0.65493	287	2	1.4715
Fam65c	4	0.245	0.17603	0.7274	4501	0	0	0.0035148	0.009708	0.65493	288	2	1.6968
Larp6	4	0.49733	0.4069	0.79088	9287	0	0	0.0035326	0.009786	0.65493	289	2	1.1786
Fermt1	4	0.91415	0.88283	0.976912	17765	0	0	0.0035474	0.0097865	0.65493	290	3	1.1689
Cntrob	4	0.99645	0.9945	0.999103	19576	0	0	0.0035483	0.0097865	0.65493	291	4	0.93955
Timp3	4	0.99582	0.99303	0.998661	19564	0	0	0.0035485	0.0097865	0.65493	292	4	1.2944
Skint4	4	0.96404	0.94661	0.988032	18822	0	0	0.0035524	0.0097865	0.65493	293	4	0.96348
Stx4a	3	0.04228	0.041838	0.705368	884	1	-2.5803	0.0035668	0.0078204	0.649714	294	1	4.5329
Best3	4	0.75694	0.67703	0.915834	14512	0	0	0.0035977	0.0099511	0.656325	295	2	1.4461
Gpr119	4	0.86218	0.81763	0.965363	16668	0	0	0.0036003	0.0099516	0.656325	296	3	1.364
Mon1a	4	0.86253	0.81986	0.965544	16676	0	0	0.0036117	0.0099516	0.656325	297	3	1.1078
Olfr206	4	0.57708	0.44666	0.79088	10878	0	0	0.0036182	0.0099516	0.656325	298	3	2.1674
Ncs1	4	0.99636	0.99434	0.999103	19575	0	0	0.0036403	0.010107	0.656325	299	4	1.5218
Pwwp2b	4	0.99636	0.99434	0.999103	19574	0	0	0.0036411	0.010107	0.656325	300	4	1.1891
Pth2	4	0.44515	0.34183	0.79088	8258	0	0	0.0036479	0.010107	0.656325	301	2	1.7208
Zfp945	4	0.085277	0.074511	0.705368	1605	1	-3.3451	0.0036913	0.010108	0.656325	302	3	1.3006
Adgrg2	4	0.99378	0.98921	0.997142	19518	0	0	0.0036957	0.010108	0.656325	303	4	1.4831
Accsl	4	0.57235	0.44666	0.79088	10778	0	0	0.0036981	0.010202	0.660289	304	3	1.9269
Fbxo11	4	0.97027	0.9537	0.989464	18960	0	0	0.0037158	0.010362	0.660835	305	4	1.224
Trim43b	4	0.96039	0.9415	0.988032	18732	0	0	0.0037206	0.010362	0.660835	306	4	1.3027
Gnb4	4	0.99627	0.99417	0.999103	19573	0	0	0.0037266	0.010362	0.660835	307	4	0.98148
Myo1g	4	0.99627	0.99412	0.999103	19572	0	0	0.0037289	0.010404	0.660835	308	4	0.92167
Vmn1r213	4	0.93567	0.91238	0.984969	18220	0	0	0.0037412	0.010445	0.660835	309	3	1.1857
Ankub1	4	0.54277	0.42309	0.79088	10198	0	0	0.0037484	0.010445	0.660835	310	1	1.9363
Fut9	4	0.50052	0.4069	0.79088	9352	0	0	0.0037775	0.010446	0.660835	311	3	1.6133
Akr1c12	4	0.60687	0.46459	0.79088	11477	0	0	0.0037986	0.010632	0.664136	312	3	0.9535
4930468A15Rik	4	0.30987	0.21354	0.7274	5706	0	0	0.0038079	0.010632	0.664136	313	3	1.6754
Ikzf2	4	0.92479	0.89435	0.977628	18001	0	0	0.0038114	0.010632	0.664136	314	3	1.3018
Ssh3	4	0.89709	0.86483	0.976158	17386	0	0	0.0038489	0.010633	0.664136	315	2	1.0314
Chac1	4	0.52266	0.41503	0.79088	9800	0	0	0.0038991	0.010959	0.675921	316	1	1.0575
Cyp2c69	4	0.99608	0.99392	0.999103	19571	0	0	0.0039171	0.010959	0.675921	317	4	0.98902
Vmn1r160	4	0.38288	0.28445	0.767701	7033	0	0	0.0039182	0.010959	0.675921	318	2	1.553
Bzrap1	4	0.71084	0.60204	0.871987	13575	0	0	0.0039257	0.010959	0.675921	319	3	1.2573
Wdr37	4	0.99605	0.99384	0.999103	19570	0	0	0.0039535	0.011434	0.700796	320	4	1.5298
Prf1	4	0.90747	0.8745	0.976158	17622	0	0	0.0039624	0.011434	0.700796	321	3	1.0517
Ipo9	4	0.75643	0.67703	0.915834	14501	0	0	0.0039996	0.011522	0.704	322	2	1.1295
Fiz1	4	0.89788	0.86483	0.976158	17409	0	0	0.0040195	0.011605	0.706909	323	3	1.3578
Aim1l	4	0.99596	0.99357	0.999005	19568	0	0	0.004042	0.011877	0.719071	324	4	0.72581
Pirt	4	0.99596	0.99357	0.999005	19567	0	0	0.0040432	0.011878	0.719071	325	4	1.3711
Serpinb9d	4	0.78452	0.71161	0.926775	15075	0	0	0.0040498	0.011959	0.721755	326	1	0.71402
Ttll12	4	0.6945	0.57529	0.852072	13249	0	0	0.0040573	0.012048	0.722697	327	2	0.83889
Ankrd34b	4	0.99594	0.99339	0.998924	19566	0	0	0.0040598	0.012048	0.722697	328	4	1.08
Mansc1	4	0.49127	0.39873	0.79088	9172	0	0	0.0040649	0.012133	0.725586	329	2	2.4165
Polg	4	0.76669	0.69062	0.920131	14706	0	0	0.0041	0.012222	0.728668	330	2	0.86097
Prn	4	0.99585	0.99312	0.998708	19565	0	0	0.0041489	0.012594	0.736149	331	4	0.79355
Tmem247	4	0.76275	0.68221	0.915834	14630	0	0	0.0041503	0.012685	0.736149	332	2	1.124
Msx2	4	0.33662	0.23666	0.745712	6205	0	0	0.0041765	0.012685	0.736149	333	3	1.6967
Prmt3	4	0.39238	0.29377	0.767701	7209	0	0	0.0041963	0.012685	0.736149	334	3	1.7067
Bmp10	4	0.98417	0.97529	0.993485	19279	0	0	0.0042005	0.012685	0.736149	335	4	1.4752
Hsd17b2	4	0.60342	0.46459	0.79088	11408	0	0	0.0042507	0.012686	0.736149	336	2	0.79061
Olfr1100	4	0.35853	0.26246	0.767701	6589	0	0	0.0042646	0.012767	0.736149	337	3	2.0232
Zfp438	4	0.6199	0.47953	0.801859	11743	0	0	0.004284	0.012957	0.736149	338	3	1.1002
Has3	4	0.79705	0.72568	0.930687	15332	0	0	0.0043009	0.012957	0.736149	339	1	0.79991
Pds5b	4	0.9957	0.99274	0.998422	19563	0	0	0.0043012	0.012957	0.736149	340	4	0.91342
Olfr420	4	0.40824	0.29998	0.767701	7504	0	0	0.0043147	0.012957	0.736149	341	3	1.2315
1110017D15Rik	4	0.52993	0.41503	0.79088	9944	0	0	0.004327	0.012958	0.736149	342	3	1.5975
Polk	4	0.21288	0.15486	0.7274	3904	0	0	0.0043368	0.012958	0.736149	343	2	1.6604
Prkcdbp	4	0.99152	0.98575	0.996336	19456	0	0	0.0043505	0.012958	0.736149	344	4	1.3772
C2cd5	4	0.96199	0.94572	0.988032	18775	0	0	0.0043512	0.012958	0.736149	345	4	1.4253
Mmrn1	4	0.66325	0.54496	0.847237	12625	0	0	0.004374	0.013057	0.736149	346	2	0.6583
Apbb1ip	4	0.99298	0.98825	0.997116	19499	0	0	0.0044009	0.013058	0.736149	347	4	1.4723
Ankrd17	4	0.81008	0.74195	0.935822	15595	0	0	0.0044014	0.013058	0.736149	348	2	1.2243
Prl2b1	4	0.99556	0.99253	0.99826	19562	0	0	0.0044417	0.013261	0.745474	349	4	1.0727
Serpina11	4	0.31798	0.23005	0.745712	5864	0	0	0.0044636	0.013553	0.757524	350	3	1.9968
Nek7	3	0.73447	0.67005	0.912652	14060	0	0	0.0044666	0.012636	0.736149	351	2	1.6438
Ptpn11	4	0.98343	0.97402	0.993485	19258	0	0	0.0044967	0.013842	0.769327	352	4	1.4441
AI661453	4	0.99468	0.9909	0.997389	19543	0	0	0.0045018	0.013842	0.769327	353	4	1.8525
Nipa1	4	0.99548	0.99212	0.997902	19561	0	0	0.0045189	0.013933	0.771129	354	4	0.86393
D1Pas1	4	0.67889	0.56671	0.852072	12949	0	0	0.004552	0.014031	0.771129	355	2	1.3213
S100a11	4	0.99545	0.99202	0.997847	19560	0	0	0.0045524	0.014031	0.771129	356	4	1.2291
Iffo1	4	0.48468	0.39314	0.79088	9044	0	0	0.0045727	0.014031	0.771129	357	3	2.0157
Fgd6	4	0.44962	0.34765	0.79088	8359	0	0	0.0046009	0.014125	0.771295	358	3	1.8575
Scg3	4	0.52717	0.41503	0.79088	9894	0	0	0.0046022	0.014125	0.771295	359	2	1.1565
Bhlhe40	4	0.39368	0.29683	0.767701	7237	0	0	0.0046315	0.014323	0.771295	360	3	1.7605
Ano8	4	0.99535	0.99191	0.997796	19559	0	0	0.0046467	0.014324	0.771295	361	4	0.85868
Zfp607	4	0.69737	0.57635	0.853512	13308	0	0	0.0046525	0.014324	0.771295	362	3	1.6407
Zfp647	4	0.10368	0.0819	0.705368	1937	1	-2.1256	0.0046575	0.014324	0.771295	363	2	2.2029
Ccdc184	4	0.47592	0.38752	0.79088	8867	0	0	0.0046656	0.014324	0.771295	364	2	1.5787
Sema7a	4	0.9953	0.99181	0.99774	19558	0	0	0.0046999	0.014426	0.771295	365	4	1.1849
Nefm	4	0.9641	0.94661	0.988032	18824	0	0	0.0047027	0.014426	0.771295	366	4	1.7772
Tmem68	4	0.99529	0.99181	0.99774	19557	0	0	0.0047112	0.014426	0.771295	367	4	0.86141
Olfr668	4	0.99527	0.99181	0.99774	19556	0	0	0.0047307	0.01452	0.774196	368	4	1.4184
Rsph14	4	0.99525	0.9917	0.99774	19555	0	0	0.0047516	0.014728	0.778971	369	4	1.2173
Olfr801	4	0.97118	0.95494	0.989464	18974	0	0	0.0047634	0.014728	0.778971	370	4	1.3614
Hsf5	4	0.99522	0.9917	0.99774	19554	0	0	0.0047781	0.014728	0.778971	371	4	1.0297
Mina	4	0.24106	0.17251	0.7274	4428	0	0	0.0047962	0.014837	0.780524	372	2	1.2595
Ccdc54	4	0.17619	0.12258	0.719376	3240	0	0	0.0048031	0.014837	0.780524	373	2	3.1631
Olfr1509	4	0.64901	0.52914	0.841138	12337	0	0	0.0048533	0.015046	0.789426	374	2	0.86098
Kera	4	0.9196	0.88834	0.977034	17880	0	0	0.0048622	0.01516	0.791199	375	3	1.3565
Sirt6	4	0.99512	0.99146	0.997646	19553	0	0	0.0048824	0.01516	0.791199	376	4	1.3157
Leprot	4	0.2051	0.14064	0.7274	3764	0	0	0.004899	0.015365	0.791761	377	3	1.6704
Vmn2r77	4	0.93469	0.91175	0.984832	18198	0	0	0.0049006	0.015365	0.791761	378	3	1.2202
Slc44a5	4	0.74353	0.65564	0.905682	14250	0	0	0.0049035	0.015365	0.791761	379	2	0.97301
Pabpc2	4	0.9951	0.99124	0.997474	19552	0	0	0.0049039	0.015365	0.791761	380	4	1.5366
Lrrc1	4	0.99304	0.98839	0.997136	19502	0	0	0.0049286	0.015454	0.791761	381	4	1.5369
Olfr39	4	0.85104	0.80156	0.96028	16422	0	0	0.00493	0.015454	0.791761	382	3	1.084
Atf6	4	0.3814	0.28445	0.767701	7006	0	0	0.0049369	0.015455	0.791761	383	3	2.2313
Gca	4	0.55633	0.43374	0.79088	10451	0	0	0.0049537	0.015654	0.791761	384	1	0.84654
Siglec15	3	0.38048	0.30395	0.767701	6993	0	0	0.0049604	0.013541	0.757524	385	2	2.0486
Gm3336	4	0.85548	0.812	0.965363	16509	0	0	0.0049727	0.015654	0.791761	386	3	0.82471
Rmi2	4	0.26516	0.19332	0.7274	4865	0	0	0.0049912	0.015654	0.791761	387	3	1.8126
Hexim1	4	0.53651	0.42035	0.79088	10079	0	0	0.0050007	0.015654	0.791761	388	3	2.3023
Ugt2b1	4	0.67918	0.56671	0.852072	12954	0	0	0.0050039	0.015654	0.791761	389	2	0.90309
Olfr441	4	0.91441	0.88361	0.976912	17772	0	0	0.0050541	0.015893	0.794071	390	3	1.5932
Cst10	4	0.99494	0.99114	0.997474	19549	0	0	0.0050626	0.015893	0.794071	391	4	0.97528
Zfp282	4	0.9949	0.99114	0.997474	19548	0	0	0.0051024	0.015894	0.794071	392	4	0.93866
Olfr122	4	0.13562	0.096721	0.705368	2510	0	0	0.0051043	0.015894	0.794071	393	3	1.7297
BC030307	4	0.88472	0.844	0.967535	17136	0	0	0.0051304	0.016014	0.794071	394	3	1.2225
Atn1	4	0.24005	0.16903	0.7274	4411	0	0	0.0051545	0.01622	0.794071	395	2	2.1168
Mylk3	4	0.99481	0.9909	0.997389	19547	0	0	0.0051866	0.016325	0.794071	396	4	0.95235
Slc16a3	4	0.99481	0.9909	0.997389	19546	0	0	0.0051881	0.016325	0.794071	397	4	0.69522
Pbld1	4	0.5711	0.44666	0.79088	10744	0	0	0.0052046	0.016436	0.794071	398	2	1.7367
Crhr1	4	0.39389	0.29683	0.767701	7239	0	0	0.0052542	0.016436	0.794071	399	3	2.0072
Folh1	4	0.93926	0.91805	0.986919	18298	0	0	0.0052548	0.016436	0.794071	400	4	1.4507
Numbl	4	0.23291	0.16903	0.7274	4269	0	0	0.0052671	0.016436	0.794071	401	3	1.4777
D030056L22Rik	4	0.99473	0.9909	0.997389	19545	0	0	0.0052724	0.016436	0.794071	402	4	1.0228
Mageb4	4	0.97616	0.9623	0.991173	19094	0	0	0.0052868	0.016436	0.794071	403	4	1.227
Klhl11	4	0.43041	0.31519	0.777022	7951	0	0	0.0052972	0.016436	0.794071	404	3	2.1682
Flot1	4	0.82616	0.76864	0.94637	15937	0	0	0.005305	0.016436	0.794071	405	3	1.5406
Mfhas1	4	0.99469	0.9909	0.997389	19544	0	0	0.0053119	0.016436	0.794071	406	4	0.8735
Gm13271	4	0.99465	0.99078	0.997389	19542	0	0	0.0053492	0.016547	0.794071	407	4	1.1036
Tubb3	4	0.51195	0.41235	0.79088	9587	0	0	0.0053552	0.016547	0.794071	408	3	2.0906
Serpina9	4	0.99461	0.99078	0.997389	19541	0	0	0.0053897	0.016547	0.794071	409	4	0.87158
Coa7	4	0.81474	0.75774	0.943055	15693	0	0	0.0054054	0.016547	0.794071	410	2	0.80773
Shprh	4	0.733	0.63528	0.891145	14025	0	0	0.005436	0.016776	0.803076	411	3	0.99444
Timm8b	4	0.90826	0.87535	0.976556	17635	0	0	0.0054556	0.016901	0.807087	412	3	1.618
Fbrs	4	0.26506	0.19332	0.7274	4863	0	0	0.0054709	0.017013	0.809388	413	2	1.5741
Bin1	4	0.76241	0.68221	0.915834	14623	0	0	0.0054967	0.017236	0.809388	414	3	0.98804
Ssx9	4	0.9945	0.99041	0.997249	19540	0	0	0.0054992	0.017236	0.809388	415	4	1.4112
Ccdc108	4	0.98798	0.97968	0.995256	19364	0	0	0.0055057	0.017236	0.809388	416	4	1.7107
Gm4141	4	0.98045	0.96985	0.993485	19200	0	0	0.0055192	0.017237	0.809388	417	4	1.3464
Tlr7	4	0.99447	0.99041	0.997249	19539	0	0	0.0055252	0.017237	0.809388	418	4	0.72268
Actbl2	4	0.47491	0.38752	0.79088	8852	0	0	0.0055319	0.017237	0.809388	419	3	1.9194
Gm4906	4	0.46251	0.35924	0.79088	8609	0	0	0.0055363	0.017472	0.810795	420	3	1.4206
Sh2d4b	4	0.99445	0.99029	0.997231	19538	0	0	0.0055467	0.017472	0.810795	421	4	1.6181
Ethe1	4	0.98906	0.98252	0.996336	19396	0	0	0.0055559	0.017472	0.810795	422	4	1.4867
Bloc1s1	4	0.99443	0.99029	0.997231	19537	0	0	0.0055662	0.017472	0.810795	423	4	1.5442
Fut11	4	0.99442	0.99029	0.997231	19536	0	0	0.0055795	0.017473	0.810795	424	4	0.72754
Tmtc2	4	0.9944	0.99029	0.997231	19535	0	0	0.0056027	0.017583	0.81399	425	4	0.7952
Bsg	4	0.43745	0.33303	0.79088	8087	0	0	0.0056252	0.021121	0.927617	426	2	1.5664
Helz	4	0.99437	0.99029	0.997231	19534	0	0	0.005628	0.021121	0.927617	427	4	1.3116
Mmp1b	4	0.78291	0.71004	0.926775	15038	0	0	0.0056563	0.021354	0.927617	428	2	1.0749
S100a6	4	0.99432	0.99002	0.997215	19533	0	0	0.0056821	0.021467	0.927617	429	4	1.1115
Adam21	4	0.68196	0.56885	0.852072	13013	0	0	0.0056874	0.021467	0.927617	430	3	1.0461
Mpeg1	4	0.69228	0.57316	0.852072	13208	0	0	0.0056963	0.021467	0.927617	431	2	0.95311
Kcnrg	4	0.9943	0.99002	0.997215	19532	0	0	0.005704	0.021467	0.927617	432	4	1.2245
Arr3	4	0.60198	0.46459	0.79088	11387	0	0	0.0057064	0.021467	0.927617	433	3	0.91798
Rap1a	4	0.98508	0.97577	0.993485	19298	0	0	0.0057155	0.021468	0.927617	434	4	1.0134
Adpgk	4	0.99425	0.99002	0.997215	19531	0	0	0.005747	0.021468	0.927617	435	4	1.2911
Pcolce2	4	0.1358	0.096721	0.705368	2512	0	0	0.0057566	0.021468	0.927617	436	2	2.2841
Tvp23a	4	0.74052	0.65564	0.905682	14191	0	0	0.0057724	0.021722	0.927617	437	2	0.91674
Gpr31b	4	0.7393	0.65195	0.905617	14167	0	0	0.0057769	0.021722	0.927617	438	3	1.5383
Wfdc13	4	0.83293	0.77523	0.94637	16079	0	0	0.005806	0.021723	0.927617	439	3	0.75531
Esr2	4	0.15323	0.10418	0.711687	2836	0	0	0.0058068	0.021723	0.927617	440	2	1.4334
Ern1	4	0.99419	0.98988	0.997215	19530	0	0	0.0058125	0.021723	0.927617	441	4	1.1425
Ampd2	4	0.99418	0.98988	0.997215	19528	0	0	0.005821	0.021723	0.927617	442	4	0.7737
Phka1	4	0.99415	0.98977	0.997215	19527	0	0	0.0058454	0.022089	0.927617	443	4	1.4296
Cyp8b1	4	0.12231	0.089367	0.705368	2268	0	0	0.0058569	0.022089	0.927617	444	1	0.85192
Slc22a4	4	0.88376	0.84301	0.967535	17109	0	0	0.0058772	0.022089	0.927617	445	3	1.1096
Plcb4	4	0.99412	0.98977	0.997215	19526	0	0	0.0058844	0.022089	0.927617	446	4	0.91958
B3gnt2	4	0.66077	0.5381	0.841515	12563	0	0	0.0059071	0.022216	0.927617	447	3	1.2513
Pappa2	4	0.99409	0.98963	0.997215	19525	0	0	0.005915	0.022216	0.927617	448	4	0.76098
Pkig	4	0.88345	0.84199	0.967535	17103	0	0	0.0059352	0.022347	0.927617	449	3	1.5616
Lyrm2	4	0.34278	0.24972	0.767701	6311	0	0	0.0059572	0.022348	0.927617	450	2	1.767
Gsx1	4	0.99402	0.98949	0.997142	19524	0	0	0.005977	0.022475	0.927617	451	4	1.1307
Rin3	4	0.99401	0.98949	0.997142	19523	0	0	0.0059851	0.022475	0.927617	452	4	0.99592
Sgta	4	0.2761	0.20683	0.7274	5063	0	0	0.0059854	0.022475	0.927617	453	3	2.019
Zfp865	4	0.99401	0.98949	0.997142	19522	0	0	0.0059916	0.022475	0.927617	454	4	1.1183
Ccnb2	4	0.82577	0.76734	0.94637	15925	0	0	0.0059991	0.022475	0.927617	455	3	1.4374
Olfr1215	4	0.97209	0.95532	0.989464	18990	0	0	0.0060074	0.022475	0.927617	456	4	1.6664
St13	4	0.77634	0.70208	0.92558	14910	0	0	0.0060437	0.022476	0.927617	457	3	0.96434
Cramp1l	4	0.714	0.60604	0.871987	13637	0	0	0.0060576	0.022476	0.927617	458	2	0.89282
Gpx2	4	0.24806	0.18649	0.7274	4554	0	0	0.0060771	0.022687	0.927617	459	2	1.2685
Kynu	4	0.31565	0.22674	0.745712	5826	0	0	0.0061077	0.022687	0.927617	460	2	2.9759
Acvr2a	4	0.40477	0.29998	0.767701	7436	0	0	0.0061139	0.022687	0.927617	461	2	1.9972
Athl1	4	0.97818	0.96529	0.991752	19149	0	0	0.006137	0.022941	0.927617	462	4	1.3907
Krt8	4	0.99384	0.98935	0.997142	19521	0	0	0.0061572	0.022941	0.927617	463	4	0.87939
Me3	4	0.98661	0.97672	0.993485	19338	0	0	0.0061579	0.022941	0.927617	464	4	1.4991
Nmnat2	4	0.86893	0.82751	0.966359	16797	0	0	0.0061583	0.022941	0.927617	465	3	1.267
Zfp148	4	0.99384	0.98935	0.997142	19520	0	0	0.0061594	0.022941	0.927617	466	4	1.7317
Sel1l3	4	0.99384	0.98935	0.997142	19519	0	0	0.0061621	0.022941	0.927617	467	4	1.0539
Nlrp1b	4	0.88676	0.84498	0.967637	17181	0	0	0.0062019	0.023068	0.927617	468	2	1.0282
4930557A04Rik	4	0.9051	0.87364	0.976158	17564	0	0	0.006208	0.023068	0.927617	469	3	1.1968
Casq1	4	0.99377	0.98921	0.997142	19517	0	0	0.0062272	0.023068	0.927617	470	4	0.84424
Madcam1	4	0.093262	0.074511	0.705368	1742	1	-2.7467	0.0062392	0.023068	0.927617	471	2	1.6413
Atxn1	4	0.70454	0.59802	0.871987	13455	0	0	0.0062409	0.023068	0.927617	472	3	1.2696
Olfr282	4	0.99376	0.98921	0.997142	19516	0	0	0.0062429	0.023068	0.927617	473	4	1.2209
Cdk19	4	0.42187	0.30607	0.767701	7781	0	0	0.0062438	0.023068	0.927617	474	3	1.8729
Slc39a3	4	0.94746	0.92917	0.988032	18469	0	0	0.0062582	0.023068	0.927617	475	4	1.6458
Snd1	4	0.99373	0.98921	0.997142	19515	0	0	0.0062664	0.023068	0.927617	476	4	1.0816
Ankrd12	4	0.60602	0.46459	0.79088	11460	0	0	0.0063093	0.023069	0.927617	477	3	1.1332
Smap1	4	0.99369	0.98921	0.997142	19514	0	0	0.0063103	0.023069	0.927617	478	4	0.75953
Olfr1331	4	0.99368	0.98921	0.997142	19513	0	0	0.0063199	0.023069	0.927617	479	4	0.95969
Reep3	4	0.27949	0.21017	0.7274	5130	0	0	0.0063241	0.023069	0.927617	480	3	1.1932
Prr14	4	0.99367	0.98921	0.997142	19512	0	0	0.0063295	0.023069	0.927617	481	4	0.86344
Msantd3	4	0.69324	0.57529	0.852072	13229	0	0	0.0063585	0.023069	0.927617	482	2	0.91852
Mecp2	4	0.99359	0.98921	0.997142	19511	0	0	0.0064067	0.02329	0.927617	483	4	0.99164
Zfp612	4	0.99359	0.98921	0.997142	19510	0	0	0.006409	0.02329	0.927617	484	4	1.293
Cdh17	4	0.87216	0.83173	0.966359	16869	0	0	0.0064364	0.023291	0.927617	485	3	1.202
Mbnl1	4	0.98424	0.97529	0.993485	19282	0	0	0.006443	0.023291	0.927617	486	4	1.1853
Flt3	4	0.57745	0.44666	0.79088	10887	0	0	0.0064479	0.023291	0.927617	487	3	1.5825
Frat2	4	0.99354	0.98921	0.997142	19509	0	0	0.0064554	0.023291	0.927617	488	4	0.73244
Chtf18	4	0.4207	0.30607	0.767701	7760	0	0	0.0064587	0.023291	0.927617	489	2	1.0792
Nupr1l	4	0.9935	0.98921	0.997142	19508	0	0	0.006495	0.023291	0.927617	490	4	0.81952
Fgl1	4	0.9935	0.98921	0.997142	19507	0	0	0.0064985	0.023291	0.927617	491	4	0.99754
Pgbd5	4	0.54216	0.42309	0.79088	10186	0	0	0.006559	0.023425	0.931083	492	1	1.8502
Apobec1	4	0.90647	0.87364	0.976158	17596	0	0	0.0065713	0.023778	0.937548	493	3	1.1152
Zmym1	4	0.99343	0.98907	0.997142	19506	0	0	0.0065715	0.023778	0.937548	494	4	0.64236
Arhgef18	4	0.074009	0.074511	0.705368	1408	1	-3.5846	0.006579	0.023778	0.937548	495	3	1.66
4933427D14Rik	4	0.98015	0.96956	0.993485	19195	0	0	0.0065831	0.023778	0.937548	496	4	1.0243
Hilpda	4	0.8799	0.83689	0.966359	17023	0	0	0.0066092	0.024053	0.938368	497	1	0.75645
Bcl2	4	0.9887	0.98214	0.996336	19383	0	0	0.0066464	0.024176	0.938368	498	4	1.5325
Mis12	4	0.80869	0.74049	0.935475	15562	0	0	0.0066593	0.024177	0.938368	499	2	0.89777
Ift80	4	0.7223	0.61201	0.873127	13801	0	0	0.0067094	0.024436	0.938368	500	3	1.6093
Slc1a1	4	0.20603	0.14417	0.7274	3779	0	0	0.0067596	0.024567	0.938368	501	2	1.1547
1810024B03Rik	4	0.49871	0.4069	0.79088	9316	0	0	0.0067618	0.024567	0.938368	502	2	1.5998
Bend4	4	0.96787	0.95044	0.988032	18905	0	0	0.0067958	0.024568	0.938368	503	4	1.3704
Rasal2	4	0.99318	0.98852	0.997136	19505	0	0	0.0068221	0.024699	0.938368	504	4	0.85478
Hif3a	4	0.97498	0.9606	0.990972	19064	0	0	0.0068286	0.024699	0.938368	505	4	1.1161
Cts7	4	0.99312	0.98852	0.997136	19504	0	0	0.0068803	0.025102	0.938368	506	4	1.1048
Tex28	4	0.21515	0.15486	0.7274	3943	0	0	0.006903	0.025102	0.938368	507	3	1.6649
Arntl2	4	0.53341	0.4177	0.79088	10014	0	0	0.0069076	0.025102	0.938368	508	3	1.4699
Top1mt	4	0.54806	0.42847	0.79088	10301	0	0	0.0069078	0.025102	0.938368	509	3	1.3955
Lrrc2	4	0.28274	0.21017	0.7274	5194	0	0	0.0069099	0.025102	0.938368	510	1	1.0772
Scn2b	4	0.99308	0.98852	0.997136	19503	0	0	0.0069225	0.025102	0.938368	511	4	1.1358
Tmem260	4	0.99304	0.98839	0.997136	19501	0	0	0.0069594	0.025222	0.938368	512	4	0.80269
Ret	4	0.86969	0.82751	0.966359	16818	0	0	0.0069601	0.025222	0.938368	513	3	0.99818
6030498E09Rik	4	0.99299	0.98825	0.997116	19500	0	0	0.0070057	0.02548	0.938368	514	4	0.9831
Me1	4	0.678	0.56451	0.852072	12929	0	0	0.0070159	0.02548	0.938368	515	3	0.67472
4931409K22Rik	4	0.89253	0.85659	0.974415	17296	0	0	0.0070553	0.025733	0.938368	516	3	0.93509
Gtf3c6	4	0.40369	0.29998	0.767701	7417	0	0	0.0070561	0.025733	0.938368	517	3	1.7036
Plk1	4	0.00035924	0.00038874	0.165552	46	2	-1.9097	0.0070603	0.025733	0.938368	518	2	2.4037
Syap1	4	0.99294	0.98812	0.997095	19498	0	0	0.0070638	0.025733	0.938368	519	4	1.299
Ppard	4	0.33265	0.23666	0.745712	6121	0	0	0.0071104	0.025734	0.938368	520	1	1.0357
Teddm2	4	0.99287	0.98812	0.997095	19497	0	0	0.0071297	0.025972	0.938368	521	4	1.06
Zfp385a	4	0.99285	0.98812	0.997095	19496	0	0	0.0071545	0.025972	0.938368	522	4	1.3505
Osgep	4	0.15955	0.11155	0.719108	2952	0	0	0.0071605	0.025973	0.938368	523	1	4.0899
Kcna4	4	0.99281	0.98812	0.997095	19495	0	0	0.0071899	0.025973	0.938368	524	4	1.209
Adam39	4	0.9928	0.98812	0.997095	19494	0	0	0.0071961	0.025973	0.938368	525	4	1.3103
Krt73	4	0.99279	0.98812	0.997095	19493	0	0	0.0072098	0.026107	0.938368	526	4	1.0919
Medag	4	0.80989	0.74195	0.935822	15590	0	0	0.0072106	0.026107	0.938368	527	2	0.94158
Tff1	4	0.99275	0.98812	0.997095	19492	0	0	0.0072485	0.026108	0.938368	528	4	0.81823
Olfr1044	4	0.81369	0.75211	0.943055	15669	0	0	0.0072593	0.026108	0.938368	529	2	0.90369
Cnep1r1	4	0.76034	0.68134	0.915834	14581	0	0	0.0072693	0.026108	0.938368	530	3	1.2362
Azgp1	4	0.99269	0.98812	0.997095	19490	0	0	0.0073088	0.026251	0.938368	531	4	0.88441
Serpina1c	4	0.44247	0.34183	0.79088	8201	0	0	0.0073109	0.026251	0.938368	532	3	1.9214
Rhog	4	0.99267	0.98812	0.997095	19489	0	0	0.0073315	0.026251	0.938368	533	4	0.92369
Vgf	4	0.99267	0.98798	0.997095	19488	0	0	0.007334	0.026383	0.938368	534	4	0.71961
Them5	4	0.83462	0.77784	0.94637	16114	0	0	0.007361	0.026383	0.938368	535	3	1.5075
Barhl2	4	0.99261	0.98782	0.997095	19487	0	0	0.0073936	0.026816	0.938368	536	4	0.75799
Asb10	4	0.92889	0.9023	0.981138	18089	0	0	0.0073951	0.026816	0.938368	537	3	1.1593
Tex40	4	0.9926	0.98782	0.997095	19486	0	0	0.0073961	0.026816	0.938368	538	4	0.86567
Cdk15	4	0.37976	0.28133	0.767701	6979	0	0	0.0074048	0.026817	0.938368	539	3	1.3698
Gabra5	4	0.8014	0.73314	0.933259	15423	0	0	0.0074111	0.026817	0.938368	540	3	1.3733
Tgfbr3	4	0.9238	0.89435	0.977628	17976	0	0	0.0074208	0.027078	0.938368	541	3	1.4649
Vmn1r44	3	0.96383	0.94666	0.988032	18816	0	0	0.0074417	0.019465	0.899003	542	3	1.3106
Rhox12	4	0.42368	0.30607	0.767701	7817	0	0	0.0074612	0.027235	0.938368	543	1	1.1128
Samd3	4	0.99252	0.98782	0.997095	19485	0	0	0.0074797	0.027235	0.938368	544	4	0.70149
Rhpn1	4	0.84451	0.78808	0.951314	16300	0	0	0.0075113	0.027385	0.938368	545	3	1.1513
Plcxd1	4	0.74893	0.66476	0.91207	14346	0	0	0.007522	0.027385	0.938368	546	3	1.108
Kcnk10	4	0.2541	0.18992	0.7274	4659	0	0	0.0075267	0.027531	0.938368	547	3	1.5081
Pomc	4	0.81964	0.75909	0.943055	15792	0	0	0.0075424	0.027531	0.938368	548	3	0.84415
Cyp4a10	4	0.55046	0.42847	0.79088	10344	0	0	0.0075614	0.027531	0.938368	549	2	1.5855
Tnfrsf9	4	0.99244	0.98765	0.997095	19484	0	0	0.0075627	0.027531	0.938368	550	4	0.72844
Bmf	4	0.63628	0.51066	0.831939	12058	0	0	0.0075628	0.027531	0.938368	551	2	0.70741
Emx2	4	0.99241	0.98751	0.997095	19483	0	0	0.0075944	0.027815	0.938368	552	4	1.2114
Olfr1512	4	0.70978	0.60204	0.871987	13551	0	0	0.0076115	0.027815	0.938368	553	2	0.98169
Fxyd2	4	0.9862	0.97649	0.993485	19327	0	0	0.0076139	0.027815	0.938368	554	4	1.3555
Tax1bp3	4	0.99237	0.98736	0.997095	19482	0	0	0.0076275	0.027948	0.938368	555	4	1.057
Uox	4	0.99236	0.98736	0.997095	19481	0	0	0.0076366	0.027949	0.938368	556	4	0.86256
2700029M09Rik	4	0.95972	0.94102	0.988032	18714	0	0	0.0076368	0.027949	0.938368	557	4	1.1325
Usp33	4	0.99236	0.98736	0.997095	19480	0	0	0.0076412	0.027949	0.938368	558	4	1.1049
Caprin1	4	0.95625	0.93907	0.988032	18649	0	0	0.0076755	0.02822	0.938368	559	4	1.7814
Spink6	4	0.99232	0.98736	0.997095	19479	0	0	0.0076757	0.02822	0.938368	560	4	0.77828
Ace3	4	0.99228	0.98736	0.997095	19478	0	0	0.0077189	0.028513	0.938368	561	4	0.80988
Rgs7	4	0.69742	0.57741	0.854438	13309	0	0	0.0077373	0.028646	0.938368	562	3	0.99812
Rap1b	4	0.83615	0.77784	0.94637	16148	0	0	0.007758	0.028646	0.938368	563	2	0.87948
Olfr1214	4	0.27261	0.20011	0.7274	5000	0	0	0.0077618	0.028646	0.938368	564	2	1.5887
Gm7102	4	0.70604	0.59802	0.871987	13481	0	0	0.0077709	0.028646	0.938368	565	3	1.0028
Nanos2	4	0.77908	0.70527	0.925881	14966	0	0	0.007783	0.028947	0.938368	566	3	0.68319
1810011O10Rik	4	0.95047	0.93504	0.988032	18533	0	0	0.007789	0.028947	0.938368	567	4	1.1788
Cebpa	4	0.97965	0.96807	0.99295	19180	0	0	0.0077942	0.028947	0.938368	568	4	1.3629
Nol6	4	0.18617	0.12982	0.719376	3420	0	0	0.0078118	0.029246	0.938368	569	1	1.7389
Zfp874a	4	0.99219	0.9869	0.996932	19477	0	0	0.0078145	0.029246	0.938368	570	4	1.2683
Tas2r118	4	0.99218	0.9869	0.996932	19476	0	0	0.0078218	0.029246	0.938368	571	4	0.82097
Abi1	4	0.85819	0.81431	0.965363	16568	0	0	0.0078303	0.029246	0.938368	572	3	1.1216
Fn1	4	0.99216	0.9869	0.996932	19475	0	0	0.007835	0.029247	0.938368	573	4	0.81628
Ccdc80	4	0.65157	0.53139	0.841515	12388	0	0	0.0078409	0.029247	0.938368	574	3	0.98085
Zfp459	4	0.99215	0.9869	0.996932	19474	0	0	0.007855	0.029247	0.938368	575	4	1.2294
Rnf115	4	0.98987	0.98312	0.996336	19407	0	0	0.0078619	0.029409	0.938368	576	4	1.7479
Syncrip	4	0.99212	0.98672	0.996932	19472	0	0	0.0078763	0.02941	0.938368	577	4	1.0471
Klk4	4	0.99212	0.98672	0.996932	19473	0	0	0.0078763	0.02941	0.938368	578	4	0.98826
4930544G11Rik	4	0.47297	0.38752	0.79088	8816	0	0	0.0078825	0.029557	0.938368	579	2	1.6056
Cp	4	0.68157	0.56885	0.852072	13008	0	0	0.0079138	0.029868	0.938368	580	3	1.2324
Ank1	4	0.99208	0.98656	0.996894	19471	0	0	0.0079163	0.029868	0.938368	581	4	1.2126
Pcyox1	4	0.24083	0.17251	0.7274	4423	0	0	0.0079388	0.029869	0.938368	582	3	1.493
Gm13547	4	0.93649	0.91492	0.98566	18239	0	0	0.0079621	0.030153	0.938368	583	3	1.2509
Ttc34	4	0.7018	0.59193	0.869578	13405	0	0	0.0079666	0.030153	0.938368	584	3	0.89209
Slc39a9	4	0.86653	0.82318	0.966062	16761	0	0	0.0079979	0.030154	0.938368	585	3	1.3732
Olfr1427	4	0.81999	0.75909	0.943055	15800	0	0	0.0080122	0.030154	0.938368	586	2	1.2444
Agap1	4	0.99197	0.98623	0.996618	19470	0	0	0.0080279	0.030154	0.938368	587	4	0.87466
Nrm	4	0.71464	0.60604	0.871987	13650	0	0	0.0080342	0.030299	0.938368	588	3	1.2109
Taar7f	4	0.99193	0.9859	0.996336	19469	0	0	0.0080658	0.030621	0.938368	589	4	1.3893
Atp12a	4	0.75108	0.67001	0.912652	14392	0	0	0.0080774	0.030621	0.938368	590	3	0.70601
Nlk	4	0.77655	0.70208	0.92558	14914	0	0	0.0080816	0.030621	0.938368	591	3	0.95758
Ptk2b	4	0.9285	0.89948	0.978935	18076	0	0	0.0081112	0.030621	0.938368	592	3	1.1237
Nphp1	4	0.99188	0.9859	0.996336	19468	0	0	0.0081161	0.030621	0.938368	593	4	1.5396
Olfr605	4	0.99186	0.9859	0.996336	19467	0	0	0.0081372	0.030621	0.938368	594	4	0.71018
Tas2r122	4	0.97781	0.96498	0.991752	19140	0	0	0.0081397	0.030621	0.938368	595	4	1.3181
Iffo2	4	0.99185	0.9859	0.996336	19466	0	0	0.0081502	0.030621	0.938368	596	4	0.77247
Aadacl2	3	0.90684	0.87796	0.976912	17605	0	0	0.0081589	0.021077	0.927617	597	3	1.6124
Nedd9	4	0.58461	0.45701	0.79088	11035	0	0	0.0081624	0.030622	0.938368	598	2	1.5424
Pla2r1	4	0.0055559	0.0030926	0.201479	300	1	-5.136	0.0081643	0.030622	0.938368	599	3	1.4444
Mgst2	4	0.79732	0.72568	0.930687	15338	0	0	0.0082032	0.030622	0.938368	600	2	0.96849
Reg3d	4	0.21481	0.15486	0.7274	3937	0	0	0.0082125	0.030622	0.938368	601	1	0.87901
Fzr1	4	0.99177	0.9859	0.996336	19465	0	0	0.0082277	0.030622	0.938368	602	4	1.0517
Ireb2	4	0.19206	0.1334	0.719376	3522	0	0	0.0082626	0.030904	0.938368	603	1	3.8663
Ankrd33	4	0.77877	0.70527	0.925881	14958	0	0	0.0082917	0.030904	0.938368	604	3	1.0111
Usp6nl	4	0.96818	0.95087	0.988032	18911	0	0	0.0082937	0.030905	0.938368	605	4	1.3355
Kmo	4	0.99169	0.9859	0.996336	19464	0	0	0.0083078	0.030905	0.938368	606	4	1.1868
Pcdh9	4	0.22772	0.15842	0.7274	4176	0	0	0.0083126	0.030905	0.938368	607	1	0.84409
Zfp667	4	0.99167	0.9859	0.996336	19463	0	0	0.0083286	0.030905	0.938368	608	4	0.92415
Myot	4	0.99166	0.98575	0.996336	19462	0	0	0.0083356	0.031037	0.938368	609	4	1.1804
Tmem160	4	0.99165	0.98575	0.996336	19461	0	0	0.0083529	0.031037	0.938368	610	4	0.61917
Hist1h2aa	4	0.28636	0.21017	0.7274	5266	0	0	0.0083697	0.031037	0.938368	611	3	1.7575
Uqcc3	4	0.96187	0.94527	0.988032	18772	0	0	0.0083789	0.031037	0.938368	612	4	1.3325
Tead2	4	0.99162	0.98575	0.996336	19460	0	0	0.0083815	0.031037	0.938368	613	4	0.855
Klrg2	4	0.99161	0.98575	0.996336	19459	0	0	0.0083913	0.031037	0.938368	614	4	1.0191
Dcp1a	4	0.71996	0.60997	0.871987	13760	0	0	0.0084128	0.031038	0.938368	615	3	0.80486
Elfn1	4	0.99159	0.98575	0.996336	19458	0	0	0.0084144	0.031038	0.938368	616	4	0.86931
Olfr169	4	0.47418	0.38752	0.79088	8839	0	0	0.0084383	0.031038	0.938368	617	2	2.3859
Pramel1	4	0.99155	0.98575	0.996336	19457	0	0	0.008448	0.031038	0.938368	618	4	1.2372
Dsg4	4	0.42667	0.30916	0.770063	7879	0	0	0.0084629	0.031038	0.938368	619	2	1.2344
Kbtbd3	4	0.29458	0.21354	0.7274	5413	0	0	0.0084667	0.031038	0.938368	620	3	1.9476
H2-M11	4	0.41185	0.30301	0.767701	7585	0	0	0.0084706	0.031038	0.938368	621	2	1.256
Rcc2	4	0.9915	0.98575	0.996336	19455	0	0	0.0085043	0.031199	0.938368	622	4	1.3835
Mgat5	4	0.91373	0.88204	0.976912	17754	0	0	0.0085138	0.031199	0.938368	623	3	1.2042
Klhdc8b	4	0.87449	0.83383	0.966359	16908	0	0	0.0085516	0.031199	0.938368	624	3	0.78483
Cyp1b1	4	0.81496	0.75774	0.943055	15701	0	0	0.008557	0.031199	0.938368	625	3	1.2668
Olfr1204	4	0.54501	0.42309	0.79088	10237	0	0	0.008563	0.031359	0.938368	626	3	1.3137
Gnat1	4	0.99143	0.98575	0.996336	19454	0	0	0.008568	0.031359	0.938368	627	4	0.86848
Olfr113	4	0.99141	0.98575	0.996336	19453	0	0	0.0085928	0.031359	0.938368	628	4	0.73431
Prr18	4	0.61274	0.46962	0.79088	11604	0	0	0.0086041	0.031359	0.938368	629	3	0.6011
Fap	4	0.97353	0.95804	0.990352	19025	0	0	0.0086299	0.031359	0.938368	630	4	1.3431
St5	4	0.99136	0.98575	0.996336	19452	0	0	0.0086363	0.031359	0.938368	631	4	1.1661
Mdfi	4	0.93611	0.91427	0.98566	18232	0	0	0.0086384	0.031359	0.938368	632	3	1.1524
1700012B09Rik	4	0.74737	0.66476	0.91207	14324	0	0	0.0086463	0.031512	0.938368	633	3	1.1092
Prelid1	4	0.0041584	0.0025873	0.201479	236	2	-1.805	0.0086631	0.031512	0.938368	634	2	2.4975
Sult2a7	4	0.39751	0.29998	0.767701	7305	0	0	0.0086792	0.03169	0.938368	635	2	1.4625
[truncated: 19,039 more rows]

## Sheet: 5
5. GOBP enrichment for 3 screens
[truncated: 29 more rows]

## Sheet: 6
6. Exhaustion GSEA for 3 screens
[truncated: 10 more rows]

[truncated: 1 more sheets: 7]
