# Supplementary material for: Multimodal stimulation screens reveal unique and shared genes limiting T cell fitness
Source: Cancer Cell. 2024 Apr 8;42(4):623–645.e10. doi: 10.1016/j.ccell.2024.02.016 (PMC11003465; doi:10.1016/j.ccell.2024.02.016)
Supplement: Table S2. Gene expression (focused in this study) and survival of patients receiving TIL therapy, scRNA-seq analysis dataset list, Dap5-KO RNA-seq and polysome-seq data, related to Figure 2, S2, 3, 5 and S5 [file mmc3.xlsx]

## Sheet: READ ME
Content	Corresponding figure(s)
1. Besser M.J. TIL trail OS	Fig.2b, S2a, 3c, S5k
2. TISCH Pan-cancer scRNAseq datasets used	Fig.S2b, 5m
3. Dap5-KO VS Ctrl polysome data_0h	Fig.S2i
4. Dap5-KO VS Ctrl polysome data_24h	Fig.S2i
5. Dap5 RNAseq DESeq2 output KO vs Ctrl_resting	Fig.2h
6. Dap5 RNAseq DESeq2 output KO vs Ctrl_Stimulated	Fig.2h
7. Up and down gene list upon 24h anti-CD3 stimulation in sgCtrl cells	Fig.2i

## Sheet: 1
1. Besser M.J. TIL trail OS
Patient ID	EIF4G2	SERF2	ICAM1	TP53	SH2D3C	CTBP1	os.E	os.T
TIL_13	9.25756	8.81637	6.23731	5.99534	7.11595	7.65611	1	1.97
TIL_1	8.99106	8.88114	5.41113	6.4843	7.40143	7.76927	0	104.2
TIL_10	8.87124	8.93022	5.39726	6.35929	7.47424	7.80701	1	15.93
TIL_11	8.98791	8.80728	5.6504	6.31546	7.444	7.70976	1	12.03
TIL_12	9.26746	8.82967	6.26613	6.30721	7.06846	7.59929	1	4
TIL_15	8.26661	9.42044	5.73917	6.33827	7.4488	8.04689	1	4.57
TIL_17	9.26939	8.84671	5.62254	5.89122	7.23255	7.68909	1	8.73
TIL_19	9.15564	8.7338	5.33391	6.2386	7.35096	7.61352	1	6.93
TIL_2	9.01669	8.5102	5.89099	6.27872	7.11736	7.44978	1	5.83
TIL_20	9.18539	8.742	5.5253	6.21478	7.11807	7.60402	1	6.53
TIL_21	9.10049	8.89147	5.71248	6.37807	7.39578	7.69203	1	2.53
TIL_22	8.88794	8.68064	5.83969	5.71474	6.73288	7.50995	0	66.63
TIL_26	9.49611	8.95199	5.76402	6.48577	7.00296	7.67529	1	3.17
TIL_27	9.43926	8.82355	5.86312	6.20481	6.93714	7.60893	1	9.67
TIL_28	9.14323	8.86865	5.53534	6.35191	7.36073	7.66574	1	26.13
TIL_29	9.41872	8.66997	6.36415	6.53196	6.7155	7.56698	1	6.5
TIL_3	9.10958	8.69731	5.52614	6.17634	6.90269	7.67653	0	68.33
TIL_30	9.30309	8.67358	5.87895	5.97902	7.12735	7.61137	1	8.97
TIL_32	9.04186	8.69366	5.69723	6.33622	7.14789	7.69474	1	28.83
TIL_35	8.57785	9.4338	5.99698	6.271	7.24963	7.95302	1	5.07
TIL_38	8.77257	8.70281	5.99789	6.39698	7.42691	7.55751	0	110.4
TIL_4	9.17665	8.68526	5.85178	6.38772	6.8716	7.63568	1	2.67
TIL_40	9.10162	8.67416	5.48094	6.45973	7.41028	7.75571	0	95.4
TIL_42	9.10288	8.95141	5.68128	6.454	7.22614	7.66117	1	5.47
TIL_58	9.20864	9.25155	6.50934	6.12857	6.94189	7.86323	1	14
TIL_6	9.08479	8.61297	5.45923	6.45219	7.35648	7.55375	0	72.53
TIL_60	9.47515	9.11596	6.8399	6.62312	6.97661	7.85382	1	8.63
TIL_61	9.11587	9.45967	7.18268	6.17512	7.28197	7.79704	1	2.7
TIL_62	9.0848	9.19386	6.04259	6.12874	7.38611	7.84924	1	3.57
TIL_66	9.47667	9.06191	6.57741	6.28717	6.90616	7.76186	1	2.27
TIL_67	9.30345	9.19947	6.56344	6.00444	7.38574	7.70389	1	2.83
TIL_7	9.17551	8.57447	5.49574	6.00712	7.20703	7.6092	1	22.57
TIL_74	9.06011	9.16865	6.79685	5.9745	7.11722	7.79169	1	4.4
TIL_77	9.17875	9.48361	7.42041	5.94587	7.51076	7.9369	1	3.8
TIL_87	9.05442	9.24375	6.27032	6.19499	7.33843	7.84774	1	7.23333
TIL_88	8.97677	9.05431	6.41587	6.3934	7.21601	7.88866	1	10.2333
TIL_89	8.95758	9.43089	5.99324	6.10032	7.07611	7.96656	1	8.3
TIL_9	8.76492	9.46402	6.23897	6.38907	7.37784	7.896	1	2.97
TIL_90	9.2448	9.12022	6.5986	6.12813	7.15273	7.7672	1	2.36667
TIL_91	9.29059	9.04608	7.14428	6.56508	6.85763	7.92658	1	3.9
TIL_92	8.97525	9.05073	6.55525	6.46048	7.14395	7.8345	1	2.3
TIL_93	8.90366	9.07838	6.00719	6.01149	7.20767	7.77154	1	0.63

## Sheet: 2
2. TISCH Pan-cancer scRNAseq datasets used in fig.5l
UVM_GSE139829
UCEC_GSE139555
THCA_GSE148673
SS_GSE131309_Smartseq2
SKCM_GSE179373
SKCM_GSE159251
SKCM_GSE148190
SKCM_GSE139249
SKCM_GSE120575_aPD1aCTLA4
SCC_GSE145328
SCC_GSE123813_aPD1
OV_GSE154600
NSCLC_GSE99254
NSCLC_GSE179373
NSCLC_GSE176021_aPD1
NSCLC_GSE153935
NSCLC_GSE151537
NSCLC_GSE150660
NSCLC_GSE139555
NSCLC_GSE131907
NSCLC_GSE127471
NSCLC_EMTAB6149
MM_GSE151310
MCC_GSE118056_aPDL1
LIHC_GSE98638
LIHC_GSE140228_10X
KIRC_GSE139555
KIRC_GSE121636
KIRC_GSE111360
HNSC_GSE139324
HNSC_GSE103322
CRC_GSE146771_Smartseq2
CRC_GSE146771_10X
CRC_GSE139555
CRC_GSE122969_mouse_aPD1aTIM3
CRC_GSE120909_mouse_aPD1
CRC_GSE112865_mouse_aPD1
CRC_GSE108989
CLL_GSE142744
CLL_GSE125881
CHOL_GSE138709
CHOL_GSE125449_aPD1aPDL1aCTLA4
BRCA_GSE136206_mouse_aPD1aCTLA4
BRCA_GSE114727_10X
BRCA_GSE110686
BRCA_EMTAB8107
BLCA_GSE149652
BCC_GSE123813_aPD1
AML_GSE154109

## Sheet: 3
2. Dap5-KO VS Ctrl polysome data_0h
	genename	TE_1	TE_2	pval	padj	logFC	comp	s1	s2	Log 10 D	Log 10 C
ENSMUSG00000032913	Lrig2	0.0738488	0.582757	0.0010169	0.814117	-2.98025	D_0h_vs_C_0h	D_0h	C_0h	-1.13166	-0.234513
ENSMUSG00000001909	Trmt1	2.08155	0.535856	0.00946681	0.814117	1.95774	D_0h_vs_C_0h	D_0h	C_0h	0.318387	-0.270952
ENSMUSG00000040687	Madd	0.78344	0.135965	0.0109559	0.814117	2.52659	D_0h_vs_C_0h	D_0h	C_0h	-0.105994	-0.866574
ENSMUSG00000049922	Slc35c1	4.904	1.79822	0.0140198	0.814117	1.44739	D_0h_vs_C_0h	D_0h	C_0h	0.69055	0.254842
ENSMUSG00000026110	Mgat4a	0.0565751	0.246317	0.01649	0.814117	-2.12228	D_0h_vs_C_0h	D_0h	C_0h	-1.24737	-0.608505
ENSMUSG00000020898	Ctc1	0.181658	0.553064	0.0184973	0.814117	-1.60622	D_0h_vs_C_0h	D_0h	C_0h	-0.740746	-0.257225
ENSMUSG00000025261	Huwe1	0.0289959	0.115038	0.0185104	0.814117	-1.98819	D_0h_vs_C_0h	D_0h	C_0h	-1.53766	-0.939158
ENSMUSG00000064360	mt-Nd3	1.98367	0.784331	0.0220874	0.814117	1.33864	D_0h_vs_C_0h	D_0h	C_0h	0.29747	-0.105501
ENSMUSG00000022945	Chaf1b	1.89393	0.791885	0.0249539	0.814117	1.25802	D_0h_vs_C_0h	D_0h	C_0h	0.277365	-0.101338
ENSMUSG00000079215	Zfp664	0.153716	0.454416	0.0252997	0.814117	-1.56375	D_0h_vs_C_0h	D_0h	C_0h	-0.813281	-0.342546
ENSMUSG00000021420	Fars2	2.41539	0.772891	0.0265126	0.814117	1.64392	D_0h_vs_C_0h	D_0h	C_0h	0.382987	-0.111882
ENSMUSG00000006463	Zdhhc24	0.384596	1.96459	0.0266893	0.814117	-2.35281	D_0h_vs_C_0h	D_0h	C_0h	-0.414996	0.293271
ENSMUSG00000039232	Stx11	0.309952	1.82976	0.0278449	0.814117	-2.56154	D_0h_vs_C_0h	D_0h	C_0h	-0.508706	0.262394
ENSMUSG00000046138	9930021J03Rik	0.0455089	1.06993	0.0279967	0.814117	-4.55523	D_0h_vs_C_0h	D_0h	C_0h	-1.3419	0.0293568
ENSMUSG00000035284	Vps13c	0.122572	0.448906	0.0290918	0.814117	-1.87278	D_0h_vs_C_0h	D_0h	C_0h	-0.911608	-0.347845
ENSMUSG00000017765	Slc12a4	0.979017	4.77343	0.0295221	0.814117	-2.28562	D_0h_vs_C_0h	D_0h	C_0h	-0.00920988	0.678831
ENSMUSG00000032192	Gnb5	0.480911	1.27931	0.0345979	0.814117	-1.41152	D_0h_vs_C_0h	D_0h	C_0h	-0.317935	0.106976
ENSMUSG00000002524	Puf60	2.60594	0.397604	0.036088	0.814117	2.7124	D_0h_vs_C_0h	D_0h	C_0h	0.415965	-0.40055
ENSMUSG00000043733	Ptpn11	0.16745	0.419895	0.0371421	0.814117	-1.3263	D_0h_vs_C_0h	D_0h	C_0h	-0.776115	-0.376859
ENSMUSG00000031601	Cnot7	0.411965	2.26074	0.0372551	0.814117	-2.4562	D_0h_vs_C_0h	D_0h	C_0h	-0.385139	0.354251
ENSMUSG00000024142	Mlst8	0.86458	0.367138	0.0379144	0.814117	1.23568	D_0h_vs_C_0h	D_0h	C_0h	-0.0631946	-0.43517
ENSMUSG00000038838	Vars2	1.21321	0.518557	0.0385235	0.814117	1.22626	D_0h_vs_C_0h	D_0h	C_0h	0.0839359	-0.285204
ENSMUSG00000036073	Galt	0.830484	2.5114	0.0386759	0.814117	-1.59647	D_0h_vs_C_0h	D_0h	C_0h	-0.0806687	0.399917
ENSMUSG00000034601	2700049A03Rik	0.126851	0.463385	0.0387632	0.814117	-1.86908	D_0h_vs_C_0h	D_0h	C_0h	-0.896707	-0.334058
ENSMUSG00000015243	Abca1	0.142236	0.522953	0.038919	0.814117	-1.8784	D_0h_vs_C_0h	D_0h	C_0h	-0.84699	-0.281537
ENSMUSG00000020654	Adcy3	1.69304	0.78281	0.0391594	0.814117	1.11288	D_0h_vs_C_0h	D_0h	C_0h	0.228668	-0.106343
ENSMUSG00000035529	Prdm4	0.340519	0.730444	0.0412718	0.814117	-1.10104	D_0h_vs_C_0h	D_0h	C_0h	-0.467859	-0.136413
ENSMUSG00000043059	Zfp513	2.47672	0.559722	0.0419969	0.814117	2.14565	D_0h_vs_C_0h	D_0h	C_0h	0.393876	-0.252028
ENSMUSG00000071477	Zfp777	0.341796	0.851452	0.0422503	0.814117	-1.31679	D_0h_vs_C_0h	D_0h	C_0h	-0.466233	-0.06984
ENSMUSG00000036275	9530068E07Rik	0.592035	1.31215	0.0458652	0.814117	-1.14818	D_0h_vs_C_0h	D_0h	C_0h	-0.227652	0.117984
ENSMUSG00000030534	Vps33b	0.368612	0.176188	0.0480258	0.814117	1.06499	D_0h_vs_C_0h	D_0h	C_0h	-0.433431	-0.754024
ENSMUSG00000020993	Trappc6b	0.709817	1.95401	0.0486308	0.814117	-1.46092	D_0h_vs_C_0h	D_0h	C_0h	-0.148853	0.290926
ENSMUSG00000030421	Uri1	0.489838	1.12664	0.0504176	0.814117	-1.20165	D_0h_vs_C_0h	D_0h	C_0h	-0.309948	0.0517848
ENSMUSG00000029561	Oasl2	0.246938	0.792506	0.0504194	0.814117	-1.68227	D_0h_vs_C_0h	D_0h	C_0h	-0.607412	-0.100997
ENSMUSG00000036792	Mbd5	0.408126	1.66959	0.0515472	0.814117	-2.0324	D_0h_vs_C_0h	D_0h	C_0h	-0.389205	0.222609
ENSMUSG00000022723	Crybg3	0.126423	0.532688	0.0554147	0.814117	-2.07503	D_0h_vs_C_0h	D_0h	C_0h	-0.898175	-0.273527
ENSMUSG00000020644	Id2	1.02768	1.74092	0.055868	0.814117	-0.760457	D_0h_vs_C_0h	D_0h	C_0h	0.0118587	0.240779
ENSMUSG00000021871	Gm49342	0.232388	0.571035	0.0560514	0.814117	-1.29704	D_0h_vs_C_0h	D_0h	C_0h	-0.633786	-0.243338
ENSMUSG00000024187	Fam234a	1.62242	5.7529	0.05708	0.814117	-1.82614	D_0h_vs_C_0h	D_0h	C_0h	0.210163	0.759887
ENSMUSG00000002910	Arrdc2	0.459406	1.30319	0.0614543	0.814117	-1.5042	D_0h_vs_C_0h	D_0h	C_0h	-0.337803	0.115007
ENSMUSG00000022533	Atp13a3	0.211049	1.38113	0.0628098	0.814117	-2.7102	D_0h_vs_C_0h	D_0h	C_0h	-0.675617	0.140235
ENSMUSG00000031304	Il2rg	0.3222	0.687091	0.0644339	0.814117	-1.09254	D_0h_vs_C_0h	D_0h	C_0h	-0.491874	-0.162985
ENSMUSG00000038056	Kmt2c	0.22722	0.936452	0.0650137	0.814117	-2.04311	D_0h_vs_C_0h	D_0h	C_0h	-0.643553	-0.0285145
ENSMUSG00000015697	Setdb1	0.526659	0.241873	0.0664398	0.814117	1.12262	D_0h_vs_C_0h	D_0h	C_0h	-0.27847	-0.616413
ENSMUSG00000028629	Exo5	1.06795	0.476674	0.0672542	0.814117	1.16376	D_0h_vs_C_0h	D_0h	C_0h	0.0285496	-0.321778
ENSMUSG00000043065	Spice1	0.160542	0.485611	0.067371	0.814117	-1.59685	D_0h_vs_C_0h	D_0h	C_0h	-0.794412	-0.313711
ENSMUSG00000030509	Asb7	0.172647	0.39362	0.0681446	0.814117	-1.18897	D_0h_vs_C_0h	D_0h	C_0h	-0.76284	-0.404923
ENSMUSG00000025575	Cant1	3.25332	8.16106	0.0683311	0.814117	-1.32684	D_0h_vs_C_0h	D_0h	C_0h	0.512327	0.911747
ENSMUSG00000078671	Chd2	0.137323	0.313886	0.0683524	0.814117	-1.19267	D_0h_vs_C_0h	D_0h	C_0h	-0.862256	-0.503228
ENSMUSG00000021076	Actr10	1.52579	0.855681	0.0710942	0.814117	0.834414	D_0h_vs_C_0h	D_0h	C_0h	0.183495	-0.0676882
ENSMUSG00000024561	Mbd1	0.633584	0.334139	0.07174	0.814117	0.923089	D_0h_vs_C_0h	D_0h	C_0h	-0.198196	-0.476073
ENSMUSG00000042292	Mrtfa	0.556807	0.129492	0.072418	0.814117	2.10431	D_0h_vs_C_0h	D_0h	C_0h	-0.254295	-0.887756
ENSMUSG00000043183	Simc1	0.149841	0.365205	0.0725145	0.814117	-1.28527	D_0h_vs_C_0h	D_0h	C_0h	-0.824369	-0.437464
ENSMUSG00000073096	Lrrc61	0.38532	1.4463	0.0725227	0.814117	-1.90824	D_0h_vs_C_0h	D_0h	C_0h	-0.414179	0.160258
ENSMUSG00000071573	Rnls	0.399782	1.65599	0.0735985	0.814117	-2.05041	D_0h_vs_C_0h	D_0h	C_0h	-0.398177	0.219058
ENSMUSG00000070953	Rabepk	2.02056	0.964868	0.0740986	0.814117	1.06635	D_0h_vs_C_0h	D_0h	C_0h	0.305472	-0.0155323
ENSMUSG00000019132	BC005537	0.538013	1.07606	0.0750628	0.814117	-1.00004	D_0h_vs_C_0h	D_0h	C_0h	-0.269207	0.0318347
ENSMUSG00000041491	Cep78	0.826882	0.397799	0.0771846	0.814117	1.05564	D_0h_vs_C_0h	D_0h	C_0h	-0.0825566	-0.400336
ENSMUSG00000027845	Dclre1b	0.823024	0.416713	0.0773045	0.814117	0.981882	D_0h_vs_C_0h	D_0h	C_0h	-0.0845874	-0.380163
ENSMUSG00000032373	Car12	1.05893	0.264282	0.0780055	0.814117	2.00245	D_0h_vs_C_0h	D_0h	C_0h	0.0248659	-0.577933
ENSMUSG00000040022	Rab11fip2	0.714934	3.61472	0.0780904	0.814117	-2.338	D_0h_vs_C_0h	D_0h	C_0h	-0.145734	0.558075
ENSMUSG00000039414	Heatr5b	0.0766767	0.145505	0.0800388	0.814117	-0.924206	D_0h_vs_C_0h	D_0h	C_0h	-1.11534	-0.837123
ENSMUSG00000027048	Abcb11	0.197931	0.434057	0.0800569	0.814117	-1.13288	D_0h_vs_C_0h	D_0h	C_0h	-0.703485	-0.362453
ENSMUSG00000033955	Tnks1bp1	0.0802514	0.277986	0.0826284	0.814117	-1.79241	D_0h_vs_C_0h	D_0h	C_0h	-1.09555	-0.555978
ENSMUSG00000042363	Lgalsl	0.816934	2.07678	0.0827087	0.814117	-1.34606	D_0h_vs_C_0h	D_0h	C_0h	-0.0878128	0.317391
ENSMUSG00000040121	Rep15	1.80402	0.662913	0.0830418	0.814117	1.44433	D_0h_vs_C_0h	D_0h	C_0h	0.256242	-0.178544
ENSMUSG00000025076	Casp7	1.08085	0.537333	0.0834352	0.814117	1.00828	D_0h_vs_C_0h	D_0h	C_0h	0.0337648	-0.269756
ENSMUSG00000026321	Tnfrsf11a	0.257935	0.58163	0.0834924	0.814117	-1.1731	D_0h_vs_C_0h	D_0h	C_0h	-0.58849	-0.235353
ENSMUSG00000026980	Ly75	0.132357	0.268963	0.083652	0.814117	-1.02297	D_0h_vs_C_0h	D_0h	C_0h	-0.878252	-0.570307
ENSMUSG00000117679	Apbb3	1.07531	0.372567	0.0847889	0.814117	1.52918	D_0h_vs_C_0h	D_0h	C_0h	0.0315328	-0.428796
ENSMUSG00000070327	Rnf213	0.0372882	0.1011	0.0851897	0.814117	-1.43899	D_0h_vs_C_0h	D_0h	C_0h	-1.42843	-0.995248
ENSMUSG00000005087	Cd44	0.508836	0.912093	0.0858361	0.814117	-0.841981	D_0h_vs_C_0h	D_0h	C_0h	-0.293422	-0.039961
ENSMUSG00000070000	Fcho1	0.311597	1.39516	0.0861274	0.814117	-2.16267	D_0h_vs_C_0h	D_0h	C_0h	-0.506406	0.144623
ENSMUSG00000019818	Cd164	0.718837	1.47107	0.0873587	0.814117	-1.03313	D_0h_vs_C_0h	D_0h	C_0h	-0.14337	0.167633
ENSMUSG00000052794	1700030K09Rik	0.865958	0.272371	0.0887515	0.814117	1.66873	D_0h_vs_C_0h	D_0h	C_0h	-0.062503	-0.56484
ENSMUSG00000018509	Cenpv	5.03138	1.55487	0.0890127	0.814117	1.69416	D_0h_vs_C_0h	D_0h	C_0h	0.701687	0.191693
ENSMUSG00000034445	Cyb561a3	1.45533	0.619693	0.0892485	0.814117	1.23172	D_0h_vs_C_0h	D_0h	C_0h	0.162961	-0.207823
ENSMUSG00000061778	Mospd2	0.733358	2.53901	0.0892963	0.814117	-1.79168	D_0h_vs_C_0h	D_0h	C_0h	-0.134684	0.404665
ENSMUSG00000033004	Mycbp2	0.0952175	0.324129	0.0896579	0.814117	-1.76727	D_0h_vs_C_0h	D_0h	C_0h	-1.02128	-0.489282
ENSMUSG00000074282	Zfp94	1.16516	0.467473	0.0900545	0.814117	1.31757	D_0h_vs_C_0h	D_0h	C_0h	0.0663845	-0.330243
ENSMUSG00000047731	Wbp1l	0.422497	0.793085	0.090251	0.814117	-0.908534	D_0h_vs_C_0h	D_0h	C_0h	-0.374176	-0.10068
ENSMUSG00000075470	Alg10b	0.269963	0.825899	0.0915539	0.814117	-1.6132	D_0h_vs_C_0h	D_0h	C_0h	-0.568696	-0.0830731
ENSMUSG00000053460	Ggcx	0.326336	0.702918	0.0915644	0.814117	-1.107	D_0h_vs_C_0h	D_0h	C_0h	-0.486334	-0.153095
ENSMUSG00000039270	Megf9	0.557731	2.04861	0.0921764	0.814117	-1.877	D_0h_vs_C_0h	D_0h	C_0h	-0.253575	0.311459
ENSMUSG00000021466	Ptch1	0.291585	0.52102	0.0924536	0.814117	-0.83742	D_0h_vs_C_0h	D_0h	C_0h	-0.535234	-0.283146
ENSMUSG00000046671	Mtfr1l	1.11883	2.23909	0.0926092	0.814117	-1.00092	D_0h_vs_C_0h	D_0h	C_0h	0.0487642	0.350071
ENSMUSG00000020220	Vps13d	0.0528225	0.155469	0.0930797	0.814117	-1.5574	D_0h_vs_C_0h	D_0h	C_0h	-1.27718	-0.808356
ENSMUSG00000031659	Adcy7	0.112091	0.201111	0.093976	0.814117	-0.843326	D_0h_vs_C_0h	D_0h	C_0h	-0.95043	-0.696564
ENSMUSG00000037514	Pank2	1.64754	0.582953	0.0941008	0.814117	1.49886	D_0h_vs_C_0h	D_0h	C_0h	0.216837	-0.234366
ENSMUSG00000000290	Itgb2	2.48489	0.705039	0.095073	0.814117	1.81741	D_0h_vs_C_0h	D_0h	C_0h	0.395307	-0.151787
ENSMUSG00000034471	Caskin2	1.03592	0.508245	0.0959914	0.814117	1.02732	D_0h_vs_C_0h	D_0h	C_0h	0.0153278	-0.293927
ENSMUSG00000047749	Zc3hav1l	0.268438	0.539075	0.0963052	0.814117	-1.0059	D_0h_vs_C_0h	D_0h	C_0h	-0.571156	-0.268351
ENSMUSG00000062382	Ftl1-ps1	4.35246	1.73443	0.0966771	0.814117	1.32737	D_0h_vs_C_0h	D_0h	C_0h	0.638735	0.239158
ENSMUSG00000035168	Tanc1	0.00606479	0.171476	0.0975502	0.814117	-4.8214	D_0h_vs_C_0h	D_0h	C_0h	-2.21718	-0.765797
ENSMUSG00000019699	Akt3	0.21051	0.660679	0.0980669	0.814117	-1.65006	D_0h_vs_C_0h	D_0h	C_0h	-0.676727	-0.18001
ENSMUSG00000025747	Tyms	1.97367	1.21996	0.0995148	0.814117	0.69405	D_0h_vs_C_0h	D_0h	C_0h	0.295275	0.0863452
ENSMUSG00000040006	Ginm1	0.867808	1.63672	0.0996476	0.814117	-0.915363	D_0h_vs_C_0h	D_0h	C_0h	-0.0615765	0.213975
ENSMUSG00000050471	Fam118b	0.556232	1.28663	0.100539	0.814117	-1.20984	D_0h_vs_C_0h	D_0h	C_0h	-0.254744	0.109453
ENSMUSG00000024843	Chka	0.401544	0.81112	0.100679	0.814117	-1.01436	D_0h_vs_C_0h	D_0h	C_0h	-0.396267	-0.0909149
ENSMUSG00000034974	Dapk3	0.740229	1.77887	0.100881	0.814117	-1.26492	D_0h_vs_C_0h	D_0h	C_0h	-0.130634	0.250145
ENSMUSG00000024910	Ctsw	1.41564	0.452006	0.101863	0.814117	1.64704	D_0h_vs_C_0h	D_0h	C_0h	0.150953	-0.344856
ENSMUSG00000034799	Unc13a	0.105493	0.250365	0.10194	0.814117	-1.24688	D_0h_vs_C_0h	D_0h	C_0h	-0.976776	-0.601427
ENSMUSG00000070733	Fryl	0.0606829	0.139981	0.101984	0.814117	-1.20587	D_0h_vs_C_0h	D_0h	C_0h	-1.21693	-0.853931
ENSMUSG00000031516	Dctn6	0.847187	2.34395	0.102183	0.814117	-1.46819	D_0h_vs_C_0h	D_0h	C_0h	-0.0720206	0.369948
ENSMUSG00000001507	Itga3	0.445028	0.128053	0.102794	0.814117	1.79716	D_0h_vs_C_0h	D_0h	C_0h	-0.351613	-0.892611
ENSMUSG00000038119	Cdon	0.0470011	1.78191	0.103029	0.814117	-5.24459	D_0h_vs_C_0h	D_0h	C_0h	-1.32789	0.250887
ENSMUSG00000028521	Slc35d1	0.574384	1.04053	0.104602	0.814117	-0.857233	D_0h_vs_C_0h	D_0h	C_0h	-0.240797	0.0172553
ENSMUSG00000117310	Ptp4a1	0.929468	2.44593	0.105315	0.814117	-1.3959	D_0h_vs_C_0h	D_0h	C_0h	-0.0317655	0.388444
ENSMUSG00000033826	Dnah8	0.219807	0.414694	0.106154	0.814117	-0.915806	D_0h_vs_C_0h	D_0h	C_0h	-0.657958	-0.382273
ENSMUSG00000029059	Fam213b	1.25355	3.87459	0.107539	0.814117	-1.62803	D_0h_vs_C_0h	D_0h	C_0h	0.098141	0.588226
ENSMUSG00000039782	Cpeb2	0.463482	1.35018	0.109037	0.814117	-1.54257	D_0h_vs_C_0h	D_0h	C_0h	-0.333967	0.130392
ENSMUSG00000040433	Zbtb38	0.842224	1.7191	0.109855	0.814117	-1.02937	D_0h_vs_C_0h	D_0h	C_0h	-0.0745723	0.2353
ENSMUSG00000026739	Bmi1	0.783039	2.04379	0.109982	0.814117	-1.38409	D_0h_vs_C_0h	D_0h	C_0h	-0.106217	0.310436
ENSMUSG00000040549	Ckap5	0.147051	0.419338	0.110135	0.814117	-1.5118	D_0h_vs_C_0h	D_0h	C_0h	-0.832532	-0.377436
ENSMUSG00000042508	Dmtf1	0.242554	0.911171	0.110312	0.814117	-1.90942	D_0h_vs_C_0h	D_0h	C_0h	-0.615191	-0.0404
ENSMUSG00000053134	Supt7l	0.566566	0.284024	0.111642	0.814117	0.996233	D_0h_vs_C_0h	D_0h	C_0h	-0.24675	-0.546646
ENSMUSG00000049488	Tmem67	0.206733	0.484417	0.111889	0.814117	-1.22848	D_0h_vs_C_0h	D_0h	C_0h	-0.684591	-0.31478
ENSMUSG00000024976	Shoc2	0.618592	1.6036	0.112134	0.814117	-1.37426	D_0h_vs_C_0h	D_0h	C_0h	-0.208596	0.205097
ENSMUSG00000069117	Gm10260	3.39768	1.37829	0.112366	0.814117	1.30167	D_0h_vs_C_0h	D_0h	C_0h	0.531182	0.139339
ENSMUSG00000042195	Slc35f2	0.325956	0.651422	0.11316	0.814117	-0.998914	D_0h_vs_C_0h	D_0h	C_0h	-0.486841	-0.186137
ENSMUSG00000051355	Commd1	2.31757	1.48155	0.114173	0.814117	0.645508	D_0h_vs_C_0h	D_0h	C_0h	0.365033	0.170715
ENSMUSG00000021752	Kctd6	0.466861	1.33487	0.11418	0.814117	-1.51564	D_0h_vs_C_0h	D_0h	C_0h	-0.330813	0.12544
ENSMUSG00000032423	Syncrip	0.120877	0.263326	0.114374	0.814117	-1.12331	D_0h_vs_C_0h	D_0h	C_0h	-0.917656	-0.579506
ENSMUSG00000062929	Cfl2	0.290605	0.919782	0.114536	0.814117	-1.66223	D_0h_vs_C_0h	D_0h	C_0h	-0.536697	-0.036315
ENSMUSG00000059119	Nap1l4	1.55739	0.665613	0.115045	0.814117	1.22638	D_0h_vs_C_0h	D_0h	C_0h	0.192399	-0.176779
ENSMUSG00000027365	Trpm7	0.846148	3.11657	0.117462	0.814117	-1.88098	D_0h_vs_C_0h	D_0h	C_0h	-0.0725537	0.493678
ENSMUSG00000069833	Ahnak	0.281134	0.683157	0.117515	0.814117	-1.28096	D_0h_vs_C_0h	D_0h	C_0h	-0.551087	-0.165479
ENSMUSG00000033065	Pfkm	0.441211	0.194106	0.117568	0.814117	1.18463	D_0h_vs_C_0h	D_0h	C_0h	-0.355353	-0.711961
ENSMUSG00000091387	Gcnt4	0.393971	0.86294	0.117888	0.814117	-1.13117	D_0h_vs_C_0h	D_0h	C_0h	-0.404536	-0.0640192
ENSMUSG00000027357	Crls1	1.03013	2.91975	0.118018	0.814117	-1.50301	D_0h_vs_C_0h	D_0h	C_0h	0.0128936	0.465346
ENSMUSG00000055491	Pprc1	0.216872	0.451234	0.120113	0.814117	-1.05703	D_0h_vs_C_0h	D_0h	C_0h	-0.663797	-0.345599
ENSMUSG00000042766	Trim46	2.87329	1.22256	0.120383	0.814117	1.2328	D_0h_vs_C_0h	D_0h	C_0h	0.45838	0.0872718
ENSMUSG00000036086	Zranb3	0.543627	0.299468	0.120548	0.814117	0.860215	D_0h_vs_C_0h	D_0h	C_0h	-0.264699	-0.52365
ENSMUSG00000063810	Alms1	0.419314	1.653	0.120777	0.814117	-1.97898	D_0h_vs_C_0h	D_0h	C_0h	-0.377461	0.218273
ENSMUSG00000047714	Ppp1r2	0.633934	1.22686	0.120828	0.814117	-0.952568	D_0h_vs_C_0h	D_0h	C_0h	-0.197956	0.0887955
ENSMUSG00000025510	Cd151	1.39043	0.634529	0.121199	0.814117	1.13177	D_0h_vs_C_0h	D_0h	C_0h	0.143148	-0.197549
ENSMUSG00000027324	Rpusd2	0.278011	0.52898	0.121558	0.814117	-0.92807	D_0h_vs_C_0h	D_0h	C_0h	-0.555938	-0.276561
ENSMUSG00000026770	Il2ra	0.487716	0.830904	0.121656	0.814117	-0.76864	D_0h_vs_C_0h	D_0h	C_0h	-0.311833	-0.0804493
ENSMUSG00000025024	Smndc1	0.635651	1.02107	0.121931	0.814117	-0.683774	D_0h_vs_C_0h	D_0h	C_0h	-0.196782	0.00905501
ENSMUSG00000014496	Ankrd28	0.466647	1.0522	0.122001	0.814117	-1.173	D_0h_vs_C_0h	D_0h	C_0h	-0.331012	0.0220977
ENSMUSG00000027665	Pik3ca	0.252766	0.61852	0.122324	0.814117	-1.29102	D_0h_vs_C_0h	D_0h	C_0h	-0.597281	-0.208646
ENSMUSG00000031007	Atp6ap2	0.590745	1.01873	0.122779	0.814117	-0.786166	D_0h_vs_C_0h	D_0h	C_0h	-0.2286	0.00805942
ENSMUSG00000055538	Zcchc24	0.234759	0.438611	0.123228	0.814117	-0.901762	D_0h_vs_C_0h	D_0h	C_0h	-0.629378	-0.357921
ENSMUSG00000038702	Dsel	0.673317	3.62244	0.123493	0.814117	-2.4276	D_0h_vs_C_0h	D_0h	C_0h	-0.17178	0.559002
ENSMUSG00000045160	Bola3	2.97311	1.43618	0.123611	0.814117	1.04974	D_0h_vs_C_0h	D_0h	C_0h	0.473211	0.157209
ENSMUSG00000022386	Trmu	0.986666	0.540993	0.123911	0.814117	0.866951	D_0h_vs_C_0h	D_0h	C_0h	-0.00582971	-0.266808
ENSMUSG00000035941	Ibtk	0.335595	0.792216	0.124008	0.814117	-1.23917	D_0h_vs_C_0h	D_0h	C_0h	-0.474184	-0.101156
ENSMUSG00000036550	Cnot1	0.0584556	0.127834	0.124722	0.814117	-1.12885	D_0h_vs_C_0h	D_0h	C_0h	-1.23317	-0.893355
ENSMUSG00000033014	Trim33	0.188273	0.521346	0.12493	0.814117	-1.46941	D_0h_vs_C_0h	D_0h	C_0h	-0.725211	-0.282874
ENSMUSG00000037646	Vps13b	0.169347	0.430179	0.125071	0.814117	-1.34496	D_0h_vs_C_0h	D_0h	C_0h	-0.771224	-0.366351
ENSMUSG00000024070	Prkd3	0.106097	0.28928	0.125812	0.814117	-1.44708	D_0h_vs_C_0h	D_0h	C_0h	-0.974296	-0.538681
ENSMUSG00000037638	Zbtb42	0.7756	1.39277	0.126137	0.814117	-0.844576	D_0h_vs_C_0h	D_0h	C_0h	-0.110362	0.143881
ENSMUSG00000005442	Cic	0.702467	1.33907	0.126893	0.814117	-0.930727	D_0h_vs_C_0h	D_0h	C_0h	-0.153374	0.126803
ENSMUSG00000056185	Snx32	0.664863	1.42031	0.127351	0.814117	-1.09508	D_0h_vs_C_0h	D_0h	C_0h	-0.177268	0.152385
ENSMUSG00000063727	Tnfrsf11b	0.354006	0.749288	0.127983	0.814117	-1.08175	D_0h_vs_C_0h	D_0h	C_0h	-0.450989	-0.125351
ENSMUSG00000031728	Zfp821	0.940503	0.419359	0.128009	0.814117	1.16525	D_0h_vs_C_0h	D_0h	C_0h	-0.02664	-0.377415
ENSMUSG00000068240	Gm11808	3.48187	1.68582	0.128048	0.814117	1.04641	D_0h_vs_C_0h	D_0h	C_0h	0.541812	0.22681
ENSMUSG00000045374	Wdr81	0.0924781	0.228477	0.128145	0.814117	-1.30487	D_0h_vs_C_0h	D_0h	C_0h	-1.03396	-0.641157
ENSMUSG00000041153	Osgin2	0.447388	0.921824	0.128748	0.814117	-1.04297	D_0h_vs_C_0h	D_0h	C_0h	-0.349316	-0.0353518
ENSMUSG00000040928	S100pbp	0.336153	0.624099	0.129146	0.814117	-0.892657	D_0h_vs_C_0h	D_0h	C_0h	-0.473463	-0.204746
ENSMUSG00000048732	Klhl11	0.351681	0.915824	0.129506	0.814117	-1.3808	D_0h_vs_C_0h	D_0h	C_0h	-0.453851	-0.0381878
ENSMUSG00000045690	Wdr89	1.02573	0.573118	0.130738	0.814117	0.839743	D_0h_vs_C_0h	D_0h	C_0h	0.0110319	-0.241756
ENSMUSG00000034473	Sec22a	1.12258	0.510773	0.130944	0.814117	1.13606	D_0h_vs_C_0h	D_0h	C_0h	0.050216	-0.291772
ENSMUSG00000030047	Arhgap25	0.706892	0.384811	0.130944	0.814117	0.877342	D_0h_vs_C_0h	D_0h	C_0h	-0.150647	-0.414753
ENSMUSG00000038141	Tmem181a	0.417953	1.05963	0.131038	0.814117	-1.34216	D_0h_vs_C_0h	D_0h	C_0h	-0.378873	0.0251561
ENSMUSG00000062006	Rpl34	14.4404	0.468509	0.131588	0.814117	4.9459	D_0h_vs_C_0h	D_0h	C_0h	1.15958	-0.329282
ENSMUSG00000034243	Golgb1	0.180835	0.562753	0.131796	0.814117	-1.63783	D_0h_vs_C_0h	D_0h	C_0h	-0.742717	-0.249682
ENSMUSG00000021733	Slc4a7	0.294244	0.954473	0.132256	0.814117	-1.69769	D_0h_vs_C_0h	D_0h	C_0h	-0.531292	-0.0202363
ENSMUSG00000052752	Traf7	3.19138	1.6185	0.132939	0.814117	0.979524	D_0h_vs_C_0h	D_0h	C_0h	0.503979	0.209113
ENSMUSG00000024892	Pcx	0.788505	0.378996	0.133449	0.814117	1.05694	D_0h_vs_C_0h	D_0h	C_0h	-0.103196	-0.421366
ENSMUSG00000057342	Sphk2	0.95526	0.363776	0.133715	0.814117	1.39284	D_0h_vs_C_0h	D_0h	C_0h	-0.0198783	-0.439165
ENSMUSG00000049658	Bdp1	0.257034	1.05986	0.134761	0.814117	-2.04384	D_0h_vs_C_0h	D_0h	C_0h	-0.590009	0.0252478
ENSMUSG00000033487	Fndc3a	0.577272	1.27344	0.134788	0.814117	-1.14141	D_0h_vs_C_0h	D_0h	C_0h	-0.23862	0.104978
ENSMUSG00000019883	Echdc1	0.593081	1.16522	0.134932	0.814117	-0.974308	D_0h_vs_C_0h	D_0h	C_0h	-0.226886	0.0664097
ENSMUSG00000061436	Hipk2	0.191726	0.364338	0.135003	0.814117	-0.926234	D_0h_vs_C_0h	D_0h	C_0h	-0.71732	-0.438496
ENSMUSG00000037395	Rcor3	0.861962	1.91912	0.135823	0.814117	-1.15475	D_0h_vs_C_0h	D_0h	C_0h	-0.064512	0.283102
ENSMUSG00000032322	Pstpip1	1.37907	0.952225	0.135831	0.814117	0.53432	D_0h_vs_C_0h	D_0h	C_0h	0.139586	-0.0212605
ENSMUSG00000031667	Aktip	0.826844	1.45327	0.135999	0.814117	-0.813616	D_0h_vs_C_0h	D_0h	C_0h	-0.0825764	0.162346
ENSMUSG00000038550	Ciart	2.13786	1.02024	0.136503	0.814117	1.06726	D_0h_vs_C_0h	D_0h	C_0h	0.329979	0.0087021
ENSMUSG00000003812	Dnase2a	1.36733	0.688239	0.136937	0.814117	0.99038	D_0h_vs_C_0h	D_0h	C_0h	0.135873	-0.162261
ENSMUSG00000049659	Aftph	0.498727	0.883762	0.137022	0.814117	-0.825407	D_0h_vs_C_0h	D_0h	C_0h	-0.302137	-0.0536645
ENSMUSG00000102918	Pcdhgc3	0.246796	0.511791	0.137038	0.814117	-1.05223	D_0h_vs_C_0h	D_0h	C_0h	-0.607661	-0.290907
ENSMUSG00000051550	Zfp579	0.432516	1.2355	0.137079	0.814117	-1.51427	D_0h_vs_C_0h	D_0h	C_0h	-0.363998	0.0918419
ENSMUSG00000112023	Lilr4b	0.354815	0.690648	0.137153	0.814117	-0.960886	D_0h_vs_C_0h	D_0h	C_0h	-0.449999	-0.160743
ENSMUSG00000022960	Donson	0.440592	0.933594	0.137369	0.814117	-1.08335	D_0h_vs_C_0h	D_0h	C_0h	-0.355963	-0.029842
ENSMUSG00000015533	Itga2	0.218299	0.470172	0.137412	0.814117	-1.10688	D_0h_vs_C_0h	D_0h	C_0h	-0.660948	-0.327744
ENSMUSG00000022672	Prkdc	0.204134	0.459747	0.137499	0.814117	-1.17133	D_0h_vs_C_0h	D_0h	C_0h	-0.690085	-0.337481
ENSMUSG00000030400	Ercc2	0.236012	0.470728	0.137549	0.814117	-0.996032	D_0h_vs_C_0h	D_0h	C_0h	-0.627065	-0.32723
ENSMUSG00000022517	Mgrn1	0.753094	1.71132	0.137665	0.814117	-1.18421	D_0h_vs_C_0h	D_0h	C_0h	-0.123151	0.233331
ENSMUSG00000059495	Arhgef12	0.190531	0.449798	0.137942	0.814117	-1.23925	D_0h_vs_C_0h	D_0h	C_0h	-0.720034	-0.346982
ENSMUSG00000031328	Flna	0.0501569	0.102235	0.138071	0.814117	-1.02737	D_0h_vs_C_0h	D_0h	C_0h	-1.29967	-0.990398
ENSMUSG00000027086	Fastkd1	0.433111	0.829721	0.138083	0.814117	-0.937887	D_0h_vs_C_0h	D_0h	C_0h	-0.3634	-0.0810681
ENSMUSG00000073131	Vma21	1.12075	1.98356	0.138279	0.814117	-0.823635	D_0h_vs_C_0h	D_0h	C_0h	0.0495071	0.297446
ENSMUSG00000022797	Tfrc	0.103787	0.249593	0.138306	0.814117	-1.26595	D_0h_vs_C_0h	D_0h	C_0h	-0.983857	-0.602767
ENSMUSG00000079057	Cyp4v3	0.46759	0.287206	0.13901	0.814117	0.703158	D_0h_vs_C_0h	D_0h	C_0h	-0.330135	-0.541807
ENSMUSG00000024644	Cndp2	0.515615	0.33667	0.139941	0.814117	0.614962	D_0h_vs_C_0h	D_0h	C_0h	-0.287674	-0.472796
ENSMUSG00000029233	Srd5a3	0.757737	1.32794	0.140036	0.814117	-0.809426	D_0h_vs_C_0h	D_0h	C_0h	-0.120482	0.12318
ENSMUSG00000037013	Ss18	0.452025	0.761815	0.140174	0.814117	-0.753037	D_0h_vs_C_0h	D_0h	C_0h	-0.344837	-0.118151
ENSMUSG00000030029	Lrig1	1.23724	0.642619	0.140257	0.814117	0.94509	D_0h_vs_C_0h	D_0h	C_0h	0.0924539	-0.192047
ENSMUSG00000006378	Gcat	2.45081	1.24235	0.140301	0.814117	0.980184	D_0h_vs_C_0h	D_0h	C_0h	0.389309	0.0942446
ENSMUSG00000054434	Tmem120b	1.20347	2.4572	0.140713	0.814117	-1.02982	D_0h_vs_C_0h	D_0h	C_0h	0.0804345	0.39044
ENSMUSG00000063873	Slc24a3	0.261511	0.482893	0.140833	0.814117	-0.88483	D_0h_vs_C_0h	D_0h	C_0h	-0.582509	-0.316149
ENSMUSG00000039929	Urb1	0.125714	0.228645	0.141184	0.814117	-0.862965	D_0h_vs_C_0h	D_0h	C_0h	-0.900617	-0.640838
ENSMUSG00000004356	Utp20	0.0761952	0.11836	0.14123	0.814117	-0.635408	D_0h_vs_C_0h	D_0h	C_0h	-1.11807	-0.926795
ENSMUSG00000026027	Stradb	0.543296	0.892971	0.141294	0.814117	-0.716874	D_0h_vs_C_0h	D_0h	C_0h	-0.264963	-0.0491628
ENSMUSG00000026172	Bcs1l	0.904598	0.470601	0.141362	0.814117	0.942772	D_0h_vs_C_0h	D_0h	C_0h	-0.0435445	-0.327347
ENSMUSG00000040325	Dcaf1	0.297832	0.189312	0.141454	0.814117	0.653728	D_0h_vs_C_0h	D_0h	C_0h	-0.526029	-0.722821
ENSMUSG00000064307	Lrrc51	2.00585	0.757998	0.141579	0.814117	1.40395	D_0h_vs_C_0h	D_0h	C_0h	0.302299	-0.120332
ENSMUSG00000044791	Setd2	0.264307	0.890994	0.141638	0.814117	-1.7532	D_0h_vs_C_0h	D_0h	C_0h	-0.577892	-0.0501252
ENSMUSG00000008855	Hdac5	2.26852	0.886311	0.14167	0.814117	1.35587	D_0h_vs_C_0h	D_0h	C_0h	0.355743	-0.0524139
ENSMUSG00000038291	Snx25	0.71058	0.412679	0.141696	0.814117	0.783978	D_0h_vs_C_0h	D_0h	C_0h	-0.148387	-0.384388
ENSMUSG00000031939	Taf1d	0.563169	1.37841	0.142049	0.814117	-1.29137	D_0h_vs_C_0h	D_0h	C_0h	-0.249361	0.13938
ENSMUSG00000027580	Helz2	0.104769	0.200389	0.142089	0.814117	-0.935585	D_0h_vs_C_0h	D_0h	C_0h	-0.979766	-0.698127
ENSMUSG00000032462	Pik3cb	0.298508	0.497032	0.142097	0.814117	-0.735567	D_0h_vs_C_0h	D_0h	C_0h	-0.525043	-0.303616
ENSMUSG00000024169	Ift140	0.266079	0.146405	0.142216	0.814117	0.861892	D_0h_vs_C_0h	D_0h	C_0h	-0.574989	-0.834445
ENSMUSG00000004446	Bid	0.447934	0.701986	0.142389	0.814117	-0.648158	D_0h_vs_C_0h	D_0h	C_0h	-0.348786	-0.153671
ENSMUSG00000042821	Snai1	0.566448	1.54563	0.143035	0.814117	-1.44818	D_0h_vs_C_0h	D_0h	C_0h	-0.24684	0.189105
ENSMUSG00000030166	Rad52	0.651151	1.31965	0.143043	0.814117	-1.01909	D_0h_vs_C_0h	D_0h	C_0h	-0.186318	0.120458
ENSMUSG00000030094	Xpc	0.474182	0.305625	0.143127	0.814117	0.63368	D_0h_vs_C_0h	D_0h	C_0h	-0.324055	-0.514811
ENSMUSG00000027544	Nfatc2	0.0616109	0.159534	0.143184	0.814117	-1.37261	D_0h_vs_C_0h	D_0h	C_0h	-1.21034	-0.797146
ENSMUSG00000000441	Raf1	2.42491	1.19145	0.143301	0.814117	1.02521	D_0h_vs_C_0h	D_0h	C_0h	0.384696	0.0760771
ENSMUSG00000115267	Vmn1r76	0.412158	0.96103	0.143375	0.814117	-1.22139	D_0h_vs_C_0h	D_0h	C_0h	-0.384936	-0.0172629
ENSMUSG00000029265	Dr1	0.747846	1.84709	0.14363	0.814117	-1.30444	D_0h_vs_C_0h	D_0h	C_0h	-0.126188	0.266489
ENSMUSG00000047409	Ctdspl	0.609235	1.32704	0.143663	0.814117	-1.12314	D_0h_vs_C_0h	D_0h	C_0h	-0.215215	0.122885
ENSMUSG00000028337	Coro2a	0.331824	0.512934	0.143736	0.814117	-0.628352	D_0h_vs_C_0h	D_0h	C_0h	-0.479092	-0.289939
ENSMUSG00000000555	Itga5	0.917389	0.456198	0.144068	0.814117	1.00787	D_0h_vs_C_0h	D_0h	C_0h	-0.0374466	-0.340846
ENSMUSG00000030203	Dusp16	0.25262	0.13551	0.144169	0.814117	0.898566	D_0h_vs_C_0h	D_0h	C_0h	-0.597533	-0.868028
ENSMUSG00000023832	Acat2	0.996139	0.631749	0.144647	0.814117	0.656995	D_0h_vs_C_0h	D_0h	C_0h	-0.00168024	-0.199456
ENSMUSG00000052821	Cysltr1	0.856177	1.76527	0.14478	0.814117	-1.04391	D_0h_vs_C_0h	D_0h	C_0h	-0.0674365	0.246811
ENSMUSG00000035713	Usp35	0.398698	1.02572	0.144823	0.814117	-1.36327	D_0h_vs_C_0h	D_0h	C_0h	-0.399356	0.0110273
ENSMUSG00000042138	Msantd2	0.387685	0.949896	0.144848	0.814117	-1.29288	D_0h_vs_C_0h	D_0h	C_0h	-0.411521	-0.0223238
ENSMUSG00000022263	Trio	0.104368	0.19627	0.145156	0.814117	-0.911158	D_0h_vs_C_0h	D_0h	C_0h	-0.981431	-0.707145
ENSMUSG00000030590	Fam98c	2.11148	4.21666	0.145457	0.814117	-0.997846	D_0h_vs_C_0h	D_0h	C_0h	0.324587	0.624968
ENSMUSG00000026782	Abi2	0.759472	1.62706	0.14588	0.814117	-1.0992	D_0h_vs_C_0h	D_0h	C_0h	-0.119488	0.211403
ENSMUSG00000038070	Cntln	0.367029	1.38326	0.1459	0.814117	-1.9141	D_0h_vs_C_0h	D_0h	C_0h	-0.4353	0.140902
ENSMUSG00000022106	Rcbtb2	0.884757	0.515966	0.146142	0.814117	0.778006	D_0h_vs_C_0h	D_0h	C_0h	-0.0531758	-0.287379
ENSMUSG00000027858	Tspan2	0.791841	1.49747	0.146177	0.814117	-0.919249	D_0h_vs_C_0h	D_0h	C_0h	-0.101362	0.175359
ENSMUSG00000024645	Timm21	1.42547	3.46952	0.146281	0.814117	-1.2833	D_0h_vs_C_0h	D_0h	C_0h	0.153959	0.54027
ENSMUSG00000027878	Notch2	0.136043	0.274733	0.146708	0.814117	-1.01397	D_0h_vs_C_0h	D_0h	C_0h	-0.866325	-0.561089
ENSMUSG00000030922	Lyrm1	1.47066	3.27328	0.14735	0.814117	-1.15427	D_0h_vs_C_0h	D_0h	C_0h	0.167514	0.514983
ENSMUSG00000019852	Arfgef3	0.215615	0.517489	0.14735	0.814117	-1.26307	D_0h_vs_C_0h	D_0h	C_0h	-0.66632	-0.286099
ENSMUSG00000027667	Zfp639	0.531042	0.912146	0.147611	0.814117	-0.780439	D_0h_vs_C_0h	D_0h	C_0h	-0.274871	-0.0399355
ENSMUSG00000003810	Mast2	0.738615	0.486467	0.147749	0.814117	0.60248	D_0h_vs_C_0h	D_0h	C_0h	-0.131582	-0.312946
ENSMUSG00000038384	Setd1b	0.356273	0.825489	0.148087	0.814117	-1.21226	D_0h_vs_C_0h	D_0h	C_0h	-0.448217	-0.0832888
ENSMUSG00000050705	2310061I04Rik	2.17521	1.08069	0.148109	0.814117	1.00921	D_0h_vs_C_0h	D_0h	C_0h	0.337501	0.0336994
ENSMUSG00000002102	Psmc3	0.994951	0.679019	0.14835	0.814117	0.551174	D_0h_vs_C_0h	D_0h	C_0h	-0.00219834	-0.168118
ENSMUSG00000029084	Cd38	0.634799	1.15434	0.148841	0.814117	-0.862691	D_0h_vs_C_0h	D_0h	C_0h	-0.197364	0.0623323
ENSMUSG00000064127	Med14	0.508744	1.17461	0.149024	0.814117	-1.20717	D_0h_vs_C_0h	D_0h	C_0h	-0.293501	0.0698929
ENSMUSG00000054702	Ap1s3	0.623108	1.31697	0.149123	0.814117	-1.07966	D_0h_vs_C_0h	D_0h	C_0h	-0.205437	0.119574
ENSMUSG00000040918	Slc19a2	0.434862	0.67678	0.149137	0.814117	-0.638127	D_0h_vs_C_0h	D_0h	C_0h	-0.361648	-0.169553
ENSMUSG00000014771	Pdcd2	1.77377	1.0566	0.149294	0.814117	0.747388	D_0h_vs_C_0h	D_0h	C_0h	0.248898	0.0239121
ENSMUSG00000035847	Ids	0.449628	0.921935	0.149443	0.814117	-1.03593	D_0h_vs_C_0h	D_0h	C_0h	-0.347147	-0.0352998
ENSMUSG00000071072	Ptges3	1.43888	2.66031	0.149706	0.814117	-0.886644	D_0h_vs_C_0h	D_0h	C_0h	0.158025	0.424932
ENSMUSG00000034158	Lrrc58	0.774968	2.45475	0.150079	0.814117	-1.66337	D_0h_vs_C_0h	D_0h	C_0h	-0.110716	0.390008
ENSMUSG00000043998	Mgat2	0.556099	0.846426	0.150165	0.814117	-0.606042	D_0h_vs_C_0h	D_0h	C_0h	-0.254848	-0.0724108
ENSMUSG00000031754	Nudt21	1.70346	1.13071	0.150413	0.814117	0.591245	D_0h_vs_C_0h	D_0h	C_0h	0.231332	0.0533493
ENSMUSG00000001440	Kpnb1	0.365725	0.245043	0.15062	0.814117	0.577726	D_0h_vs_C_0h	D_0h	C_0h	-0.436845	-0.610758
ENSMUSG00000037253	Mex3c	0.642487	1.48718	0.151255	0.814117	-1.21084	D_0h_vs_C_0h	D_0h	C_0h	-0.192136	0.172365
ENSMUSG00000066324	Impad1	0.891108	2.17655	0.151258	0.814117	-1.28837	D_0h_vs_C_0h	D_0h	C_0h	-0.0500695	0.337768
ENSMUSG00000037400	Atp11b	0.331112	0.944812	0.151853	0.814117	-1.51271	D_0h_vs_C_0h	D_0h	C_0h	-0.480025	-0.0246546
ENSMUSG00000055296	Tmem245	0.382092	0.823959	0.151888	0.814117	-1.10865	D_0h_vs_C_0h	D_0h	C_0h	-0.417832	-0.0840942
ENSMUSG00000028284	Map3k7	0.183164	0.393182	0.152444	0.814117	-1.10206	D_0h_vs_C_0h	D_0h	C_0h	-0.737159	-0.405406
ENSMUSG00000022105	Rb1	0.744596	1.73595	0.15299	0.814117	-1.2212	D_0h_vs_C_0h	D_0h	C_0h	-0.128079	0.239538
ENSMUSG00000032806	Slc10a3	0.772092	0.49457	0.153861	0.814117	0.642597	D_0h_vs_C_0h	D_0h	C_0h	-0.112331	-0.305772
ENSMUSG00000025503	Taldo1	1.39205	0.911854	0.154092	0.814117	0.610337	D_0h_vs_C_0h	D_0h	C_0h	0.143655	-0.0400746
ENSMUSG00000002105	Slc39a13	3.5437	1.42985	0.15424	0.814117	1.3094	D_0h_vs_C_0h	D_0h	C_0h	0.549457	0.155289
ENSMUSG00000028438	Kif24	0.187627	0.315488	0.154267	0.814117	-0.74972	D_0h_vs_C_0h	D_0h	C_0h	-0.726705	-0.501017
ENSMUSG00000069874	Irgm2	0.592077	0.37102	0.154401	0.814117	0.674288	D_0h_vs_C_0h	D_0h	C_0h	-0.227622	-0.430603
ENSMUSG00000021357	Exoc2	0.155265	0.256757	0.154556	0.814117	-0.725672	D_0h_vs_C_0h	D_0h	C_0h	-0.808926	-0.590477
ENSMUSG00000024163	Mapk8ip3	0.624671	0.387313	0.154821	0.814117	0.689596	D_0h_vs_C_0h	D_0h	C_0h	-0.204348	-0.411937
ENSMUSG00000036282	Naa30	0.851046	2.36026	0.15544	0.814117	-1.47164	D_0h_vs_C_0h	D_0h	C_0h	-0.0700472	0.37296
ENSMUSG00000037270	4932438A13Rik	0.166287	0.686764	0.155554	0.814117	-2.04614	D_0h_vs_C_0h	D_0h	C_0h	-0.779141	-0.163192
ENSMUSG00000035725	Prkx	0.420013	0.732926	0.155589	0.814117	-0.803235	D_0h_vs_C_0h	D_0h	C_0h	-0.376738	-0.13494
ENSMUSG00000005043	Sgsh	0.237956	0.62673	0.156053	0.814117	-1.39715	D_0h_vs_C_0h	D_0h	C_0h	-0.623504	-0.20292
ENSMUSG00000047379	B4gat1	0.567951	1.30385	0.156293	0.814117	-1.19894	D_0h_vs_C_0h	D_0h	C_0h	-0.245689	0.115228
ENSMUSG00000025423	Pias2	0.62352	1.0465	0.156648	0.814117	-0.747059	D_0h_vs_C_0h	D_0h	C_0h	-0.205149	0.0197376
ENSMUSG00000054280	Prr14l	0.336169	0.753855	0.156677	0.814117	-1.1651	D_0h_vs_C_0h	D_0h	C_0h	-0.473443	-0.122712
ENSMUSG00000029640	Usp12	0.19494	0.31917	0.156738	0.814117	-0.711295	D_0h_vs_C_0h	D_0h	C_0h	-0.710099	-0.495977
ENSMUSG00000040265	Dnm3	0.421112	1.12396	0.156801	0.814117	-1.41631	D_0h_vs_C_0h	D_0h	C_0h	-0.375603	0.0507499
ENSMUSG00000061175	Fnip2	0.28722	0.547384	0.157847	0.814117	-0.930399	D_0h_vs_C_0h	D_0h	C_0h	-0.541786	-0.261708
ENSMUSG00000030105	Arl8b	0.281576	0.459284	0.157948	0.814117	-0.705862	D_0h_vs_C_0h	D_0h	C_0h	-0.550404	-0.337918
ENSMUSG00000026393	Nek7	0.408755	1.105	0.158118	0.814117	-1.43474	D_0h_vs_C_0h	D_0h	C_0h	-0.388537	0.0433626
ENSMUSG00000078606	Gm4070	0.227733	0.783456	0.158196	0.814117	-1.78251	D_0h_vs_C_0h	D_0h	C_0h	-0.642574	-0.105986
ENSMUSG00000024491	Rbm27	0.529415	1.21305	0.158354	0.814117	-1.19617	D_0h_vs_C_0h	D_0h	C_0h	-0.276204	0.0838781
ENSMUSG00000037731	Themis2	0.358527	0.828609	0.158477	0.814117	-1.20861	D_0h_vs_C_0h	D_0h	C_0h	-0.445478	-0.0816506
ENSMUSG00000021771	Vdac2	0.835079	0.537368	0.158602	0.814117	0.636002	D_0h_vs_C_0h	D_0h	C_0h	-0.0782722	-0.269728
ENSMUSG00000038990	Cables2	0.768634	1.37512	0.159039	0.814117	-0.839183	D_0h_vs_C_0h	D_0h	C_0h	-0.11428	0.138339
ENSMUSG00000032109	Nlrx1	2.27876	0.182066	0.159042	0.814117	3.64572	D_0h_vs_C_0h	D_0h	C_0h	0.357699	-0.739772
ENSMUSG00000033184	Tmed7	0.639593	1.12479	0.159069	0.814117	-0.814431	D_0h_vs_C_0h	D_0h	C_0h	-0.194096	0.0510719
ENSMUSG00000021044	Adck1	0.639721	0.342749	0.159204	0.814117	0.900291	D_0h_vs_C_0h	D_0h	C_0h	-0.194009	-0.465024
ENSMUSG00000044966	Fbxo48	0.405972	1.3542	0.159459	0.814117	-1.73799	D_0h_vs_C_0h	D_0h	C_0h	-0.391504	0.131683
ENSMUSG00000028312	Smc2	0.093026	0.347577	0.159673	0.814117	-1.90162	D_0h_vs_C_0h	D_0h	C_0h	-1.0314	-0.45895
ENSMUSG00000024587	Nars	0.333023	0.222255	0.159676	0.814117	0.583403	D_0h_vs_C_0h	D_0h	C_0h	-0.477526	-0.653148
ENSMUSG00000035614	Togaram1	0.4308	1.18278	0.159773	0.814117	-1.45709	D_0h_vs_C_0h	D_0h	C_0h	-0.365725	0.0729035
ENSMUSG00000050244	Heatr1	0.0668178	0.0982776	0.160736	0.814117	-0.55663	D_0h_vs_C_0h	D_0h	C_0h	-1.17511	-1.00755
ENSMUSG00000026135	Zfp142	0.303964	0.59319	0.160754	0.814117	-0.964595	D_0h_vs_C_0h	D_0h	C_0h	-0.517178	-0.226806
ENSMUSG00000092607	Scnm1	1.77241	1.17345	0.161349	0.814117	0.594955	D_0h_vs_C_0h	D_0h	C_0h	0.248564	0.069465
ENSMUSG00000036854	Hspb6	1.80725	0.800752	0.161551	0.814117	1.17437	D_0h_vs_C_0h	D_0h	C_0h	0.257017	-0.0965022
ENSMUSG00000072919	Noxred1	1.21062	0.6565	0.161708	0.814117	0.882886	D_0h_vs_C_0h	D_0h	C_0h	0.0830096	-0.182766
ENSMUSG00000041560	Nop53	1.20323	0.642845	0.161727	0.814117	0.904369	D_0h_vs_C_0h	D_0h	C_0h	0.0803486	-0.191894
ENSMUSG00000033952	Aspm	0.258962	0.862864	0.161742	0.814117	-1.73639	D_0h_vs_C_0h	D_0h	C_0h	-0.586764	-0.0640577
ENSMUSG00000028108	Ecm1	0.3481	0.675501	0.161776	0.814117	-0.956458	D_0h_vs_C_0h	D_0h	C_0h	-0.458297	-0.170374
ENSMUSG00000022912	Pros1	0.282734	0.430584	0.161811	0.814117	-0.606851	D_0h_vs_C_0h	D_0h	C_0h	-0.548623	-0.365942
ENSMUSG00000020100	Slc29a3	0.402036	0.653612	0.161822	0.814117	-0.70111	D_0h_vs_C_0h	D_0h	C_0h	-0.395735	-0.18468
ENSMUSG00000021171	Esyt2	0.24927	0.441941	0.161861	0.814117	-0.826141	D_0h_vs_C_0h	D_0h	C_0h	-0.603329	-0.354636
ENSMUSG00000046873	Mbtps2	0.567678	1.18644	0.161923	0.814117	-1.06349	D_0h_vs_C_0h	D_0h	C_0h	-0.245898	0.0742448
ENSMUSG00000021592	Arsk	0.684039	1.3156	0.162253	0.814117	-0.94357	D_0h_vs_C_0h	D_0h	C_0h	-0.164919	0.119124
ENSMUSG00000026319	Relch	0.169334	0.348687	0.162624	0.814117	-1.04206	D_0h_vs_C_0h	D_0h	C_0h	-0.771255	-0.457564
ENSMUSG00000033216	Eefsec	1.15488	0.621362	0.163063	0.814117	0.894236	D_0h_vs_C_0h	D_0h	C_0h	0.0625367	-0.206655
ENSMUSG00000079445	B3gnt7	0.28427	0.608229	0.163088	0.814117	-1.09735	D_0h_vs_C_0h	D_0h	C_0h	-0.546269	-0.215933
ENSMUSG00000022890	Atp5j	3.33388	1.41094	0.163095	0.814117	1.24055	D_0h_vs_C_0h	D_0h	C_0h	0.522951	0.149508
ENSMUSG00000039473	Ubn1	0.751022	0.51309	0.16336	0.814117	0.549644	D_0h_vs_C_0h	D_0h	C_0h	-0.124347	-0.289806
ENSMUSG00000022742	Cpox	0.354298	0.577254	0.164053	0.814117	-0.704244	D_0h_vs_C_0h	D_0h	C_0h	-0.450632	-0.238633
ENSMUSG00000117789	AC124502.3	1.96776	1.25682	0.164215	0.814117	0.646776	D_0h_vs_C_0h	D_0h	C_0h	0.293973	0.0992739
ENSMUSG00000018341	Il12rb2	1.05632	1.5248	0.16426	0.814117	-0.529581	D_0h_vs_C_0h	D_0h	C_0h	0.0237944	0.183214
ENSMUSG00000037161	Mgarp	1.80656	1.12436	0.164465	0.814117	0.684136	D_0h_vs_C_0h	D_0h	C_0h	0.256852	0.050907
ENSMUSG00000020859	Spag9	0.152543	0.313688	0.164607	0.814117	-1.04011	D_0h_vs_C_0h	D_0h	C_0h	-0.816607	-0.503502
ENSMUSG00000074305	Peak1	0.458111	0.758501	0.16466	0.814117	-0.727455	D_0h_vs_C_0h	D_0h	C_0h	-0.339029	-0.120044
ENSMUSG00000075144	Olfr1156	0.815762	2.02798	0.164866	0.814117	-1.31382	D_0h_vs_C_0h	D_0h	C_0h	-0.0884365	0.307064
ENSMUSG00000035202	Lars2	1.80951	5.39714	0.165339	0.814117	-1.57659	D_0h_vs_C_0h	D_0h	C_0h	0.257562	0.732164
ENSMUSG00000094410	Gm38394	0.161175	0.620785	0.165444	0.814117	-1.94546	D_0h_vs_C_0h	D_0h	C_0h	-0.792702	-0.207059
ENSMUSG00000047515	BC049715	0.593982	1.7593	0.165597	0.814117	-1.56651	D_0h_vs_C_0h	D_0h	C_0h	-0.226227	0.24534
ENSMUSG00000027510	Rbm38	0.913414	1.3866	0.165603	0.814117	-0.602208	D_0h_vs_C_0h	D_0h	C_0h	-0.0393322	0.14195
ENSMUSG00000053113	Socs3	2.03679	1.24278	0.16629	0.814117	0.712734	D_0h_vs_C_0h	D_0h	C_0h	0.308947	0.0943927
ENSMUSG00000068040	Tm9sf4	0.292528	0.496398	0.166438	0.814117	-0.762921	D_0h_vs_C_0h	D_0h	C_0h	-0.533832	-0.30417
ENSMUSG00000019960	Dusp6	0.627215	0.417687	0.166601	0.814117	0.586538	D_0h_vs_C_0h	D_0h	C_0h	-0.202584	-0.379149
ENSMUSG00000040025	Ythdf2	0.579367	0.884451	0.16663	0.814117	-0.610304	D_0h_vs_C_0h	D_0h	C_0h	-0.237046	-0.0533262
ENSMUSG00000036391	Sec24a	0.627523	1.54587	0.167019	0.814117	-1.30068	D_0h_vs_C_0h	D_0h	C_0h	-0.20237	0.189173
ENSMUSG00000022973	Synj1	0.131271	0.235886	0.167106	0.814117	-0.84554	D_0h_vs_C_0h	D_0h	C_0h	-0.88183	-0.627297
ENSMUSG00000031858	Mau2	0.245873	0.361541	0.167171	0.814117	-0.556245	D_0h_vs_C_0h	D_0h	C_0h	-0.609289	-0.441843
ENSMUSG00000020228	Helb	0.258137	0.178534	0.16722	0.814117	0.531936	D_0h_vs_C_0h	D_0h	C_0h	-0.588149	-0.748278
ENSMUSG00000037355	Uvssa	0.139851	1.73138	0.167572	0.814117	-3.62997	D_0h_vs_C_0h	D_0h	C_0h	-0.854335	0.238394
ENSMUSG00000002803	Btbd6	1.28226	2.46634	0.167612	0.814117	-0.943686	D_0h_vs_C_0h	D_0h	C_0h	0.107976	0.392054
ENSMUSG00000024948	Map4k2	1.22302	2.43216	0.167912	0.814117	-0.991797	D_0h_vs_C_0h	D_0h	C_0h	0.0874323	0.385993
ENSMUSG00000053641	Dennd4a	0.442934	0.89907	0.167957	0.814117	-1.02134	D_0h_vs_C_0h	D_0h	C_0h	-0.353661	-0.0462066
ENSMUSG00000055116	Arntl	0.27723	0.56682	0.168165	0.814117	-1.03181	D_0h_vs_C_0h	D_0h	C_0h	-0.557159	-0.246555
ENSMUSG00000025728	Pigq	3.34802	2.2254	0.168174	0.814117	0.589247	D_0h_vs_C_0h	D_0h	C_0h	0.524788	0.347407
ENSMUSG00000020834	Dhrs13	1.41969	0.878922	0.168394	0.814117	0.691771	D_0h_vs_C_0h	D_0h	C_0h	0.152194	-0.0560497
ENSMUSG00000022514	Il1rap	0.230871	0.59317	0.168439	0.814117	-1.36136	D_0h_vs_C_0h	D_0h	C_0h	-0.636632	-0.226821
ENSMUSG00000028572	Hook1	0.400088	1.19878	0.168457	0.814117	-1.58318	D_0h_vs_C_0h	D_0h	C_0h	-0.397844	0.078741
ENSMUSG00000048490	Nrip1	0.553634	1.52324	0.168508	0.814117	-1.46014	D_0h_vs_C_0h	D_0h	C_0h	-0.256777	0.182768
ENSMUSG00000027660	Skil	0.393281	1.20019	0.16853	0.814117	-1.60963	D_0h_vs_C_0h	D_0h	C_0h	-0.405297	0.0792506
ENSMUSG00000027835	Pdcd10	0.512559	1.08434	0.168586	0.814117	-1.08102	D_0h_vs_C_0h	D_0h	C_0h	-0.290256	0.0351637
ENSMUSG00000003680	Taf6l	7.63333	0.730662	0.168656	0.814117	3.38504	D_0h_vs_C_0h	D_0h	C_0h	0.882714	-0.136283
ENSMUSG00000036990	Otud4	0.0186396	0.383682	0.168976	0.814117	-4.36347	D_0h_vs_C_0h	D_0h	C_0h	-1.72956	-0.416029
ENSMUSG00000004936	Map2k1	0.764275	0.514771	0.1694	0.814117	0.57016	D_0h_vs_C_0h	D_0h	C_0h	-0.11675	-0.288386
ENSMUSG00000039781	Cep131	0.677474	0.323418	0.169518	0.814117	1.06677	D_0h_vs_C_0h	D_0h	C_0h	-0.169107	-0.490236
ENSMUSG00000047821	Trim16	0.462663	0.692045	0.169582	0.814117	-0.580902	D_0h_vs_C_0h	D_0h	C_0h	-0.334735	-0.159866
ENSMUSG00000005417	Mprip	0.692442	0.28722	0.169982	0.814117	1.26954	D_0h_vs_C_0h	D_0h	C_0h	-0.159617	-0.541785
ENSMUSG00000027177	Hipk3	0.689103	1.97229	0.169992	0.814117	-1.51708	D_0h_vs_C_0h	D_0h	C_0h	-0.161716	0.29497
ENSMUSG00000039841	Zfp800	0.257681	0.669268	0.170081	0.814117	-1.377	D_0h_vs_C_0h	D_0h	C_0h	-0.588917	-0.1744
ENSMUSG00000014767	Tbp	1.38524	0.829814	0.170592	0.814117	0.73928	D_0h_vs_C_0h	D_0h	C_0h	0.141526	-0.081019
ENSMUSG00000055313	Pgbd1	0.463171	1.40191	0.170665	0.814117	-1.59778	D_0h_vs_C_0h	D_0h	C_0h	-0.334258	0.14672
ENSMUSG00000037999	Arap2	0.27968	0.910863	0.170808	0.814117	-1.70346	D_0h_vs_C_0h	D_0h	C_0h	-0.553339	-0.0405469
ENSMUSG00000037652	Phc3	0.387687	1.19563	0.171146	0.814117	-1.62481	D_0h_vs_C_0h	D_0h	C_0h	-0.411519	0.0775973
ENSMUSG00000062110	Scfd2	0.520466	0.280877	0.171164	0.814117	0.889866	D_0h_vs_C_0h	D_0h	C_0h	-0.283608	-0.551484
ENSMUSG00000038459	Abhd17c	0.538227	0.966696	0.171295	0.814117	-0.844846	D_0h_vs_C_0h	D_0h	C_0h	-0.269034	-0.0147103
ENSMUSG00000017715	Pgs1	0.647863	1.23961	0.171375	0.814117	-0.936119	D_0h_vs_C_0h	D_0h	C_0h	-0.188517	0.0932833
ENSMUSG00000021712	Trim23	0.320735	0.925881	0.171758	0.814117	-1.52944	D_0h_vs_C_0h	D_0h	C_0h	-0.493853	-0.033445
ENSMUSG00000028797	Tmem234	1.52946	1.05072	0.172169	0.814117	0.541645	D_0h_vs_C_0h	D_0h	C_0h	0.184537	0.0214858
ENSMUSG00000005973	Rcn1	0.483652	0.764478	0.172543	0.814117	-0.660505	D_0h_vs_C_0h	D_0h	C_0h	-0.315467	-0.116635
ENSMUSG00000061273	Mmgt1	0.773933	1.73851	0.172886	0.814117	-1.16757	D_0h_vs_C_0h	D_0h	C_0h	-0.111297	0.240178
ENSMUSG00000038388	Mpp6	0.46944	0.808279	0.173376	0.814117	-0.783913	D_0h_vs_C_0h	D_0h	C_0h	-0.32842	-0.0924386
ENSMUSG00000016503	Gtf3a	2.25278	1.53834	0.173565	0.814117	0.550328	D_0h_vs_C_0h	D_0h	C_0h	0.352719	0.187054
ENSMUSG00000033386	Frrs1	0.323337	0.513708	0.173673	0.814117	-0.667912	D_0h_vs_C_0h	D_0h	C_0h	-0.490345	-0.289284
ENSMUSG00000040242	Fgfr1op2	0.522255	1.11554	0.173676	0.814117	-1.09491	D_0h_vs_C_0h	D_0h	C_0h	-0.282117	0.0474842
ENSMUSG00000018858	Mrpl58	3.97322	1.69172	0.173736	0.814117	1.23182	D_0h_vs_C_0h	D_0h	C_0h	0.599142	0.228327
ENSMUSG00000039236	Isg20	1.66127	1.01776	0.173814	0.814117	0.706889	D_0h_vs_C_0h	D_0h	C_0h	0.22044	0.0076447
ENSMUSG00000038843	Gcnt1	0.759747	1.64089	0.173824	0.814117	-1.11088	D_0h_vs_C_0h	D_0h	C_0h	-0.119331	0.215078
ENSMUSG00000028795	Ccdc28b	3.3848	1.81334	0.174006	0.814117	0.900422	D_0h_vs_C_0h	D_0h	C_0h	0.529533	0.258479
ENSMUSG00000024260	Sap130	0.361119	0.575408	0.174095	0.814117	-0.672112	D_0h_vs_C_0h	D_0h	C_0h	-0.44235	-0.240024
ENSMUSG00000042446	Zmym4	0.138778	0.285505	0.174633	0.814117	-1.04074	D_0h_vs_C_0h	D_0h	C_0h	-0.85768	-0.544386
ENSMUSG00000040701	Ap1g2	0.0960335	0.377839	0.174827	0.814117	-1.97616	D_0h_vs_C_0h	D_0h	C_0h	-1.01758	-0.422693
ENSMUSG00000022391	Rangap1	0.325377	0.199193	0.17517	0.814117	0.707943	D_0h_vs_C_0h	D_0h	C_0h	-0.487614	-0.700726
ENSMUSG00000037674	Rfx7	0.707889	1.5564	0.175261	0.814117	-1.13661	D_0h_vs_C_0h	D_0h	C_0h	-0.150035	0.192121
ENSMUSG00000022864	D16Ertd472e	1.33129	0.961448	0.175328	0.814117	0.469541	D_0h_vs_C_0h	D_0h	C_0h	0.124272	-0.017074
ENSMUSG00000033904	Ccp110	0.304305	0.857657	0.17584	0.814117	-1.49488	D_0h_vs_C_0h	D_0h	C_0h	-0.516691	-0.0666864
ENSMUSG00000030725	Lipt2	0.782883	1.50632	0.176007	0.814117	-0.944156	D_0h_vs_C_0h	D_0h	C_0h	-0.106303	0.177916
ENSMUSG00000025486	Sirt3	1.27322	2.30337	0.176037	0.814117	-0.855259	D_0h_vs_C_0h	D_0h	C_0h	0.104905	0.362363
ENSMUSG00000034574	Daam1	0.361584	0.71748	0.176043	0.814117	-0.988606	D_0h_vs_C_0h	D_0h	C_0h	-0.44179	-0.14419
ENSMUSG00000019873	Reep3	0.850909	1.65885	0.176208	0.814117	-0.963104	D_0h_vs_C_0h	D_0h	C_0h	-0.070117	0.219806
ENSMUSG00000031392	Irak1	0.708929	1.07008	0.176239	0.814117	-0.59401	D_0h_vs_C_0h	D_0h	C_0h	-0.149397	0.0294173
ENSMUSG00000024542	Cep192	0.159556	0.349752	0.176347	0.814117	-1.13227	D_0h_vs_C_0h	D_0h	C_0h	-0.797086	-0.45624
ENSMUSG00000038578	Susd1	0.630111	1.07368	0.176913	0.814117	-0.768893	D_0h_vs_C_0h	D_0h	C_0h	-0.200583	0.0308766
ENSMUSG00000059474	Mbtd1	1.10882	2.66426	0.177271	0.814117	-1.2647	D_0h_vs_C_0h	D_0h	C_0h	0.0448628	0.425577
ENSMUSG00000034206	Polq	0.179587	1.65064	0.17731	0.814117	-3.20027	D_0h_vs_C_0h	D_0h	C_0h	-0.745725	0.217651
ENSMUSG00000029422	Rsrc2	1.39999	3.32059	0.177317	0.814117	-1.24602	D_0h_vs_C_0h	D_0h	C_0h	0.146124	0.521215
ENSMUSG00000029672	Fam3c	0.576214	0.877289	0.177341	0.814117	-0.606448	D_0h_vs_C_0h	D_0h	C_0h	-0.239416	-0.0568573
ENSMUSG00000025409	Mbd6	0.504605	1.0568	0.177496	0.814117	-1.06647	D_0h_vs_C_0h	D_0h	C_0h	-0.297048	0.0239913
ENSMUSG00000021583	Erap1	0.312785	0.530294	0.177743	0.814117	-0.76162	D_0h_vs_C_0h	D_0h	C_0h	-0.504754	-0.275484
ENSMUSG00000013787	Ehmt2	1.21076	0.78501	0.17797	0.814117	0.625127	D_0h_vs_C_0h	D_0h	C_0h	0.0830571	-0.105125
ENSMUSG00000043510	Hscb	1.09041	0.731564	0.177982	0.814117	0.575814	D_0h_vs_C_0h	D_0h	C_0h	0.0375897	-0.135748
ENSMUSG00000039100	2006-03-01	0.286806	0.440103	0.178058	0.814117	-0.617766	D_0h_vs_C_0h	D_0h	C_0h	-0.542412	-0.356446
ENSMUSG00000051469	Zfp24	0.155042	0.361374	0.178321	0.814117	-1.22083	D_0h_vs_C_0h	D_0h	C_0h	-0.809549	-0.442043
ENSMUSG00000073910	Mob3b	0.674211	1.19807	0.178332	0.814117	-0.829439	D_0h_vs_C_0h	D_0h	C_0h	-0.171204	0.0784817
ENSMUSG00000025010	Ccnj	0.222993	0.404353	0.178368	0.814117	-0.858617	D_0h_vs_C_0h	D_0h	C_0h	-0.651709	-0.393239
ENSMUSG00000042694	Stn1	0.770523	0.49323	0.178487	0.814117	0.643576	D_0h_vs_C_0h	D_0h	C_0h	-0.113215	-0.30695
ENSMUSG00000033470	Cysltr2	0.640179	1.27081	0.178768	0.814117	-0.989201	D_0h_vs_C_0h	D_0h	C_0h	-0.193698	0.104081
ENSMUSG00000038256	Bcl9	0.438122	0.761526	0.178908	0.814117	-0.797558	D_0h_vs_C_0h	D_0h	C_0h	-0.358404	-0.118315
ENSMUSG00000032803	Cdv3	0.244699	0.489785	0.179209	0.814117	-1.00114	D_0h_vs_C_0h	D_0h	C_0h	-0.611367	-0.309994
ENSMUSG00000031109	Enox2	1.05731	1.82875	0.179301	0.814117	-0.790466	D_0h_vs_C_0h	D_0h	C_0h	0.024201	0.262155
ENSMUSG00000025374	Nabp2	1.47613	2.29308	0.179873	0.814117	-0.635463	D_0h_vs_C_0h	D_0h	C_0h	0.169126	0.360419
ENSMUSG00000000791	Il12rb1	0.300804	0.663833	0.180005	0.814117	-1.142	D_0h_vs_C_0h	D_0h	C_0h	-0.521717	-0.177941
ENSMUSG00000000826	Dnajc5	0.0754269	0.235405	0.180013	0.814117	-1.642	D_0h_vs_C_0h	D_0h	C_0h	-1.12247	-0.628184
ENSMUSG00000040321	Zfp770	0.732877	2.35399	0.180079	0.814117	-1.68347	D_0h_vs_C_0h	D_0h	C_0h	-0.134969	0.371805
ENSMUSG00000027351	Spred1	0.513441	0.963686	0.180404	0.814117	-0.908366	D_0h_vs_C_0h	D_0h	C_0h	-0.28951	-0.0160643
ENSMUSG00000039556	Ppp1r3f	2.23941	1.08361	0.180606	0.814117	1.04727	D_0h_vs_C_0h	D_0h	C_0h	0.350133	0.0348741
ENSMUSG00000040021	Lats1	0.647271	1.72557	0.180878	0.814117	-1.41463	D_0h_vs_C_0h	D_0h	C_0h	-0.188914	0.236933
ENSMUSG00000041720	Pi4ka	0.140717	0.231716	0.180881	0.814117	-0.719566	D_0h_vs_C_0h	D_0h	C_0h	-0.851654	-0.635043
ENSMUSG00000026970	Rbms1	0.894616	1.85729	0.181143	0.814117	-1.05385	D_0h_vs_C_0h	D_0h	C_0h	-0.0483632	0.268879
ENSMUSG00000028416	Bag1	2.04995	1.30717	0.181561	0.814117	0.649141	D_0h_vs_C_0h	D_0h	C_0h	0.311743	0.116332
ENSMUSG00000005371	Fbxo11	0.302157	0.729307	0.181679	0.814117	-1.27123	D_0h_vs_C_0h	D_0h	C_0h	-0.519767	-0.13709
ENSMUSG00000055835	Zfp1	0.431275	0.192255	0.181915	0.814117	1.16558	D_0h_vs_C_0h	D_0h	C_0h	-0.365246	-0.716121
ENSMUSG00000024789	Jak2	0.268799	0.747547	0.182024	0.814117	-1.47564	D_0h_vs_C_0h	D_0h	C_0h	-0.570572	-0.126361
ENSMUSG00000026484	Rnf2	0.71862	1.36656	0.182076	0.814117	-0.92725	D_0h_vs_C_0h	D_0h	C_0h	-0.143501	0.135629
ENSMUSG00000022561	Gpaa1	0.643963	1.37173	0.182161	0.814117	-1.09095	D_0h_vs_C_0h	D_0h	C_0h	-0.191139	0.137269
ENSMUSG00000025156	Gps1	1.0261	0.621535	0.182293	0.814117	0.723263	D_0h_vs_C_0h	D_0h	C_0h	0.0111891	-0.206535
ENSMUSG00000052684	Jun	0.504024	0.304418	0.182677	0.814117	0.727439	D_0h_vs_C_0h	D_0h	C_0h	-0.297549	-0.516529
ENSMUSG00000046679	C87436	0.475952	0.934435	0.182755	0.814117	-0.973279	D_0h_vs_C_0h	D_0h	C_0h	-0.322437	-0.029451
ENSMUSG00000034269	Setd5	0.128725	0.233137	0.182925	0.814117	-0.856884	D_0h_vs_C_0h	D_0h	C_0h	-0.890337	-0.632389
ENSMUSG00000039197	Adk	2.24153	1.0429	0.183011	0.814117	1.10388	D_0h_vs_C_0h	D_0h	C_0h	0.350544	0.0182435
ENSMUSG00000021366	Hivep1	0.367203	0.669958	0.183132	0.814117	-0.867493	D_0h_vs_C_0h	D_0h	C_0h	-0.435094	-0.173953
ENSMUSG00000010110	Stx5a	1.06838	0.596438	0.183317	0.814117	0.840984	D_0h_vs_C_0h	D_0h	C_0h	0.0287265	-0.224435
ENSMUSG00000034377	Tulp4	0.141439	0.373776	0.183754	0.814117	-1.402	D_0h_vs_C_0h	D_0h	C_0h	-0.849432	-0.427388
ENSMUSG00000042616	Oscp1	1.80579	0.752781	0.183807	0.814117	1.26233	D_0h_vs_C_0h	D_0h	C_0h	0.256668	-0.123331
ENSMUSG00000035772	Mrps2	0.60737	0.86888	0.183825	0.814117	-0.516581	D_0h_vs_C_0h	D_0h	C_0h	-0.216546	-0.0610401
ENSMUSG00000054199	Gon4l	0.383624	0.24079	0.183861	0.814117	0.671917	D_0h_vs_C_0h	D_0h	C_0h	-0.416095	-0.618362
ENSMUSG00000042757	Tmem108	0.958218	1.71904	0.183906	0.814117	-0.843181	D_0h_vs_C_0h	D_0h	C_0h	-0.0185359	0.235287
ENSMUSG00000074358	Ccdc61	1.07257	0.611005	0.184092	0.814117	0.811809	D_0h_vs_C_0h	D_0h	C_0h	0.0304241	-0.213955
ENSMUSG00000044854	1700056E22Rik	2.60369	1.31535	0.184894	0.814117	0.985107	D_0h_vs_C_0h	D_0h	C_0h	0.415589	0.119043
ENSMUSG00000053580	Tanc2	0.422691	0.74229	0.185288	0.814117	-0.812381	D_0h_vs_C_0h	D_0h	C_0h	-0.373977	-0.129426
ENSMUSG00000038797	Zscan2	1.79854	1.00786	0.185678	0.814117	0.835538	D_0h_vs_C_0h	D_0h	C_0h	0.254921	0.00339877
ENSMUSG00000023942	Slc29a1	0.942298	1.57523	0.185725	0.814117	-0.74131	D_0h_vs_C_0h	D_0h	C_0h	-0.0258119	0.197345
ENSMUSG00000021248	Tmed10	0.653138	0.908492	0.18578	0.814117	-0.476088	D_0h_vs_C_0h	D_0h	C_0h	-0.184995	-0.0416787
ENSMUSG00000034998	Foxn2	0.38834	1.03298	0.186012	0.814117	-1.41142	D_0h_vs_C_0h	D_0h	C_0h	-0.410787	0.0140922
ENSMUSG00000053907	Mat2a	0.190014	0.273379	0.186072	0.814117	-0.524801	D_0h_vs_C_0h	D_0h	C_0h	-0.721215	-0.563235
ENSMUSG00000031232	Magt1	0.35322	0.745523	0.186148	0.814117	-1.07769	D_0h_vs_C_0h	D_0h	C_0h	-0.451955	-0.127539
ENSMUSG00000057133	Chd6	0.340205	0.623644	0.186433	0.814117	-0.874318	D_0h_vs_C_0h	D_0h	C_0h	-0.468259	-0.205063
ENSMUSG00000054693	Adam10	0.635796	1.35888	0.18657	0.814117	-1.09578	D_0h_vs_C_0h	D_0h	C_0h	-0.196682	0.13318
ENSMUSG00000091264	Smim13	0.744595	1.52625	0.18672	0.814117	-1.03547	D_0h_vs_C_0h	D_0h	C_0h	-0.12808	0.183627
ENSMUSG00000057522	Spop	0.175842	0.298264	0.186801	0.814117	-0.762306	D_0h_vs_C_0h	D_0h	C_0h	-0.754877	-0.5254
ENSMUSG00000011256	Adam19	0.286299	0.446288	0.187503	0.814117	-0.640454	D_0h_vs_C_0h	D_0h	C_0h	-0.54318	-0.350384
ENSMUSG00000026104	Stat1	0.174169	0.112537	0.187635	0.814117	0.630094	D_0h_vs_C_0h	D_0h	C_0h	-0.759028	-0.948705
ENSMUSG00000004929	Thop1	1.06166	0.735715	0.187649	0.814117	0.529108	D_0h_vs_C_0h	D_0h	C_0h	0.0259869	-0.13329
ENSMUSG00000044465	Fam160a2	1.23289	0.714581	0.187848	0.814117	0.786872	D_0h_vs_C_0h	D_0h	C_0h	0.0909233	-0.145949
ENSMUSG00000032743	D430042O09Rik	0.339742	0.609475	0.187889	0.814117	-0.843126	D_0h_vs_C_0h	D_0h	C_0h	-0.46885	-0.215044
ENSMUSG00000031262	Cenpi	0.166489	0.473959	0.187972	0.814117	-1.50933	D_0h_vs_C_0h	D_0h	C_0h	-0.778614	-0.324259
ENSMUSG00000060950	Trmt61a	0.591097	0.298144	0.18812	0.814117	0.987387	D_0h_vs_C_0h	D_0h	C_0h	-0.228341	-0.525574
ENSMUSG00000024423	Impact	0.660002	1.56066	0.188139	0.814117	-1.24162	D_0h_vs_C_0h	D_0h	C_0h	-0.180455	0.193309
ENSMUSG00000036093	Arl5a	0.825372	2.04458	0.188245	0.814117	-1.30869	D_0h_vs_C_0h	D_0h	C_0h	-0.0833505	0.310605
ENSMUSG00000024597	Slc12a2	0.420958	0.961792	0.188475	0.814117	-1.19205	D_0h_vs_C_0h	D_0h	C_0h	-0.375761	-0.0169188
ENSMUSG00000051224	Tceanc	0.775768	1.6314	0.188782	0.814117	-1.07242	D_0h_vs_C_0h	D_0h	C_0h	-0.110268	0.212561
ENSMUSG00000031608	Galnt7	0.385307	0.798155	0.18883	0.814117	-1.05066	D_0h_vs_C_0h	D_0h	C_0h	-0.414193	-0.0979127
ENSMUSG00000087370	Tmem170b	1.07029	2.74295	0.188976	0.814117	-1.35773	D_0h_vs_C_0h	D_0h	C_0h	0.0295022	0.438219
ENSMUSG00000032640	Chsy1	0.459566	0.634246	0.189138	0.814117	-0.464772	D_0h_vs_C_0h	D_0h	C_0h	-0.337652	-0.197742
ENSMUSG00000074519	Zfp971	0.693903	1.38579	0.189192	0.814117	-0.997903	D_0h_vs_C_0h	D_0h	C_0h	-0.158701	0.141698
ENSMUSG00000034501	Pcnx4	0.892809	1.4301	0.189221	0.814117	-0.679691	D_0h_vs_C_0h	D_0h	C_0h	-0.0492415	0.155366
ENSMUSG00000020275	Rel	0.376544	0.765201	0.189807	0.814117	-1.02302	D_0h_vs_C_0h	D_0h	C_0h	-0.424185	-0.116225
ENSMUSG00000002147	Stat6	0.664526	0.428253	0.189845	0.814117	0.633861	D_0h_vs_C_0h	D_0h	C_0h	-0.177488	-0.368299
ENSMUSG00000033671	Cep350	0.470669	1.02542	0.189864	0.814117	-1.12343	D_0h_vs_C_0h	D_0h	C_0h	-0.327285	0.0109002
ENSMUSG00000038417	Fig4	0.405228	0.279981	0.190027	0.814117	0.533405	D_0h_vs_C_0h	D_0h	C_0h	-0.392301	-0.552872
ENSMUSG00000025290	Rps24	1.74016	1.1443	0.190288	0.814117	0.604754	D_0h_vs_C_0h	D_0h	C_0h	0.24059	0.0585408
ENSMUSG00000102976	Zc3h11a	0.325124	0.919284	0.190398	0.814117	-1.49952	D_0h_vs_C_0h	D_0h	C_0h	-0.487951	-0.0365504
ENSMUSG00000030669	Calca	3.11996	1.503	0.191005	0.814117	1.05368	D_0h_vs_C_0h	D_0h	C_0h	0.494148	0.176959
ENSMUSG00000002107	Celf2	0.805789	1.73906	0.19151	0.814117	-1.10983	D_0h_vs_C_0h	D_0h	C_0h	-0.0937785	0.240315
ENSMUSG00000035505	Cox18	1.05025	1.93912	0.191628	0.814117	-0.884672	D_0h_vs_C_0h	D_0h	C_0h	0.0212909	0.287604
ENSMUSG00000044730	9930104L06Rik	0.620005	0.396621	0.191648	0.814117	0.644521	D_0h_vs_C_0h	D_0h	C_0h	-0.207604	-0.401625
ENSMUSG00000070639	Lrrc8b	0.489176	1.082	0.191751	0.814117	-1.14528	D_0h_vs_C_0h	D_0h	C_0h	-0.310535	0.0342276
ENSMUSG00000022722	Arl6	1.44104	0.733236	0.192157	0.814117	0.974762	D_0h_vs_C_0h	D_0h	C_0h	0.158676	-0.134756
ENSMUSG00000019982	Myb	0.18138	0.355594	0.192206	0.814117	-0.971221	D_0h_vs_C_0h	D_0h	C_0h	-0.741412	-0.449045
ENSMUSG00000039686	Zer1	0.838302	0.500284	0.192221	0.814117	0.744723	D_0h_vs_C_0h	D_0h	C_0h	-0.0765996	-0.300783
ENSMUSG00000027171	Prrg4	0.219956	0.606792	0.192235	0.814117	-1.46399	D_0h_vs_C_0h	D_0h	C_0h	-0.657664	-0.21696
ENSMUSG00000066595	Flvcr1	0.268488	0.599184	0.192374	0.814117	-1.15814	D_0h_vs_C_0h	D_0h	C_0h	-0.571076	-0.22244
ENSMUSG00000042997	Nhlrc3	0.298808	0.429343	0.192619	0.814117	-0.522909	D_0h_vs_C_0h	D_0h	C_0h	-0.524607	-0.367196
ENSMUSG00000066415	Msl2	0.475156	0.829721	0.192788	0.814117	-0.804227	D_0h_vs_C_0h	D_0h	C_0h	-0.323164	-0.0810678
ENSMUSG00000003184	Irf3	2.0173	1.17976	0.192876	0.814117	0.773931	D_0h_vs_C_0h	D_0h	C_0h	0.30477	0.0717941
ENSMUSG00000042605	Atxn2	0.312965	0.606027	0.192928	0.814117	-0.95338	D_0h_vs_C_0h	D_0h	C_0h	-0.504504	-0.217508
ENSMUSG00000034653	Ythdc2	0.149778	0.439112	0.193105	0.814117	-1.55176	D_0h_vs_C_0h	D_0h	C_0h	-0.824551	-0.357424
ENSMUSG00000038827	Fam206a	0.44061	0.642127	0.193126	0.814117	-0.543356	D_0h_vs_C_0h	D_0h	C_0h	-0.355945	-0.192379
ENSMUSG00000027272	Ubr1	0.232058	0.492279	0.193431	0.814117	-1.08499	D_0h_vs_C_0h	D_0h	C_0h	-0.634403	-0.307789
ENSMUSG00000042787	Exog	1.16329	0.492758	0.193638	0.814117	1.23925	D_0h_vs_C_0h	D_0h	C_0h	0.0656864	-0.307366
ENSMUSG00000030861	Acadsb	0.579486	0.978212	0.193802	0.814117	-0.755374	D_0h_vs_C_0h	D_0h	C_0h	-0.236957	-0.00956688
ENSMUSG00000023277	Twf2	1.48019	0.907966	0.194224	0.814117	0.705072	D_0h_vs_C_0h	D_0h	C_0h	0.170317	-0.0419304
ENSMUSG00000034118	Tpst1	0.99022	0.619319	0.194365	0.814117	0.677065	D_0h_vs_C_0h	D_0h	C_0h	-0.0042685	-0.208085
ENSMUSG00000040723	Rcsd1	0.814092	0.442651	0.194602	0.814117	0.879022	D_0h_vs_C_0h	D_0h	C_0h	-0.0893264	-0.353938
ENSMUSG00000034663	Bmp2k	0.531025	1.06345	0.194648	0.814117	-1.0019	D_0h_vs_C_0h	D_0h	C_0h	-0.274885	0.0267168
ENSMUSG00000054150	Syne3	0.118863	0.176369	0.19498	0.814117	-0.569296	D_0h_vs_C_0h	D_0h	C_0h	-0.924954	-0.753578
ENSMUSG00000020527	Myo19	0.178653	0.447147	0.195058	0.814117	-1.32359	D_0h_vs_C_0h	D_0h	C_0h	-0.747989	-0.34955
ENSMUSG00000020137	Thap2	1.45021	2.88696	0.195072	0.814117	-0.99329	D_0h_vs_C_0h	D_0h	C_0h	0.161431	0.460441
ENSMUSG00000038642	Ctss	0.501196	1.01869	0.195119	0.814117	-1.02327	D_0h_vs_C_0h	D_0h	C_0h	-0.299992	0.00804271
ENSMUSG00000094483	Purb	0.706879	1.56744	0.195227	0.814117	-1.14888	D_0h_vs_C_0h	D_0h	C_0h	-0.150655	0.195192
ENSMUSG00000035776	Cd99l2	1.43021	0.791494	0.195229	0.814117	0.853578	D_0h_vs_C_0h	D_0h	C_0h	0.1554	-0.101553
ENSMUSG00000029075	Tnfrsf4	1.65478	0.983124	0.195309	0.814117	0.751198	D_0h_vs_C_0h	D_0h	C_0h	0.218741	-0.0073918
ENSMUSG00000051502	Ufsp1	0.859016	1.76806	0.195581	0.814117	-1.04141	D_0h_vs_C_0h	D_0h	C_0h	-0.0659987	0.247496
ENSMUSG00000026421	Csrp1	1.72679	0.657293	0.195982	0.814117	1.39348	D_0h_vs_C_0h	D_0h	C_0h	0.237239	-0.182241
ENSMUSG00000021254	Gpatch2l	0.359709	0.509431	0.19629	0.814117	-0.502058	D_0h_vs_C_0h	D_0h	C_0h	-0.444049	-0.292915
ENSMUSG00000004661	Arid3b	0.874115	0.441302	0.196441	0.814117	0.986056	D_0h_vs_C_0h	D_0h	C_0h	-0.0584313	-0.355264
ENSMUSG00000049600	Zbtb45	0.688346	1.10584	0.196658	0.814117	-0.683934	D_0h_vs_C_0h	D_0h	C_0h	-0.162193	0.0436913
ENSMUSG00000057596	Trim30d	0.537488	1.46579	0.196986	0.814117	-1.44737	D_0h_vs_C_0h	D_0h	C_0h	-0.269632	0.166071
ENSMUSG00000024906	Mus81	1.59256	1.11435	0.197005	0.814117	0.515143	D_0h_vs_C_0h	D_0h	C_0h	0.202096	0.0470223
ENSMUSG00000035629	Rubcn	0.316648	0.628841	0.197064	0.814117	-0.989816	D_0h_vs_C_0h	D_0h	C_0h	-0.499424	-0.201459
ENSMUSG00000046096	Mosmo	0.941019	1.57037	0.197114	0.814117	-0.738812	D_0h_vs_C_0h	D_0h	C_0h	-0.0264016	0.196003
ENSMUSG00000026012	Cd28	0.984751	1.51091	0.197204	0.814117	-0.617591	D_0h_vs_C_0h	D_0h	C_0h	-0.00667361	0.17924
ENSMUSG00000017288	Vps53	0.5442	0.360997	0.197216	0.814117	0.592148	D_0h_vs_C_0h	D_0h	C_0h	-0.264242	-0.442496
ENSMUSG00000029635	Cdk8	0.474251	0.989612	0.197249	0.814117	-1.06121	D_0h_vs_C_0h	D_0h	C_0h	-0.323992	-0.00453483
ENSMUSG00000034422	Parp14	0.189805	0.319307	0.197428	0.814117	-0.750427	D_0h_vs_C_0h	D_0h	C_0h	-0.721692	-0.495791
ENSMUSG00000040124	Gorab	0.636801	1.4416	0.19748	0.814117	-1.17876	D_0h_vs_C_0h	D_0h	C_0h	-0.195997	0.158846
ENSMUSG00000066009	Zfp987	0.788222	1.76018	0.197498	0.814117	-1.15905	D_0h_vs_C_0h	D_0h	C_0h	-0.103351	0.245557
ENSMUSG00000026480	Ncf2	1.71712	0.903504	0.197498	0.814117	0.926389	D_0h_vs_C_0h	D_0h	C_0h	0.234801	-0.0440698
ENSMUSG00000035248	Tut7	0.152847	0.317976	0.19768	0.814117	-1.05683	D_0h_vs_C_0h	D_0h	C_0h	-0.815744	-0.497606
ENSMUSG00000042647	Acad12	1.65984	0.861202	0.197728	0.814117	0.946619	D_0h_vs_C_0h	D_0h	C_0h	0.220066	-0.064895
ENSMUSG00000023147	Wrb	0.808766	1.74674	0.197785	0.814117	-1.11087	D_0h_vs_C_0h	D_0h	C_0h	-0.0921772	0.242227
ENSMUSG00000027312	Atrn	0.315384	0.520798	0.198045	0.814117	-0.723613	D_0h_vs_C_0h	D_0h	C_0h	-0.50116	-0.283331
ENSMUSG00000001228	Uhrf1	0.244482	0.162125	0.198096	0.814117	0.592626	D_0h_vs_C_0h	D_0h	C_0h	-0.611753	-0.790151
ENSMUSG00000021693	Kif2a	0.239222	0.463689	0.198312	0.814117	-0.954808	D_0h_vs_C_0h	D_0h	C_0h	-0.621199	-0.333773
ENSMUSG00000068742	Cry2	0.360834	0.596871	0.198541	0.814117	-0.726085	D_0h_vs_C_0h	D_0h	C_0h	-0.442693	-0.224119
ENSMUSG00000056211	R3hdm1	0.507845	0.812595	0.198711	0.814117	-0.678149	D_0h_vs_C_0h	D_0h	C_0h	-0.294269	-0.0901259
ENSMUSG00000036304	Zdhhc23	0.519505	0.315274	0.198841	0.814117	0.720533	D_0h_vs_C_0h	D_0h	C_0h	-0.28441	-0.501312
ENSMUSG00000035960	Apex1	1.26742	0.727975	0.199077	0.814117	0.799931	D_0h_vs_C_0h	D_0h	C_0h	0.10292	-0.137883
ENSMUSG00000045679	Pqlc3	0.709457	1.04359	0.199105	0.814117	-0.556768	D_0h_vs_C_0h	D_0h	C_0h	-0.149074	0.0185303
ENSMUSG00000031176	Dynlt3	1.20195	2.11483	0.199279	0.814117	-0.815165	D_0h_vs_C_0h	D_0h	C_0h	0.0798856	0.325275
ENSMUSG00000054814	Usp46	0.389198	0.646297	0.199359	0.814117	-0.731691	D_0h_vs_C_0h	D_0h	C_0h	-0.409829	-0.189568
ENSMUSG00000019975	Ikbip	1.63968	0.894951	0.199366	0.814117	0.873533	D_0h_vs_C_0h	D_0h	C_0h	0.214759	-0.0482007
ENSMUSG00000060961	Slc4a4	0.304631	0.579227	0.199398	0.814117	-0.927066	D_0h_vs_C_0h	D_0h	C_0h	-0.516226	-0.237151
ENSMUSG00000053977	Cd8a	0.652287	0.945808	0.199483	0.814117	-0.53604	D_0h_vs_C_0h	D_0h	C_0h	-0.185561	-0.0241971
ENSMUSG00000024571	Gm16286	1.0977	0.729628	0.199525	0.814117	0.589249	D_0h_vs_C_0h	D_0h	C_0h	0.0404831	-0.136898
ENSMUSG00000030629	Zfand6	1.70503	3.1943	0.199549	0.814117	-0.905707	D_0h_vs_C_0h	D_0h	C_0h	0.231731	0.504376
ENSMUSG00000024767	Otub1	0.39417	0.689175	0.199742	0.814117	-0.806054	D_0h_vs_C_0h	D_0h	C_0h	-0.404317	-0.16167
ENSMUSG00000025538	Sumf2	0.531831	0.891764	0.200192	0.814117	-0.745694	D_0h_vs_C_0h	D_0h	C_0h	-0.274226	-0.04975
ENSMUSG00000032615	Nt5m	2.3036	4.55497	0.200219	0.814117	-0.98355	D_0h_vs_C_0h	D_0h	C_0h	0.362408	0.658486
ENSMUSG00000117873	AC109138.7	2.71399	1.17999	0.200649	0.814117	1.20165	D_0h_vs_C_0h	D_0h	C_0h	0.433609	0.0718772
ENSMUSG00000075081	Olfr1247	0.15898	0.540087	0.200733	0.814117	-1.76434	D_0h_vs_C_0h	D_0h	C_0h	-0.798656	-0.267537
ENSMUSG00000027889	Ampd2	0.209558	0.363416	0.200927	0.814117	-0.79427	D_0h_vs_C_0h	D_0h	C_0h	-0.678695	-0.439596
ENSMUSG00000055407	Map6	0.647612	1.01172	0.200955	0.814117	-0.643609	D_0h_vs_C_0h	D_0h	C_0h	-0.188685	0.0050602
ENSMUSG00000023915	Tnfrsf21	0.549808	0.844863	0.201463	0.814117	-0.61979	D_0h_vs_C_0h	D_0h	C_0h	-0.259789	-0.0732137
ENSMUSG00000006307	Kmt2b	0.159155	0.286117	0.201518	0.814117	-0.846175	D_0h_vs_C_0h	D_0h	C_0h	-0.79818	-0.543456
ENSMUSG00000008305	Tle1	0.960641	1.76248	0.201596	0.814117	-0.875536	D_0h_vs_C_0h	D_0h	C_0h	-0.017439	0.246124
ENSMUSG00000030801	Kat8	0.852286	0.561926	0.201728	0.814117	0.600958	D_0h_vs_C_0h	D_0h	C_0h	-0.0694146	-0.250321
ENSMUSG00000034394	Lif	0.296411	0.432908	0.201765	0.814117	-0.546465	D_0h_vs_C_0h	D_0h	C_0h	-0.528106	-0.363604
ENSMUSG00000059456	Ptk2b	0.0205626	0.276247	0.201776	0.814117	-3.74787	D_0h_vs_C_0h	D_0h	C_0h	-1.68692	-0.558702
ENSMUSG00000027669	Gnb4	1.41355	0.740372	0.20202	0.814117	0.933001	D_0h_vs_C_0h	D_0h	C_0h	0.150311	-0.13055
ENSMUSG00000036411	9530077C05Rik	2.28684	1.14354	0.20203	0.814117	0.999854	D_0h_vs_C_0h	D_0h	C_0h	0.359236	0.0582503
ENSMUSG00000027809	Etfdh	0.384997	0.216767	0.202061	0.814117	0.828706	D_0h_vs_C_0h	D_0h	C_0h	-0.414542	-0.664008
ENSMUSG00000079685	Ulbp1	0.824245	1.94464	0.202167	0.814117	-1.23836	D_0h_vs_C_0h	D_0h	C_0h	-0.0839436	0.288839
ENSMUSG00000037857	Nufip2	0.508549	1.16543	0.20236	0.814117	-1.19641	D_0h_vs_C_0h	D_0h	C_0h	-0.293667	0.066487
ENSMUSG00000033542	Arhgef5	0.183821	0.381225	0.202382	0.814117	-1.05234	D_0h_vs_C_0h	D_0h	C_0h	-0.735605	-0.418818
ENSMUSG00000060260	Pwwp2b	1.16079	0.651616	0.202674	0.814117	0.833012	D_0h_vs_C_0h	D_0h	C_0h	0.0647534	-0.186008
ENSMUSG00000015656	Hspa8	0.645225	0.449967	0.202703	0.814117	0.519983	D_0h_vs_C_0h	D_0h	C_0h	-0.190289	-0.346819
ENSMUSG00000059552	Trp53	1.65553	0.551768	0.203014	0.814117	1.58516	D_0h_vs_C_0h	D_0h	C_0h	0.218937	-0.258244
ENSMUSG00000002409	Dyrk1b	1.8279	2.91006	0.203133	0.814117	-0.670856	D_0h_vs_C_0h	D_0h	C_0h	0.261954	0.463901
ENSMUSG00000002658	Gtf2f1	0.511382	0.354429	0.203175	0.814117	0.528904	D_0h_vs_C_0h	D_0h	C_0h	-0.291254	-0.45047
ENSMUSG00000035093	Secisbp2l	0.400066	0.925076	0.203195	0.814117	-1.20933	D_0h_vs_C_0h	D_0h	C_0h	-0.397869	-0.0338228
ENSMUSG00000022377	Asap1	0.0370447	0.385587	0.203389	0.814117	-3.37972	D_0h_vs_C_0h	D_0h	C_0h	-1.43127	-0.413878
ENSMUSG00000037993	Dhx38	0.528173	0.368294	0.20349	0.814117	0.520153	D_0h_vs_C_0h	D_0h	C_0h	-0.277223	-0.433805
ENSMUSG00000024327	Slc39a7	2.28179	4.50648	0.203641	0.814117	-0.981837	D_0h_vs_C_0h	D_0h	C_0h	0.358276	0.653838
ENSMUSG00000033852	Gm28042	0.527937	0.927698	0.203687	0.814117	-0.813288	D_0h_vs_C_0h	D_0h	C_0h	-0.277418	-0.0325936
ENSMUSG00000063450	Syne2	0.103316	0.253879	0.203783	0.814117	-1.29708	D_0h_vs_C_0h	D_0h	C_0h	-0.985834	-0.595373
ENSMUSG00000029627	Zkscan14	1.10318	0.696834	0.203784	0.814117	0.662787	D_0h_vs_C_0h	D_0h	C_0h	0.042648	-0.156871
ENSMUSG00000030655	Smg1	0.402316	1.14676	0.203797	0.814117	-1.51117	D_0h_vs_C_0h	D_0h	C_0h	-0.395432	0.0594737
ENSMUSG00000067336	Bmpr2	0.531174	1.24085	0.203945	0.814117	-1.22408	D_0h_vs_C_0h	D_0h	C_0h	-0.274764	0.09372
ENSMUSG00000056124	B4galt6	0.518905	1.32006	0.204032	0.814117	-1.34707	D_0h_vs_C_0h	D_0h	C_0h	-0.284912	0.120595
ENSMUSG00000057897	Camk2b	1.18381	0.517702	0.204209	0.814117	1.19324	D_0h_vs_C_0h	D_0h	C_0h	0.0732812	-0.28592
ENSMUSG00000039988	Ankrd13c	1.16911	2.34243	0.204326	0.814117	-1.0026	D_0h_vs_C_0h	D_0h	C_0h	0.0678545	0.369667
ENSMUSG00000021877	Arf4	0.47247	0.688459	0.204651	0.814117	-0.543148	D_0h_vs_C_0h	D_0h	C_0h	-0.325626	-0.162122
ENSMUSG00000030805	Stx4a	1.05344	0.756866	0.205324	0.814117	0.476993	D_0h_vs_C_0h	D_0h	C_0h	0.0226079	-0.120981
ENSMUSG00000021987	Mtmr6	0.255651	0.437474	0.205605	0.814117	-0.775022	D_0h_vs_C_0h	D_0h	C_0h	-0.592352	-0.359048
ENSMUSG00000001924	Uba1	0.252843	0.159811	0.205918	0.814117	0.661875	D_0h_vs_C_0h	D_0h	C_0h	-0.597148	-0.796392
ENSMUSG00000050310	Rictor	0.471274	1.07713	0.206079	0.814117	-1.19255	D_0h_vs_C_0h	D_0h	C_0h	-0.326726	0.0322663
ENSMUSG00000001119	Col6a1	0.306981	0.568174	0.206244	0.814117	-0.888186	D_0h_vs_C_0h	D_0h	C_0h	-0.512889	-0.245519
ENSMUSG00000019302	Atp6v0a1	1.01682	0.482764	0.20626	0.814117	1.07468	D_0h_vs_C_0h	D_0h	C_0h	0.0072447	-0.316265
ENSMUSG00000047959	Kcna3	0.317139	0.860172	0.206281	0.814117	-1.43951	D_0h_vs_C_0h	D_0h	C_0h	-0.49875	-0.0654146
ENSMUSG00000062627	Mysm1	0.574725	1.75381	0.206388	0.814117	-1.60955	D_0h_vs_C_0h	D_0h	C_0h	-0.24054	0.243983
ENSMUSG00000001627	Ifrd1	0.726404	1.32007	0.206417	0.814117	-0.861768	D_0h_vs_C_0h	D_0h	C_0h	-0.138822	0.120596
ENSMUSG00000003585	Sec14l2	0.515421	1.52043	0.206442	0.814117	-1.56066	D_0h_vs_C_0h	D_0h	C_0h	-0.287838	0.181968
ENSMUSG00000046186	Cd109	0.277008	0.456999	0.206496	0.814117	-0.722264	D_0h_vs_C_0h	D_0h	C_0h	-0.557508	-0.340085
ENSMUSG00000026771	Spopl	0.51771	1.39857	0.206577	0.814117	-1.43373	D_0h_vs_C_0h	D_0h	C_0h	-0.285913	0.145684
ENSMUSG00000022372	Sla	0.574106	0.329346	0.206654	0.814117	0.801714	D_0h_vs_C_0h	D_0h	C_0h	-0.241008	-0.482348
ENSMUSG00000033799	Fam208b	0.316766	0.906779	0.206974	0.814117	-1.51733	D_0h_vs_C_0h	D_0h	C_0h	-0.499262	-0.0424986
ENSMUSG00000053931	Cnn3	1.30202	0.684425	0.207152	0.814117	0.92779	D_0h_vs_C_0h	D_0h	C_0h	0.114619	-0.164674
ENSMUSG00000032637	Atxn2l	0.164446	0.322764	0.207298	0.814117	-0.972865	D_0h_vs_C_0h	D_0h	C_0h	-0.783976	-0.491115
ENSMUSG00000073062	Zxdb	1.11223	1.96501	0.207318	0.814117	-0.82108	D_0h_vs_C_0h	D_0h	C_0h	0.0461958	0.293366
ENSMUSG00000021552	Gkap1	0.664384	1.13457	0.207369	0.814117	-0.77206	D_0h_vs_C_0h	D_0h	C_0h	-0.177581	0.0548326
ENSMUSG00000019988	Nedd1	0.49409	0.968431	0.207684	0.814117	-0.970876	D_0h_vs_C_0h	D_0h	C_0h	-0.306194	-0.0139315
ENSMUSG00000003031	Cdkn1b	1.38666	0.873086	0.207757	0.814117	0.667415	D_0h_vs_C_0h	D_0h	C_0h	0.141969	-0.0589432
ENSMUSG00000029178	Klf3	0.438428	1.30999	0.20782	0.814117	-1.57914	D_0h_vs_C_0h	D_0h	C_0h	-0.358102	0.117268
ENSMUSG00000015149	Sirt2	1.23384	0.872747	0.207849	0.814117	0.499524	D_0h_vs_C_0h	D_0h	C_0h	0.09126	-0.0591117
ENSMUSG00000029110	Rnf4	0.234304	0.327323	0.207877	0.814117	-0.48233	D_0h_vs_C_0h	D_0h	C_0h	-0.63022	-0.485024
ENSMUSG00000042594	Sh2b3	0.628199	0.969233	0.207931	0.814117	-0.625622	D_0h_vs_C_0h	D_0h	C_0h	-0.201903	-0.0135719
ENSMUSG00000030393	Zik1	0.598191	1.58134	0.207956	0.814117	-1.40247	D_0h_vs_C_0h	D_0h	C_0h	-0.22316	0.199025
ENSMUSG00000091239	Vmn2r76	0.456417	0.997198	0.207966	0.814117	-1.12753	D_0h_vs_C_0h	D_0h	C_0h	-0.340638	-0.00121864
ENSMUSG00000031060	Rbm10	0.889824	0.625705	0.208211	0.814117	0.508037	D_0h_vs_C_0h	D_0h	C_0h	-0.0506957	-0.20363
ENSMUSG00000060935	Tmem263	1.49747	3.14946	0.208242	0.814117	-1.07257	D_0h_vs_C_0h	D_0h	C_0h	0.175359	0.498236
ENSMUSG00000054099	Slc25a40	0.66028	1.25665	0.208372	0.814117	-0.928432	D_0h_vs_C_0h	D_0h	C_0h	-0.180272	0.099214
ENSMUSG00000024483	Ankhd1	0.13101	0.188246	0.208493	0.814117	-0.522936	D_0h_vs_C_0h	D_0h	C_0h	-0.882695	-0.725275
ENSMUSG00000043542	Zc2hc1a	1.00145	2.65327	0.208744	0.814117	-1.40567	D_0h_vs_C_0h	D_0h	C_0h	0.000631391	0.423781
ENSMUSG00000037458	Azin1	0.448992	0.778207	0.208754	0.814117	-0.793465	D_0h_vs_C_0h	D_0h	C_0h	-0.347762	-0.108905
ENSMUSG00000044030	Irf2bp1	1.65658	1.14289	0.208903	0.814117	0.535522	D_0h_vs_C_0h	D_0h	C_0h	0.219212	0.058004
ENSMUSG00000062866	Phactr2	0.709309	1.29323	0.208925	0.814117	-0.866494	D_0h_vs_C_0h	D_0h	C_0h	-0.149165	0.111676
ENSMUSG00000027699	Ect2	0.39546	0.877987	0.209533	0.814117	-1.15067	D_0h_vs_C_0h	D_0h	C_0h	-0.402898	-0.056512
ENSMUSG00000038080	Kdm1b	0.208907	0.349196	0.209572	0.814117	-0.741176	D_0h_vs_C_0h	D_0h	C_0h	-0.680046	-0.45693
ENSMUSG00000027035	Cers6	0.423441	0.685364	0.209628	0.814117	-0.69471	D_0h_vs_C_0h	D_0h	C_0h	-0.373207	-0.164079
ENSMUSG00000089911	Mfsd14a	0.660296	1.07304	0.209946	0.814117	-0.700514	D_0h_vs_C_0h	D_0h	C_0h	-0.180261	0.0306146
ENSMUSG00000027663	Zmat3	0.527081	0.888132	0.209957	0.814117	-0.752749	D_0h_vs_C_0h	D_0h	C_0h	-0.278122	-0.0515223
ENSMUSG00000034958	Atcay	1.13344	0.692856	0.209963	0.814117	0.710076	D_0h_vs_C_0h	D_0h	C_0h	0.0543971	-0.159357
ENSMUSG00000048416	Mlf1	0.821745	1.55074	0.210061	0.814117	-0.916197	D_0h_vs_C_0h	D_0h	C_0h	-0.085263	0.19054
ENSMUSG00000090626	Tex9	0.269084	0.740736	0.210375	0.814117	-1.4609	D_0h_vs_C_0h	D_0h	C_0h	-0.570111	-0.130336
ENSMUSG00000049047	Armcx3	0.6445	0.387091	0.210408	0.814117	0.735508	D_0h_vs_C_0h	D_0h	C_0h	-0.190777	-0.412187
ENSMUSG00000048970	C1galt1c1	0.911332	1.67571	0.210656	0.814117	-0.87872	D_0h_vs_C_0h	D_0h	C_0h	-0.0403231	0.224198
ENSMUSG00000039016	Timm8b	2.30391	1.82043	0.210761	0.814117	0.339807	D_0h_vs_C_0h	D_0h	C_0h	0.362465	0.260173
ENSMUSG00000058799	Nap1l1	0.159132	0.280279	0.210961	0.814117	-0.81664	D_0h_vs_C_0h	D_0h	C_0h	-0.798243	-0.55241
ENSMUSG00000033458	Fan1	0.220611	0.134478	0.211101	0.814117	0.714135	D_0h_vs_C_0h	D_0h	C_0h	-0.656373	-0.871349
ENSMUSG00000015804	Med28	3.23686	2.13668	0.211117	0.814117	0.599226	D_0h_vs_C_0h	D_0h	C_0h	0.510124	0.329739
ENSMUSG00000003868	Ruvbl2	1.14385	0.84642	0.21126	0.814117	0.434452	D_0h_vs_C_0h	D_0h	C_0h	0.0583691	-0.0724141
ENSMUSG00000030322	Mbd4	0.732567	0.424966	0.2118	0.814117	0.785614	D_0h_vs_C_0h	D_0h	C_0h	-0.135153	-0.371646
ENSMUSG00000034429	Zfp707	0.412159	0.786095	0.211803	0.814117	-0.931503	D_0h_vs_C_0h	D_0h	C_0h	-0.384935	-0.104525
ENSMUSG00000073139	Tmem185a	1.10382	1.54248	0.212083	0.814117	-0.482753	D_0h_vs_C_0h	D_0h	C_0h	0.0428967	0.18822
ENSMUSG00000034881	Tbxa2r	4.64545	2.50476	0.212088	0.814117	0.891148	D_0h_vs_C_0h	D_0h	C_0h	0.667028	0.398766
ENSMUSG00000007036	Abhd16a	2.48496	1.69746	0.212108	0.814117	0.549849	D_0h_vs_C_0h	D_0h	C_0h	0.395319	0.229798
ENSMUSG00000090639	Gm20425	0.272091	0.554836	0.212156	0.814117	-1.02797	D_0h_vs_C_0h	D_0h	C_0h	-0.565286	-0.255836
ENSMUSG00000039633	Lonrf1	0.262026	0.401335	0.212312	0.814117	-0.615098	D_0h_vs_C_0h	D_0h	C_0h	-0.581656	-0.396493
ENSMUSG00000020329	Polrmt	0.266292	0.697193	0.212524	0.814117	-1.38855	D_0h_vs_C_0h	D_0h	C_0h	-0.574642	-0.156647
ENSMUSG00000053411	Cbx7	1.45282	0.900478	0.212597	0.814117	0.690092	D_0h_vs_C_0h	D_0h	C_0h	0.162211	-0.045527
ENSMUSG00000027132	Katnbl1	0.676012	1.31651	0.21264	0.814117	-0.961599	D_0h_vs_C_0h	D_0h	C_0h	-0.170046	0.119425
ENSMUSG00000026675	Hsd17b7	0.212164	0.390122	0.212664	0.814117	-0.878748	D_0h_vs_C_0h	D_0h	C_0h	-0.673329	-0.4088
ENSMUSG00000027593	Raly	0.270142	0.44973	0.212775	0.814117	-0.73534	D_0h_vs_C_0h	D_0h	C_0h	-0.568408	-0.347048
ENSMUSG00000063229	Ldha	1.07663	0.809417	0.212827	0.814117	0.411569	D_0h_vs_C_0h	D_0h	C_0h	0.0320668	-0.0918279
ENSMUSG00000053453	Thoc7	1.29504	0.770284	0.213173	0.814117	0.749539	D_0h_vs_C_0h	D_0h	C_0h	0.112285	-0.113349
ENSMUSG00000036825	Ssx2ip	0.618037	1.0992	0.213219	0.814117	-0.830696	D_0h_vs_C_0h	D_0h	C_0h	-0.208986	0.0410786
ENSMUSG00000048486	Fitm2	0.491482	0.736164	0.21333	0.814117	-0.582888	D_0h_vs_C_0h	D_0h	C_0h	-0.308493	-0.133026
ENSMUSG00000036580	Spg20	0.606723	0.243531	0.213418	0.814117	1.31694	D_0h_vs_C_0h	D_0h	C_0h	-0.217009	-0.613446
ENSMUSG00000040688	Tbl3	0.773039	1.81123	0.213536	0.814117	-1.22836	D_0h_vs_C_0h	D_0h	C_0h	-0.111798	0.257974
ENSMUSG00000028069	Gpatch4	0.622658	0.412025	0.213537	0.814117	0.595709	D_0h_vs_C_0h	D_0h	C_0h	-0.20575	-0.385077
ENSMUSG00000020740	Gga3	0.469266	0.705644	0.214079	0.814117	-0.588535	D_0h_vs_C_0h	D_0h	C_0h	-0.328581	-0.151414
ENSMUSG00000031925	Maml2	0.471796	0.833387	0.214277	0.814117	-0.820824	D_0h_vs_C_0h	D_0h	C_0h	-0.326246	-0.0791535
ENSMUSG00000098557	Kctd12	0.52606	0.950098	0.214396	0.814117	-0.852848	D_0h_vs_C_0h	D_0h	C_0h	-0.278965	-0.0222317
ENSMUSG00000041997	Tlk1	0.619214	1.15203	0.214431	0.814117	-0.895669	D_0h_vs_C_0h	D_0h	C_0h	-0.208159	0.0614641
ENSMUSG00000023990	Tfeb	0.154404	1.29054	0.21444	0.814117	-3.06319	D_0h_vs_C_0h	D_0h	C_0h	-0.811341	0.110771
ENSMUSG00000022674	Ube2v2	0.701575	1.48734	0.214695	0.814117	-1.08407	D_0h_vs_C_0h	D_0h	C_0h	-0.153926	0.172411
ENSMUSG00000038914	Dido1	0.159592	0.24565	0.214732	0.814117	-0.622216	D_0h_vs_C_0h	D_0h	C_0h	-0.79699	-0.609684
ENSMUSG00000028085	Gatb	1.43266	0.645239	0.214754	0.814117	1.15079	D_0h_vs_C_0h	D_0h	C_0h	0.156143	-0.190279
ENSMUSG00000020170	Frs2	0.365996	0.574724	0.215221	0.814117	-0.651041	D_0h_vs_C_0h	D_0h	C_0h	-0.436523	-0.24054
ENSMUSG00000021709	Erbin	0.340126	0.973807	0.215261	0.814117	-1.51757	D_0h_vs_C_0h	D_0h	C_0h	-0.46836	-0.011527
ENSMUSG00000018846	Pank3	0.536333	1.27001	0.215285	0.814117	-1.24364	D_0h_vs_C_0h	D_0h	C_0h	-0.270566	0.103808
ENSMUSG00000038344	Txlng	0.308724	0.829152	0.215338	0.814117	-1.42532	D_0h_vs_C_0h	D_0h	C_0h	-0.510429	-0.0813658
ENSMUSG00000039959	Hip1	0.119691	0.171997	0.2155	0.814117	-0.523074	D_0h_vs_C_0h	D_0h	C_0h	-0.92194	-0.764479
ENSMUSG00000040782	Cop1	0.982383	0.543646	0.21552	0.814117	0.853617	D_0h_vs_C_0h	D_0h	C_0h	-0.00771899	-0.264683
ENSMUSG00000037373	Ctbp1	1.06385	0.687803	0.215571	0.814117	0.629221	D_0h_vs_C_0h	D_0h	C_0h	0.0268784	-0.162536
ENSMUSG00000032352	Lrrc1	0.845749	1.41592	0.215587	0.814117	-0.743435	D_0h_vs_C_0h	D_0h	C_0h	-0.0727585	0.151038
ENSMUSG00000042379	Esm1	0.63389	1.00992	0.215846	0.814117	-0.671938	D_0h_vs_C_0h	D_0h	C_0h	-0.197986	0.00428747
ENSMUSG00000099083	Atf7	0.35876	0.523729	0.215879	0.814117	-0.5458	D_0h_vs_C_0h	D_0h	C_0h	-0.445196	-0.280893
ENSMUSG00000010067	Rassf1	0.528143	0.858583	0.215986	0.814117	-0.70103	D_0h_vs_C_0h	D_0h	C_0h	-0.277249	-0.0662177
ENSMUSG00000042185	Nfrkb	0.228022	0.355508	0.216034	0.814117	-0.64071	D_0h_vs_C_0h	D_0h	C_0h	-0.642023	-0.44915
ENSMUSG00000021824	Ap3m1	0.522108	0.891911	0.216066	0.814117	-0.772553	D_0h_vs_C_0h	D_0h	C_0h	-0.28224	-0.0496783
ENSMUSG00000050029	Rap2c	0.798037	1.52978	0.216222	0.814117	-0.938795	D_0h_vs_C_0h	D_0h	C_0h	-0.0979769	0.184629
ENSMUSG00000019809	Pex3	0.381698	3.02883	0.216553	0.814117	-2.98826	D_0h_vs_C_0h	D_0h	C_0h	-0.41828	0.481275
ENSMUSG00000054408	Spcs3	0.79485	1.41295	0.216677	0.814117	-0.829958	D_0h_vs_C_0h	D_0h	C_0h	-0.0997149	0.150127
ENSMUSG00000028578	Caap1	0.911243	1.95231	0.216886	0.814117	-1.09927	D_0h_vs_C_0h	D_0h	C_0h	-0.0403658	0.290548
ENSMUSG00000040479	Dgkz	1.48025	1.05721	0.216933	0.814117	0.485585	D_0h_vs_C_0h	D_0h	C_0h	0.170336	0.0241601
ENSMUSG00000027763	Mbnl1	0.472689	1.22708	0.21697	0.814117	-1.37627	D_0h_vs_C_0h	D_0h	C_0h	-0.325425	0.0888723
ENSMUSG00000020962	Gtf2a1	1.26894	2.40484	0.216971	0.814117	-0.922316	D_0h_vs_C_0h	D_0h	C_0h	0.103441	0.381086
ENSMUSG00000035397	Klf16	0.724348	1.1798	0.217234	0.814117	-0.703781	D_0h_vs_C_0h	D_0h	C_0h	-0.140052	0.0718068
ENSMUSG00000050229	Pigm	0.559228	0.903808	0.217242	0.814117	-0.692579	D_0h_vs_C_0h	D_0h	C_0h	-0.252411	-0.0439239
ENSMUSG00000022471	Xrcc6	0.400261	0.274295	0.217279	0.814117	0.54521	D_0h_vs_C_0h	D_0h	C_0h	-0.397657	-0.561782
ENSMUSG00000055900	Tmem69	0.934161	0.62893	0.217331	0.814117	0.570773	D_0h_vs_C_0h	D_0h	C_0h	-0.0295784	-0.201398
ENSMUSG00000044551	9930012K11Rik	6.72543	0.984159	0.217463	0.814117	2.77266	D_0h_vs_C_0h	D_0h	C_0h	0.82772	-0.00693486
ENSMUSG00000038208	Pgap3	0.830703	1.21753	0.217465	0.814117	-0.551551	D_0h_vs_C_0h	D_0h	C_0h	-0.080554	0.0854793
ENSMUSG00000038697	Taf5l	1.08626	0.720501	0.217559	0.814117	0.592293	D_0h_vs_C_0h	D_0h	C_0h	0.0359329	-0.142365
ENSMUSG00000003166	Dgcr2	0.780087	1.11337	0.217709	0.814117	-0.513222	D_0h_vs_C_0h	D_0h	C_0h	-0.107857	0.0466382
ENSMUSG00000018707	Dync1h1	0.0919759	0.159855	0.21795	0.814117	-0.797433	D_0h_vs_C_0h	D_0h	C_0h	-1.03633	-0.796275
ENSMUSG00000001542	Ell2	0.775843	1.57726	0.218006	0.814117	-1.02359	D_0h_vs_C_0h	D_0h	C_0h	-0.110226	0.197904
ENSMUSG00000048000	Gigyf2	0.0918667	0.134434	0.218132	0.814117	-0.549281	D_0h_vs_C_0h	D_0h	C_0h	-1.03684	-0.871492
ENSMUSG00000038544	Inip	0.622064	0.904849	0.218388	0.814117	-0.540613	D_0h_vs_C_0h	D_0h	C_0h	-0.206165	-0.0434238
ENSMUSG00000026014	Raph1	0.643495	1.22219	0.218604	0.814117	-0.925474	D_0h_vs_C_0h	D_0h	C_0h	-0.191455	0.0871404
ENSMUSG00000034707	Gns	0.231359	0.37958	0.218718	0.814117	-0.71427	D_0h_vs_C_0h	D_0h	C_0h	-0.635714	-0.420697
ENSMUSG00000026111	Unc50	1.50697	1.06359	0.218843	0.814117	0.502712	D_0h_vs_C_0h	D_0h	C_0h	0.178104	0.0267722
ENSMUSG00000018995	Nars2	1.07517	0.708669	0.218987	0.814117	0.601376	D_0h_vs_C_0h	D_0h	C_0h	0.031476	-0.149556
ENSMUSG00000034297	Med13	0.563529	1.2707	0.219206	0.814117	-1.17306	D_0h_vs_C_0h	D_0h	C_0h	-0.249084	0.104044
ENSMUSG00000022898	Vps26c	1.20716	0.862818	0.219211	0.814117	0.48449	D_0h_vs_C_0h	D_0h	C_0h	0.0817654	-0.0640806
ENSMUSG00000031555	Adam9	0.823602	1.25031	0.219448	0.814117	-0.602264	D_0h_vs_C_0h	D_0h	C_0h	-0.0842827	0.0970168
ENSMUSG00000026289	Atg16l1	0.946759	0.526522	0.21954	0.814117	0.846505	D_0h_vs_C_0h	D_0h	C_0h	-0.0237604	-0.278584
ENSMUSG00000066441	Rdh11	0.336801	0.486066	0.21954	0.814117	-0.529256	D_0h_vs_C_0h	D_0h	C_0h	-0.472627	-0.313305
ENSMUSG00000050410	Tcf19	1.4177	0.994142	0.219587	0.814117	0.512031	D_0h_vs_C_0h	D_0h	C_0h	0.151585	-0.00255164
ENSMUSG00000061477	Rps7	0.830715	0.582887	0.219591	0.814117	0.511136	D_0h_vs_C_0h	D_0h	C_0h	-0.080548	-0.234415
ENSMUSG00000031314	Taf1	0.138546	0.310786	0.219647	0.814117	-1.16556	D_0h_vs_C_0h	D_0h	C_0h	-0.858406	-0.507538
ENSMUSG00000044149	Nkrf	0.23834	0.358972	0.220182	0.814117	-0.590848	D_0h_vs_C_0h	D_0h	C_0h	-0.622803	-0.44494
ENSMUSG00000024425	Ndfip1	1.13979	1.75477	0.220212	0.814117	-0.622509	D_0h_vs_C_0h	D_0h	C_0h	0.0568253	0.244219
ENSMUSG00000107478	Gm45234	0.375985	0.75131	0.220338	0.814117	-0.998732	D_0h_vs_C_0h	D_0h	C_0h	-0.424829	-0.124181
ENSMUSG00000017764	Zswim1	0.74548	1.16911	0.220381	0.814117	-0.649168	D_0h_vs_C_0h	D_0h	C_0h	-0.127564	0.0678549
ENSMUSG00000022789	Dnm1l	0.464133	1.01745	0.220484	0.814117	-1.13235	D_0h_vs_C_0h	D_0h	C_0h	-0.333358	0.00751329
ENSMUSG00000098715	Gm28053	1.3605	0.911345	0.221483	0.814117	0.57807	D_0h_vs_C_0h	D_0h	C_0h	0.133699	-0.0403173
ENSMUSG00000036442	Thap11	1.33847	0.979627	0.221944	0.814117	0.450279	D_0h_vs_C_0h	D_0h	C_0h	0.126608	-0.00893933
ENSMUSG00000033931	Rbm34	0.309618	0.546383	0.222094	0.814117	-0.819424	D_0h_vs_C_0h	D_0h	C_0h	-0.509174	-0.262503
ENSMUSG00000015189	Casd1	0.570474	0.9598	0.222104	0.814117	-0.750573	D_0h_vs_C_0h	D_0h	C_0h	-0.243764	-0.0178191
ENSMUSG00000029387	Gtf2h3	1.68439	1.19098	0.222413	0.814117	0.50008	D_0h_vs_C_0h	D_0h	C_0h	0.226443	0.0759039
ENSMUSG00000025237	Parp6	0.423122	0.2112	0.22244	0.814117	1.00247	D_0h_vs_C_0h	D_0h	C_0h	-0.373535	-0.675307
ENSMUSG00000020561	Twistnb	0.593467	1.28412	0.222562	0.814117	-1.11354	D_0h_vs_C_0h	D_0h	C_0h	-0.226604	0.108606
ENSMUSG00000049957	Ccdc137	0.420933	0.625788	0.222632	0.814117	-0.572083	D_0h_vs_C_0h	D_0h	C_0h	-0.375787	-0.203573
ENSMUSG00000054321	Taf4b	0.543327	1.01233	0.222683	0.814117	-0.897788	D_0h_vs_C_0h	D_0h	C_0h	-0.264938	0.00532279
ENSMUSG00000009079	Ewsr1	0.253059	0.18913	0.222685	0.814117	0.420099	D_0h_vs_C_0h	D_0h	C_0h	-0.596778	-0.723241
ENSMUSG00000027566	Psma7	1.7182	1.22745	0.222897	0.814117	0.485231	D_0h_vs_C_0h	D_0h	C_0h	0.235074	0.0890049
ENSMUSG00000035621	Midn	0.756714	1.23478	0.223026	0.814117	-0.706431	D_0h_vs_C_0h	D_0h	C_0h	-0.121068	0.091589
ENSMUSG00000022853	Ehhadh	0.385536	0.268739	0.223115	0.814117	0.520661	D_0h_vs_C_0h	D_0h	C_0h	-0.413935	-0.57067
ENSMUSG00000050912	Tmem123	0.644875	1.00751	0.223171	0.814117	-0.643705	D_0h_vs_C_0h	D_0h	C_0h	-0.190524	0.0032503
ENSMUSG00000060036	Rpl3	0.805578	0.605512	0.223191	0.814117	0.41187	D_0h_vs_C_0h	D_0h	C_0h	-0.0938923	-0.217877
ENSMUSG00000007659	Bcl2l1	0.960833	1.39694	0.223256	0.814117	-0.539915	D_0h_vs_C_0h	D_0h	C_0h	-0.017352	0.145179
ENSMUSG00000040370	Etfrf1	1.70389	3.66905	0.223257	0.814117	-1.10658	D_0h_vs_C_0h	D_0h	C_0h	0.231441	0.564554
ENSMUSG00000005886	Ncoa2	0.605337	1.04694	0.223384	0.814117	-0.790367	D_0h_vs_C_0h	D_0h	C_0h	-0.218003	0.0199213
ENSMUSG00000006423	C330007P06Rik	0.625392	1.28464	0.22343	0.814117	-1.03854	D_0h_vs_C_0h	D_0h	C_0h	-0.203848	0.108783
ENSMUSG00000027598	Itch	0.459117	0.877567	0.223754	0.814117	-0.934645	D_0h_vs_C_0h	D_0h	C_0h	-0.338076	-0.0567198
ENSMUSG00000019927	Ube2d1	1.13065	1.8142	0.223773	0.814117	-0.68219	D_0h_vs_C_0h	D_0h	C_0h	0.0533268	0.258686
ENSMUSG00000020362	Cnot6	1.02274	2.28576	0.223925	0.814117	-1.16023	D_0h_vs_C_0h	D_0h	C_0h	0.00976479	0.35903
ENSMUSG00000030314	Atg7	1.04415	0.575989	0.224017	0.814117	0.858211	D_0h_vs_C_0h	D_0h	C_0h	0.0187615	-0.239586
ENSMUSG00000018076	Med13l	0.34312	0.517851	0.224152	0.814117	-0.593822	D_0h_vs_C_0h	D_0h	C_0h	-0.464553	-0.285795
ENSMUSG00000021770	Samd8	0.672053	1.48352	0.224204	0.814117	-1.14238	D_0h_vs_C_0h	D_0h	C_0h	-0.172597	0.171294
ENSMUSG00000043439	Epop	1.11251	1.76641	0.224305	0.814117	-0.666997	D_0h_vs_C_0h	D_0h	C_0h	0.0463057	0.247092
ENSMUSG00000032320	Rcn2	0.70527	1.08392	0.224368	0.814117	-0.620012	D_0h_vs_C_0h	D_0h	C_0h	-0.151644	0.0349978
ENSMUSG00000032293	Ireb2	0.493411	1.00945	0.224378	0.814117	-1.03271	D_0h_vs_C_0h	D_0h	C_0h	-0.306792	0.00408593
ENSMUSG00000018537	Pcgf2	0.753265	1.22863	0.224634	0.814117	-0.705821	D_0h_vs_C_0h	D_0h	C_0h	-0.123052	0.0894209
ENSMUSG00000002996	Hbp1	0.999518	0.699451	0.224647	0.814117	0.51501	D_0h_vs_C_0h	D_0h	C_0h	-0.000209448	-0.155243
ENSMUSG00000023286	Ube2j2	0.74613	1.10668	0.224694	0.814117	-0.568738	D_0h_vs_C_0h	D_0h	C_0h	-0.127185	0.0440219
ENSMUSG00000022601	Zbtb11	0.317303	0.68179	0.225026	0.814117	-1.10347	D_0h_vs_C_0h	D_0h	C_0h	-0.498526	-0.166349
ENSMUSG00000045414	1190002N15Rik	0.628883	1.18432	0.225082	0.814117	-0.913196	D_0h_vs_C_0h	D_0h	C_0h	-0.20143	0.0734691
ENSMUSG00000042225	Ammecr1	0.573113	1.14614	0.225368	0.814117	-0.999887	D_0h_vs_C_0h	D_0h	C_0h	-0.24176	0.0592359
ENSMUSG00000020368	Canx	0.359757	0.505053	0.225487	0.814117	-0.489413	D_0h_vs_C_0h	D_0h	C_0h	-0.443991	-0.296663
ENSMUSG00000022565	Plec	0.134449	0.0820161	0.22571	0.814117	0.713081	D_0h_vs_C_0h	D_0h	C_0h	-0.871442	-1.0861
ENSMUSG00000030283	St8sia1	0.294491	0.477481	0.225942	0.814117	-0.697219	D_0h_vs_C_0h	D_0h	C_0h	-0.530928	-0.321044
ENSMUSG00000024395	Lims2	1.3697	2.65374	0.22603	0.814117	-0.954166	D_0h_vs_C_0h	D_0h	C_0h	0.136626	0.423858
ENSMUSG00000045868	Gvin1	0.880053	2.09641	0.226173	0.814117	-1.25226	D_0h_vs_C_0h	D_0h	C_0h	-0.0554913	0.321477
ENSMUSG00000024787	Snx15	1.40611	0.984892	0.226316	0.814117	0.513677	D_0h_vs_C_0h	D_0h	C_0h	0.148021	-0.00661158
ENSMUSG00000000804	Usp32	0.580199	1.16586	0.226439	0.814117	-1.00677	D_0h_vs_C_0h	D_0h	C_0h	-0.236423	0.066645
ENSMUSG00000056501	Cebpb	1.62576	2.75171	0.22651	0.814117	-0.759214	D_0h_vs_C_0h	D_0h	C_0h	0.211056	0.439602
ENSMUSG00000002279	Lmf1	0.70107	1.10543	0.22666	0.814117	-0.65698	D_0h_vs_C_0h	D_0h	C_0h	-0.154239	0.0435318
ENSMUSG00000026077	Npas2	0.635674	0.959921	0.226779	0.814117	-0.594629	D_0h_vs_C_0h	D_0h	C_0h	-0.196765	-0.0177645
ENSMUSG00000057637	Prdm2	0.382277	0.556498	0.226889	0.814117	-0.541757	D_0h_vs_C_0h	D_0h	C_0h	-0.417622	-0.254537
ENSMUSG00000054519	Zfp867	0.820862	1.89154	0.226923	0.814117	-1.20435	D_0h_vs_C_0h	D_0h	C_0h	-0.08573	0.276816
ENSMUSG00000024054	Smchd1	0.170151	0.341919	0.227093	0.814117	-1.00684	D_0h_vs_C_0h	D_0h	C_0h	-0.769165	-0.466076
ENSMUSG00000021756	Il6st	0.248852	0.382751	0.227122	0.814117	-0.62112	D_0h_vs_C_0h	D_0h	C_0h	-0.60406	-0.417084
ENSMUSG00000026765	Lypd6b	1.92966	1.18429	0.227286	0.814117	0.704321	D_0h_vs_C_0h	D_0h	C_0h	0.285481	0.0734597
ENSMUSG00000022247	Brix1	0.882907	1.44283	0.227469	0.814117	-0.708567	D_0h_vs_C_0h	D_0h	C_0h	-0.0540852	0.159215
ENSMUSG00000074909	Ranbp6	0.656719	1.61857	0.227583	0.814117	-1.30137	D_0h_vs_C_0h	D_0h	C_0h	-0.18262	0.209132
ENSMUSG00000046785	Epm2aip1	0.40548	0.880538	0.227694	0.814117	-1.11876	D_0h_vs_C_0h	D_0h	C_0h	-0.392031	-0.0552518
ENSMUSG00000067851	Arfgef1	0.809382	1.97067	0.227834	0.814117	-1.2838	D_0h_vs_C_0h	D_0h	C_0h	-0.0918467	0.294614
ENSMUSG00000033166	Dis3	0.231585	0.385813	0.227933	0.814117	-0.736357	D_0h_vs_C_0h	D_0h	C_0h	-0.635289	-0.413624
ENSMUSG00000022657	Cd96	0.556971	0.78144	0.228001	0.814117	-0.488535	D_0h_vs_C_0h	D_0h	C_0h	-0.254168	-0.107104
ENSMUSG00000034317	Trim59	0.633349	1.20366	0.228066	0.814117	-0.926354	D_0h_vs_C_0h	D_0h	C_0h	-0.198357	0.0805035
ENSMUSG00000029634	Rnf6	0.190337	0.364136	0.228118	0.814117	-0.935925	D_0h_vs_C_0h	D_0h	C_0h	-0.720478	-0.438736
ENSMUSG00000005378	Bud23	1.65492	1.18998	0.228146	0.814117	0.475826	D_0h_vs_C_0h	D_0h	C_0h	0.218778	0.0755403
ENSMUSG00000026893	Gca	0.65981	1.32628	0.228187	0.814117	-1.00726	D_0h_vs_C_0h	D_0h	C_0h	-0.180581	0.122636
ENSMUSG00000028560	Usp1	0.810701	1.64124	0.228283	0.814117	-1.01755	D_0h_vs_C_0h	D_0h	C_0h	-0.0911392	0.215173
ENSMUSG00000023170	Gps2	1.15775	0.833918	0.228413	0.814117	0.473342	D_0h_vs_C_0h	D_0h	C_0h	0.0636134	-0.0788767
ENSMUSG00000072704	Smim10l1	1.17301	2.42343	0.228443	0.814117	-1.04684	D_0h_vs_C_0h	D_0h	C_0h	0.0692999	0.384431
ENSMUSG00000074796	Slc4a11	0.252265	0.439493	0.22845	0.814117	-0.800899	D_0h_vs_C_0h	D_0h	C_0h	-0.598143	-0.357048
ENSMUSG00000028557	Rnf11	0.699535	1.2177	0.228499	0.814117	-0.799692	D_0h_vs_C_0h	D_0h	C_0h	-0.15519	0.085541
ENSMUSG00000038900	Rpl12	0.487465	0.826716	0.228531	0.814117	-0.762092	D_0h_vs_C_0h	D_0h	C_0h	-0.312056	-0.0826436
ENSMUSG00000056429	Tgoln1	0.456321	0.717225	0.228684	0.814117	-0.652377	D_0h_vs_C_0h	D_0h	C_0h	-0.340729	-0.144344
ENSMUSG00000051306	Usp42	0.286386	0.395143	0.228747	0.814117	-0.464414	D_0h_vs_C_0h	D_0h	C_0h	-0.543049	-0.403246
ENSMUSG00000029202	Pds5a	0.320325	0.673066	0.228763	0.814117	-1.07121	D_0h_vs_C_0h	D_0h	C_0h	-0.494409	-0.171943
ENSMUSG00000022536	Glyr1	0.430402	0.219533	0.228832	0.814117	0.971249	D_0h_vs_C_0h	D_0h	C_0h	-0.366126	-0.658501
ENSMUSG00000048154	Kmt2d	0.317875	0.548693	0.228947	0.814117	-0.787537	D_0h_vs_C_0h	D_0h	C_0h	-0.497743	-0.260671
ENSMUSG00000024294	Mib1	0.609925	1.41357	0.228962	0.814117	-1.21264	D_0h_vs_C_0h	D_0h	C_0h	-0.214724	0.150318
ENSMUSG00000027828	Ssr3	0.894411	1.35804	0.229167	0.814117	-0.602514	D_0h_vs_C_0h	D_0h	C_0h	-0.0484627	0.132912
ENSMUSG00000051234	Rnf7	1.30002	1.01626	0.22929	0.814117	0.355263	D_0h_vs_C_0h	D_0h	C_0h	0.113951	0.00700646
ENSMUSG00000045438	Cox19	1.39158	2.45096	0.229709	0.814117	-0.816622	D_0h_vs_C_0h	D_0h	C_0h	0.143508	0.389335
ENSMUSG00000029782	Tmem209	0.334632	0.460933	0.229716	0.814117	-0.461981	D_0h_vs_C_0h	D_0h	C_0h	-0.475432	-0.336362
ENSMUSG00000005299	Letm1	0.824913	0.578257	0.229946	0.814117	0.512531	D_0h_vs_C_0h	D_0h	C_0h	-0.083592	-0.237879
ENSMUSG00000020752	Recql5	0.551757	0.367341	0.229995	0.814117	0.586914	D_0h_vs_C_0h	D_0h	C_0h	-0.258252	-0.434931
ENSMUSG00000015083	C8g	3.11235	1.87357	0.230118	0.814117	0.732212	D_0h_vs_C_0h	D_0h	C_0h	0.493088	0.27267
ENSMUSG00000046591	Ticrr	0.350836	0.557824	0.230203	0.814117	-0.669014	D_0h_vs_C_0h	D_0h	C_0h	-0.454896	-0.253502
ENSMUSG00000008604	Ubqln4	0.649245	0.975711	0.230204	0.814117	-0.587692	D_0h_vs_C_0h	D_0h	C_0h	-0.187592	-0.0106786
ENSMUSG00000022863	Btg3	1.02581	1.41858	0.23021	0.814117	-0.467681	D_0h_vs_C_0h	D_0h	C_0h	0.0110679	0.151854
ENSMUSG00000028080	Lrba	0.0577017	0.0877847	0.230267	0.814117	-0.605358	D_0h_vs_C_0h	D_0h	C_0h	-1.23881	-1.05658
ENSMUSG00000076435	Acsf2	0.482711	0.639166	0.230421	0.814117	-0.405031	D_0h_vs_C_0h	D_0h	C_0h	-0.316313	-0.194386
ENSMUSG00000075703	Selenoi	0.356002	0.581299	0.230453	0.814117	-0.707392	D_0h_vs_C_0h	D_0h	C_0h	-0.448547	-0.235601
ENSMUSG00000053101	Gpr141	0.877227	1.75232	0.230804	0.814117	-0.99824	D_0h_vs_C_0h	D_0h	C_0h	-0.0568881	0.243612
ENSMUSG00000044250	Pced1b	0.674589	0.332472	0.230853	0.814117	1.02078	D_0h_vs_C_0h	D_0h	C_0h	-0.170961	-0.478245
ENSMUSG00000038095	Sbno1	0.0695795	0.401135	0.230885	0.814117	-2.52735	D_0h_vs_C_0h	D_0h	C_0h	-1.15752	-0.396709
ENSMUSG00000075595	Zfp652	0.313204	0.526085	0.230962	0.814117	-0.748193	D_0h_vs_C_0h	D_0h	C_0h	-0.504173	-0.278944
ENSMUSG00000027936	Crtc2	0.797742	1.19338	0.230999	0.814117	-0.58106	D_0h_vs_C_0h	D_0h	C_0h	-0.0981376	0.0767788
ENSMUSG00000029923	Rab19	1.4205	1.04007	0.231031	0.814117	0.449712	D_0h_vs_C_0h	D_0h	C_0h	0.152441	0.0170644
ENSMUSG00000090019	Gimap1	1.55977	1.19761	0.231216	0.814117	0.381179	D_0h_vs_C_0h	D_0h	C_0h	0.193062	0.0783154
ENSMUSG00000028138	Adh5	0.707486	0.511703	0.231217	0.814117	0.467396	D_0h_vs_C_0h	D_0h	C_0h	-0.150282	-0.290982
ENSMUSG00000029004	Kmt2e	0.900037	1.60646	0.231334	0.814117	-0.835833	D_0h_vs_C_0h	D_0h	C_0h	-0.0457396	0.205871
ENSMUSG00000030769	Slc5a11	2.76075	0.429727	0.23134	0.814117	2.68357	D_0h_vs_C_0h	D_0h	C_0h	0.441027	-0.366807
ENSMUSG00000022615	Tymp	0.853885	1.80599	0.231589	0.814117	-1.08067	D_0h_vs_C_0h	D_0h	C_0h	-0.0686007	0.256715
ENSMUSG00000025959	Klf7	0.370114	0.637107	0.231771	0.814117	-0.783565	D_0h_vs_C_0h	D_0h	C_0h	-0.431664	-0.195788
ENSMUSG00000054855	Rnd1	0.514443	0.952456	0.231866	0.814117	-0.88864	D_0h_vs_C_0h	D_0h	C_0h	-0.288662	-0.021155
ENSMUSG00000031642	Sh3rf1	0.472958	0.720843	0.232099	0.814117	-0.607972	D_0h_vs_C_0h	D_0h	C_0h	-0.325177	-0.142159
ENSMUSG00000010608	Rbm25	0.533316	1.12405	0.232125	0.814117	-1.07565	D_0h_vs_C_0h	D_0h	C_0h	-0.273015	0.0507862
ENSMUSG00000021816	Ppp3cb	0.467423	0.787876	0.232201	0.814117	-0.75324	D_0h_vs_C_0h	D_0h	C_0h	-0.33029	-0.103542
ENSMUSG00000059900	Tmem40	1.61924	1.02876	0.232275	0.814117	0.654412	D_0h_vs_C_0h	D_0h	C_0h	0.209313	0.0123149
ENSMUSG00000049103	Ccr2	0.373802	0.890797	0.232293	0.814117	-1.25282	D_0h_vs_C_0h	D_0h	C_0h	-0.427359	-0.0502214
ENSMUSG00000030814	Bcl7c	2.89212	1.71492	0.23246	0.814117	0.753985	D_0h_vs_C_0h	D_0h	C_0h	0.461216	0.234244
ENSMUSG00000021893	Capn7	0.970985	1.93011	0.232462	0.814117	-0.991165	D_0h_vs_C_0h	D_0h	C_0h	-0.0127874	0.285583
ENSMUSG00000068206	Pick1	1.00353	0.687527	0.232642	0.814117	0.545588	D_0h_vs_C_0h	D_0h	C_0h	0.00152845	-0.16271
ENSMUSG00000045136	Tubb2b	0.691405	1.29716	0.232706	0.814117	-0.90775	D_0h_vs_C_0h	D_0h	C_0h	-0.160267	0.112993
ENSMUSG00000053916	Nanp	0.724979	1.2583	0.232843	0.814117	-0.795462	D_0h_vs_C_0h	D_0h	C_0h	-0.139675	0.0997831
ENSMUSG00000025047	Pdcd11	0.106758	0.161349	0.232854	0.814117	-0.595847	D_0h_vs_C_0h	D_0h	C_0h	-0.971601	-0.792233
ENSMUSG00000031791	Tmem38a	1.48389	2.84272	0.233112	0.814117	-0.93789	D_0h_vs_C_0h	D_0h	C_0h	0.171401	0.453734
ENSMUSG00000032965	Ift57	0.590331	0.890812	0.233326	0.814117	-0.593598	D_0h_vs_C_0h	D_0h	C_0h	-0.228905	-0.0502138
ENSMUSG00000037318	Traf3ip3	0.551835	0.409651	0.233499	0.814117	0.429841	D_0h_vs_C_0h	D_0h	C_0h	-0.25819	-0.387586
ENSMUSG00000034201	Gas2l1	0.62051	3.57808	0.233531	0.814117	-2.52766	D_0h_vs_C_0h	D_0h	C_0h	-0.207251	0.55365
ENSMUSG00000032612	Usp4	0.323868	0.226079	0.233778	0.814117	0.518582	D_0h_vs_C_0h	D_0h	C_0h	-0.489632	-0.64574
ENSMUSG00000042632	Pla2g6	1.02787	0.567968	0.233898	0.814117	0.855771	D_0h_vs_C_0h	D_0h	C_0h	0.0119364	-0.245676
ENSMUSG00000026623	Lpgat1	0.70826	1.4391	0.233994	0.814117	-1.02282	D_0h_vs_C_0h	D_0h	C_0h	-0.149807	0.158092
ENSMUSG00000022505	Emp2	0.501177	1.02613	0.234043	0.814117	-1.03382	D_0h_vs_C_0h	D_0h	C_0h	-0.300009	0.0112032
ENSMUSG00000027429	Sec23b	0.126621	0.183025	0.234159	0.814117	-0.531521	D_0h_vs_C_0h	D_0h	C_0h	-0.897493	-0.737489
ENSMUSG00000029569	Tmem168	0.209902	0.351807	0.23421	0.814117	-0.745068	D_0h_vs_C_0h	D_0h	C_0h	-0.677984	-0.453696
ENSMUSG00000015759	Cnih1	0.731295	1.06092	0.234239	0.814117	-0.536792	D_0h_vs_C_0h	D_0h	C_0h	-0.135907	0.0256832
ENSMUSG00000057778	Cyb5d2	0.338946	1.87841	0.234866	0.814117	-2.47038	D_0h_vs_C_0h	D_0h	C_0h	-0.46987	0.27379
ENSMUSG00000018189	Uchl5	0.836523	1.15778	0.235153	0.814117	-0.468889	D_0h_vs_C_0h	D_0h	C_0h	-0.0775221	0.0636275
ENSMUSG00000029101	Rgs12	0.19213	0.270887	0.235167	0.814117	-0.495608	D_0h_vs_C_0h	D_0h	C_0h	-0.716404	-0.567211
ENSMUSG00000072568	Fam84b	0.365473	0.570971	0.235338	0.814117	-0.643652	D_0h_vs_C_0h	D_0h	C_0h	-0.437144	-0.243386
ENSMUSG00000031617	Tmem184c	1.08288	1.99987	0.235496	0.814117	-0.885033	D_0h_vs_C_0h	D_0h	C_0h	0.0345812	0.301003
ENSMUSG00000031976	Urb2	0.194566	0.304504	0.235772	0.814117	-0.6462	D_0h_vs_C_0h	D_0h	C_0h	-0.710933	-0.516407
ENSMUSG00000064373	Selenop	0.780869	1.44688	0.235818	0.814117	-0.889794	D_0h_vs_C_0h	D_0h	C_0h	-0.107422	0.160433
ENSMUSG00000037661	Gpr160	0.673959	1.58893	0.235965	0.814117	-1.23732	D_0h_vs_C_0h	D_0h	C_0h	-0.171367	0.201104
ENSMUSG00000022265	Ank	0.461552	0.639693	0.236302	0.814117	-0.470888	D_0h_vs_C_0h	D_0h	C_0h	-0.33578	-0.194028
ENSMUSG00000026269	Rnpepl1	2.51832	4.2786	0.236517	0.814117	-0.764678	D_0h_vs_C_0h	D_0h	C_0h	0.401111	0.631302
ENSMUSG00000020564	Atxn7l1	1.01993	1.99603	0.236723	0.814117	-0.96866	D_0h_vs_C_0h	D_0h	C_0h	0.00857052	0.300166
ENSMUSG00000037933	Bicd2	0.250962	0.373674	0.236843	0.814117	-0.574311	D_0h_vs_C_0h	D_0h	C_0h	-0.600392	-0.427508
ENSMUSG00000031988	Vps26b	0.727421	0.548577	0.236983	0.814117	0.407097	D_0h_vs_C_0h	D_0h	C_0h	-0.138214	-0.260763
ENSMUSG00000030114	Klrg1	1.47821	0.878551	0.237029	0.814117	0.750652	D_0h_vs_C_0h	D_0h	C_0h	0.169736	-0.0562331
ENSMUSG00000024989	Cep55	0.11397	0.82912	0.237113	0.814117	-2.86292	D_0h_vs_C_0h	D_0h	C_0h	-0.943208	-0.0813827
ENSMUSG00000032458	Copb2	0.212275	0.155187	0.23729	0.814117	0.451925	D_0h_vs_C_0h	D_0h	C_0h	-0.673101	-0.809144
ENSMUSG00000072872	Rybp	0.649695	1.15396	0.237615	0.814117	-0.828763	D_0h_vs_C_0h	D_0h	C_0h	-0.18729	0.062192
ENSMUSG00000029238	Clock	0.556372	1.3329	0.238088	0.814117	-1.26044	D_0h_vs_C_0h	D_0h	C_0h	-0.254635	0.124796
ENSMUSG00000038539	Atf5	0.541594	1.39663	0.238271	0.814117	-1.36666	D_0h_vs_C_0h	D_0h	C_0h	-0.266326	0.145081
ENSMUSG00000066829	Zfp810	0.680331	1.47621	0.238327	0.814117	-1.11759	D_0h_vs_C_0h	D_0h	C_0h	-0.16728	0.169148
ENSMUSG00000033054	Npat	0.503174	1.09169	0.238397	0.814117	-1.11743	D_0h_vs_C_0h	D_0h	C_0h	-0.298282	0.0380985
ENSMUSG00000039191	Rbpj	0.199833	0.064805	0.238481	0.814117	1.62462	D_0h_vs_C_0h	D_0h	C_0h	-0.699333	-1.18839
ENSMUSG00000026317	Cln8	1.54812	0.974258	0.238636	0.814117	0.668137	D_0h_vs_C_0h	D_0h	C_0h	0.189804	-0.0113258
ENSMUSG00000048371	Pdp2	0.231939	0.310065	0.238642	0.814117	-0.418826	D_0h_vs_C_0h	D_0h	C_0h	-0.634627	-0.508548
ENSMUSG00000033186	Mzt1	1.01245	1.92041	0.238653	0.814117	-0.923562	D_0h_vs_C_0h	D_0h	C_0h	0.00537412	0.283394
ENSMUSG00000036879	Phkb	0.35867	0.559131	0.238667	0.814117	-0.640528	D_0h_vs_C_0h	D_0h	C_0h	-0.445304	-0.252486
ENSMUSG00000069310	Hist1h3c	2.25547	4.85868	0.238688	0.814117	-1.10714	D_0h_vs_C_0h	D_0h	C_0h	0.353237	0.686518
ENSMUSG00000021189	Atxn3	0.676678	1.33201	0.238832	0.814117	-0.977063	D_0h_vs_C_0h	D_0h	C_0h	-0.169618	0.124507
ENSMUSG00000045482	Trrap	0.0610631	0.100819	0.238833	0.814117	-0.723389	D_0h_vs_C_0h	D_0h	C_0h	-1.21422	-0.99646
ENSMUSG00000021072	Tmx1	0.853528	1.37093	0.238878	0.814117	-0.683643	D_0h_vs_C_0h	D_0h	C_0h	-0.0687822	0.137015
ENSMUSG00000038342	Mlxip	0.191745	0.318632	0.238997	0.814117	-0.732701	D_0h_vs_C_0h	D_0h	C_0h	-0.717275	-0.49671
ENSMUSG00000040584	Abcb1a	0.199012	0.318167	0.239256	0.814117	-0.676928	D_0h_vs_C_0h	D_0h	C_0h	-0.701121	-0.497345
ENSMUSG00000036309	Skp1a	2.63317	4.40231	0.239297	0.814117	-0.741462	D_0h_vs_C_0h	D_0h	C_0h	0.420479	0.643681
ENSMUSG00000027603	Ggt7	0.525507	0.939367	0.239716	0.814117	-0.837978	D_0h_vs_C_0h	D_0h	C_0h	-0.279421	-0.0271647
ENSMUSG00000039242	B3galnt2	0.491388	0.717168	0.239717	0.814117	-0.545448	D_0h_vs_C_0h	D_0h	C_0h	-0.308575	-0.144379
ENSMUSG00000037808	Fam76b	0.754858	1.71606	0.239729	0.814117	-1.18482	D_0h_vs_C_0h	D_0h	C_0h	-0.122135	0.234532
ENSMUSG00000026420	Il24	0.908245	1.28975	0.239796	0.814117	-0.50594	D_0h_vs_C_0h	D_0h	C_0h	-0.041797	0.110506
ENSMUSG00000033287	Kctd17	1.48723	2.05086	0.239985	0.814117	-0.463609	D_0h_vs_C_0h	D_0h	C_0h	0.172377	0.311937
ENSMUSG00000000581	C1d	1.19822	2.13339	0.240122	0.814117	-0.83226	D_0h_vs_C_0h	D_0h	C_0h	0.0785349	0.32907
ENSMUSG00000038664	Herc1	0.197925	0.307065	0.240269	0.814117	-0.633593	D_0h_vs_C_0h	D_0h	C_0h	-0.7035	-0.512769
ENSMUSG00000027162	Lin7c	0.905804	2.002	0.240298	0.814117	-1.14417	D_0h_vs_C_0h	D_0h	C_0h	-0.0429656	0.301464
ENSMUSG00000021143	Pacs2	0.587126	0.812999	0.240355	0.814117	-0.469583	D_0h_vs_C_0h	D_0h	C_0h	-0.231268	-0.0899099
ENSMUSG00000025421	Hdhd2	0.442214	0.7056	0.240436	0.814117	-0.674106	D_0h_vs_C_0h	D_0h	C_0h	-0.354367	-0.151441
ENSMUSG00000037369	Kdm6a	0.508241	1.11514	0.240514	0.814117	-1.13364	D_0h_vs_C_0h	D_0h	C_0h	-0.29393	0.0473307
ENSMUSG00000026275	Ppp1r7	0.201936	0.387107	0.240563	0.814117	-0.938833	D_0h_vs_C_0h	D_0h	C_0h	-0.694786	-0.412169
ENSMUSG00000062232	Rapgef2	0.200571	0.404014	0.240596	0.814117	-1.01029	D_0h_vs_C_0h	D_0h	C_0h	-0.697733	-0.393604
ENSMUSG00000055436	Srsf11	0.499957	0.752634	0.240822	0.814117	-0.590145	D_0h_vs_C_0h	D_0h	C_0h	-0.301068	-0.123416
ENSMUSG00000019774	Mtrf1l	0.987229	1.86247	0.240884	0.814117	-0.915763	D_0h_vs_C_0h	D_0h	C_0h	-0.00558198	0.27009
ENSMUSG00000008976	Gabpa	0.635433	1.28631	0.240895	0.814117	-1.01743	D_0h_vs_C_0h	D_0h	C_0h	-0.19693	0.109346
ENSMUSG00000026923	Notch1	0.178337	0.315406	0.240907	0.814117	-0.822605	D_0h_vs_C_0h	D_0h	C_0h	-0.748759	-0.50113
ENSMUSG00000046994	Mars2	0.448121	0.675448	0.241034	0.814117	-0.591956	D_0h_vs_C_0h	D_0h	C_0h	-0.348604	-0.170408
ENSMUSG00000022299	Slc25a32	0.491886	0.802491	0.241118	0.814117	-0.706161	D_0h_vs_C_0h	D_0h	C_0h	-0.308135	-0.0955599
ENSMUSG00000060657	Marf1	0.437534	0.643213	0.241124	0.814117	-0.5559	D_0h_vs_C_0h	D_0h	C_0h	-0.358988	-0.191646
ENSMUSG00000022179	4931414P19Rik	0.935555	0.637865	0.241133	0.814117	0.552573	D_0h_vs_C_0h	D_0h	C_0h	-0.0289305	-0.195271
ENSMUSG00000051671	Coa6	1.79317	1.2214	0.241168	0.814117	0.553974	D_0h_vs_C_0h	D_0h	C_0h	0.253621	0.0868581
ENSMUSG00000000686	Abhd15	0.830735	1.28616	0.241376	0.814117	-0.630609	D_0h_vs_C_0h	D_0h	C_0h	-0.0805372	0.109295
ENSMUSG00000049411	Tmem241	1.33635	0.872515	0.2414	0.814117	0.615049	D_0h_vs_C_0h	D_0h	C_0h	0.125921	-0.0592272
ENSMUSG00000027782	Kpna4	0.442206	0.833867	0.241535	0.814117	-0.915099	D_0h_vs_C_0h	D_0h	C_0h	-0.354375	-0.078903
ENSMUSG00000000142	Axin2	0.555401	0.29905	0.241624	0.814117	0.893143	D_0h_vs_C_0h	D_0h	C_0h	-0.255393	-0.524256
ENSMUSG00000025016	Tm9sf3	0.532174	0.854916	0.241782	0.814117	-0.683886	D_0h_vs_C_0h	D_0h	C_0h	-0.273947	-0.0680764
ENSMUSG00000005907	Pex1	0.172698	0.361975	0.241865	0.814117	-1.06764	D_0h_vs_C_0h	D_0h	C_0h	-0.762712	-0.441321
ENSMUSG00000055204	Ankrd17	0.164099	0.247146	0.24189	0.814117	-0.590796	D_0h_vs_C_0h	D_0h	C_0h	-0.784893	-0.607046
ENSMUSG00000024045	Akap8	0.649832	0.442901	0.242076	0.814117	0.553082	D_0h_vs_C_0h	D_0h	C_0h	-0.187199	-0.353693
ENSMUSG00000035372	1810055G02Rik	2.35112	0.389807	0.242138	0.814117	2.59252	D_0h_vs_C_0h	D_0h	C_0h	0.371275	-0.409151
ENSMUSG00000025986	Slc39a10	0.574211	1.06219	0.242184	0.814117	-0.887389	D_0h_vs_C_0h	D_0h	C_0h	-0.240928	0.0262025
ENSMUSG00000028809	Srrm1	0.215532	0.340219	0.242238	0.814117	-0.658559	D_0h_vs_C_0h	D_0h	C_0h	-0.666488	-0.468241
ENSMUSG00000033405	Nudt15	0.413203	0.634258	0.24229	0.814117	-0.618219	D_0h_vs_C_0h	D_0h	C_0h	-0.383836	-0.197734
ENSMUSG00000039899	Fgl2	0.601922	1.13981	0.242405	0.814117	-0.921143	D_0h_vs_C_0h	D_0h	C_0h	-0.220459	0.0568321
ENSMUSG00000032120	C2cd2l	4.95885	2.58763	0.242504	0.814117	0.938372	D_0h_vs_C_0h	D_0h	C_0h	0.695381	0.412903
ENSMUSG00000024548	Setbp1	0.407357	0.925944	0.242599	0.814117	-1.18463	D_0h_vs_C_0h	D_0h	C_0h	-0.390024	-0.0334154
ENSMUSG00000032599	Ip6k2	0.468977	0.284791	0.242671	0.814117	0.719612	D_0h_vs_C_0h	D_0h	C_0h	-0.328849	-0.545474
ENSMUSG00000008140	Emc10	1.37328	1.85146	0.242814	0.814117	-0.431039	D_0h_vs_C_0h	D_0h	C_0h	0.137759	0.267514
ENSMUSG00000031666	Rbl2	0.364769	0.592176	0.242819	0.814117	-0.699041	D_0h_vs_C_0h	D_0h	C_0h	-0.437982	-0.227549
ENSMUSG00000038264	Sema7a	0.292012	0.453448	0.242828	0.814117	-0.634913	D_0h_vs_C_0h	D_0h	C_0h	-0.5346	-0.343472
ENSMUSG00000011257	Pabpc4	0.540317	0.379987	0.242938	0.814117	0.507857	D_0h_vs_C_0h	D_0h	C_0h	-0.267351	-0.420231
ENSMUSG00000054206	Gzmm	1.42844	2.08364	0.24303	0.814117	-0.54466	D_0h_vs_C_0h	D_0h	C_0h	0.154863	0.318822
ENSMUSG00000027469	Tpx2	0.243141	0.138835	0.243152	0.814117	0.808422	D_0h_vs_C_0h	D_0h	C_0h	-0.614141	-0.8575
ENSMUSG00000022292	Rrm2b	0.919998	2.39724	0.243285	0.814117	-1.38167	D_0h_vs_C_0h	D_0h	C_0h	-0.0362133	0.379711
ENSMUSG00000041638	Gcn1l1	0.109466	0.176944	0.243299	0.814117	-0.692814	D_0h_vs_C_0h	D_0h	C_0h	-0.960723	-0.752165
ENSMUSG00000046031	Calhm6	1.58882	1.06715	0.243299	0.814117	0.574188	D_0h_vs_C_0h	D_0h	C_0h	0.201075	0.0282271
ENSMUSG00000055839	Elob	6.11976	3.64924	0.243454	0.814117	0.74588	D_0h_vs_C_0h	D_0h	C_0h	0.786734	0.562202
ENSMUSG00000094520	Olfr635	0.473386	0.87815	0.243736	0.814117	-0.89145	D_0h_vs_C_0h	D_0h	C_0h	-0.324785	-0.0564315
ENSMUSG00000047898	Ccr4	0.245739	0.356567	0.243952	0.814117	-0.537047	D_0h_vs_C_0h	D_0h	C_0h	-0.609526	-0.447859
ENSMUSG00000048376	F2r	0.47768	0.66364	0.243988	0.814117	-0.474357	D_0h_vs_C_0h	D_0h	C_0h	-0.320863	-0.178067
ENSMUSG00000058835	Abi1	1.09104	1.72081	0.244012	0.814117	-0.657381	D_0h_vs_C_0h	D_0h	C_0h	0.0378414	0.235733
ENSMUSG00000033953	Ppp3r1	0.650333	1.03953	0.244108	0.814117	-0.676676	D_0h_vs_C_0h	D_0h	C_0h	-0.186865	0.0168351
ENSMUSG00000028228	Cpne3	0.327593	0.709431	0.24445	0.814117	-1.11476	D_0h_vs_C_0h	D_0h	C_0h	-0.484665	-0.14909
ENSMUSG00000040620	Dhx33	0.263942	0.35676	0.244507	0.814117	-0.434734	D_0h_vs_C_0h	D_0h	C_0h	-0.578492	-0.447624
ENSMUSG00000040269	Mrps28	2.94967	2.07095	0.244512	0.814117	0.510264	D_0h_vs_C_0h	D_0h	C_0h	0.469774	0.316169
ENSMUSG00000020657	Dnajc27	0.29015	0.439567	0.24456	0.814117	-0.599281	D_0h_vs_C_0h	D_0h	C_0h	-0.537377	-0.356975
ENSMUSG00000021911	Parg	0.240416	0.409849	0.244578	0.814117	-0.769557	D_0h_vs_C_0h	D_0h	C_0h	-0.619036	-0.387376
ENSMUSG00000023036	Pcdhgc4	12.0221	2.39954	0.244616	0.814117	2.32486	D_0h_vs_C_0h	D_0h	C_0h	1.07998	0.380129
ENSMUSG00000038323	1700066M21Rik	1.41051	3.14121	0.244718	0.814117	-1.1551	D_0h_vs_C_0h	D_0h	C_0h	0.149376	0.497097
ENSMUSG00000042082	Arsb	0.456218	0.646038	0.244864	0.814117	-0.501896	D_0h_vs_C_0h	D_0h	C_0h	-0.340827	-0.189742
ENSMUSG00000038058	Nod1	0.516678	0.368379	0.244909	0.814117	0.488075	D_0h_vs_C_0h	D_0h	C_0h	-0.28678	-0.433705
ENSMUSG00000058690	Ccser2	0.77652	1.46545	0.244953	0.814117	-0.916245	D_0h_vs_C_0h	D_0h	C_0h	-0.109848	0.16597
ENSMUSG00000021704	Mtx3	0.347911	0.808685	0.244988	0.814117	-1.21686	D_0h_vs_C_0h	D_0h	C_0h	-0.458532	-0.0922208
ENSMUSG00000040904	Gm21988	1.06545	1.70921	0.245044	0.814117	-0.681874	D_0h_vs_C_0h	D_0h	C_0h	0.0275314	0.232796
ENSMUSG00000036432	Siah2	1.0776	1.6888	0.245079	0.814117	-0.648169	D_0h_vs_C_0h	D_0h	C_0h	0.0324593	0.227578
ENSMUSG00000028274	Rngtt	0.262556	0.443125	0.245105	0.814117	-0.755085	D_0h_vs_C_0h	D_0h	C_0h	-0.580778	-0.353474
ENSMUSG00000024078	Ttc27	0.103077	0.158959	0.245274	0.814117	-0.624934	D_0h_vs_C_0h	D_0h	C_0h	-0.986838	-0.798714
ENSMUSG00000079317	Trappc2	0.893567	2.07714	0.245322	0.814117	-1.21695	D_0h_vs_C_0h	D_0h	C_0h	-0.0488729	0.317465
ENSMUSG00000019710	Mrpl24	1.00055	0.682108	0.245349	0.814117	0.552725	D_0h_vs_C_0h	D_0h	C_0h	0.000239616	-0.166147
ENSMUSG00000029060	Mib2	1.15242	0.802139	0.245405	0.814117	0.522739	D_0h_vs_C_0h	D_0h	C_0h	0.0616097	-0.0957504
ENSMUSG00000073700	Klhl21	0.538589	0.741916	0.245446	0.814117	-0.462072	D_0h_vs_C_0h	D_0h	C_0h	-0.268743	-0.129645
ENSMUSG00000023961	Enpp4	0.307651	0.486511	0.245506	0.814117	-0.661178	D_0h_vs_C_0h	D_0h	C_0h	-0.511942	-0.312908
ENSMUSG00000073423	Zfp414	1.58464	2.29586	0.245753	0.814117	-0.534876	D_0h_vs_C_0h	D_0h	C_0h	0.199932	0.360945
ENSMUSG00000054792	Klhl18	0.353257	0.230009	0.245878	0.814117	0.619027	D_0h_vs_C_0h	D_0h	C_0h	-0.451909	-0.638254
ENSMUSG00000035696	Rnf38	0.682894	1.23853	0.245952	0.814117	-0.858898	D_0h_vs_C_0h	D_0h	C_0h	-0.165646	0.0929077
ENSMUSG00000074220	Zfp382	0.336281	0.545837	0.245956	0.814117	-0.698802	D_0h_vs_C_0h	D_0h	C_0h	-0.473297	-0.262937
ENSMUSG00000039176	Polg	0.746116	0.473191	0.246078	0.814117	0.656979	D_0h_vs_C_0h	D_0h	C_0h	-0.127194	-0.324964
ENSMUSG00000040297	Suco	0.955224	2.20849	0.246186	0.814117	-1.20915	D_0h_vs_C_0h	D_0h	C_0h	-0.019895	0.344096
ENSMUSG00000044501	Zfp758	0.177008	1.10464	0.246199	0.814117	-2.64168	D_0h_vs_C_0h	D_0h	C_0h	-0.752007	0.0432191
ENSMUSG00000038546	Ranbp9	0.400444	0.59421	0.246279	0.814117	-0.56937	D_0h_vs_C_0h	D_0h	C_0h	-0.397458	-0.22606
ENSMUSG00000047888	Tnrc6b	0.34056	0.697916	0.246391	0.814117	-1.03514	D_0h_vs_C_0h	D_0h	C_0h	-0.467806	-0.156197
ENSMUSG00000029516	Cit	0.229765	0.377338	0.246755	0.814117	-0.715698	D_0h_vs_C_0h	D_0h	C_0h	-0.638715	-0.423269
ENSMUSG00000054708	Ankrd24	2.44999	1.5038	0.246909	0.814117	0.704162	D_0h_vs_C_0h	D_0h	C_0h	0.389164	0.17719
ENSMUSG00000054474	Thnsl2	1.65013	0.861057	0.247153	0.814117	0.938398	D_0h_vs_C_0h	D_0h	C_0h	0.217518	-0.064968
ENSMUSG00000022721	Trmt2a	0.753391	0.484864	0.247225	0.814117	0.635819	D_0h_vs_C_0h	D_0h	C_0h	-0.122979	-0.31438
ENSMUSG00000037876	Jmjd1c	0.869162	1.6638	0.24728	0.814117	-0.936783	D_0h_vs_C_0h	D_0h	C_0h	-0.0608995	0.2211
ENSMUSG00000078773	Rad54b	0.484136	0.314005	0.247324	0.814117	0.624624	D_0h_vs_C_0h	D_0h	C_0h	-0.315033	-0.503064
ENSMUSG00000032112	Trappc4	0.939261	1.52514	0.247408	0.814117	-0.699341	D_0h_vs_C_0h	D_0h	C_0h	-0.0272135	0.183309
ENSMUSG00000032299	Commd4	2.50041	4.29551	0.247591	0.814117	-0.780665	D_0h_vs_C_0h	D_0h	C_0h	0.398011	0.633014
ENSMUSG00000045767	B230219D22Rik	0.717759	1.60484	0.247619	0.814117	-1.16085	D_0h_vs_C_0h	D_0h	C_0h	-0.144021	0.205431
ENSMUSG00000038241	Cep250	0.259658	0.183037	0.247775	0.814117	0.50448	D_0h_vs_C_0h	D_0h	C_0h	-0.585598	-0.737461
ENSMUSG00000028273	Pdlim5	0.288963	0.462081	0.248018	0.814117	-0.67726	D_0h_vs_C_0h	D_0h	C_0h	-0.539158	-0.335282
ENSMUSG00000005699	Pard6a	2.38059	3.90558	0.248054	0.814117	-0.71422	D_0h_vs_C_0h	D_0h	C_0h	0.376684	0.591686
ENSMUSG00000030035	Wbp1	2.52036	1.55522	0.248283	0.814117	0.696513	D_0h_vs_C_0h	D_0h	C_0h	0.401462	0.191791
ENSMUSG00000014907	Naf1	0.381093	0.525585	0.248632	0.814117	-0.463779	D_0h_vs_C_0h	D_0h	C_0h	-0.418969	-0.279357
ENSMUSG00000033454	Zbtb1	0.518873	1.02716	0.24884	0.814117	-0.985201	D_0h_vs_C_0h	D_0h	C_0h	-0.284939	0.011636
ENSMUSG00000020309	Chac2	0.551867	0.999487	0.248892	0.814117	-0.856867	D_0h_vs_C_0h	D_0h	C_0h	-0.258165	-0.000222691
ENSMUSG00000029600	Rita1	1.73116	1.03458	0.248911	0.814117	0.7427	D_0h_vs_C_0h	D_0h	C_0h	0.238337	0.0147626
ENSMUSG00000045817	Zfp36l2	0.529158	0.843106	0.248949	0.814117	-0.672016	D_0h_vs_C_0h	D_0h	C_0h	-0.276415	-0.0741177
ENSMUSG00000022760	Thap7	2.91952	1.81612	0.249093	0.814117	0.684873	D_0h_vs_C_0h	D_0h	C_0h	0.465311	0.259144
ENSMUSG00000034252	Senp6	0.706042	1.36148	0.249157	0.814117	-0.947348	D_0h_vs_C_0h	D_0h	C_0h	-0.15117	0.134011
ENSMUSG00000031885	Cbfb	0.39079	0.618433	0.249283	0.814117	-0.662224	D_0h_vs_C_0h	D_0h	C_0h	-0.408057	-0.208707
ENSMUSG00000034792	Gna15	1.33177	0.913035	0.249512	0.814117	0.544602	D_0h_vs_C_0h	D_0h	C_0h	0.124429	-0.0395125
ENSMUSG00000074746	Pdzd8	0.591847	1.14677	0.249593	0.814117	-0.954285	D_0h_vs_C_0h	D_0h	C_0h	-0.22779	0.0594781
ENSMUSG00000025626	Phf6	0.568558	1.0086	0.249859	0.814117	-0.826977	D_0h_vs_C_0h	D_0h	C_0h	-0.245225	0.00371977
ENSMUSG00000027784	Ppm1l	0.544141	0.330436	0.249914	0.814117	0.719607	D_0h_vs_C_0h	D_0h	C_0h	-0.264289	-0.480912
ENSMUSG00000021048	Mthfd1	0.130276	0.093807	0.250063	0.814117	0.473803	D_0h_vs_C_0h	D_0h	C_0h	-0.885136	-1.02776
ENSMUSG00000072762	4930522L14Rik	2.92801	1.63386	0.250092	0.814117	0.841638	D_0h_vs_C_0h	D_0h	C_0h	0.466573	0.213215
ENSMUSG00000042744	Hectd4	0.337506	0.493436	0.250202	0.814117	-0.547948	D_0h_vs_C_0h	D_0h	C_0h	-0.471718	-0.306769
ENSMUSG00000029147	Ppm1g	0.499742	0.753168	0.250207	0.814117	-0.59179	D_0h_vs_C_0h	D_0h	C_0h	-0.301254	-0.123108
ENSMUSG00000031402	Mpp1	0.560321	0.422256	0.25029	0.814117	0.408138	D_0h_vs_C_0h	D_0h	C_0h	-0.251563	-0.374424
ENSMUSG00000024301	Kifc5b	0.862323	0.639601	0.250627	0.814117	0.431055	D_0h_vs_C_0h	D_0h	C_0h	-0.0643301	-0.194091
ENSMUSG00000060166	Zdhhc8	0.921476	1.42111	0.250629	0.814117	-0.624995	D_0h_vs_C_0h	D_0h	C_0h	-0.0355157	0.152626
ENSMUSG00000059995	Atxn7l3	0.354213	0.0599565	0.251054	0.814117	2.56263	D_0h_vs_C_0h	D_0h	C_0h	-0.450736	-1.22216
ENSMUSG00000015981	Stk32c	0.743695	1.10567	0.251132	0.814117	-0.572141	D_0h_vs_C_0h	D_0h	C_0h	-0.128605	0.0436268
ENSMUSG00000040423	Rc3h1	0.9418	2.08855	0.251241	0.814117	-1.14901	D_0h_vs_C_0h	D_0h	C_0h	-0.0260412	0.319845
ENSMUSG00000035311	Gnptab	0.368718	0.596718	0.251257	0.814117	-0.69453	D_0h_vs_C_0h	D_0h	C_0h	-0.433305	-0.224231
ENSMUSG00000028221	Pip4p2	1.00558	1.48888	0.251499	0.814117	-0.566203	D_0h_vs_C_0h	D_0h	C_0h	0.00241566	0.17286
ENSMUSG00000032507	Fbxl2	0.479275	0.896645	0.251538	0.814117	-0.903682	D_0h_vs_C_0h	D_0h	C_0h	-0.319415	-0.0473796
ENSMUSG00000078970	Wdr92	0.677993	0.481258	0.251554	0.814117	0.494461	D_0h_vs_C_0h	D_0h	C_0h	-0.168775	-0.317622
ENSMUSG00000042348	Arl15	0.722857	1.23518	0.251639	0.814117	-0.772934	D_0h_vs_C_0h	D_0h	C_0h	-0.140948	0.0917285
ENSMUSG00000073973	Olfr552	1.14571	2.2421	0.251658	0.814117	-0.968608	D_0h_vs_C_0h	D_0h	C_0h	0.0590755	0.350656
ENSMUSG00000040123	Zmym5	0.360268	0.84706	0.251795	0.814117	-1.2334	D_0h_vs_C_0h	D_0h	C_0h	-0.443374	-0.0720856
ENSMUSG00000048965	Mrgpre	0.782184	0.44936	0.251844	0.814117	0.799636	D_0h_vs_C_0h	D_0h	C_0h	-0.106691	-0.347405
ENSMUSG00000036810	Cnep1r1	0.849619	1.31773	0.251892	0.814117	-0.633168	D_0h_vs_C_0h	D_0h	C_0h	-0.0707757	0.119827
ENSMUSG00000055170	Ifng	0.697691	1.0513	0.252206	0.814117	-0.59152	D_0h_vs_C_0h	D_0h	C_0h	-0.156337	0.0217284
ENSMUSG00000002297	Dbf4	0.88308	1.41361	0.252223	0.814117	-0.67877	D_0h_vs_C_0h	D_0h	C_0h	-0.0540001	0.15033
ENSMUSG00000005802	Slc30a4	0.584302	1.25504	0.252235	0.814117	-1.10294	D_0h_vs_C_0h	D_0h	C_0h	-0.233362	0.0986571
ENSMUSG00000025995	Wdr75	0.152503	0.229136	0.25226	0.814117	-0.587366	D_0h_vs_C_0h	D_0h	C_0h	-0.816722	-0.639907
ENSMUSG00000078931	Pdf	1.72381	0.96583	0.252334	0.814117	0.835757	D_0h_vs_C_0h	D_0h	C_0h	0.236488	-0.0150994
ENSMUSG00000031609	Sap30	2.5755	1.8307	0.252382	0.814117	0.492462	D_0h_vs_C_0h	D_0h	C_0h	0.410862	0.262616
ENSMUSG00000045216	Hs6st1	1.07732	1.57712	0.252383	0.814117	-0.549836	D_0h_vs_C_0h	D_0h	C_0h	0.0323467	0.197864
ENSMUSG00000053205	Styx	1.45482	2.73369	0.252615	0.814117	-0.910012	D_0h_vs_C_0h	D_0h	C_0h	0.162809	0.43675
ENSMUSG00000052155	Acvr2a	0.622705	0.99715	0.252667	0.814117	-0.679263	D_0h_vs_C_0h	D_0h	C_0h	-0.205718	-0.0012393
ENSMUSG00000032336	Nptn	0.760998	1.06266	0.252669	0.814117	-0.481713	D_0h_vs_C_0h	D_0h	C_0h	-0.118617	0.0263934
ENSMUSG00000026604	Ptpn14	0.190925	0.273462	0.252697	0.814117	-0.518336	D_0h_vs_C_0h	D_0h	C_0h	-0.719137	-0.563102
ENSMUSG00000030061	Uba3	0.95435	1.56094	0.252706	0.814117	-0.709827	D_0h_vs_C_0h	D_0h	C_0h	-0.0202924	0.193387
ENSMUSG00000006818	Sod2	0.540276	0.789498	0.253035	0.814117	-0.547237	D_0h_vs_C_0h	D_0h	C_0h	-0.267384	-0.102649
ENSMUSG00000021068	Nin	0.547953	1.13913	0.253076	0.814117	-1.05581	D_0h_vs_C_0h	D_0h	C_0h	-0.261257	0.0565723
ENSMUSG00000038239	Hrc	2.51127	1.65245	0.253122	0.814117	0.603814	D_0h_vs_C_0h	D_0h	C_0h	0.399894	0.218128
ENSMUSG00000017548	Suz12	0.611637	1.35943	0.253153	0.814117	-1.15226	D_0h_vs_C_0h	D_0h	C_0h	-0.213506	0.133358
ENSMUSG00000046876	Atxn1	0.628767	1.20568	0.253235	0.814117	-0.939251	D_0h_vs_C_0h	D_0h	C_0h	-0.20151	0.0812328
ENSMUSG00000022338	Eny2	1.96653	2.69526	0.253315	0.814117	-0.454772	D_0h_vs_C_0h	D_0h	C_0h	0.293701	0.430601
ENSMUSG00000048379	Socs4	0.627477	1.23625	0.253425	0.814117	-0.978338	D_0h_vs_C_0h	D_0h	C_0h	-0.202402	0.0921069
ENSMUSG00000054065	Pkp3	1.1705	2.0025	0.253458	0.814117	-0.774671	D_0h_vs_C_0h	D_0h	C_0h	0.0683724	0.301572
ENSMUSG00000041429	Nthl1	2.10958	1.24727	0.253518	0.814117	0.75818	D_0h_vs_C_0h	D_0h	C_0h	0.324196	0.095961
ENSMUSG00000046101	Mcmdc2	0.41888	0.827757	0.253556	0.814117	-0.982671	D_0h_vs_C_0h	D_0h	C_0h	-0.37791	-0.0820969
ENSMUSG00000023027	Atf1	0.904032	1.50101	0.253607	0.814117	-0.731492	D_0h_vs_C_0h	D_0h	C_0h	-0.0438164	0.176385
ENSMUSG00000028015	Ctso	0.586713	0.928172	0.253812	0.814117	-0.661738	D_0h_vs_C_0h	D_0h	C_0h	-0.231575	-0.0323716
ENSMUSG00000052656	Rnf103	0.481802	0.715253	0.253961	0.814117	-0.570013	D_0h_vs_C_0h	D_0h	C_0h	-0.317132	-0.14554
ENSMUSG00000057948	Unc13d	0.658902	0.466199	0.25406	0.814117	0.49912	D_0h_vs_C_0h	D_0h	C_0h	-0.181179	-0.331429
ENSMUSG00000055240	Zfp101	0.405385	0.88181	0.254115	0.814117	-1.12117	D_0h_vs_C_0h	D_0h	C_0h	-0.392132	-0.054625
ENSMUSG00000033253	Szt2	0.209378	0.321184	0.254126	0.814117	-0.61729	D_0h_vs_C_0h	D_0h	C_0h	-0.679069	-0.493246
ENSMUSG00000032932	Hspa13	0.756135	1.78117	0.254224	0.814117	-1.23611	D_0h_vs_C_0h	D_0h	C_0h	-0.121401	0.250705
ENSMUSG00000056476	Med12l	0.661072	1.19767	0.254224	0.814117	-0.857352	D_0h_vs_C_0h	D_0h	C_0h	-0.179751	0.0783371
ENSMUSG00000035545	Leng8	0.151836	0.0990379	0.254435	0.814117	0.616458	D_0h_vs_C_0h	D_0h	C_0h	-0.818627	-1.0042
ENSMUSG00000031333	Abcb7	0.63786	1.20485	0.254476	0.814117	-0.917548	D_0h_vs_C_0h	D_0h	C_0h	-0.195275	0.0809347
ENSMUSG00000016496	Cd274	0.675121	0.896767	0.254568	0.814117	-0.409587	D_0h_vs_C_0h	D_0h	C_0h	-0.170618	-0.0473206
ENSMUSG00000034022	Cpsf1	0.197127	0.12799	0.254681	0.814117	0.623095	D_0h_vs_C_0h	D_0h	C_0h	-0.705254	-0.892824
ENSMUSG00000019837	Gtf3c6	0.654835	1.31769	0.254727	0.814117	-1.0088	D_0h_vs_C_0h	D_0h	C_0h	-0.183868	0.119812
ENSMUSG00000027067	Ssrp1	0.407813	0.300231	0.254788	0.814117	0.441832	D_0h_vs_C_0h	D_0h	C_0h	-0.389539	-0.522544
ENSMUSG00000009569	Mrtfb	0.375402	0.581627	0.254796	0.814117	-0.631659	D_0h_vs_C_0h	D_0h	C_0h	-0.425504	-0.235355
ENSMUSG00000040351	Ankib1	0.38744	0.69115	0.254842	0.814117	-0.835028	D_0h_vs_C_0h	D_0h	C_0h	-0.411796	-0.160428
ENSMUSG00000048118	Arid4a	0.457396	0.862189	0.254942	0.814117	-0.914561	D_0h_vs_C_0h	D_0h	C_0h	-0.339708	-0.0643974
ENSMUSG00000039168	Dap	1.36708	1.74419	0.255006	0.814117	-0.351454	D_0h_vs_C_0h	D_0h	C_0h	0.135795	0.241593
ENSMUSG00000062797	Hikeshi	1.73387	1.11666	0.255222	0.814117	0.634804	D_0h_vs_C_0h	D_0h	C_0h	0.239015	0.0479205
ENSMUSG00000040158	Tax1bp3	1.42182	1.00841	0.255387	0.814117	0.495656	D_0h_vs_C_0h	D_0h	C_0h	0.152846	0.00363813
ENSMUSG00000035476	Tab3	0.569192	1.21778	0.255504	0.814117	-1.09727	D_0h_vs_C_0h	D_0h	C_0h	-0.244741	0.08557
ENSMUSG00000022151	Ttc33	0.758295	1.72304	0.255553	0.814117	-1.18412	D_0h_vs_C_0h	D_0h	C_0h	-0.120162	0.236295
ENSMUSG00000049755	Zfp672	0.772329	1.08588	0.255652	0.814117	-0.491576	D_0h_vs_C_0h	D_0h	C_0h	-0.112198	0.0357812
ENSMUSG00000073771	Btbd19	0.415674	0.781696	0.255694	0.814117	-0.911155	D_0h_vs_C_0h	D_0h	C_0h	-0.381247	-0.106962
ENSMUSG00000037742	Eef1a1	0.49784	0.382841	0.255798	0.814117	0.378937	D_0h_vs_C_0h	D_0h	C_0h	-0.30291	-0.416981
ENSMUSG00000047090	Tmem198b	1.20106	1.68197	0.255921	0.814117	-0.485848	D_0h_vs_C_0h	D_0h	C_0h	0.0795631	0.225818
ENSMUSG00000029456	Acad10	0.235461	0.342812	0.256015	0.814117	-0.541929	D_0h_vs_C_0h	D_0h	C_0h	-0.628081	-0.464944
ENSMUSG00000032370	Lactb	0.8653	0.465495	0.256063	0.814117	0.894435	D_0h_vs_C_0h	D_0h	C_0h	-0.0628335	-0.332085
ENSMUSG00000003746	Man1a	0.840599	1.57159	0.25619	0.814117	-0.902732	D_0h_vs_C_0h	D_0h	C_0h	-0.0754113	0.196338
ENSMUSG00000021886	Gpr65	0.84205	1.09698	0.25627	0.814117	-0.381556	D_0h_vs_C_0h	D_0h	C_0h	-0.0746623	0.0401975
ENSMUSG00000021969	Zdhhc20	1.0456	2.45842	0.256517	0.814117	-1.2334	D_0h_vs_C_0h	D_0h	C_0h	0.0193644	0.390656
ENSMUSG00000026273	Mterf4	1.31745	0.89541	0.256776	0.814117	0.557124	D_0h_vs_C_0h	D_0h	C_0h	0.119733	-0.047978
ENSMUSG00000047866	Lonp2	0.148163	0.11125	0.257033	0.814117	0.41338	D_0h_vs_C_0h	D_0h	C_0h	-0.829261	-0.953701
ENSMUSG00000031202	Rab39b	0.777429	1.36693	0.257141	0.814117	-0.814154	D_0h_vs_C_0h	D_0h	C_0h	-0.109339	0.135746
ENSMUSG00000034525	Ice1	0.166518	0.229027	0.257185	0.814117	-0.459844	D_0h_vs_C_0h	D_0h	C_0h	-0.778539	-0.640113
ENSMUSG00000031095	Cul4b	0.860029	1.61636	0.257356	0.814117	-0.910292	D_0h_vs_C_0h	D_0h	C_0h	-0.0654867	0.208539
ENSMUSG00000001707	Eef1e1	0.995252	1.39128	0.257414	0.814117	-0.483275	D_0h_vs_C_0h	D_0h	C_0h	-0.00206685	0.143413
ENSMUSG00000001305	Rrp15	0.705042	0.952422	0.257479	0.814117	-0.433893	D_0h_vs_C_0h	D_0h	C_0h	-0.151785	-0.0211706
ENSMUSG00000030304	Ergic2	0.624114	1.11834	0.257495	0.814117	-0.841472	D_0h_vs_C_0h	D_0h	C_0h	-0.204736	0.0485723
ENSMUSG00000032093	Cd3e	1.36495	2.10757	0.25758	0.814117	-0.626732	D_0h_vs_C_0h	D_0h	C_0h	0.135117	0.323782
ENSMUSG00000028218	Fam92a	1.24995	2.12999	0.257668	0.814117	-0.768977	D_0h_vs_C_0h	D_0h	C_0h	0.0968918	0.328377
ENSMUSG00000061474	Mrps36	1.88514	1.38074	0.257835	0.814117	0.449232	D_0h_vs_C_0h	D_0h	C_0h	0.275345	0.140112
ENSMUSG00000037533	Rapgef6	0.494922	1.00199	0.25799	0.814117	-1.0176	D_0h_vs_C_0h	D_0h	C_0h	-0.305464	0.0008653
ENSMUSG00000079469	Pigb	0.38197	0.732184	0.258031	0.814117	-0.938746	D_0h_vs_C_0h	D_0h	C_0h	-0.417971	-0.13538
ENSMUSG00000051146	Camk2n2	1.64035	2.69939	0.25813	0.814117	-0.718628	D_0h_vs_C_0h	D_0h	C_0h	0.214938	0.431266
ENSMUSG00000021023	1110008L16Rik	0.480503	0.712436	0.258221	0.814117	-0.568215	D_0h_vs_C_0h	D_0h	C_0h	-0.318304	-0.147254
ENSMUSG00000025193	Cutc	1.09741	0.696886	0.2583	0.814117	0.655107	D_0h_vs_C_0h	D_0h	C_0h	0.0403687	-0.156838
ENSMUSG00000002835	Chaf1a	0.654766	0.499752	0.258383	0.814117	0.389769	D_0h_vs_C_0h	D_0h	C_0h	-0.183914	-0.301246
ENSMUSG00000037111	Setd7	0.32276	0.487016	0.258464	0.814117	-0.593509	D_0h_vs_C_0h	D_0h	C_0h	-0.491121	-0.312457
ENSMUSG00000028124	Gclm	0.932059	1.31765	0.258494	0.814117	-0.499473	D_0h_vs_C_0h	D_0h	C_0h	-0.0305564	0.1198
ENSMUSG00000098188	Sowahc	0.736036	1.60919	0.258538	0.814117	-1.12848	D_0h_vs_C_0h	D_0h	C_0h	-0.133101	0.206606
ENSMUSG00000022974	Paxbp1	0.466312	0.824713	0.25857	0.814117	-0.822596	D_0h_vs_C_0h	D_0h	C_0h	-0.331323	-0.0836974
ENSMUSG00000028962	Slc4a2	0.445772	0.309895	0.258672	0.814117	0.524524	D_0h_vs_C_0h	D_0h	C_0h	-0.350887	-0.508785
ENSMUSG00000040520	Manea	1.01979	2.31567	0.258712	0.814117	-1.18316	D_0h_vs_C_0h	D_0h	C_0h	0.00851072	0.364676
ENSMUSG00000019320	Noxo1	0.905257	0.472022	0.258749	0.814117	0.939472	D_0h_vs_C_0h	D_0h	C_0h	-0.0432282	-0.326037
ENSMUSG00000031010	Usp9x	0.369069	0.789218	0.258751	0.814117	-1.09653	D_0h_vs_C_0h	D_0h	C_0h	-0.432893	-0.102803
ENSMUSG00000006281	Tep1	0.0980537	0.154353	0.258786	0.814117	-0.65459	D_0h_vs_C_0h	D_0h	C_0h	-1.00854	-0.811485
ENSMUSG00000026355	Mcm6	0.419509	0.324096	0.258824	0.814117	0.372279	D_0h_vs_C_0h	D_0h	C_0h	-0.377259	-0.489326
ENSMUSG00000057606	Colq	0.942128	1.63967	0.258867	0.814117	-0.799409	D_0h_vs_C_0h	D_0h	C_0h	-0.02589	0.214756
ENSMUSG00000040102	Klhl42	0.359903	0.54142	0.258868	0.814117	-0.58914	D_0h_vs_C_0h	D_0h	C_0h	-0.443815	-0.266466
ENSMUSG00000004798	Ulk2	0.857336	1.46603	0.258912	0.814117	-0.773981	D_0h_vs_C_0h	D_0h	C_0h	-0.0668489	0.166142
ENSMUSG00000031835	Mbtps1	1.51091	1.16939	0.258916	0.814117	0.369652	D_0h_vs_C_0h	D_0h	C_0h	0.179237	0.0679608
ENSMUSG00000038047	Haus6	0.77375	1.46106	0.258945	0.814117	-0.917075	D_0h_vs_C_0h	D_0h	C_0h	-0.111399	0.164668
ENSMUSG00000029287	Tgfbr3	0.520416	0.780391	0.259153	0.814117	-0.584532	D_0h_vs_C_0h	D_0h	C_0h	-0.283649	-0.107688
ENSMUSG00000025981	Coq10b	0.86893	1.22335	0.259162	0.814117	-0.493527	D_0h_vs_C_0h	D_0h	C_0h	-0.0610152	0.0875513
ENSMUSG00000032590	Apeh	0.49712	0.363055	0.259209	0.814117	0.453405	D_0h_vs_C_0h	D_0h	C_0h	-0.303539	-0.440027
ENSMUSG00000020271	Fbxw11	0.883106	1.15323	0.259238	0.814117	-0.385024	D_0h_vs_C_0h	D_0h	C_0h	-0.0539874	0.0619165
ENSMUSG00000029446	Psph	1.63288	1.18822	0.259409	0.814117	0.45862	D_0h_vs_C_0h	D_0h	C_0h	0.212955	0.0748966
ENSMUSG00000013593	Ndufs2	1.36436	1.05879	0.259437	0.814117	0.365802	D_0h_vs_C_0h	D_0h	C_0h	0.134928	0.0248102
ENSMUSG00000020831	0610010K14Rik	1.48474	2.11269	0.259525	0.814117	-0.508869	D_0h_vs_C_0h	D_0h	C_0h	0.17165	0.324835
ENSMUSG00000020817	Rabep1	1.41641	2.8446	0.259532	0.814117	-1.00599	D_0h_vs_C_0h	D_0h	C_0h	0.151188	0.454022
ENSMUSG00000057835	Zfp119a	0.780465	1.54894	0.259533	0.814117	-0.988876	D_0h_vs_C_0h	D_0h	C_0h	-0.107646	0.190035
ENSMUSG00000028407	Smim27	1.65994	2.62165	0.259548	0.814117	-0.659341	D_0h_vs_C_0h	D_0h	C_0h	0.220093	0.418575
ENSMUSG00000022617	Chkb	1.37802	0.890792	0.25965	0.814117	0.62944	D_0h_vs_C_0h	D_0h	C_0h	0.139256	-0.0502239
ENSMUSG00000024939	Fam89b	1.63967	0.695288	0.25968	0.814117	1.23772	D_0h_vs_C_0h	D_0h	C_0h	0.214755	-0.157835
ENSMUSG00000002661	Alkbh7	4.52866	2.29797	0.259806	0.814117	0.978722	D_0h_vs_C_0h	D_0h	C_0h	0.65597	0.361345
ENSMUSG00000027613	Eif6	1.06658	0.843711	0.25985	0.814117	0.338174	D_0h_vs_C_0h	D_0h	C_0h	0.027994	-0.0738064
ENSMUSG00000011096	Akt1s1	3.1733	2.26733	0.259903	0.814117	0.484989	D_0h_vs_C_0h	D_0h	C_0h	0.501511	0.355515
ENSMUSG00000020152	Actr2	0.493447	0.852571	0.260062	0.814117	-0.788925	D_0h_vs_C_0h	D_0h	C_0h	-0.306759	-0.0692692
ENSMUSG00000039367	Sec24c	0.202226	0.29761	0.260067	0.814117	-0.557456	D_0h_vs_C_0h	D_0h	C_0h	-0.694163	-0.526352
ENSMUSG00000026798	Coq4	0.669955	1.20503	0.260083	0.814117	-0.846938	D_0h_vs_C_0h	D_0h	C_0h	-0.173955	0.080999
ENSMUSG00000047648	Fbxo30	0.273188	0.495533	0.260089	0.814117	-0.859084	D_0h_vs_C_0h	D_0h	C_0h	-0.563538	-0.304928
ENSMUSG00000074794	Arrdc3	0.59432	1.06617	0.260239	0.814117	-0.843122	D_0h_vs_C_0h	D_0h	C_0h	-0.22598	0.0278254
ENSMUSG00000037860	Aim2	0.308843	0.507407	0.26028	0.814117	-0.716267	D_0h_vs_C_0h	D_0h	C_0h	-0.510262	-0.294644
ENSMUSG00000040524	Zfp609	0.223894	0.362287	0.260383	0.814117	-0.694313	D_0h_vs_C_0h	D_0h	C_0h	-0.649957	-0.440947
ENSMUSG00000020589	Fam49a	0.864879	0.601311	0.260412	0.814117	0.524386	D_0h_vs_C_0h	D_0h	C_0h	-0.0630448	-0.220901
ENSMUSG00000005687	Bcas2	1.23421	1.70844	0.260567	0.814117	-0.469094	D_0h_vs_C_0h	D_0h	C_0h	0.0913879	0.232599
ENSMUSG00000024402	Lta	0.708609	1.16264	0.26064	0.814117	-0.714341	D_0h_vs_C_0h	D_0h	C_0h	-0.149593	0.0654446
ENSMUSG00000034872	Gipc3	0.895818	1.82558	0.260712	0.814117	-1.02708	D_0h_vs_C_0h	D_0h	C_0h	-0.0477804	0.2614
ENSMUSG00000034342	Cbl	0.204695	0.285833	0.260732	0.814117	-0.481697	D_0h_vs_C_0h	D_0h	C_0h	-0.688892	-0.543887
ENSMUSG00000004364	Cul3	0.675294	1.12512	0.260738	0.814117	-0.736491	D_0h_vs_C_0h	D_0h	C_0h	-0.170507	0.0511987
ENSMUSG00000005107	Slc2a9	0.673176	0.944077	0.26075	0.814117	-0.48792	D_0h_vs_C_0h	D_0h	C_0h	-0.171871	-0.0249926
ENSMUSG00000018160	Med1	0.322076	0.520706	0.260774	0.814117	-0.693065	D_0h_vs_C_0h	D_0h	C_0h	-0.492041	-0.283408
ENSMUSG00000022812	Gsk3b	0.637215	0.968263	0.26078	0.814117	-0.603618	D_0h_vs_C_0h	D_0h	C_0h	-0.195714	-0.0140068
ENSMUSG00000047613	A430005L14Rik	1.12674	2.30548	0.260798	0.814117	-1.03291	D_0h_vs_C_0h	D_0h	C_0h	0.0518236	0.362761
ENSMUSG00000024826	Dpf2	0.962922	1.48912	0.260836	0.814117	-0.628974	D_0h_vs_C_0h	D_0h	C_0h	-0.0164089	0.172931
ENSMUSG00000054942	Miga1	0.572728	1.02011	0.260874	0.814117	-0.832804	D_0h_vs_C_0h	D_0h	C_0h	-0.242052	0.00864737
ENSMUSG00000007837	Prrg2	0.466183	2.86779	0.260896	0.814117	-2.62097	D_0h_vs_C_0h	D_0h	C_0h	-0.331443	0.457548
ENSMUSG00000090290	Tarbp1	0.155074	0.219718	0.261083	0.814117	-0.502695	D_0h_vs_C_0h	D_0h	C_0h	-0.80946	-0.658133
ENSMUSG00000079418	Atg4a	0.772497	1.24884	0.261113	0.814117	-0.692991	D_0h_vs_C_0h	D_0h	C_0h	-0.112103	0.0965081
ENSMUSG00000016534	Lamp2	0.597716	1.09613	0.261233	0.814117	-0.874885	D_0h_vs_C_0h	D_0h	C_0h	-0.223505	0.0398613
ENSMUSG00000024908	Ppp6r3	0.178841	0.270353	0.261241	0.814117	-0.596163	D_0h_vs_C_0h	D_0h	C_0h	-0.747532	-0.568069
ENSMUSG00000023845	Lnpep	0.780804	1.83006	0.261276	0.814117	-1.22886	D_0h_vs_C_0h	D_0h	C_0h	-0.107458	0.262465
ENSMUSG00000050697	Prkaa1	0.423013	0.675085	0.261348	0.814117	-0.674368	D_0h_vs_C_0h	D_0h	C_0h	-0.373646	-0.170641
ENSMUSG00000029499	Pxmp2	2.08984	1.3786	0.261438	0.814117	0.600186	D_0h_vs_C_0h	D_0h	C_0h	0.320114	0.13944
ENSMUSG00000018882	Mrpl45	1.14115	0.853105	0.261577	0.814117	0.419694	D_0h_vs_C_0h	D_0h	C_0h	0.0573431	-0.0689974
ENSMUSG00000107068	Gm42742	2.46481	1.90316	0.261602	0.814117	0.37308	D_0h_vs_C_0h	D_0h	C_0h	0.391784	0.279476
ENSMUSG00000037262	Kin	0.711755	1.02032	0.26163	0.814117	-0.519568	D_0h_vs_C_0h	D_0h	C_0h	-0.147669	0.00873632
ENSMUSG00000019948	Actr6	0.744234	1.25933	0.261921	0.814117	-0.758832	D_0h_vs_C_0h	D_0h	C_0h	-0.12829	0.100141
ENSMUSG00000031004	Mki67	0.549447	1.07432	0.261927	0.814117	-0.96737	D_0h_vs_C_0h	D_0h	C_0h	-0.260074	0.0311333
ENSMUSG00000071646	Mta2	0.700055	0.529422	0.262122	0.814117	0.403051	D_0h_vs_C_0h	D_0h	C_0h	-0.154868	-0.276198
ENSMUSG00000043716	Rpl7	1.18511	0.934479	0.262149	0.814117	0.342792	D_0h_vs_C_0h	D_0h	C_0h	0.0737602	-0.0294306
ENSMUSG00000004500	Zfp324	1.25402	0.638409	0.262183	0.814117	0.974009	D_0h_vs_C_0h	D_0h	C_0h	0.0983049	-0.194901
ENSMUSG00000074247	Dda1	4.97421	0.616239	0.262252	0.814117	3.0129	D_0h_vs_C_0h	D_0h	C_0h	0.696724	-0.210251
ENSMUSG00000045441	Gprin3	0.454566	0.971978	0.262274	0.814117	-1.09643	D_0h_vs_C_0h	D_0h	C_0h	-0.342403	-0.0123436
ENSMUSG00000013707	Tnfaip8l2	2.71799	1.7362	0.262296	0.814117	0.646613	D_0h_vs_C_0h	D_0h	C_0h	0.434248	0.239599
ENSMUSG00000038888	Ctu1	0.441585	0.655106	0.262386	0.814117	-0.569038	D_0h_vs_C_0h	D_0h	C_0h	-0.354986	-0.183689
ENSMUSG00000015733	Capza2	0.855288	1.64571	0.2624	0.814117	-0.944224	D_0h_vs_C_0h	D_0h	C_0h	-0.0678875	0.216352
ENSMUSG00000026988	Wdsub1	0.710118	0.988403	0.262487	0.814117	-0.47704	D_0h_vs_C_0h	D_0h	C_0h	-0.148669	-0.00506611
ENSMUSG00000066152	Slc31a2	1.06957	0.738237	0.26255	0.814117	0.534879	D_0h_vs_C_0h	D_0h	C_0h	0.0292108	-0.131804
ENSMUSG00000062794	Zfp599	0.511641	0.926742	0.262654	0.814117	-0.857038	D_0h_vs_C_0h	D_0h	C_0h	-0.291035	-0.0330409
ENSMUSG00000059920	4930453N24Rik	0.813419	1.19129	0.262791	0.814117	-0.550453	D_0h_vs_C_0h	D_0h	C_0h	-0.0896857	0.0760172
ENSMUSG00000024991	Eif3a	0.275329	0.466001	0.262795	0.814117	-0.759177	D_0h_vs_C_0h	D_0h	C_0h	-0.560148	-0.331613
ENSMUSG00000026933	Camsap1	0.220221	0.313277	0.262809	0.814117	-0.508486	D_0h_vs_C_0h	D_0h	C_0h	-0.657142	-0.504072
ENSMUSG00000020891	Alox8	0.552853	0.358292	0.263023	0.814117	0.625759	D_0h_vs_C_0h	D_0h	C_0h	-0.25739	-0.445762
ENSMUSG00000040225	Prrc2c	0.00835513	0.0582328	0.263032	0.814117	-2.8011	D_0h_vs_C_0h	D_0h	C_0h	-2.07805	-1.23483
ENSMUSG00000030811	Fbxl19	1.77532	1.28593	0.263097	0.814117	0.465275	D_0h_vs_C_0h	D_0h	C_0h	0.249278	0.109216
ENSMUSG00000038510	Rpf2	0.65774	1.15463	0.263173	0.814117	-0.811846	D_0h_vs_C_0h	D_0h	C_0h	-0.181946	0.0624441
ENSMUSG00000052395	Rft1	0.885843	0.631923	0.263177	0.814117	0.487302	D_0h_vs_C_0h	D_0h	C_0h	-0.0526434	-0.199336
ENSMUSG00000001376	Vps50	0.367271	0.715379	0.26334	0.814117	-0.961862	D_0h_vs_C_0h	D_0h	C_0h	-0.435013	-0.145464
ENSMUSG00000028655	Mfsd2a	0.349377	0.517927	0.263398	0.814117	-0.567966	D_0h_vs_C_0h	D_0h	C_0h	-0.456706	-0.285731
ENSMUSG00000041939	Mvk	1.73978	2.33078	0.263416	0.814117	-0.42191	D_0h_vs_C_0h	D_0h	C_0h	0.240495	0.367502
ENSMUSG00000054237	Fra10ac1	0.833014	1.24012	0.263462	0.814117	-0.574068	D_0h_vs_C_0h	D_0h	C_0h	-0.0793479	0.0934638
ENSMUSG00000000776	Polr3d	0.485432	0.694396	0.263473	0.814117	-0.516489	D_0h_vs_C_0h	D_0h	C_0h	-0.313872	-0.158393
ENSMUSG00000032413	Rasa2	0.541197	1.14844	0.263476	0.814117	-1.08544	D_0h_vs_C_0h	D_0h	C_0h	-0.266644	0.0601069
ENSMUSG00000022634	Yaf2	1.04103	1.63875	0.263487	0.814117	-0.654582	D_0h_vs_C_0h	D_0h	C_0h	0.0174651	0.214514
ENSMUSG00000075700	Selenot	0.994872	1.95357	0.263545	0.814117	-0.973529	D_0h_vs_C_0h	D_0h	C_0h	-0.0022326	0.290829
ENSMUSG00000016624	Phf21b	0.481731	2.34274	0.26356	0.814117	-2.28189	D_0h_vs_C_0h	D_0h	C_0h	-0.317195	0.369723
ENSMUSG00000042670	Immp1l	1.47505	1.0914	0.263609	0.814117	0.434589	D_0h_vs_C_0h	D_0h	C_0h	0.168808	0.0379836
ENSMUSG00000034024	Cct2	0.600129	0.480366	0.26363	0.814117	0.32114	D_0h_vs_C_0h	D_0h	C_0h	-0.221755	-0.318428
ENSMUSG00000025381	Cnpy2	2.01292	1.67107	0.263631	0.814117	0.26852	D_0h_vs_C_0h	D_0h	C_0h	0.303827	0.222994
ENSMUSG00000015747	Vps45	0.568939	0.428267	0.26364	0.814117	0.409763	D_0h_vs_C_0h	D_0h	C_0h	-0.244935	-0.368286
ENSMUSG00000115338	Pnp	1.22009	0.942515	0.26368	0.814117	0.3724	D_0h_vs_C_0h	D_0h	C_0h	0.0863917	-0.0257119
ENSMUSG00000028329	Xpa	1.43168	0.931552	0.263823	0.814117	0.620004	D_0h_vs_C_0h	D_0h	C_0h	0.155847	-0.0307927
ENSMUSG00000031093	Dock11	0.136488	0.313387	0.263833	0.814117	-1.19917	D_0h_vs_C_0h	D_0h	C_0h	-0.864906	-0.503919
ENSMUSG00000071074	Yipf3	0.790931	1.18684	0.263995	0.814117	-0.585501	D_0h_vs_C_0h	D_0h	C_0h	-0.101861	0.074392
ENSMUSG00000025860	Xiap	0.110201	0.724316	0.264021	0.814117	-2.71648	D_0h_vs_C_0h	D_0h	C_0h	-0.957814	-0.140072
ENSMUSG00000041408	Wapl	1.21176	2.70956	0.26431	0.814117	-1.16096	D_0h_vs_C_0h	D_0h	C_0h	0.0834156	0.4329
ENSMUSG00000021003	Galc	0.445637	0.647426	0.264395	0.814117	-0.538845	D_0h_vs_C_0h	D_0h	C_0h	-0.351019	-0.18881
ENSMUSG00000020432	Tcn2	0.845866	0.578078	0.264399	0.814117	0.549164	D_0h_vs_C_0h	D_0h	C_0h	-0.0726985	-0.238013
ENSMUSG00000024456	Diaph1	0.0881471	0.165655	0.264451	0.814117	-0.910201	D_0h_vs_C_0h	D_0h	C_0h	-1.05479	-0.780794
ENSMUSG00000093942	Olfr46	0.828183	2.18709	0.264499	0.814117	-1.40099	D_0h_vs_C_0h	D_0h	C_0h	-0.0818734	0.339866
ENSMUSG00000038482	Tfdp1	0.285535	0.406929	0.264575	0.814117	-0.51111	D_0h_vs_C_0h	D_0h	C_0h	-0.544341	-0.390481
ENSMUSG00000002320	Tm9sf1	0.522271	0.675074	0.264603	0.814117	-0.370246	D_0h_vs_C_0h	D_0h	C_0h	-0.282104	-0.170649
ENSMUSG00000025035	Arl3	1.91998	1.30547	0.264705	0.814117	0.55652	D_0h_vs_C_0h	D_0h	C_0h	0.283297	0.115768
ENSMUSG00000074781	Ube2n	0.789021	1.0392	0.264781	0.814117	-0.397341	D_0h_vs_C_0h	D_0h	C_0h	-0.102912	0.0166999
ENSMUSG00000047767	Atg16l2	2.37658	1.62287	0.264803	0.814117	0.55034	D_0h_vs_C_0h	D_0h	C_0h	0.375953	0.210284
ENSMUSG00000051890	Klhdc1	0.853341	1.37218	0.264843	0.814117	-0.685274	D_0h_vs_C_0h	D_0h	C_0h	-0.0688774	0.137411
ENSMUSG00000024084	Qpct	0.33965	0.721109	0.264959	0.814117	-1.08617	D_0h_vs_C_0h	D_0h	C_0h	-0.468968	-0.141999
ENSMUSG00000041120	Nbl1	3.80634	2.50353	0.265103	0.814117	0.604437	D_0h_vs_C_0h	D_0h	C_0h	0.580507	0.398554
ENSMUSG00000000295	Hddc2	2.63644	1.82607	0.265431	0.814117	0.529844	D_0h_vs_C_0h	D_0h	C_0h	0.421017	0.261518
ENSMUSG00000015619	Gata3	1.00125	0.681308	0.265457	0.814117	0.555427	D_0h_vs_C_0h	D_0h	C_0h	0.000543362	-0.166657
ENSMUSG00000033623	Pcgf3	0.443261	0.689134	0.265486	0.814117	-0.636628	D_0h_vs_C_0h	D_0h	C_0h	-0.35334	-0.161696
ENSMUSG00000021413	Prpf4b	0.204906	0.404617	0.265512	0.814117	-0.981597	D_0h_vs_C_0h	D_0h	C_0h	-0.688446	-0.392956
ENSMUSG00000058997	Vwa8	0.15692	0.240987	0.265591	0.814117	-0.61893	D_0h_vs_C_0h	D_0h	C_0h	-0.804323	-0.618006
ENSMUSG00000030960	Eef1akmt2	1.26162	2.22937	0.265636	0.814117	-0.821354	D_0h_vs_C_0h	D_0h	C_0h	0.100929	0.348182
ENSMUSG00000015127	Unkl	0.573896	0.821842	0.265939	0.814117	-0.518071	D_0h_vs_C_0h	D_0h	C_0h	-0.241167	-0.0852119
ENSMUSG00000029705	Cux1	0.559317	0.734889	0.265968	0.814117	-0.393862	D_0h_vs_C_0h	D_0h	C_0h	-0.252342	-0.133778
ENSMUSG00000021796	Bmpr1a	1.18795	2.22872	0.266057	0.814117	-0.907738	D_0h_vs_C_0h	D_0h	C_0h	0.0747995	0.348056
ENSMUSG00000021629	Slc30a5	0.309221	0.470035	0.266265	0.814117	-0.60413	D_0h_vs_C_0h	D_0h	C_0h	-0.509731	-0.32787
ENSMUSG00000069769	Msi2	0.730901	1.4584	0.26653	0.814117	-0.996641	D_0h_vs_C_0h	D_0h	C_0h	-0.136142	0.163877
ENSMUSG00000028617	Lrrc42	0.601739	0.417711	0.266543	0.814117	0.526633	D_0h_vs_C_0h	D_0h	C_0h	-0.220592	-0.379124
ENSMUSG00000032235	Ice2	0.599697	0.959176	0.266572	0.814117	-0.677562	D_0h_vs_C_0h	D_0h	C_0h	-0.222068	-0.0181018
ENSMUSG00000033632	AW554918	0.243615	1.30513	0.266726	0.814117	-2.42152	D_0h_vs_C_0h	D_0h	C_0h	-0.613296	0.115654
ENSMUSG00000049878	Rlf	0.669728	1.22743	0.266854	0.814117	-0.873994	D_0h_vs_C_0h	D_0h	C_0h	-0.174101	0.088997
ENSMUSG00000071076	Jund	1.55899	2.42477	0.266987	0.814117	-0.637237	D_0h_vs_C_0h	D_0h	C_0h	0.192843	0.38467
ENSMUSG00000016757	Ttll12	1.05716	1.56474	0.267011	0.814117	-0.565722	D_0h_vs_C_0h	D_0h	C_0h	0.0241427	0.194442
ENSMUSG00000041763	Tpp2	0.157817	0.288338	0.267129	0.814117	-0.869505	D_0h_vs_C_0h	D_0h	C_0h	-0.801846	-0.540099
ENSMUSG00000031821	Gins2	1.8187	1.38017	0.267241	0.814117	0.398063	D_0h_vs_C_0h	D_0h	C_0h	0.259762	0.139933
ENSMUSG00000032280	Tle3	0.470868	0.286252	0.26729	0.814117	0.718037	D_0h_vs_C_0h	D_0h	C_0h	-0.327101	-0.543251
ENSMUSG00000038335	Tsr1	0.185461	0.248025	0.267479	0.814117	-0.419371	D_0h_vs_C_0h	D_0h	C_0h	-0.731747	-0.605504
ENSMUSG00000029141	Slc4a1ap	0.224538	0.307402	0.267502	0.814117	-0.453165	D_0h_vs_C_0h	D_0h	C_0h	-0.64871	-0.512293
ENSMUSG00000020964	Sel1l	0.163867	0.334456	0.267571	0.814117	-1.0293	D_0h_vs_C_0h	D_0h	C_0h	-0.78551	-0.475661
ENSMUSG00000024527	Afg3l2	0.689943	0.527975	0.267657	0.814117	0.386007	D_0h_vs_C_0h	D_0h	C_0h	-0.161187	-0.277387
ENSMUSG00000029208	Guf1	0.722193	1.35954	0.26769	0.814117	-0.912665	D_0h_vs_C_0h	D_0h	C_0h	-0.141347	0.133393
ENSMUSG00000006575	Rundc3a	2.09384	1.26348	0.267715	0.814117	0.728749	D_0h_vs_C_0h	D_0h	C_0h	0.320944	0.101569
ENSMUSG00000023927	Satb1	0.504493	0.716586	0.267734	0.814117	-0.506307	D_0h_vs_C_0h	D_0h	C_0h	-0.297145	-0.144732
ENSMUSG00000050957	Insl6	2.02805	1.36897	0.26787	0.814117	0.567002	D_0h_vs_C_0h	D_0h	C_0h	0.307078	0.136393
ENSMUSG00000073555	Gm4951	0.372822	0.820819	0.267931	0.814117	-1.13858	D_0h_vs_C_0h	D_0h	C_0h	-0.428499	-0.0857525
ENSMUSG00000034621	Gpatch8	0.349702	0.478758	0.267938	0.814117	-0.453168	D_0h_vs_C_0h	D_0h	C_0h	-0.456302	-0.319884
ENSMUSG00000051413	Plagl2	0.45439	0.675063	0.267983	0.814117	-0.57109	D_0h_vs_C_0h	D_0h	C_0h	-0.342571	-0.170656
ENSMUSG00000107705	Gm45062	1.20693	2.12573	0.268066	0.814117	-0.81661	D_0h_vs_C_0h	D_0h	C_0h	0.0816833	0.327508
ENSMUSG00000000787	Ddx3x	0.254489	0.519033	0.268106	0.814117	-1.02822	D_0h_vs_C_0h	D_0h	C_0h	-0.594331	-0.284805
ENSMUSG00000043572	Pars2	0.741358	0.433967	0.268174	0.814117	0.772587	D_0h_vs_C_0h	D_0h	C_0h	-0.129972	-0.362544
ENSMUSG00000025737	Wdr24	1.48548	1.03222	0.268193	0.814117	0.525172	D_0h_vs_C_0h	D_0h	C_0h	0.171866	0.0137738
ENSMUSG00000027406	Idh3b	1.07501	0.821081	0.268198	0.814117	0.388752	D_0h_vs_C_0h	D_0h	C_0h	0.031412	-0.0856139
ENSMUSG00000024077	Strn	0.535263	0.92359	0.268424	0.814117	-0.787003	D_0h_vs_C_0h	D_0h	C_0h	-0.271432	-0.0345208
ENSMUSG00000033411	Ctdspl2	0.626498	1.07714	0.268531	0.814117	-0.781819	D_0h_vs_C_0h	D_0h	C_0h	-0.20308	0.0322708
ENSMUSG00000020687	Cdc27	0.892301	1.78476	0.268576	0.814117	-1.00012	D_0h_vs_C_0h	D_0h	C_0h	-0.0494884	0.251579
ENSMUSG00000020621	Rdh14	0.91003	1.30449	0.268676	0.814117	-0.519494	D_0h_vs_C_0h	D_0h	C_0h	-0.0409443	0.115439
ENSMUSG00000038400	Pmepa1	0.491628	0.687554	0.268719	0.814117	-0.483906	D_0h_vs_C_0h	D_0h	C_0h	-0.308363	-0.162693
ENSMUSG00000025224	Gbf1	0.0586568	0.0988478	0.268758	0.814117	-0.752912	D_0h_vs_C_0h	D_0h	C_0h	-1.23168	-1.00503
ENSMUSG00000057594	Arl16	2.35655	1.42805	0.268878	0.814117	0.722627	D_0h_vs_C_0h	D_0h	C_0h	0.372277	0.154745
ENSMUSG00000055660	Mettl4	1.0203	1.95285	0.269096	0.814117	-0.936584	D_0h_vs_C_0h	D_0h	C_0h	0.00872844	0.290668
ENSMUSG00000050846	Zfp623	0.875661	0.584747	0.269108	0.814117	0.582562	D_0h_vs_C_0h	D_0h	C_0h	-0.0576639	-0.233032
ENSMUSG00000032776	Mctp2	0.707079	1.20462	0.269182	0.814117	-0.768636	D_0h_vs_C_0h	D_0h	C_0h	-0.150532	0.0808508
ENSMUSG00000030747	Dgat2	0.977652	1.64281	0.269203	0.814117	-0.748771	D_0h_vs_C_0h	D_0h	C_0h	-0.0098156	0.215587
ENSMUSG00000024750	Zfand5	0.801245	1.21667	0.269445	0.814117	-0.602621	D_0h_vs_C_0h	D_0h	C_0h	-0.0962347	0.0851723
ENSMUSG00000038564	Ift172	0.206698	0.153578	0.269529	0.814117	0.428556	D_0h_vs_C_0h	D_0h	C_0h	-0.684664	-0.813672
ENSMUSG00000054051	Ercc6	0.269608	0.386099	0.269623	0.814117	-0.518108	D_0h_vs_C_0h	D_0h	C_0h	-0.569267	-0.413301
ENSMUSG00000017778	Cox7c	2.40275	1.81323	0.26991	0.814117	0.406128	D_0h_vs_C_0h	D_0h	C_0h	0.380709	0.258452
ENSMUSG00000030055	Rab43	0.943502	0.735077	0.269924	0.814117	0.36013	D_0h_vs_C_0h	D_0h	C_0h	-0.0252574	-0.133667
ENSMUSG00000021938	Pspc1	0.444226	0.271229	0.269956	0.814117	0.711782	D_0h_vs_C_0h	D_0h	C_0h	-0.352396	-0.566664
ENSMUSG00000034757	Tmub2	0.666884	1.01428	0.269959	0.814117	-0.604944	D_0h_vs_C_0h	D_0h	C_0h	-0.175949	0.00615684
ENSMUSG00000038010	Ccdc138	0.657179	1.08553	0.270247	0.814117	-0.724045	D_0h_vs_C_0h	D_0h	C_0h	-0.182317	0.0356426
ENSMUSG00000030201	Lrp6	0.44741	0.738343	0.270338	0.814117	-0.722693	D_0h_vs_C_0h	D_0h	C_0h	-0.349294	-0.131742
ENSMUSG00000036257	Pnpla8	1.09417	2.07945	0.270343	0.814117	-0.926358	D_0h_vs_C_0h	D_0h	C_0h	0.0390861	0.317948
ENSMUSG00000040407	Akap9	0.531138	1.0926	0.270358	0.814117	-1.04061	D_0h_vs_C_0h	D_0h	C_0h	-0.274792	0.0384629
ENSMUSG00000004540	Psg17	0.41211	0.671723	0.270523	0.814117	-0.704837	D_0h_vs_C_0h	D_0h	C_0h	-0.384987	-0.17281
ENSMUSG00000021559	Dapk1	0.701469	0.438418	0.270601	0.814117	0.678073	D_0h_vs_C_0h	D_0h	C_0h	-0.153991	-0.358112
ENSMUSG00000002799	Jag2	1.01661	0.731796	0.270718	0.814117	0.474255	D_0h_vs_C_0h	D_0h	C_0h	0.00715466	-0.13561
ENSMUSG00000006262	Mob1b	1.06633	2.50443	0.270743	0.814117	-1.23184	D_0h_vs_C_0h	D_0h	C_0h	0.0278899	0.398709
ENSMUSG00000036526	Card11	0.456794	0.33557	0.270951	0.814117	0.444929	D_0h_vs_C_0h	D_0h	C_0h	-0.34028	-0.474217
ENSMUSG00000022000	Zc3h13	0.225261	0.0528714	0.270985	0.814117	2.09104	D_0h_vs_C_0h	D_0h	C_0h	-0.647314	-1.27678
ENSMUSG00000026858	Miga2	0.994048	0.15773	0.271043	0.814117	2.65586	D_0h_vs_C_0h	D_0h	C_0h	-0.00259269	-0.802085
ENSMUSG00000029591	Ung	7.11331	1.69552	0.271048	0.814117	2.06879	D_0h_vs_C_0h	D_0h	C_0h	0.852072	0.229303
ENSMUSG00000078779	Zfp59	0.377933	0.803204	0.271064	0.814117	-1.08764	D_0h_vs_C_0h	D_0h	C_0h	-0.422585	-0.0951739
ENSMUSG00000028992	Nmnat1	0.805812	0.498056	0.271267	0.814117	0.694135	D_0h_vs_C_0h	D_0h	C_0h	-0.0937665	-0.302722
ENSMUSG00000034413	Neurl1b	0.678622	0.973462	0.271312	0.814117	-0.520516	D_0h_vs_C_0h	D_0h	C_0h	-0.168372	-0.011681
ENSMUSG00000039089	L3mbtl3	0.196807	0.303807	0.271324	0.814117	-0.626371	D_0h_vs_C_0h	D_0h	C_0h	-0.705959	-0.517403
ENSMUSG00000075232	Amd1	0.504871	0.814969	0.271403	0.814117	-0.690829	D_0h_vs_C_0h	D_0h	C_0h	-0.296819	-0.0888589
ENSMUSG00000020346	Mgat1	0.825578	0.604812	0.271478	0.814117	0.448916	D_0h_vs_C_0h	D_0h	C_0h	-0.083242	-0.218379
ENSMUSG00000047583	Tyw3	0.497787	0.702771	0.271504	0.814117	-0.497526	D_0h_vs_C_0h	D_0h	C_0h	-0.302956	-0.153186
ENSMUSG00000063870	Chd4	0.178829	0.130568	0.271745	0.814117	0.453775	D_0h_vs_C_0h	D_0h	C_0h	-0.747563	-0.884163
ENSMUSG00000022021	Diaph3	0.45528	0.849916	0.271927	0.814117	-0.900566	D_0h_vs_C_0h	D_0h	C_0h	-0.341721	-0.070624
ENSMUSG00000034723	Tmx4	0.515519	0.84174	0.271942	0.814117	-0.70735	D_0h_vs_C_0h	D_0h	C_0h	-0.287755	-0.0748219
ENSMUSG00000037960	Card19	2.50591	11.8282	0.271947	0.814117	-2.23882	D_0h_vs_C_0h	D_0h	C_0h	0.398965	1.07292
ENSMUSG00000038127	Ccdc50	0.955171	2.00776	0.272129	0.814117	-1.07176	D_0h_vs_C_0h	D_0h	C_0h	-0.0199188	0.302712
ENSMUSG00000042625	Safb2	0.36626	0.262348	0.272145	0.814117	0.481387	D_0h_vs_C_0h	D_0h	C_0h	-0.436211	-0.581123
ENSMUSG00000027341	Tmem230	0.869619	0.655376	0.272156	0.814117	0.40806	D_0h_vs_C_0h	D_0h	C_0h	-0.0606709	-0.183509
ENSMUSG00000028634	Hivep3	0.250637	0.436378	0.272421	0.814117	-0.799978	D_0h_vs_C_0h	D_0h	C_0h	-0.600954	-0.360137
ENSMUSG00000021144	Mta1	1.0397	0.703829	0.27245	0.814117	0.562874	D_0h_vs_C_0h	D_0h	C_0h	0.016909	-0.152533
ENSMUSG00000073079	Srp54a	0.379532	0.632027	0.272486	0.814117	-0.735764	D_0h_vs_C_0h	D_0h	C_0h	-0.420751	-0.199264
ENSMUSG00000033039	Micall1	0.387629	0.291709	0.2725	0.814117	0.410147	D_0h_vs_C_0h	D_0h	C_0h	-0.411584	-0.53505
ENSMUSG00000024241	Sos1	0.556221	0.927615	0.272531	0.814117	-0.737867	D_0h_vs_C_0h	D_0h	C_0h	-0.254753	-0.0326323
ENSMUSG00000042097	Zfp239	0.773988	1.14599	0.272553	0.814117	-0.566207	D_0h_vs_C_0h	D_0h	C_0h	-0.111266	0.0591794
ENSMUSG00000028530	Jak1	0.322853	0.243318	0.27261	0.814117	0.408037	D_0h_vs_C_0h	D_0h	C_0h	-0.490995	-0.613826
ENSMUSG00000026826	Nr4a2	0.309029	1.37131	0.272666	0.814117	-2.14974	D_0h_vs_C_0h	D_0h	C_0h	-0.51	0.137135
ENSMUSG00000071281	Zfp65	1.23747	2.67549	0.272851	0.814117	-1.11241	D_0h_vs_C_0h	D_0h	C_0h	0.0925346	0.427403
ENSMUSG00000033111	3830406C13Rik	0.536729	0.86014	0.272977	0.814117	-0.680379	D_0h_vs_C_0h	D_0h	C_0h	-0.270245	-0.0654307
ENSMUSG00000025781	Atp5c1	1.2562	0.983795	0.272994	0.814117	0.352639	D_0h_vs_C_0h	D_0h	C_0h	0.0990596	-0.00709542
ENSMUSG00000027109	Sp3	0.762311	1.52874	0.273066	0.814117	-1.00389	D_0h_vs_C_0h	D_0h	C_0h	-0.117868	0.184334
ENSMUSG00000034382	AI661453	0.593976	0.961456	0.273073	0.814117	-0.694817	D_0h_vs_C_0h	D_0h	C_0h	-0.226231	-0.0170705
ENSMUSG00000033964	Zbtb41	1.13845	2.62224	0.27311	0.814117	-1.20373	D_0h_vs_C_0h	D_0h	C_0h	0.0563144	0.418672
ENSMUSG00000022914	Brwd1	0.31172	0.511534	0.273276	0.814117	-0.714579	D_0h_vs_C_0h	D_0h	C_0h	-0.506235	-0.291125
ENSMUSG00000028435	Aqp3	0.86969	0.611979	0.273279	0.814117	0.507019	D_0h_vs_C_0h	D_0h	C_0h	-0.0606355	-0.213263
ENSMUSG00000039153	Runx2	0.420938	0.593777	0.273426	0.814117	-0.496312	D_0h_vs_C_0h	D_0h	C_0h	-0.375782	-0.226377
ENSMUSG00000038963	Slco4a1	0.632307	0.986689	0.273443	0.814117	-0.641971	D_0h_vs_C_0h	D_0h	C_0h	-0.199072	-0.00581957
ENSMUSG00000030059	Tmf1	0.761079	1.50101	0.273564	0.814117	-0.979815	D_0h_vs_C_0h	D_0h	C_0h	-0.11857	0.176383
ENSMUSG00000019945	Cabcoco1	0.610773	1.11981	0.273587	0.814117	-0.874542	D_0h_vs_C_0h	D_0h	C_0h	-0.21412	0.0491433
ENSMUSG00000026502	Desi2	0.294403	0.481892	0.273615	0.814117	-0.710918	D_0h_vs_C_0h	D_0h	C_0h	-0.531058	-0.31705
ENSMUSG00000021519	Mterf3	0.886842	1.50318	0.273623	0.814117	-0.76127	D_0h_vs_C_0h	D_0h	C_0h	-0.0521537	0.177011
ENSMUSG00000023505	Cdca3	1.90685	2.39002	0.273711	0.814117	-0.32583	D_0h_vs_C_0h	D_0h	C_0h	0.280317	0.378402
ENSMUSG00000033237	Arid2	0.412363	0.637308	0.273903	0.814117	-0.628078	D_0h_vs_C_0h	D_0h	C_0h	-0.384721	-0.19565
ENSMUSG00000035722	Abca7	0.362379	0.558636	0.273951	0.814117	-0.624407	D_0h_vs_C_0h	D_0h	C_0h	-0.440836	-0.252871
ENSMUSG00000023044	Csad	0.61306	0.993161	0.273954	0.814117	-0.696	D_0h_vs_C_0h	D_0h	C_0h	-0.212497	-0.00298018
ENSMUSG00000061755	Bod1l	0.522269	1.18385	0.274161	0.814117	-1.18062	D_0h_vs_C_0h	D_0h	C_0h	-0.282106	0.0732967
ENSMUSG00000006310	Zbtb32	1.34045	1.89674	0.274384	0.814117	-0.500806	D_0h_vs_C_0h	D_0h	C_0h	0.127251	0.278008
ENSMUSG00000026229	Psmd1	0.282157	0.213439	0.274563	0.814117	0.402675	D_0h_vs_C_0h	D_0h	C_0h	-0.549509	-0.670727
ENSMUSG00000027981	Rnpc3	0.926363	1.5715	0.274657	0.814117	-0.762493	D_0h_vs_C_0h	D_0h	C_0h	-0.0332189	0.196314
ENSMUSG00000041057	Wdr43	0.451739	0.818252	0.274706	0.814117	-0.857054	D_0h_vs_C_0h	D_0h	C_0h	-0.345112	-0.087113
ENSMUSG00000039789	Zfp597	0.65215	1.30986	0.274829	0.814117	-1.00614	D_0h_vs_C_0h	D_0h	C_0h	-0.185653	0.117224
ENSMUSG00000063445	Nmral1	1.90813	1.18051	0.274835	0.814117	0.692751	D_0h_vs_C_0h	D_0h	C_0h	0.280608	0.0720695
ENSMUSG00000019822	Smpd2	1.70274	1.01013	0.27486	0.814117	0.753314	D_0h_vs_C_0h	D_0h	C_0h	0.231148	0.00437831
ENSMUSG00000029017	Pmpcb	0.801168	0.603456	0.274921	0.814117	0.408856	D_0h_vs_C_0h	D_0h	C_0h	-0.0962762	-0.219354
ENSMUSG00000037362	Ccn3	0.512503	0.87381	0.274941	0.814117	-0.76976	D_0h_vs_C_0h	D_0h	C_0h	-0.290304	-0.0585831
ENSMUSG00000027180	Fbxo3	0.31328	0.598992	0.274943	0.814117	-0.935083	D_0h_vs_C_0h	D_0h	C_0h	-0.504067	-0.222579
ENSMUSG00000074480	Mex3a	0.331736	0.55207	0.275013	0.814117	-0.734814	D_0h_vs_C_0h	D_0h	C_0h	-0.479207	-0.258006
ENSMUSG00000053293	Pom121	0.470935	0.82687	0.275109	0.814117	-0.812131	D_0h_vs_C_0h	D_0h	C_0h	-0.327039	-0.082563
ENSMUSG00000019861	Gopc	0.360726	0.593523	0.275218	0.814117	-0.718399	D_0h_vs_C_0h	D_0h	C_0h	-0.442822	-0.226562
ENSMUSG00000010453	Kansl3	0.309807	0.469606	0.2753	0.814117	-0.600083	D_0h_vs_C_0h	D_0h	C_0h	-0.508909	-0.328266
ENSMUSG00000039770	Ypel5	1.41125	2.18124	0.275316	0.814117	-0.628176	D_0h_vs_C_0h	D_0h	C_0h	0.149604	0.338704
ENSMUSG00000039316	Rftn1	0.890013	0.630727	0.275359	0.814117	0.496812	D_0h_vs_C_0h	D_0h	C_0h	-0.0506035	-0.200159
ENSMUSG00000026035	Ppil3	1.41766	1.06377	0.275459	0.814117	0.414324	D_0h_vs_C_0h	D_0h	C_0h	0.151574	0.0268496
ENSMUSG00000001053	N4bp3	1.66788	1.18849	0.275509	0.814117	0.488891	D_0h_vs_C_0h	D_0h	C_0h	0.222166	0.0749949
ENSMUSG00000030126	Tmcc1	0.568304	0.799217	0.275554	0.814117	-0.491925	D_0h_vs_C_0h	D_0h	C_0h	-0.24542	-0.0973355
ENSMUSG00000048668	Rhno1	1.4739	2.12724	0.275568	0.814117	-0.529348	D_0h_vs_C_0h	D_0h	C_0h	0.168467	0.327817
ENSMUSG00000033326	Kdm4a	0.20992	0.308275	0.275628	0.814117	-0.554383	D_0h_vs_C_0h	D_0h	C_0h	-0.677947	-0.511061
ENSMUSG00000037349	Nudt22	1.66629	1.08862	0.275638	0.814117	0.614134	D_0h_vs_C_0h	D_0h	C_0h	0.221751	0.0368782
ENSMUSG00000003527	Ess2	0.659119	0.882956	0.275672	0.814117	-0.421803	D_0h_vs_C_0h	D_0h	C_0h	-0.181036	-0.0540611
ENSMUSG00000022698	Naa50	1.12728	2.70612	0.275693	0.814117	-1.26338	D_0h_vs_C_0h	D_0h	C_0h	0.0520318	0.432346
ENSMUSG00000042210	Abhd14a	1.43123	2.31296	0.275891	0.814117	-0.692488	D_0h_vs_C_0h	D_0h	C_0h	0.155709	0.364169
ENSMUSG00000021549	Rasa1	0.616281	1.22542	0.275906	0.814117	-0.991612	D_0h_vs_C_0h	D_0h	C_0h	-0.210221	0.0882837
ENSMUSG00000020458	Rtn4	1.10341	0.832153	0.276158	0.814117	0.407044	D_0h_vs_C_0h	D_0h	C_0h	0.0427354	-0.079797
ENSMUSG00000002413	Braf	1.10431	2.29956	0.276217	0.814117	-1.05821	D_0h_vs_C_0h	D_0h	C_0h	0.0430912	0.361645
ENSMUSG00000026260	Ndufa10	1.34177	0.96949	0.276506	0.814117	0.46884	D_0h_vs_C_0h	D_0h	C_0h	0.127678	-0.0134566
ENSMUSG00000042354	Gnl3	0.395728	0.663278	0.276832	0.814117	-0.745103	D_0h_vs_C_0h	D_0h	C_0h	-0.402603	-0.178304
ENSMUSG00000024614	Tmx3	0.852125	1.59861	0.276856	0.814117	-0.907678	D_0h_vs_C_0h	D_0h	C_0h	-0.0694965	0.203742
ENSMUSG00000029135	Fosl2	0.359026	0.421605	0.276907	0.814117	-0.231802	D_0h_vs_C_0h	D_0h	C_0h	-0.444874	-0.375094
ENSMUSG00000021065	Fut8	0.454183	0.762105	0.276914	0.814117	-0.746714	D_0h_vs_C_0h	D_0h	C_0h	-0.342769	-0.117985
ENSMUSG00000019996	Map7	0.366604	0.515779	0.277031	0.814117	-0.492531	D_0h_vs_C_0h	D_0h	C_0h	-0.435803	-0.287536
ENSMUSG00000033392	Clasp2	0.458861	0.669006	0.277058	0.814117	-0.543963	D_0h_vs_C_0h	D_0h	C_0h	-0.338319	-0.17457
ENSMUSG00000028630	Dyrk2	0.568363	0.923093	0.277089	0.814117	-0.699664	D_0h_vs_C_0h	D_0h	C_0h	-0.245374	-0.0347545
ENSMUSG00000040481	Bptf	0.260982	0.389461	0.277117	0.814117	-0.577526	D_0h_vs_C_0h	D_0h	C_0h	-0.583389	-0.409536
ENSMUSG00000038187	Btbd10	0.273576	0.522583	0.277224	0.814117	-0.933717	D_0h_vs_C_0h	D_0h	C_0h	-0.562922	-0.281845
ENSMUSG00000046230	Vps13a	0.287611	0.66723	0.277239	0.814117	-1.21407	D_0h_vs_C_0h	D_0h	C_0h	-0.541195	-0.175724
ENSMUSG00000028033	Kcnq5	0.591737	0.86471	0.277497	0.814117	-0.547261	D_0h_vs_C_0h	D_0h	C_0h	-0.227871	-0.0631293
ENSMUSG00000059939	9430015G10Rik	0.674139	0.973964	0.277589	0.814117	-0.530823	D_0h_vs_C_0h	D_0h	C_0h	-0.171251	-0.0114571
ENSMUSG00000000088	Cox5a	1.50375	1.86454	0.277869	0.814117	-0.310259	D_0h_vs_C_0h	D_0h	C_0h	0.177174	0.270571
ENSMUSG00000020513	Tubd1	1.3186	0.845794	0.277956	0.814117	0.64063	D_0h_vs_C_0h	D_0h	C_0h	0.120114	-0.0727352
ENSMUSG00000057554	Lgals8	0.536323	0.339419	0.278046	0.814117	0.660035	D_0h_vs_C_0h	D_0h	C_0h	-0.270573	-0.469264
ENSMUSG00000026466	Tor1aip1	0.534976	0.734334	0.278127	0.814117	-0.456963	D_0h_vs_C_0h	D_0h	C_0h	-0.271666	-0.134106
ENSMUSG00000041702	Btbd7	0.675246	1.23079	0.278184	0.814117	-0.866104	D_0h_vs_C_0h	D_0h	C_0h	-0.170538	0.0901853
ENSMUSG00000038608	Dock10	0.0936618	0.196293	0.278208	0.814117	-1.06748	D_0h_vs_C_0h	D_0h	C_0h	-1.02844	-0.707095
ENSMUSG00000036777	Anln	0.250492	0.37999	0.278225	0.814117	-0.601201	D_0h_vs_C_0h	D_0h	C_0h	-0.601207	-0.420227
ENSMUSG00000064030	Pym1	2.5172	1.51758	0.278268	0.814117	0.730048	D_0h_vs_C_0h	D_0h	C_0h	0.400917	0.181151
ENSMUSG00000032328	Tmem30a	0.9724	1.69173	0.278335	0.814117	-0.798874	D_0h_vs_C_0h	D_0h	C_0h	-0.0121551	0.22833
ENSMUSG00000029570	Lfng	1.44434	1.82914	0.27862	0.814117	-0.340756	D_0h_vs_C_0h	D_0h	C_0h	0.15967	0.262247
ENSMUSG00000024472	Dcp2	0.568379	1.07388	0.278718	0.814117	-0.917907	D_0h_vs_C_0h	D_0h	C_0h	-0.245362	0.0309553
ENSMUSG00000028901	Gmeb1	0.623109	1.00604	0.278974	0.814117	-0.691134	D_0h_vs_C_0h	D_0h	C_0h	-0.205436	0.00261637
ENSMUSG00000037725	Ckap2	0.234548	0.337948	0.279033	0.814117	-0.52692	D_0h_vs_C_0h	D_0h	C_0h	-0.629769	-0.47115
ENSMUSG00000020941	Map3k14	0.674173	0.968558	0.279122	0.814117	-0.522721	D_0h_vs_C_0h	D_0h	C_0h	-0.171229	-0.0138742
ENSMUSG00000070730	Rmdn3	0.61819	0.786043	0.27916	0.814117	-0.346558	D_0h_vs_C_0h	D_0h	C_0h	-0.208878	-0.104554
ENSMUSG00000040528	Milr1	1.58684	1.16066	0.279337	0.814117	0.451208	D_0h_vs_C_0h	D_0h	C_0h	0.200532	0.0647053
ENSMUSG00000028645	Slc2a1	1.75729	1.25418	0.279342	0.814117	0.486608	D_0h_vs_C_0h	D_0h	C_0h	0.244844	0.0983606
ENSMUSG00000050192	Eif5a2	0.572953	1.08532	0.279348	0.814117	-0.921627	D_0h_vs_C_0h	D_0h	C_0h	-0.241881	0.0355562
ENSMUSG00000022358	Fbxo32	0.920699	0.62187	0.27953	0.814117	0.566118	D_0h_vs_C_0h	D_0h	C_0h	-0.0358821	-0.206301
ENSMUSG00000005233	Spc25	1.38393	2.27864	0.279747	0.814117	-0.719401	D_0h_vs_C_0h	D_0h	C_0h	0.141114	0.357675
ENSMUSG00000113786	Gm49384	1.20381	0.829138	0.279751	0.814117	0.537923	D_0h_vs_C_0h	D_0h	C_0h	0.0805577	-0.0813732
ENSMUSG00000005982	Naa60	0.503553	0.835718	0.279948	0.814117	-0.730873	D_0h_vs_C_0h	D_0h	C_0h	-0.297955	-0.07794
ENSMUSG00000034617	Mtrr	0.431044	0.651526	0.280139	0.814117	-0.595987	D_0h_vs_C_0h	D_0h	C_0h	-0.365478	-0.186068
ENSMUSG00000058761	Rnf169	0.313027	0.403058	0.280324	0.814117	-0.364702	D_0h_vs_C_0h	D_0h	C_0h	-0.504418	-0.394632
ENSMUSG00000027864	Ptgfrn	0.756239	0.524418	0.28044	0.814117	0.528125	D_0h_vs_C_0h	D_0h	C_0h	-0.121341	-0.280323
ENSMUSG00000038179	Slamf7	0.422133	0.583412	0.280576	0.814117	-0.466815	D_0h_vs_C_0h	D_0h	C_0h	-0.37455	-0.234025
ENSMUSG00000049517	Rps23	1.71225	1.20452	0.280603	0.814117	0.507439	D_0h_vs_C_0h	D_0h	C_0h	0.233567	0.0808125
ENSMUSG00000014980	Tsen15	1.07434	1.54986	0.280614	0.814117	-0.52868	D_0h_vs_C_0h	D_0h	C_0h	0.031143	0.190292
ENSMUSG00000023132	Gzma	2.27588	1.80348	0.280658	0.814117	0.33564	D_0h_vs_C_0h	D_0h	C_0h	0.35715	0.256112
ENSMUSG00000042447	Mios	0.460067	0.7128	0.280703	0.814117	-0.631654	D_0h_vs_C_0h	D_0h	C_0h	-0.337179	-0.147033
ENSMUSG00000029034	Ints11	1.38392	1.05786	0.280719	0.814117	0.387604	D_0h_vs_C_0h	D_0h	C_0h	0.14111	0.0244291
ENSMUSG00000028412	Slc44a1	0.656632	1.00816	0.280761	0.814117	-0.618562	D_0h_vs_C_0h	D_0h	C_0h	-0.182678	0.00352752
ENSMUSG00000034254	Agpat1	1.00388	1.4631	0.280833	0.814117	-0.543438	D_0h_vs_C_0h	D_0h	C_0h	0.00168293	0.165274
ENSMUSG00000025903	Lypla1	1.23776	2.51089	0.280898	0.814117	-1.02047	D_0h_vs_C_0h	D_0h	C_0h	0.0926349	0.399828
ENSMUSG00000020516	Rps6kb1	1.00848	1.87883	0.280987	0.814117	-0.89765	D_0h_vs_C_0h	D_0h	C_0h	0.00366818	0.273888
ENSMUSG00000036686	Cc2d1a	0.414679	0.579781	0.281036	0.814117	-0.483511	D_0h_vs_C_0h	D_0h	C_0h	-0.382287	-0.236736
ENSMUSG00000052812	Atad2b	0.578062	1.21809	0.281125	0.814117	-1.07533	D_0h_vs_C_0h	D_0h	C_0h	-0.238025	0.085681
ENSMUSG00000029577	Ube3b	0.391717	0.562591	0.281174	0.814117	-0.522274	D_0h_vs_C_0h	D_0h	C_0h	-0.407028	-0.249807
ENSMUSG00000116275	Zc3h11a	0.852692	0.647205	0.281217	0.814117	0.3978	D_0h_vs_C_0h	D_0h	C_0h	-0.0692081	-0.188958
ENSMUSG00000042628	Zfyve1	0.777971	0.588023	0.281261	0.814117	0.403844	D_0h_vs_C_0h	D_0h	C_0h	-0.109037	-0.230606
ENSMUSG00000068921	Dap3	0.858923	0.659443	0.281339	0.814117	0.381282	D_0h_vs_C_0h	D_0h	C_0h	-0.0660455	-0.180823
ENSMUSG00000051235	Gen1	0.473462	0.849383	0.281364	0.814117	-0.843166	D_0h_vs_C_0h	D_0h	C_0h	-0.324715	-0.0708965
ENSMUSG00000075229	Ccdc58	1.40388	1.95665	0.28138	0.814117	-0.478963	D_0h_vs_C_0h	D_0h	C_0h	0.14733	0.291513
ENSMUSG00000053877	Srcap	0.491868	0.785413	0.281398	0.814117	-0.675181	D_0h_vs_C_0h	D_0h	C_0h	-0.308151	-0.104902
ENSMUSG00000022312	Eif3h	0.762272	0.620795	0.281439	0.814117	0.296189	D_0h_vs_C_0h	D_0h	C_0h	-0.11789	-0.207052
ENSMUSG00000037316	Bag4	0.577557	0.818112	0.281522	0.814117	-0.502334	D_0h_vs_C_0h	D_0h	C_0h	-0.238405	-0.0871875
ENSMUSG00000018372	Cep95	0.716744	0.37862	0.281625	0.814117	0.920708	D_0h_vs_C_0h	D_0h	C_0h	-0.144636	-0.421796
ENSMUSG00000009739	Pou6f1	0.693144	0.134828	0.281843	0.814117	2.36204	D_0h_vs_C_0h	D_0h	C_0h	-0.159177	-0.870221
ENSMUSG00000040213	Kyat3	0.660552	0.495406	0.281854	0.814117	0.41506	D_0h_vs_C_0h	D_0h	C_0h	-0.180093	-0.305039
ENSMUSG00000037795	N4bp2	0.583159	1.25682	0.281895	0.814117	-1.10782	D_0h_vs_C_0h	D_0h	C_0h	-0.234213	0.0992737
ENSMUSG00000038733	Wdr26	0.931798	1.7065	0.281917	0.814117	-0.872951	D_0h_vs_C_0h	D_0h	C_0h	-0.0306783	0.232106
ENSMUSG00000048865	Arhgap30	0.362705	0.283554	0.281929	0.814117	0.355176	D_0h_vs_C_0h	D_0h	C_0h	-0.440446	-0.547365
ENSMUSG00000022621	Rabl2	1.30602	2.03591	0.281998	0.814117	-0.64049	D_0h_vs_C_0h	D_0h	C_0h	0.115951	0.308758
ENSMUSG00000026427	Eif2d	1.35379	1.0347	0.282055	0.814117	0.387786	D_0h_vs_C_0h	D_0h	C_0h	0.13155	0.0148144
ENSMUSG00000055148	Klf2	1.65632	2.57262	0.282055	0.814117	-0.63526	D_0h_vs_C_0h	D_0h	C_0h	0.219143	0.410376
ENSMUSG00000055531	Cpsf6	0.864917	1.53009	0.28207	0.814117	-0.822981	D_0h_vs_C_0h	D_0h	C_0h	-0.0630256	0.184716
ENSMUSG00000028538	St3gal3	2.44285	1.52548	0.282145	0.814117	0.6793	D_0h_vs_C_0h	D_0h	C_0h	0.387897	0.183407
ENSMUSG00000055917	Zfp277	0.696084	0.341519	0.282202	0.814117	1.0273	D_0h_vs_C_0h	D_0h	C_0h	-0.157339	-0.466586
ENSMUSG00000022779	Top3b	0.573368	0.427517	0.28224	0.814117	0.42348	D_0h_vs_C_0h	D_0h	C_0h	-0.241567	-0.369047
ENSMUSG00000047407	Tgif1	0.339341	0.460687	0.282247	0.814117	-0.441049	D_0h_vs_C_0h	D_0h	C_0h	-0.469363	-0.336594
ENSMUSG00000026288	Inpp5d	0.0778372	0.114303	0.282494	0.814117	-0.554329	D_0h_vs_C_0h	D_0h	C_0h	-1.10881	-0.941943
ENSMUSG00000026385	Dbi	3.50055	2.45693	0.282538	0.814117	0.510722	D_0h_vs_C_0h	D_0h	C_0h	0.544136	0.390393
ENSMUSG00000021840	Mapk1ip1l	0.268197	0.347639	0.282543	0.814117	-0.374296	D_0h_vs_C_0h	D_0h	C_0h	-0.571546	-0.458871
ENSMUSG00000007613	Tgfbr1	0.685826	1.49912	0.282557	0.814117	-1.1282	D_0h_vs_C_0h	D_0h	C_0h	-0.163786	0.175837
ENSMUSG00000031907	Zfp90	0.710319	1.25912	0.28258	0.814117	-0.825877	D_0h_vs_C_0h	D_0h	C_0h	-0.148547	0.100067
ENSMUSG00000026200	Glb1l	0.407853	0.670558	0.282653	0.814117	-0.717313	D_0h_vs_C_0h	D_0h	C_0h	-0.389497	-0.173564
ENSMUSG00000022385	Gtse1	0.4026	0.561798	0.28273	0.814117	-0.480704	D_0h_vs_C_0h	D_0h	C_0h	-0.395126	-0.25042
ENSMUSG00000045349	Sh2d5	1.00782	0.171217	0.282868	0.814117	2.55734	D_0h_vs_C_0h	D_0h	C_0h	0.00338286	-0.766453
ENSMUSG00000020483	Dynll2	1.3713	1.9799	0.282904	0.814117	-0.529886	D_0h_vs_C_0h	D_0h	C_0h	0.137132	0.296644
ENSMUSG00000062397	Zfp706	0.845091	1.28812	0.283177	0.814117	-0.608092	D_0h_vs_C_0h	D_0h	C_0h	-0.0730963	0.109958
ENSMUSG00000026469	Xpr1	0.754058	1.20087	0.283178	0.814117	-0.671332	D_0h_vs_C_0h	D_0h	C_0h	-0.122595	0.0794961
ENSMUSG00000018378	Cuedc1	0.871528	1.12597	0.28321	0.814117	-0.369553	D_0h_vs_C_0h	D_0h	C_0h	-0.0597187	0.0515278
ENSMUSG00000043284	Tmem11	1.23995	1.67078	0.283228	0.814117	-0.430247	D_0h_vs_C_0h	D_0h	C_0h	0.0934025	0.22292
ENSMUSG00000076490	Trbc1	1.86022	1.48653	0.283253	0.814117	0.323524	D_0h_vs_C_0h	D_0h	C_0h	0.269565	0.172175
ENSMUSG00000025323	Sp4	0.496947	0.950403	0.283295	0.814117	-0.935446	D_0h_vs_C_0h	D_0h	C_0h	-0.30369	-0.0220922
ENSMUSG00000041836	Ptpre	0.385757	0.502666	0.283386	0.814117	-0.381908	D_0h_vs_C_0h	D_0h	C_0h	-0.413686	-0.29872
ENSMUSG00000060802	B2m	1.41131	1.74089	0.283506	0.814117	-0.302794	D_0h_vs_C_0h	D_0h	C_0h	0.149622	0.240772
ENSMUSG00000094796	BC147527	2.0477	1.32359	0.283579	0.814117	0.629549	D_0h_vs_C_0h	D_0h	C_0h	0.311265	0.121752
ENSMUSG00000027890	Gstm4	1.67483	1.1028	0.283616	0.814117	0.602838	D_0h_vs_C_0h	D_0h	C_0h	0.22397	0.0424975
ENSMUSG00000021067	Sav1	0.756376	1.00593	0.28371	0.814117	-0.411352	D_0h_vs_C_0h	D_0h	C_0h	-0.121262	0.00256672
ENSMUSG00000020818	Mfsd11	1.72206	1.17546	0.283808	0.814117	0.550913	D_0h_vs_C_0h	D_0h	C_0h	0.236049	0.0702075
ENSMUSG00000026833	Olfm1	0.62859	0.906387	0.283855	0.814117	-0.528008	D_0h_vs_C_0h	D_0h	C_0h	-0.201633	-0.0426864
ENSMUSG00000024383	Map3k2	0.553419	1.19842	0.283875	0.814117	-1.11469	D_0h_vs_C_0h	D_0h	C_0h	-0.256946	0.0786087
ENSMUSG00000059883	Irak4	0.573227	0.74791	0.283883	0.814117	-0.383759	D_0h_vs_C_0h	D_0h	C_0h	-0.241673	-0.12615
ENSMUSG00000006127	Inpp5k	0.812424	0.629671	0.284006	0.814117	0.367635	D_0h_vs_C_0h	D_0h	C_0h	-0.090217	-0.200886
ENSMUSG00000002578	Ikzf4	0.401194	0.56622	0.284019	0.814117	-0.497063	D_0h_vs_C_0h	D_0h	C_0h	-0.396646	-0.247015
ENSMUSG00000029701	Rbm28	0.294539	0.218293	0.284206	0.814117	0.432193	D_0h_vs_C_0h	D_0h	C_0h	-0.530857	-0.660959
ENSMUSG00000039987	Phtf2	0.655342	1.17697	0.284251	0.814117	-0.844761	D_0h_vs_C_0h	D_0h	C_0h	-0.183532	0.070766
ENSMUSG00000052485	Tmem171	2.1448	1.33569	0.284293	0.814117	0.68326	D_0h_vs_C_0h	D_0h	C_0h	0.331387	0.125705
ENSMUSG00000023827	Agpat4	1.02449	0.676618	0.284339	0.814117	0.598496	D_0h_vs_C_0h	D_0h	C_0h	0.0105084	-0.169657
ENSMUSG00000032386	Trip4	0.250807	0.335469	0.284403	0.814117	-0.4196	D_0h_vs_C_0h	D_0h	C_0h	-0.60066	-0.474348
ENSMUSG00000036398	Ppp1r11	2.88018	1.98367	0.284546	0.814117	0.537989	D_0h_vs_C_0h	D_0h	C_0h	0.45942	0.297469
ENSMUSG00000036555	Iqce	0.375026	0.613546	0.284626	0.814117	-0.710181	D_0h_vs_C_0h	D_0h	C_0h	-0.425939	-0.212153
ENSMUSG00000000131	Xpo6	0.369439	0.497259	0.284685	0.814117	-0.428662	D_0h_vs_C_0h	D_0h	C_0h	-0.432458	-0.303417
ENSMUSG00000046179	E2f8	0.766211	1.21045	0.284711	0.814117	-0.65973	D_0h_vs_C_0h	D_0h	C_0h	-0.115651	0.082947
ENSMUSG00000031889	D230025D16Rik	0.961468	0.68095	0.284971	0.814117	0.49769	D_0h_vs_C_0h	D_0h	C_0h	-0.0170651	-0.166885
ENSMUSG00000028467	Gba2	1.11556	0.772144	0.285146	0.814117	0.530824	D_0h_vs_C_0h	D_0h	C_0h	0.0474922	-0.112302
ENSMUSG00000096002	Vmn2r53	0.34102	0.66079	0.285156	0.814117	-0.954334	D_0h_vs_C_0h	D_0h	C_0h	-0.46722	-0.179937
ENSMUSG00000049470	Aff4	0.51144	0.973965	0.285241	0.814117	-0.929305	D_0h_vs_C_0h	D_0h	C_0h	-0.291205	-0.0114565
ENSMUSG00000056673	Kdm5d	0.588713	1.41973	0.285271	0.814117	-1.26999	D_0h_vs_C_0h	D_0h	C_0h	-0.230096	0.152207
ENSMUSG00000032431	Crtap	0.92137	1.35959	0.285363	0.814117	-0.56132	D_0h_vs_C_0h	D_0h	C_0h	-0.0355661	0.133408
ENSMUSG00000024831	Ighmbp2	0.436044	0.317019	0.285485	0.814117	0.459905	D_0h_vs_C_0h	D_0h	C_0h	-0.36047	-0.498915
ENSMUSG00000046404	Yod1	1.36051	2.57354	0.2855	0.814117	-0.919606	D_0h_vs_C_0h	D_0h	C_0h	0.133702	0.410531
ENSMUSG00000031901	Dus2	0.794668	0.553284	0.285695	0.814117	0.522331	D_0h_vs_C_0h	D_0h	C_0h	-0.0998144	-0.257052
ENSMUSG00000035247	Hectd1	0.211833	0.346725	0.285842	0.814117	-0.710863	D_0h_vs_C_0h	D_0h	C_0h	-0.674006	-0.460015
ENSMUSG00000040165	Cd209c	0.390171	0.616651	0.285853	0.814117	-0.660346	D_0h_vs_C_0h	D_0h	C_0h	-0.408745	-0.209961
ENSMUSG00000063317	Usp31	0.332419	0.580368	0.285858	0.814117	-0.803965	D_0h_vs_C_0h	D_0h	C_0h	-0.478314	-0.236296
ENSMUSG00000035365	Parpbp	0.595789	0.934065	0.286075	0.814117	-0.64872	D_0h_vs_C_0h	D_0h	C_0h	-0.224907	-0.029623
ENSMUSG00000027281	Slx4ip	0.213037	1.12376	0.286084	0.814117	-2.39915	D_0h_vs_C_0h	D_0h	C_0h	-0.671545	0.0506724
ENSMUSG00000075054	Yae1d1	0.628998	0.982174	0.2861	0.814117	-0.642922	D_0h_vs_C_0h	D_0h	C_0h	-0.20135	-0.00781169
ENSMUSG00000030884	Uqcrc2	0.858046	0.673123	0.286115	0.814117	0.350185	D_0h_vs_C_0h	D_0h	C_0h	-0.0664892	-0.171905
ENSMUSG00000005501	Usp40	0.761323	0.495611	0.286176	0.814117	0.6193	D_0h_vs_C_0h	D_0h	C_0h	-0.118431	-0.304859
ENSMUSG00000026748	Plxdc2	0.223049	0.320255	0.286474	0.814117	-0.521859	D_0h_vs_C_0h	D_0h	C_0h	-0.6516	-0.494505
ENSMUSG00000096145	Vkorc1	1.88668	2.89665	0.286589	0.814117	-0.618537	D_0h_vs_C_0h	D_0h	C_0h	0.275698	0.461896
ENSMUSG00000037405	Icam1	0.544638	0.76087	0.286786	0.814117	-0.482354	D_0h_vs_C_0h	D_0h	C_0h	-0.263892	-0.118689
ENSMUSG00000024042	Sik1	0.399173	0.591998	0.286831	0.814117	-0.568578	D_0h_vs_C_0h	D_0h	C_0h	-0.398839	-0.22768
ENSMUSG00000021660	Btf3	1.05413	0.835951	0.286905	0.814117	0.334568	D_0h_vs_C_0h	D_0h	C_0h	0.0228958	-0.0778193
ENSMUSG00000031227	Magee1	0.118481	0.171145	0.286917	0.814117	-0.530566	D_0h_vs_C_0h	D_0h	C_0h	-0.926353	-0.766636
ENSMUSG00000063047	Zfp780b	0.728224	1.24899	0.287029	0.814117	-0.778305	D_0h_vs_C_0h	D_0h	C_0h	-0.137735	0.0965581
ENSMUSG00000012076	Brms1l	0.522485	0.747531	0.287065	0.814117	-0.516743	D_0h_vs_C_0h	D_0h	C_0h	-0.281926	-0.126371
ENSMUSG00000032661	Oas3	0.276655	0.367044	0.287167	0.814117	-0.407866	D_0h_vs_C_0h	D_0h	C_0h	-0.558062	-0.435282
ENSMUSG00000021203	Otub2	1.4555	0.9393	0.287181	0.814117	0.631857	D_0h_vs_C_0h	D_0h	C_0h	0.163012	-0.0271955
ENSMUSG00000055865	Fam19a3	0.365964	0.490253	0.287427	0.814117	-0.421826	D_0h_vs_C_0h	D_0h	C_0h	-0.436562	-0.30958
ENSMUSG00000099974	Bcl2a1d	3.11287	2.21666	0.287601	0.814117	0.489855	D_0h_vs_C_0h	D_0h	C_0h	0.493161	0.3457
ENSMUSG00000030815	Phkg2	1.43618	1.97663	0.287651	0.814117	-0.460805	D_0h_vs_C_0h	D_0h	C_0h	0.15721	0.295926
ENSMUSG00000025645	Ccdc51	1.28802	0.940435	0.287698	0.814117	0.453759	D_0h_vs_C_0h	D_0h	C_0h	0.109924	-0.0266711
ENSMUSG00000028199	Cryz	0.88609	0.614855	0.287717	0.814117	0.527209	D_0h_vs_C_0h	D_0h	C_0h	-0.052522	-0.211228
ENSMUSG00000024151	Msh2	0.405548	0.280246	0.28778	0.814117	0.53318	D_0h_vs_C_0h	D_0h	C_0h	-0.391958	-0.552461
ENSMUSG00000024847	Aip	2.43552	1.41021	0.287852	0.814117	0.788321	D_0h_vs_C_0h	D_0h	C_0h	0.386592	0.149283
ENSMUSG00000028266	Lmo4	0.988705	1.49772	0.287924	0.814117	-0.599157	D_0h_vs_C_0h	D_0h	C_0h	-0.00493332	0.175431
ENSMUSG00000037266	Rsrp1	1.11425	0.702675	0.287992	0.814117	0.665148	D_0h_vs_C_0h	D_0h	C_0h	0.0469837	-0.153246
ENSMUSG00000041995	Zbed3	0.927563	1.56961	0.288015	0.814117	-0.758886	D_0h_vs_C_0h	D_0h	C_0h	-0.0326566	0.195791
ENSMUSG00000027395	Polr1b	0.192737	0.249436	0.288034	0.814117	-0.372036	D_0h_vs_C_0h	D_0h	C_0h	-0.715036	-0.603042
ENSMUSG00000038957	Edc3	0.480817	0.632401	0.288066	0.814117	-0.39535	D_0h_vs_C_0h	D_0h	C_0h	-0.31802	-0.199007
ENSMUSG00000026643	Nmt2	0.796562	1.31977	0.288107	0.814117	-0.72843	D_0h_vs_C_0h	D_0h	C_0h	-0.0987805	0.120499
ENSMUSG00000028691	Prdx1	1.50961	1.10718	0.288221	0.814117	0.44728	D_0h_vs_C_0h	D_0h	C_0h	0.178864	0.0442188
ENSMUSG00000027014	Cwc22	0.18484	0.32461	0.288397	0.814117	-0.812432	D_0h_vs_C_0h	D_0h	C_0h	-0.733205	-0.488639
ENSMUSG00000039704	Lmbrd2	0.821455	1.66608	0.288414	0.814117	-1.0202	D_0h_vs_C_0h	D_0h	C_0h	-0.085416	0.221696
ENSMUSG00000030231	Plekha5	0.567517	0.924423	0.288459	0.814117	-0.70389	D_0h_vs_C_0h	D_0h	C_0h	-0.246021	-0.0341291
ENSMUSG00000039382	Wdr45	1.00466	0.757547	0.288518	0.814117	0.407307	D_0h_vs_C_0h	D_0h	C_0h	0.00202125	-0.12059
ENSMUSG00000044627	Swi5	2.4425	1.96495	0.288558	0.814117	0.313865	D_0h_vs_C_0h	D_0h	C_0h	0.387834	0.293351
ENSMUSG00000022378	Fam49b	1.33657	2.10456	0.288624	0.814117	-0.654982	D_0h_vs_C_0h	D_0h	C_0h	0.125991	0.323161
ENSMUSG00000042705	Commd10	0.9881	1.25877	0.288633	0.814117	-0.34929	D_0h_vs_C_0h	D_0h	C_0h	-0.00519908	0.0999476
ENSMUSG00000032788	Pdxk	0.595231	0.841679	0.288657	0.814117	-0.499821	D_0h_vs_C_0h	D_0h	C_0h	-0.225315	-0.0748535
ENSMUSG00000032849	Abcc4	0.543356	0.0744395	0.288684	0.814117	2.86776	D_0h_vs_C_0h	D_0h	C_0h	-0.264915	-1.1282
ENSMUSG00000052151	Plpp2	1.71101	1.19651	0.288698	0.814117	0.516008	D_0h_vs_C_0h	D_0h	C_0h	0.233252	0.0779178
ENSMUSG00000058446	Znrf2	0.823008	1.31324	0.288743	0.814117	-0.674147	D_0h_vs_C_0h	D_0h	C_0h	-0.0845958	0.118343
ENSMUSG00000001891	Ugp2	0.655156	0.930939	0.288747	0.814117	-0.506848	D_0h_vs_C_0h	D_0h	C_0h	-0.183655	-0.031079
ENSMUSG00000038299	Wdr36	0.375928	0.290551	0.288755	0.814117	0.371661	D_0h_vs_C_0h	D_0h	C_0h	-0.424896	-0.536777
ENSMUSG00000027995	Tlr2	0.494868	0.660572	0.288929	0.814117	-0.416673	D_0h_vs_C_0h	D_0h	C_0h	-0.305511	-0.18008
ENSMUSG00000071653	1810009A15Rik	0.998501	1.40913	0.288931	0.814117	-0.496967	D_0h_vs_C_0h	D_0h	C_0h	-0.000651308	0.148951
ENSMUSG00000046532	Ar	0.254395	0.417417	0.28909	0.814117	-0.71442	D_0h_vs_C_0h	D_0h	C_0h	-0.594492	-0.37943
ENSMUSG00000025025	Mxi1	1.00757	1.36249	0.289104	0.814117	-0.435376	D_0h_vs_C_0h	D_0h	C_0h	0.00327317	0.134334
ENSMUSG00000001418	Glmp	1.99849	2.81485	0.289125	0.814117	-0.494151	D_0h_vs_C_0h	D_0h	C_0h	0.300702	0.449456
ENSMUSG00000087403	Kantr	1.58559	3.04804	0.289137	0.814117	-0.942859	D_0h_vs_C_0h	D_0h	C_0h	0.200191	0.48402
ENSMUSG00000007827	Ankrd26	0.704901	1.50469	0.289149	0.814117	-1.09397	D_0h_vs_C_0h	D_0h	C_0h	-0.151872	0.177446
ENSMUSG00000041769	Ppp2r2d	1.21551	0.871438	0.289196	0.814117	0.480097	D_0h_vs_C_0h	D_0h	C_0h	0.08476	-0.0597635
ENSMUSG00000047669	Msl3l2	0.929861	0.636888	0.289262	0.814117	0.545976	D_0h_vs_C_0h	D_0h	C_0h	-0.031582	-0.195937
ENSMUSG00000017400	Stac2	0.795799	1.24577	0.289276	0.814117	-0.646558	D_0h_vs_C_0h	D_0h	C_0h	-0.0991966	0.0954367
ENSMUSG00000042460	C1galt1	0.810853	1.39819	0.28942	0.814117	-0.786043	D_0h_vs_C_0h	D_0h	C_0h	-0.0910578	0.145565
ENSMUSG00000024079	Eif2ak2	0.311684	0.608859	0.289427	0.814117	-0.966027	D_0h_vs_C_0h	D_0h	C_0h	-0.506286	-0.215483
ENSMUSG00000023021	Cers5	0.831156	1.07271	0.289466	0.814117	-0.368074	D_0h_vs_C_0h	D_0h	C_0h	-0.0803174	0.0304839
ENSMUSG00000001157	Gmcl1	0.665435	0.883589	0.289467	0.814117	-0.409077	D_0h_vs_C_0h	D_0h	C_0h	-0.176894	-0.0537498
ENSMUSG00000022359	Wdyhv1	1.93134	1.55502	0.289502	0.814117	0.312666	D_0h_vs_C_0h	D_0h	C_0h	0.285858	0.191736
ENSMUSG00000037148	Arhgap10	0.922177	0.703763	0.289614	0.814117	0.389954	D_0h_vs_C_0h	D_0h	C_0h	-0.0351856	-0.152573
ENSMUSG00000007039	Ddah2	2.64026	1.81168	0.289636	0.814117	0.543349	D_0h_vs_C_0h	D_0h	C_0h	0.421647	0.258082
ENSMUSG00000015342	Xk	0.826049	1.57487	0.289778	0.814117	-0.93093	D_0h_vs_C_0h	D_0h	C_0h	-0.0829943	0.197243
ENSMUSG00000021952	Xpo4	0.33678	0.600935	0.289855	0.814117	-0.835403	D_0h_vs_C_0h	D_0h	C_0h	-0.472654	-0.221173
ENSMUSG00000024236	Svil	0.0584163	0.0825326	0.289971	0.814117	-0.498593	D_0h_vs_C_0h	D_0h	C_0h	-1.23347	-1.08337
ENSMUSG00000043015	Nemp2	1.06944	0.559706	0.289979	0.814117	0.934119	D_0h_vs_C_0h	D_0h	C_0h	0.0291576	-0.25204
ENSMUSG00000042487	Leo1	0.395054	0.295408	0.29035	0.814117	0.41934	D_0h_vs_C_0h	D_0h	C_0h	-0.403344	-0.529578
ENSMUSG00000031591	Asah1	0.469332	0.681367	0.29038	0.814117	-0.537822	D_0h_vs_C_0h	D_0h	C_0h	-0.328519	-0.166619
ENSMUSG00000037416	Dmxl1	0.456308	0.938912	0.290558	0.814117	-1.04098	D_0h_vs_C_0h	D_0h	C_0h	-0.340742	-0.0273752
ENSMUSG00000036817	Sun1	0.289367	0.395666	0.29084	0.814117	-0.451382	D_0h_vs_C_0h	D_0h	C_0h	-0.538551	-0.402671
ENSMUSG00000029699	Ssc4d	4.08691	2.73407	0.290881	0.814117	0.579957	D_0h_vs_C_0h	D_0h	C_0h	0.611395	0.43681
ENSMUSG00000038489	Polr2l	1.40897	2.22199	0.290893	0.814117	-0.657213	D_0h_vs_C_0h	D_0h	C_0h	0.148902	0.346743
ENSMUSG00000020077	Srgn	1.72367	2.52263	0.290893	0.814117	-0.549445	D_0h_vs_C_0h	D_0h	C_0h	0.236455	0.401854
ENSMUSG00000025544	Tm9sf2	0.376254	0.497489	0.290898	0.814117	-0.402956	D_0h_vs_C_0h	D_0h	C_0h	-0.424518	-0.303216
ENSMUSG00000028613	Lrp8	0.567623	1.01915	0.291216	0.814117	-0.844356	D_0h_vs_C_0h	D_0h	C_0h	-0.24594	0.00823677
ENSMUSG00000027430	Dtd1	1.66488	1.24424	0.291261	0.814117	0.42016	D_0h_vs_C_0h	D_0h	C_0h	0.221384	0.0949032
ENSMUSG00000024792	Zfpl1	1.22906	0.692106	0.291282	0.814117	0.828491	D_0h_vs_C_0h	D_0h	C_0h	0.0895731	-0.159828
ENSMUSG00000076757	Tcrg-C4	1.21237	1.85173	0.29142	0.814117	-0.611045	D_0h_vs_C_0h	D_0h	C_0h	0.0836359	0.267579
ENSMUSG00000039754	Alkbh4	1.33847	1.94222	0.291464	0.814117	-0.537119	D_0h_vs_C_0h	D_0h	C_0h	0.126609	0.288298
ENSMUSG00000022913	Psmg1	1.81384	1.2596	0.29156	0.814117	0.526082	D_0h_vs_C_0h	D_0h	C_0h	0.2586	0.100233
ENSMUSG00000042444	Mindy2	1.13357	2.2603	0.291565	0.814117	-0.995647	D_0h_vs_C_0h	D_0h	C_0h	0.0544466	0.354166
ENSMUSG00000049764	Zfp280b	0.403821	0.576016	0.291722	0.814117	-0.512393	D_0h_vs_C_0h	D_0h	C_0h	-0.393811	-0.239565
ENSMUSG00000029196	Tada2b	0.425034	0.600215	0.29173	0.814117	-0.497902	D_0h_vs_C_0h	D_0h	C_0h	-0.371576	-0.221693
ENSMUSG00000046441	Cmtr2	0.205021	0.297202	0.291763	0.814117	-0.53567	D_0h_vs_C_0h	D_0h	C_0h	-0.688201	-0.526949
ENSMUSG00000040274	Cdk6	0.726518	1.28697	0.29189	0.814117	-0.824911	D_0h_vs_C_0h	D_0h	C_0h	-0.138754	0.109569
ENSMUSG00000021514	Zfp369	0.215937	0.334466	0.292016	0.814117	-0.63125	D_0h_vs_C_0h	D_0h	C_0h	-0.665673	-0.475648
ENSMUSG00000027649	Ctnnbl1	0.830458	0.602805	0.292038	0.814117	0.462216	D_0h_vs_C_0h	D_0h	C_0h	-0.0806823	-0.219823
ENSMUSG00000021775	Nr1d2	0.688144	1.4037	0.292103	0.814117	-1.02845	D_0h_vs_C_0h	D_0h	C_0h	-0.162321	0.147273
ENSMUSG00000079641	Rpl39	1.84892	1.18192	0.292222	0.814117	0.645543	D_0h_vs_C_0h	D_0h	C_0h	0.266917	0.0725893
ENSMUSG00000024579	Pcyox1l	0.979675	1.42559	0.292506	0.814117	-0.541183	D_0h_vs_C_0h	D_0h	C_0h	-0.00891803	0.153994
ENSMUSG00000020385	Clk4	0.508528	0.949378	0.292587	0.814117	-0.900654	D_0h_vs_C_0h	D_0h	C_0h	-0.293685	-0.0225609
ENSMUSG00000030301	Ccdc91	0.749457	0.544304	0.29264	0.814117	0.461432	D_0h_vs_C_0h	D_0h	C_0h	-0.125253	-0.264158
ENSMUSG00000023031	Cela1	1.52227	2.34782	0.292688	0.814117	-0.625094	D_0h_vs_C_0h	D_0h	C_0h	0.182493	0.370665
ENSMUSG00000020241	Col6a2	0.233868	0.318307	0.292745	0.814117	-0.444726	D_0h_vs_C_0h	D_0h	C_0h	-0.63103	-0.497154
ENSMUSG00000031832	Taf1c	0.544087	0.78955	0.292756	0.814117	-0.537194	D_0h_vs_C_0h	D_0h	C_0h	-0.264332	-0.10262
ENSMUSG00000051319	Mtln	3.24253	2.36271	0.292842	0.814117	0.456674	D_0h_vs_C_0h	D_0h	C_0h	0.510884	0.373411
ENSMUSG00000037010	Apln	0.877138	1.36239	0.292884	0.814117	-0.635265	D_0h_vs_C_0h	D_0h	C_0h	-0.0569322	0.134302
ENSMUSG00000004070	Hmox2	1.2145	0.950354	0.293031	0.814117	0.353827	D_0h_vs_C_0h	D_0h	C_0h	0.084398	-0.0221144
ENSMUSG00000011960	Ccnt1	0.243168	0.372941	0.293141	0.814117	-0.616994	D_0h_vs_C_0h	D_0h	C_0h	-0.614093	-0.42836
ENSMUSG00000062203	Gspt1	1.40748	0.907039	0.293172	0.814117	0.633875	D_0h_vs_C_0h	D_0h	C_0h	0.148441	-0.0423739
ENSMUSG00000030315	Vgll4	0.49647	0.377464	0.293215	0.814117	0.395366	D_0h_vs_C_0h	D_0h	C_0h	-0.304107	-0.423124
ENSMUSG00000028243	Ubxn2b	1.04496	1.75047	0.293471	0.814117	-0.744294	D_0h_vs_C_0h	D_0h	C_0h	0.0190999	0.243155
ENSMUSG00000076498	Trbc2	2.25767	1.59832	0.293488	0.814117	0.498283	D_0h_vs_C_0h	D_0h	C_0h	0.353661	0.203663
ENSMUSG00000038014	Fam120a	0.516908	0.673485	0.29349	0.814117	-0.381738	D_0h_vs_C_0h	D_0h	C_0h	-0.286587	-0.171672
ENSMUSG00000002981	Clptm1	0.643017	0.902151	0.293547	0.814117	-0.488513	D_0h_vs_C_0h	D_0h	C_0h	-0.191778	-0.0447206
ENSMUSG00000020471	Pold2	1.24559	0.973557	0.293564	0.814117	0.355494	D_0h_vs_C_0h	D_0h	C_0h	0.0953757	-0.0116386
ENSMUSG00000030647	Ndufc2	2.0732	1.64016	0.29365	0.814117	0.33802	D_0h_vs_C_0h	D_0h	C_0h	0.316641	0.214887
ENSMUSG00000022048	Dpysl2	0.601281	0.883363	0.293809	0.814117	-0.554968	D_0h_vs_C_0h	D_0h	C_0h	-0.220923	-0.0538606
ENSMUSG00000022474	Pmm1	1.8322	1.2593	0.293887	0.814117	0.540952	D_0h_vs_C_0h	D_0h	C_0h	0.262973	0.10013
ENSMUSG00000058388	Phtf1	0.611831	0.74515	0.294067	0.814117	-0.284399	D_0h_vs_C_0h	D_0h	C_0h	-0.213369	-0.127756
ENSMUSG00000004266	Ptpn6	0.528702	0.377565	0.294145	0.814117	0.48573	D_0h_vs_C_0h	D_0h	C_0h	-0.276789	-0.423009
ENSMUSG00000106864	Gtf3c2	0.584353	0.797565	0.294355	0.814117	-0.448763	D_0h_vs_C_0h	D_0h	C_0h	-0.233325	-0.0982339
ENSMUSG00000037339	Fam53a	1.44943	1.86275	0.294578	0.814117	-0.361949	D_0h_vs_C_0h	D_0h	C_0h	0.161196	0.270153
ENSMUSG00000026005	Rpe	0.753533	1.53531	0.294755	0.814117	-1.02679	D_0h_vs_C_0h	D_0h	C_0h	-0.122898	0.186196
ENSMUSG00000028341	Nr4a3	0.0671877	0.257398	0.294766	0.814117	-1.93773	D_0h_vs_C_0h	D_0h	C_0h	-1.17271	-0.589394
ENSMUSG00000022124	Fbxl3	0.652951	1.29811	0.294899	0.814117	-0.991365	D_0h_vs_C_0h	D_0h	C_0h	-0.185119	0.113311
ENSMUSG00000013629	Cad	0.110742	0.16994	0.2949	0.814117	-0.617817	D_0h_vs_C_0h	D_0h	C_0h	-0.955686	-0.769705
ENSMUSG00000023009	Nckap5l	0.397741	0.635456	0.295047	0.814117	-0.675964	D_0h_vs_C_0h	D_0h	C_0h	-0.4004	-0.196915
ENSMUSG00000024446	Rpp21	1.94115	2.77392	0.295105	0.814117	-0.515011	D_0h_vs_C_0h	D_0h	C_0h	0.28806	0.443093
ENSMUSG00000069844	Sco1	0.616998	1.02151	0.295129	0.814117	-0.727364	D_0h_vs_C_0h	D_0h	C_0h	-0.209716	0.00924185
ENSMUSG00000048756	Foxo3	0.937726	0.715433	0.295151	0.814117	0.390349	D_0h_vs_C_0h	D_0h	C_0h	-0.0279242	-0.145431
ENSMUSG00000026878	Rab14	0.610415	0.810859	0.295233	0.814117	-0.409661	D_0h_vs_C_0h	D_0h	C_0h	-0.214375	-0.0910547
ENSMUSG00000031826	Usp10	0.358509	0.507958	0.295239	0.814117	-0.502698	D_0h_vs_C_0h	D_0h	C_0h	-0.4455	-0.294172
ENSMUSG00000021282	Eif5	0.985478	1.72093	0.295243	0.814117	-0.804292	D_0h_vs_C_0h	D_0h	C_0h	-0.0063529	0.235763
ENSMUSG00000009927	Rps25	1.44314	1.01577	0.295246	0.814117	0.506636	D_0h_vs_C_0h	D_0h	C_0h	0.159307	0.00679479
ENSMUSG00000078249	Hmga1b	0.617222	1.03861	0.29536	0.814117	-0.750791	D_0h_vs_C_0h	D_0h	C_0h	-0.209558	0.0164525
ENSMUSG00000028343	Erp44	0.565308	0.762206	0.29539	0.814117	-0.431143	D_0h_vs_C_0h	D_0h	C_0h	-0.247715	-0.117928
ENSMUSG00000030225	Dera	0.991233	0.759429	0.295782	0.814117	0.384309	D_0h_vs_C_0h	D_0h	C_0h	-0.00382427	-0.119513
ENSMUSG00000037826	Ppm1k	0.912889	1.74255	0.295807	0.814117	-0.932689	D_0h_vs_C_0h	D_0h	C_0h	-0.0395822	0.241185
ENSMUSG00000029625	Cpsf4	1.63341	1.22123	0.295866	0.814117	0.419551	D_0h_vs_C_0h	D_0h	C_0h	0.213096	0.0867985
ENSMUSG00000035401	Emsy	0.802746	1.29873	0.295894	0.814117	-0.694086	D_0h_vs_C_0h	D_0h	C_0h	-0.095422	0.113519
ENSMUSG00000028410	Dnaja1	0.315083	0.498887	0.29591	0.814117	-0.662981	D_0h_vs_C_0h	D_0h	C_0h	-0.501575	-0.301998
ENSMUSG00000031828	Klhl36	2.21032	1.62021	0.295968	0.814117	0.448074	D_0h_vs_C_0h	D_0h	C_0h	0.344454	0.209571
ENSMUSG00000039485	Tspyl4	0.301566	0.398154	0.296062	0.814117	-0.400854	D_0h_vs_C_0h	D_0h	C_0h	-0.520618	-0.399949
ENSMUSG00000022641	Bbx	0.939598	1.87808	0.296154	0.814117	-0.999142	D_0h_vs_C_0h	D_0h	C_0h	-0.0270578	0.273714
ENSMUSG00000070808	Bicra	0.778751	1.43045	0.296193	0.814117	-0.877239	D_0h_vs_C_0h	D_0h	C_0h	-0.108601	0.155474
ENSMUSG00000020715	Ern1	0.203268	0.284808	0.296276	0.814117	-0.486611	D_0h_vs_C_0h	D_0h	C_0h	-0.691932	-0.545448
ENSMUSG00000033102	Cdc14b	0.764276	1.30894	0.296284	0.814117	-0.776236	D_0h_vs_C_0h	D_0h	C_0h	-0.11675	0.116921
ENSMUSG00000045757	Zfp764	0.505096	0.71429	0.296284	0.814117	-0.499952	D_0h_vs_C_0h	D_0h	C_0h	-0.296626	-0.146126
ENSMUSG00000027602	Map1lc3a	2.5718	1.40004	0.296381	0.814117	0.877317	D_0h_vs_C_0h	D_0h	C_0h	0.410238	0.146139
ENSMUSG00000035898	Uba6	0.582539	1.22758	0.296475	0.814117	-1.07539	D_0h_vs_C_0h	D_0h	C_0h	-0.234675	0.0890506
ENSMUSG00000034586	Hid1	0.560782	0.769044	0.296489	0.814117	-0.455625	D_0h_vs_C_0h	D_0h	C_0h	-0.251206	-0.114049
ENSMUSG00000026750	Psmb7	1.4659	1.12376	0.296501	0.814117	0.383455	D_0h_vs_C_0h	D_0h	C_0h	0.166104	0.0506727
ENSMUSG00000051675	Trim32	0.216396	0.997202	0.296613	0.814117	-2.20421	D_0h_vs_C_0h	D_0h	C_0h	-0.66475	-0.0012167
ENSMUSG00000038607	Gng10	0.807265	0.631059	0.29662	0.814117	0.355266	D_0h_vs_C_0h	D_0h	C_0h	-0.092984	-0.19993
ENSMUSG00000090356	Teddm3	0.761158	0.368877	0.296724	0.814117	1.04506	D_0h_vs_C_0h	D_0h	C_0h	-0.118525	-0.433119
ENSMUSG00000075122	Cd80	0.454502	0.629128	0.296822	0.814117	-0.469066	D_0h_vs_C_0h	D_0h	C_0h	-0.342464	-0.201261
ENSMUSG00000008958	Vps72	1.46432	1.12349	0.296927	0.814117	0.382247	D_0h_vs_C_0h	D_0h	C_0h	0.165637	0.0505694
ENSMUSG00000061244	Exoc5	0.63076	1.0435	0.29701	0.814117	-0.726272	D_0h_vs_C_0h	D_0h	C_0h	-0.200136	0.018494
ENSMUSG00000036698	Ago2	0.288027	0.38682	0.297023	0.814117	-0.425459	D_0h_vs_C_0h	D_0h	C_0h	-0.540567	-0.412491
ENSMUSG00000032185	Carm1	0.574981	0.984337	0.297076	0.814117	-0.775638	D_0h_vs_C_0h	D_0h	C_0h	-0.240346	-0.00685606
ENSMUSG00000091803	Cox16	2.25987	1.64247	0.297097	0.814117	0.460373	D_0h_vs_C_0h	D_0h	C_0h	0.354083	0.215497
ENSMUSG00000024308	Tapbp	0.499197	0.707611	0.297249	0.814117	-0.503346	D_0h_vs_C_0h	D_0h	C_0h	-0.301728	-0.150206
ENSMUSG00000014599	Csf1	0.16382	0.709875	0.297289	0.814117	-2.11545	D_0h_vs_C_0h	D_0h	C_0h	-0.785632	-0.148818
ENSMUSG00000048481	Mypop	2.15756	1.22239	0.297516	0.814117	0.819697	D_0h_vs_C_0h	D_0h	C_0h	0.333963	0.0872095
ENSMUSG00000035245	Eogt	0.540319	0.402457	0.297524	0.814117	0.424977	D_0h_vs_C_0h	D_0h	C_0h	-0.26735	-0.395281
ENSMUSG00000028986	Klhl7	0.400218	0.663698	0.297548	0.814117	-0.729743	D_0h_vs_C_0h	D_0h	C_0h	-0.397704	-0.178029
ENSMUSG00000019841	Rev3l	0.223573	1.09027	0.297657	0.814117	-2.28587	D_0h_vs_C_0h	D_0h	C_0h	-0.650581	0.0375353
ENSMUSG00000064289	Tank	0.474393	2.04454	0.297664	0.814117	-2.10762	D_0h_vs_C_0h	D_0h	C_0h	-0.323862	0.310595
ENSMUSG00000052736	Klrc2	1.03602	1.90684	0.297712	0.814117	-0.880125	D_0h_vs_C_0h	D_0h	C_0h	0.0153694	0.280313
ENSMUSG00000024384	Iws1	0.393525	0.807545	0.29775	0.814117	-1.03709	D_0h_vs_C_0h	D_0h	C_0h	-0.405028	-0.092833
ENSMUSG00000046111	Cep295	0.250098	1.25228	0.297848	0.814117	-2.32399	D_0h_vs_C_0h	D_0h	C_0h	-0.60189	0.0977022
ENSMUSG00000037553	Zdhhc18	1.2292	1.59302	0.297936	0.814117	-0.37405	D_0h_vs_C_0h	D_0h	C_0h	0.0896215	0.202222
ENSMUSG00000052681	Rap1b	1.24893	1.82582	0.297952	0.814117	-0.547852	D_0h_vs_C_0h	D_0h	C_0h	0.0965382	0.261458
ENSMUSG00000023068	Nus1	0.70376	1.0258	0.297997	0.814117	-0.543592	D_0h_vs_C_0h	D_0h	C_0h	-0.152575	0.0110621
ENSMUSG00000006442	Srm	1.22763	1.74686	0.298069	0.814117	-0.508884	D_0h_vs_C_0h	D_0h	C_0h	0.0890692	0.242259
ENSMUSG00000028649	Macf1	0.540016	2.51329	0.298081	0.814117	-2.2185	D_0h_vs_C_0h	D_0h	C_0h	-0.267593	0.400242
ENSMUSG00000032560	Dnajc13	0.353762	0.524338	0.298115	0.814117	-0.567719	D_0h_vs_C_0h	D_0h	C_0h	-0.451289	-0.280388
ENSMUSG00000029414	Kntc1	0.119378	0.151402	0.298138	0.814117	-0.342842	D_0h_vs_C_0h	D_0h	C_0h	-0.923074	-0.819868
ENSMUSG00000032733	Snx33	0.74376	0.492703	0.298173	0.814117	0.59412	D_0h_vs_C_0h	D_0h	C_0h	-0.128567	-0.307415
ENSMUSG00000022610	Mapk12	4.9446	1.35923	0.298228	0.814117	1.86307	D_0h_vs_C_0h	D_0h	C_0h	0.694131	0.133293
ENSMUSG00000055065	Ddx17	0.418231	0.288146	0.29824	0.814117	0.537501	D_0h_vs_C_0h	D_0h	C_0h	-0.378584	-0.540388
ENSMUSG00000022636	Alcam	0.368218	0.246486	0.298241	0.814117	0.579052	D_0h_vs_C_0h	D_0h	C_0h	-0.433895	-0.608208
ENSMUSG00000026496	Parp1	0.3244	0.232471	0.298319	0.814117	0.480721	D_0h_vs_C_0h	D_0h	C_0h	-0.48892	-0.633631
ENSMUSG00000072620	Slfn2	1.45997	1.04253	0.298331	0.814117	0.485856	D_0h_vs_C_0h	D_0h	C_0h	0.164344	0.018087
ENSMUSG00000019947	Arid5b	0.433436	0.593753	0.298348	0.814117	-0.454044	D_0h_vs_C_0h	D_0h	C_0h	-0.363075	-0.226394
ENSMUSG00000026240	Cops7b	0.420456	0.664059	0.298389	0.814117	-0.659357	D_0h_vs_C_0h	D_0h	C_0h	-0.376279	-0.177793
ENSMUSG00000019943	Atp2b1	0.240149	0.394829	0.298403	0.814117	-0.717295	D_0h_vs_C_0h	D_0h	C_0h	-0.619518	-0.403591
ENSMUSG00000029836	Cbx3	0.807175	1.1291	0.298411	0.814117	-0.484226	D_0h_vs_C_0h	D_0h	C_0h	-0.0930323	0.0527341
ENSMUSG00000032952	Ap4b1	1.68815	0.290134	0.29851	0.814117	2.54065	D_0h_vs_C_0h	D_0h	C_0h	0.227411	-0.537401
ENSMUSG00000022339	Ebag9	0.771271	1.07981	0.298517	0.814117	-0.485472	D_0h_vs_C_0h	D_0h	C_0h	-0.112793	0.0333485
ENSMUSG00000029163	Emilin1	0.928336	0.702816	0.298561	0.814117	0.4015	D_0h_vs_C_0h	D_0h	C_0h	-0.032295	-0.153158
ENSMUSG00000048921	Zfp689	0.808797	1.20028	0.298577	0.814117	-0.569524	D_0h_vs_C_0h	D_0h	C_0h	-0.0921607	0.0792831
ENSMUSG00000029787	Avl9	0.507309	0.937312	0.298647	0.814117	-0.885666	D_0h_vs_C_0h	D_0h	C_0h	-0.294728	-0.0281156
ENSMUSG00000046822	Slc39a3	2.44963	1.56057	0.298795	0.814117	0.650495	D_0h_vs_C_0h	D_0h	C_0h	0.389101	0.193283
ENSMUSG00000040703	Cyp2s1	1.49199	1.00825	0.298904	0.814117	0.565381	D_0h_vs_C_0h	D_0h	C_0h	0.173766	0.00356899
ENSMUSG00000033306	Lpp	0.560121	1.15296	0.298997	0.814117	-1.04153	D_0h_vs_C_0h	D_0h	C_0h	-0.251718	0.0618143
ENSMUSG00000030541	Idh2	1.2198	0.794895	0.299077	0.814117	0.617811	D_0h_vs_C_0h	D_0h	C_0h	0.0862893	-0.0996903
ENSMUSG00000033538	Casp4	0.567517	0.936783	0.299079	0.814117	-0.723051	D_0h_vs_C_0h	D_0h	C_0h	-0.246021	-0.0283608
ENSMUSG00000026429	Ube2t	1.56338	1.20733	0.299092	0.814117	0.372839	D_0h_vs_C_0h	D_0h	C_0h	0.194063	0.0818278
ENSMUSG00000045822	Zswim3	0.554202	0.404965	0.299164	0.814117	0.452614	D_0h_vs_C_0h	D_0h	C_0h	-0.256332	-0.392582
ENSMUSG00000029729	Zkscan1	0.265128	1.30741	0.29938	0.814117	-2.30195	D_0h_vs_C_0h	D_0h	C_0h	-0.576545	0.116411
ENSMUSG00000028476	Reck	0.547284	0.791076	0.29943	0.814117	-0.531526	D_0h_vs_C_0h	D_0h	C_0h	-0.261787	-0.101782
ENSMUSG00000027009	Itga4	0.717912	1.40621	0.299433	0.814117	-0.969932	D_0h_vs_C_0h	D_0h	C_0h	-0.143929	0.14805
ENSMUSG00000026411	Tmem9	2.18023	3.17746	0.299462	0.814117	-0.543392	D_0h_vs_C_0h	D_0h	C_0h	0.338502	0.50208
ENSMUSG00000020628	Trappc12	0.495892	0.351882	0.29955	0.814117	0.494934	D_0h_vs_C_0h	D_0h	C_0h	-0.304613	-0.453603
ENSMUSG00000063108	Zfp26	1.2394	2.49955	0.299552	0.814117	-1.01202	D_0h_vs_C_0h	D_0h	C_0h	0.0932128	0.397862
ENSMUSG00000018377	Vezf1	0.553037	0.814689	0.299594	0.814117	-0.558874	D_0h_vs_C_0h	D_0h	C_0h	-0.257246	-0.0890084
ENSMUSG00000022434	Fam118a	1.00001	0.686676	0.299653	0.814117	0.542317	D_0h_vs_C_0h	D_0h	C_0h	5.54951e-06	-0.163248
ENSMUSG00000049300	Prmt6	0.713956	0.912203	0.299937	0.814117	-0.35352	D_0h_vs_C_0h	D_0h	C_0h	-0.146329	-0.0399085
ENSMUSG00000054612	Mgmt	2.08396	1.55191	0.299954	0.814117	0.425287	D_0h_vs_C_0h	D_0h	C_0h	0.31889	0.190866
ENSMUSG00000057531	Dtnbp1	1.60074	1.16679	0.300252	0.814117	0.4562	D_0h_vs_C_0h	D_0h	C_0h	0.204321	0.0669913
ENSMUSG00000043019	Edem3	0.585556	1.04311	0.300338	0.814117	-0.833017	D_0h_vs_C_0h	D_0h	C_0h	-0.232431	0.0183317
ENSMUSG00000018412	Kansl1	0.794069	0.569853	0.300448	0.814117	0.478676	D_0h_vs_C_0h	D_0h	C_0h	-0.100142	-0.244237
ENSMUSG00000032009	Sesn3	0.764088	1.34445	0.300466	0.814117	-0.815205	D_0h_vs_C_0h	D_0h	C_0h	-0.116857	0.128545
ENSMUSG00000074925	Ptar1	0.795413	1.75587	0.300546	0.814117	-1.14241	D_0h_vs_C_0h	D_0h	C_0h	-0.0994075	0.244491
ENSMUSG00000035234	Abraxas1	1.3948	5.54058	0.300564	0.814117	-1.98998	D_0h_vs_C_0h	D_0h	C_0h	0.144511	0.743555
ENSMUSG00000024511	Rab27b	0.882198	1.46085	0.300607	0.814117	-0.727633	D_0h_vs_C_0h	D_0h	C_0h	-0.054434	0.164606
ENSMUSG00000005610	Eif4g2	0.532884	0.748432	0.300902	0.814117	-0.49005	D_0h_vs_C_0h	D_0h	C_0h	-0.273368	-0.125848
ENSMUSG00000006050	Sra1	1.82694	1.367	0.300977	0.814117	0.418422	D_0h_vs_C_0h	D_0h	C_0h	0.261725	0.135768
ENSMUSG00000078945	Naip2	0.0342922	0.196114	0.300993	0.814117	-2.51574	D_0h_vs_C_0h	D_0h	C_0h	-1.4648	-0.707492
ENSMUSG00000032513	Gorasp1	0.85516	1.34698	0.301023	0.814117	-0.655465	D_0h_vs_C_0h	D_0h	C_0h	-0.0679525	0.129362
ENSMUSG00000000976	Heatr6	0.489748	0.638586	0.301076	0.814117	-0.38284	D_0h_vs_C_0h	D_0h	C_0h	-0.310027	-0.194781
ENSMUSG00000029401	Rilpl2	2.2654	1.76101	0.301184	0.814117	0.363364	D_0h_vs_C_0h	D_0h	C_0h	0.355144	0.245761
ENSMUSG00000054387	Mdm4	0.67495	1.32836	0.301246	0.814117	-0.976793	D_0h_vs_C_0h	D_0h	C_0h	-0.170728	0.123316
ENSMUSG00000038172	Ttc39b	0.420834	0.740766	0.301312	0.814117	-0.815765	D_0h_vs_C_0h	D_0h	C_0h	-0.375889	-0.130319
ENSMUSG00000042520	Ubap2l	0.0581908	0.332069	0.301416	0.814117	-2.51262	D_0h_vs_C_0h	D_0h	C_0h	-1.23515	-0.478771
ENSMUSG00000064267	Hvcn1	1.40144	0.969177	0.301434	0.814117	0.532076	D_0h_vs_C_0h	D_0h	C_0h	0.146574	-0.0135968
ENSMUSG00000028189	Ctbs	0.911283	1.24578	0.301509	0.814117	-0.451082	D_0h_vs_C_0h	D_0h	C_0h	-0.0403466	0.0954425
ENSMUSG00000002319	Ipo4	0.388824	0.581675	0.301694	0.814117	-0.581095	D_0h_vs_C_0h	D_0h	C_0h	-0.410247	-0.23532
ENSMUSG00000025192	Entpd7	0.637778	0.916985	0.301895	0.814117	-0.523843	D_0h_vs_C_0h	D_0h	C_0h	-0.19533	-0.0376376
ENSMUSG00000069893	9930111J21Rik1	0.483122	1.04927	0.301904	0.814117	-1.11893	D_0h_vs_C_0h	D_0h	C_0h	-0.315943	0.0208889
ENSMUSG00000042410	Agps	0.922163	1.64901	0.301956	0.814117	-0.838509	D_0h_vs_C_0h	D_0h	C_0h	-0.0351925	0.217224
ENSMUSG00000062248	Cks2	2.19915	2.95181	0.301983	0.814117	-0.42465	D_0h_vs_C_0h	D_0h	C_0h	0.342255	0.470088
ENSMUSG00000020074	Ccar1	0.0913878	0.250362	0.30221	0.814117	-1.45394	D_0h_vs_C_0h	D_0h	C_0h	-1.03911	-0.601431
ENSMUSG00000008690	Ncaph2	1.45253	1.11246	0.30234	0.814117	0.384814	D_0h_vs_C_0h	D_0h	C_0h	0.162125	0.0462843
ENSMUSG00000053754	Chd8	0.0489038	0.0896653	0.302439	0.814117	-0.874604	D_0h_vs_C_0h	D_0h	C_0h	-1.31066	-1.04738
ENSMUSG00000021069	Pygl	0.224285	0.174782	0.302451	0.814117	0.359777	D_0h_vs_C_0h	D_0h	C_0h	-0.649199	-0.757503
ENSMUSG00000018340	Anxa6	0.433953	0.304095	0.302592	0.814117	0.513017	D_0h_vs_C_0h	D_0h	C_0h	-0.362557	-0.516991
ENSMUSG00000079427	Mthfsl	1.80959	1.35152	0.302598	0.814117	0.421078	D_0h_vs_C_0h	D_0h	C_0h	0.257581	0.130824
ENSMUSG00000020167	Tcf3	1.23004	0.970709	0.302665	0.814117	0.341594	D_0h_vs_C_0h	D_0h	C_0h	0.089919	-0.0129111
ENSMUSG00000014195	Dnajc7	0.352124	0.28132	0.302674	0.814117	0.323873	D_0h_vs_C_0h	D_0h	C_0h	-0.453304	-0.5508
ENSMUSG00000027620	Rbm39	1.0532	1.90118	0.302753	0.814117	-0.852116	D_0h_vs_C_0h	D_0h	C_0h	0.0225111	0.279024
ENSMUSG00000020021	Fgd6	0.42779	0.614886	0.302905	0.814117	-0.523417	D_0h_vs_C_0h	D_0h	C_0h	-0.36877	-0.211206
ENSMUSG00000048661	Lemd3	0.276187	0.394641	0.302906	0.814117	-0.514896	D_0h_vs_C_0h	D_0h	C_0h	-0.558797	-0.403798
ENSMUSG00000028688	Toe1	0.71618	0.563978	0.302925	0.814117	0.344685	D_0h_vs_C_0h	D_0h	C_0h	-0.144978	-0.248738
ENSMUSG00000029464	Gpn3	0.970303	0.692542	0.303007	0.814117	0.486533	D_0h_vs_C_0h	D_0h	C_0h	-0.0130927	-0.159554
ENSMUSG00000031370	Zrsr2	0.88754	0.682988	0.303061	0.814117	0.377952	D_0h_vs_C_0h	D_0h	C_0h	-0.0518121	-0.165587
ENSMUSG00000028381	Ugcg	0.738374	1.0943	0.303081	0.814117	-0.567585	D_0h_vs_C_0h	D_0h	C_0h	-0.131723	0.0391368
ENSMUSG00000006527	Sfmbt1	0.709663	1.13832	0.303106	0.814117	-0.681701	D_0h_vs_C_0h	D_0h	C_0h	-0.148948	0.0562648
ENSMUSG00000020721	Helz	0.571361	0.849404	0.303161	0.814117	-0.572048	D_0h_vs_C_0h	D_0h	C_0h	-0.243089	-0.0708857
ENSMUSG00000025153	Fasn	0.0918121	0.14211	0.303265	0.814117	-0.630255	D_0h_vs_C_0h	D_0h	C_0h	-1.0371	-0.847375
ENSMUSG00000041417	Pik3r1	0.604121	0.890091	0.303417	0.814117	-0.559114	D_0h_vs_C_0h	D_0h	C_0h	-0.218876	-0.0505657
ENSMUSG00000044600	Smim7	0.974047	1.30328	0.303485	0.814117	-0.420089	D_0h_vs_C_0h	D_0h	C_0h	-0.01142	0.115039
ENSMUSG00000024413	Npc1	0.145064	0.230355	0.303554	0.814117	-0.667166	D_0h_vs_C_0h	D_0h	C_0h	-0.838439	-0.637602
ENSMUSG00000036672	Cenpt	0.904589	0.714476	0.30385	0.814117	0.340377	D_0h_vs_C_0h	D_0h	C_0h	-0.0435486	-0.146012
ENSMUSG00000027805	Pfn2	0.910745	1.28834	0.303889	0.814117	-0.500394	D_0h_vs_C_0h	D_0h	C_0h	-0.0406031	0.11003
ENSMUSG00000028345	Tex10	0.150514	0.205191	0.30396	0.814117	-0.447069	D_0h_vs_C_0h	D_0h	C_0h	-0.822422	-0.687841
ENSMUSG00000026526	Fh1	1.35237	0.906953	0.303971	0.814117	0.576393	D_0h_vs_C_0h	D_0h	C_0h	0.131096	-0.0424153
ENSMUSG00000006476	Nsmf	2.48129	1.63414	0.303997	0.814117	0.602555	D_0h_vs_C_0h	D_0h	C_0h	0.394677	0.21329
ENSMUSG00000023025	Larp4	0.429097	0.896464	0.304118	0.814117	-1.06294	D_0h_vs_C_0h	D_0h	C_0h	-0.367445	-0.0474674
ENSMUSG00000022022	Mtrf1	1.43451	0.960317	0.304129	0.814117	0.578973	D_0h_vs_C_0h	D_0h	C_0h	0.156703	-0.0175856
ENSMUSG00000016637	Ift27	1.99655	1.47194	0.304131	0.814117	0.439795	D_0h_vs_C_0h	D_0h	C_0h	0.300281	0.167889
ENSMUSG00000029869	Ephb6	0.925977	0.713858	0.304178	0.814117	0.375339	D_0h_vs_C_0h	D_0h	C_0h	-0.0333997	-0.146388
ENSMUSG00000022962	Gart	0.278031	0.216764	0.304213	0.814117	0.359121	D_0h_vs_C_0h	D_0h	C_0h	-0.555907	-0.664014
ENSMUSG00000045672	Col27a1	0.683664	0.43965	0.304254	0.814117	0.636933	D_0h_vs_C_0h	D_0h	C_0h	-0.165157	-0.356893
ENSMUSG00000061136	Prpf40a	0.34338	0.642704	0.304324	0.814117	-0.904351	D_0h_vs_C_0h	D_0h	C_0h	-0.464225	-0.191989
ENSMUSG00000027639	Samhd1	0.502878	0.686626	0.304394	0.814117	-0.449315	D_0h_vs_C_0h	D_0h	C_0h	-0.298537	-0.16328
ENSMUSG00000038538	Ubn2	0.955208	1.97792	0.304443	0.814117	-1.0501	D_0h_vs_C_0h	D_0h	C_0h	-0.0199022	0.296209
ENSMUSG00000057110	Cntrl	1.1359	1.74041	0.304445	0.814117	-0.61559	D_0h_vs_C_0h	D_0h	C_0h	0.0553419	0.240653
ENSMUSG00000046434	Hnrnpa1	0.220849	0.293749	0.304455	0.814117	-0.411523	D_0h_vs_C_0h	D_0h	C_0h	-0.655905	-0.532024
ENSMUSG00000042507	Elmsan1	0.528064	0.696708	0.304524	0.814117	-0.399842	D_0h_vs_C_0h	D_0h	C_0h	-0.277313	-0.156949
ENSMUSG00000031242	2610002M06Rik	0.860325	1.23444	0.304588	0.814117	-0.520903	D_0h_vs_C_0h	D_0h	C_0h	-0.0653373	0.09147
ENSMUSG00000031731	Ap1g1	0.377285	0.527599	0.30472	0.814117	-0.483786	D_0h_vs_C_0h	D_0h	C_0h	-0.42333	-0.277696
ENSMUSG00000025997	Ikzf2	1.14722	2.68614	0.304838	0.814117	-1.22739	D_0h_vs_C_0h	D_0h	C_0h	0.0596477	0.429129
ENSMUSG00000040396	Abhd13	0.609596	0.844381	0.304889	0.814117	-0.470042	D_0h_vs_C_0h	D_0h	C_0h	-0.214958	-0.0734615
ENSMUSG00000019877	Serinc1	0.490234	0.688531	0.304993	0.814117	-0.49005	D_0h_vs_C_0h	D_0h	C_0h	-0.309597	-0.162077
ENSMUSG00000027187	Cat	0.496126	0.387683	0.305086	0.814117	0.355831	D_0h_vs_C_0h	D_0h	C_0h	-0.304408	-0.411523
ENSMUSG00000043241	Upf2	0.289535	0.546926	0.305088	0.814117	-0.917607	D_0h_vs_C_0h	D_0h	C_0h	-0.538299	-0.262071
ENSMUSG00000042308	Setd1a	0.436112	0.652106	0.30518	0.814117	-0.580408	D_0h_vs_C_0h	D_0h	C_0h	-0.360402	-0.185682
ENSMUSG00000024063	Lbh	1.4876	1.19498	0.305207	0.814117	0.315994	D_0h_vs_C_0h	D_0h	C_0h	0.172486	0.0773619
ENSMUSG00000038024	Dennd4c	0.463664	0.761528	0.30522	0.814117	-0.715818	D_0h_vs_C_0h	D_0h	C_0h	-0.333797	-0.118314
ENSMUSG00000026914	Psmd14	0.565588	0.432252	0.305265	0.814117	0.387878	D_0h_vs_C_0h	D_0h	C_0h	-0.2475	-0.364263
ENSMUSG00000037722	Gnpnat1	1.47329	2.29663	0.305318	0.814117	-0.640478	D_0h_vs_C_0h	D_0h	C_0h	0.168289	0.361092
ENSMUSG00000055553	Kxd1	1.46006	1.13555	0.305326	0.814117	0.362644	D_0h_vs_C_0h	D_0h	C_0h	0.164372	0.0552053
ENSMUSG00000040648	Ppip5k2	0.802613	1.61689	0.30535	0.814117	-1.01044	D_0h_vs_C_0h	D_0h	C_0h	-0.0954938	0.208679
ENSMUSG00000060477	Irak2	0.581955	0.412654	0.305414	0.814117	0.495976	D_0h_vs_C_0h	D_0h	C_0h	-0.23511	-0.384414
ENSMUSG00000020697	Lig3	0.494783	0.316606	0.305418	0.814117	0.644107	D_0h_vs_C_0h	D_0h	C_0h	-0.305586	-0.499481
ENSMUSG00000068606	Gm4841	0.775375	1.5444	0.305444	0.814117	-0.994076	D_0h_vs_C_0h	D_0h	C_0h	-0.110488	0.188759
ENSMUSG00000066036	Ubr4	0.121006	0.186766	0.305474	0.814117	-0.626159	D_0h_vs_C_0h	D_0h	C_0h	-0.917195	-0.728702
ENSMUSG00000002496	Tsc2	0.27264	0.383668	0.305592	0.814117	-0.492862	D_0h_vs_C_0h	D_0h	C_0h	-0.564411	-0.416045
ENSMUSG00000025758	Plk4	0.788206	1.29266	0.30582	0.814117	-0.713698	D_0h_vs_C_0h	D_0h	C_0h	-0.10336	0.111484
ENSMUSG00000033016	Nfatc1	0.413282	0.616639	0.305831	0.814117	-0.577299	D_0h_vs_C_0h	D_0h	C_0h	-0.383753	-0.209969
ENSMUSG00000026158	Ogfrl1	0.485679	0.838016	0.305875	0.814117	-0.786974	D_0h_vs_C_0h	D_0h	C_0h	-0.313651	-0.0767478
ENSMUSG00000056763	Cspp1	0.481747	0.708693	0.305933	0.814117	-0.556883	D_0h_vs_C_0h	D_0h	C_0h	-0.317181	-0.149542
ENSMUSG00000001435	Col18a1	0.262463	0.486199	0.305977	0.814117	-0.889431	D_0h_vs_C_0h	D_0h	C_0h	-0.580932	-0.313186
ENSMUSG00000036097	Slf2	0.27667	0.473165	0.305999	0.814117	-0.774176	D_0h_vs_C_0h	D_0h	C_0h	-0.558038	-0.324988
ENSMUSG00000039050	Osbpl2	0.731752	0.565693	0.306068	0.814117	0.371334	D_0h_vs_C_0h	D_0h	C_0h	-0.135636	-0.247419
ENSMUSG00000020640	Itsn2	0.606294	1.20576	0.306152	0.814117	-0.991854	D_0h_vs_C_0h	D_0h	C_0h	-0.217317	0.0812608
ENSMUSG00000031902	Nfatc3	0.844965	1.15559	0.306177	0.814117	-0.451667	D_0h_vs_C_0h	D_0h	C_0h	-0.0731615	0.0628039
ENSMUSG00000035697	Arhgap45	1.2652	0.97168	0.306243	0.814117	0.380811	D_0h_vs_C_0h	D_0h	C_0h	0.102159	-0.0124769
ENSMUSG00000026958	Dpp7	0.994712	0.681703	0.306331	0.814117	0.545135	D_0h_vs_C_0h	D_0h	C_0h	-0.00230262	-0.166405
ENSMUSG00000034354	Mtmr3	0.106264	0.521741	0.306487	0.814117	-2.29568	D_0h_vs_C_0h	D_0h	C_0h	-0.973613	-0.282545
ENSMUSG00000013663	Pten	1.22893	2.12269	0.306581	0.814117	-0.788484	D_0h_vs_C_0h	D_0h	C_0h	0.0895288	0.326886
ENSMUSG00000039917	Rhbdd2	1.12243	1.50136	0.306618	0.814117	-0.419645	D_0h_vs_C_0h	D_0h	C_0h	0.0501582	0.176484
ENSMUSG00000036202	Rif1	0.295552	0.648202	0.306687	0.814117	-1.13303	D_0h_vs_C_0h	D_0h	C_0h	-0.529366	-0.18829
ENSMUSG00000021266	Wars	0.587218	0.446222	0.30671	0.814117	0.396135	D_0h_vs_C_0h	D_0h	C_0h	-0.231201	-0.350449
ENSMUSG00000078886	Gm2026	0.87848	5.1869	0.306896	0.814117	-2.56179	D_0h_vs_C_0h	D_0h	C_0h	-0.056268	0.714907
ENSMUSG00000028029	Aimp1	1.02564	0.786864	0.307059	0.814117	0.382338	D_0h_vs_C_0h	D_0h	C_0h	0.0109948	-0.1041
ENSMUSG00000056342	Usp34	0.689374	1.40618	0.307158	0.814117	-1.02843	D_0h_vs_C_0h	D_0h	C_0h	-0.161545	0.148042
ENSMUSG00000069495	Epc2	0.800458	1.4778	0.307261	0.814117	-0.884555	D_0h_vs_C_0h	D_0h	C_0h	-0.0966613	0.169616
ENSMUSG00000037295	Ldlrap1	2.57751	1.69334	0.307308	0.814117	0.606107	D_0h_vs_C_0h	D_0h	C_0h	0.411201	0.228744
ENSMUSG00000068917	Clk2	2.3588	1.44699	0.30737	0.814117	0.705002	D_0h_vs_C_0h	D_0h	C_0h	0.372691	0.160464
ENSMUSG00000057788	Ddx49	1.00013	0.776441	0.307448	0.814117	0.365238	D_0h_vs_C_0h	D_0h	C_0h	5.57938e-05	-0.109892
ENSMUSG00000071064	Zfp827	0.254357	0.357427	0.307663	0.814117	-0.490792	D_0h_vs_C_0h	D_0h	C_0h	-0.594556	-0.446813
ENSMUSG00000039615	Stub1	3.32064	2.33532	0.307679	0.814117	0.507842	D_0h_vs_C_0h	D_0h	C_0h	0.521222	0.368347
ENSMUSG00000040822	1700123O20Rik	1.77573	1.3238	0.30769	0.814117	0.423736	D_0h_vs_C_0h	D_0h	C_0h	0.249378	0.121821
ENSMUSG00000032418	Me1	0.6034	0.31109	0.30771	0.814117	0.955786	D_0h_vs_C_0h	D_0h	C_0h	-0.219394	-0.507115
ENSMUSG00000038351	Sgsm2	0.763658	0.549362	0.307737	0.814117	0.47517	D_0h_vs_C_0h	D_0h	C_0h	-0.117101	-0.260141
ENSMUSG00000032892	Rangrf	1.38899	1.06922	0.307865	0.814117	0.377487	D_0h_vs_C_0h	D_0h	C_0h	0.1427	0.0290655
ENSMUSG00000028932	Psmc2	0.82118	0.666772	0.307943	0.814117	0.300503	D_0h_vs_C_0h	D_0h	C_0h	-0.0855619	-0.176022
ENSMUSG00000046791	Riox1	0.647272	0.930473	0.307958	0.814117	-0.523593	D_0h_vs_C_0h	D_0h	C_0h	-0.188913	-0.031296
ENSMUSG00000026196	Bard1	0.347455	0.466003	0.307965	0.814117	-0.423514	D_0h_vs_C_0h	D_0h	C_0h	-0.459102	-0.331611
ENSMUSG00000008398	Elk3	0.626915	0.846871	0.307994	0.814117	-0.433872	D_0h_vs_C_0h	D_0h	C_0h	-0.202791	-0.0721829
ENSMUSG00000031861	Lpar2	1.10636	1.76196	0.308014	0.814117	-0.67136	D_0h_vs_C_0h	D_0h	C_0h	0.0438963	0.245996
ENSMUSG00000022412	Mief1	0.574044	0.740559	0.308162	0.814117	-0.367454	D_0h_vs_C_0h	D_0h	C_0h	-0.241055	-0.130441
ENSMUSG00000029684	Wasl	0.653906	0.887318	0.308208	0.814117	-0.440369	D_0h_vs_C_0h	D_0h	C_0h	-0.184485	-0.0519205
ENSMUSG00000030613	Ccdc90b	1.20409	1.86356	0.308336	0.814117	-0.630119	D_0h_vs_C_0h	D_0h	C_0h	0.0806586	0.270343
ENSMUSG00000026853	Crat	1.38692	0.930793	0.308344	0.814117	0.575355	D_0h_vs_C_0h	D_0h	C_0h	0.142053	-0.0311467
ENSMUSG00000047098	Rnf31	0.561696	0.791063	0.308402	0.814117	-0.494003	D_0h_vs_C_0h	D_0h	C_0h	-0.250499	-0.101789
ENSMUSG00000079065	BC005561	0.759238	1.26842	0.308418	0.814117	-0.740414	D_0h_vs_C_0h	D_0h	C_0h	-0.119622	0.103265
ENSMUSG00000044072	Eml6	0.309321	0.499692	0.308421	0.814117	-0.691937	D_0h_vs_C_0h	D_0h	C_0h	-0.509591	-0.301298
ENSMUSG00000106918	Mrpl33	2.94277	2.33044	0.308475	0.814117	0.336573	D_0h_vs_C_0h	D_0h	C_0h	0.468757	0.367438
ENSMUSG00000027630	Tbl1xr1	1.3668	2.36518	0.308507	0.814117	-0.791144	D_0h_vs_C_0h	D_0h	C_0h	0.135706	0.373864
ENSMUSG00000063362	Alg11	0.691309	1.05054	0.308537	0.814117	-0.603725	D_0h_vs_C_0h	D_0h	C_0h	-0.160328	0.0214116
ENSMUSG00000069237	Fam8a1	0.812162	1.31039	0.308559	0.814117	-0.690155	D_0h_vs_C_0h	D_0h	C_0h	-0.0903571	0.1174
ENSMUSG00000034329	Brip1	0.359057	0.555489	0.308569	0.814117	-0.629546	D_0h_vs_C_0h	D_0h	C_0h	-0.444837	-0.255325
ENSMUSG00000022217	Emc9	2.45552	1.73042	0.308622	0.814117	0.504909	D_0h_vs_C_0h	D_0h	C_0h	0.390144	0.238151
ENSMUSG00000021754	Map3k1	0.444776	0.604335	0.308662	0.814117	-0.442268	D_0h_vs_C_0h	D_0h	C_0h	-0.351858	-0.218722
ENSMUSG00000030921	Trim30a	0.388379	0.616343	0.308739	0.814117	-0.666266	D_0h_vs_C_0h	D_0h	C_0h	-0.410744	-0.210178
ENSMUSG00000037816	Fbxw17	0.780117	1.04077	0.308814	0.814117	-0.415894	D_0h_vs_C_0h	D_0h	C_0h	-0.10784	0.0173563
ENSMUSG00000024299	Adamts10	0.520992	0.108501	0.308827	0.814117	2.26356	D_0h_vs_C_0h	D_0h	C_0h	-0.283169	-0.964567
ENSMUSG00000032415	Ube2cbp	1.67918	1.12695	0.308965	0.814117	0.575335	D_0h_vs_C_0h	D_0h	C_0h	0.225098	0.0519048
ENSMUSG00000026239	Pde6d	1.50376	2.3293	0.309125	0.814117	-0.631326	D_0h_vs_C_0h	D_0h	C_0h	0.177178	0.367226
ENSMUSG00000024462	Gabbr1	0.384136	0.55394	0.309211	0.814117	-0.528113	D_0h_vs_C_0h	D_0h	C_0h	-0.415515	-0.256537
ENSMUSG00000020570	Sypl	0.533599	0.766379	0.309234	0.814117	-0.522301	D_0h_vs_C_0h	D_0h	C_0h	-0.272785	-0.115556
ENSMUSG00000022718	Dgcr8	0.414853	0.337455	0.309255	0.814117	0.297906	D_0h_vs_C_0h	D_0h	C_0h	-0.382106	-0.471785
ENSMUSG00000024095	Hnrnpll	0.483663	0.324062	0.30935	0.814117	0.577732	D_0h_vs_C_0h	D_0h	C_0h	-0.315457	-0.489372
ENSMUSG00000038301	Snx10	0.818803	1.39502	0.30938	0.814117	-0.768695	D_0h_vs_C_0h	D_0h	C_0h	-0.0868206	0.14458
ENSMUSG00000025287	Acot9	0.847165	0.691456	0.309455	0.814117	0.293004	D_0h_vs_C_0h	D_0h	C_0h	-0.0720322	-0.160235
ENSMUSG00000010406	Mrpl52	1.72505	2.147	0.309469	0.814117	-0.315682	D_0h_vs_C_0h	D_0h	C_0h	0.236802	0.331832
ENSMUSG00000020716	Nf1	0.473942	0.748463	0.309496	0.814117	-0.659221	D_0h_vs_C_0h	D_0h	C_0h	-0.324275	-0.12583
ENSMUSG00000021713	Ppwd1	0.833338	1.39215	0.309643	0.814117	-0.740341	D_0h_vs_C_0h	D_0h	C_0h	-0.0791786	0.143686
ENSMUSG00000022521	Crebbp	1.29968	1.79349	0.309747	0.814117	-0.464614	D_0h_vs_C_0h	D_0h	C_0h	0.113837	0.2537
ENSMUSG00000022961	Son	0.0233452	0.0145458	0.309754	0.814117	0.682523	D_0h_vs_C_0h	D_0h	C_0h	-1.6318	-1.83726
ENSMUSG00000051998	Lax1	0.761283	0.602232	0.30988	0.814117	0.338114	D_0h_vs_C_0h	D_0h	C_0h	-0.118454	-0.220236
ENSMUSG00000014905	Dnajb9	1.05947	1.51508	0.309961	0.814117	-0.516058	D_0h_vs_C_0h	D_0h	C_0h	0.0250874	0.180436
ENSMUSG00000016087	Fli1	0.63907	0.92992	0.309972	0.814117	-0.541133	D_0h_vs_C_0h	D_0h	C_0h	-0.194452	-0.0315546
ENSMUSG00000002010	Idh3g	1.13412	0.908323	0.309983	0.814117	0.3203	D_0h_vs_C_0h	D_0h	C_0h	0.0546605	-0.0417595
ENSMUSG00000098274	Rpl24	1.24408	0.977534	0.310009	0.814117	0.347858	D_0h_vs_C_0h	D_0h	C_0h	0.0948477	-0.00986791
ENSMUSG00000040714	Klc3	1.49589	2.0397	0.31001	0.814117	-0.447355	D_0h_vs_C_0h	D_0h	C_0h	0.1749	0.309567
ENSMUSG00000022453	Naga	1.03666	1.65133	0.31023	0.814117	-0.671687	D_0h_vs_C_0h	D_0h	C_0h	0.0156365	0.217834
ENSMUSG00000039304	Tnfsf10	0.499186	0.895671	0.310255	0.814117	-0.843392	D_0h_vs_C_0h	D_0h	C_0h	-0.301738	-0.0478515
ENSMUSG00000062210	Tnfaip8	1.0877	1.69172	0.310264	0.814117	-0.637214	D_0h_vs_C_0h	D_0h	C_0h	0.0365087	0.228329
ENSMUSG00000021965	Ska3	0.507152	0.691474	0.310425	0.814117	-0.447258	D_0h_vs_C_0h	D_0h	C_0h	-0.294862	-0.160224
ENSMUSG00000028232	Tmem68	0.702643	0.942232	0.3105	0.814117	-0.423291	D_0h_vs_C_0h	D_0h	C_0h	-0.153265	-0.0258421
ENSMUSG00000024290	Rock1	1.2981	2.54397	0.310721	0.814117	-0.970676	D_0h_vs_C_0h	D_0h	C_0h	0.113309	0.405512
ENSMUSG00000028068	Iqgap3	0.110378	0.150086	0.310788	0.814117	-0.443327	D_0h_vs_C_0h	D_0h	C_0h	-0.957116	-0.823661
ENSMUSG00000042042	Csgalnact2	0.83069	1.36301	0.310865	0.814117	-0.71441	D_0h_vs_C_0h	D_0h	C_0h	-0.0805611	0.134498
ENSMUSG00000063849	Ppcdc	0.793706	0.599937	0.310897	0.814117	0.403794	D_0h_vs_C_0h	D_0h	C_0h	-0.10034	-0.221894
ENSMUSG00000000420	Galnt1	0.90505	1.29127	0.310902	0.814117	-0.512722	D_0h_vs_C_0h	D_0h	C_0h	-0.0433274	0.111017
ENSMUSG00000032309	Fbxo22	0.668159	0.481479	0.310948	0.814117	0.472719	D_0h_vs_C_0h	D_0h	C_0h	-0.17512	-0.317423
ENSMUSG00000055633	Zfp580	1.47329	2.21554	0.310954	0.814117	-0.588617	D_0h_vs_C_0h	D_0h	C_0h	0.168289	0.34548
ENSMUSG00000074497	A430078G23Rik	1.00726	1.44245	0.311023	0.814117	-0.51808	D_0h_vs_C_0h	D_0h	C_0h	0.00314304	0.159101
ENSMUSG00000001383	Zmat2	1.01619	0.851769	0.311101	0.814117	0.254642	D_0h_vs_C_0h	D_0h	C_0h	0.00697657	-0.0696782
ENSMUSG00000040429	Mterf1a	0.697866	2.65854	0.311111	0.814117	-1.92961	D_0h_vs_C_0h	D_0h	C_0h	-0.156228	0.424644
ENSMUSG00000022856	Tmem41a	1.44603	2.18919	0.311118	0.814117	-0.598297	D_0h_vs_C_0h	D_0h	C_0h	0.160178	0.340284
ENSMUSG00000000159	Igsf5	1.48966	0.981274	0.31116	0.814117	0.602253	D_0h_vs_C_0h	D_0h	C_0h	0.173086	-0.00820967
ENSMUSG00000057286	St6galnac2	0.682108	1.03013	0.311315	0.814117	-0.59475	D_0h_vs_C_0h	D_0h	C_0h	-0.166147	0.012891
ENSMUSG00000037075	Rnf139	0.604365	0.855593	0.31154	0.814117	-0.501503	D_0h_vs_C_0h	D_0h	C_0h	-0.2187	-0.067733
ENSMUSG00000003546	Klc4	1.18204	0.911249	0.31157	0.814117	0.375363	D_0h_vs_C_0h	D_0h	C_0h	0.0726328	-0.0403628
ENSMUSG00000017724	Etv4	1.66984	0.934481	0.31168	0.814117	0.837472	D_0h_vs_C_0h	D_0h	C_0h	0.222675	-0.0294297
ENSMUSG00000001942	Siae	0.45599	0.600976	0.311697	0.814117	-0.398306	D_0h_vs_C_0h	D_0h	C_0h	-0.341045	-0.221143
ENSMUSG00000042333	Tnfrsf14	0.639704	0.834812	0.311703	0.814117	-0.384047	D_0h_vs_C_0h	D_0h	C_0h	-0.194021	-0.0784114
ENSMUSG00000026036	Nif3l1	0.722913	0.540902	0.311874	0.814117	0.418456	D_0h_vs_C_0h	D_0h	C_0h	-0.140914	-0.266882
ENSMUSG00000031467	Agpat5	0.893429	1.09775	0.311874	0.814117	-0.297122	D_0h_vs_C_0h	D_0h	C_0h	-0.0489399	0.0405027
ENSMUSG00000014418	Hps5	0.379263	0.264668	0.3119	0.814117	0.519016	D_0h_vs_C_0h	D_0h	C_0h	-0.42106	-0.577299
ENSMUSG00000034401	Spata6	0.654096	0.828104	0.312001	0.814117	-0.34031	D_0h_vs_C_0h	D_0h	C_0h	-0.184359	-0.0819152
ENSMUSG00000028793	Rnf19b	0.751038	0.938911	0.312005	0.814117	-0.322102	D_0h_vs_C_0h	D_0h	C_0h	-0.124338	-0.0273755
ENSMUSG00000051950	B3glct	0.694052	0.940469	0.312047	0.814117	-0.438337	D_0h_vs_C_0h	D_0h	C_0h	-0.158608	-0.0266554
ENSMUSG00000029104	Htt	0.185951	0.246793	0.312163	0.814117	-0.408383	D_0h_vs_C_0h	D_0h	C_0h	-0.730602	-0.607667
ENSMUSG00000020022	Ndufa12	2.21869	1.70899	0.312169	0.814117	0.376562	D_0h_vs_C_0h	D_0h	C_0h	0.346096	0.23274
ENSMUSG00000044201	Cdc25c	0.533297	0.433382	0.312328	0.814117	0.299298	D_0h_vs_C_0h	D_0h	C_0h	-0.273031	-0.363129
ENSMUSG00000004931	Apba3	1.04901	1.44634	0.312417	0.814117	-0.463379	D_0h_vs_C_0h	D_0h	C_0h	0.0207789	0.16027
ENSMUSG00000029840	Mtpn	0.716542	1.09171	0.312494	0.814117	-0.60747	D_0h_vs_C_0h	D_0h	C_0h	-0.144758	0.0381083
ENSMUSG00000022094	Slc39a14	0.256102	0.34911	0.312655	0.814117	-0.446963	D_0h_vs_C_0h	D_0h	C_0h	-0.591587	-0.457038
ENSMUSG00000020128	Vps54	0.386898	1.84983	0.312811	0.814117	-2.25736	D_0h_vs_C_0h	D_0h	C_0h	-0.412403	0.267131
ENSMUSG00000031357	Syap1	1.20967	1.95771	0.312863	0.814117	-0.694557	D_0h_vs_C_0h	D_0h	C_0h	0.0826658	0.291748
ENSMUSG00000059820	Nkapd1	0.516169	0.841557	0.312959	0.814117	-0.705216	D_0h_vs_C_0h	D_0h	C_0h	-0.287208	-0.0749165
ENSMUSG00000025545	Clybl	1.28004	1.92184	0.31298	0.814117	-0.586302	D_0h_vs_C_0h	D_0h	C_0h	0.107223	0.283717
ENSMUSG00000051650	B3gnt2	0.146793	0.284129	0.313043	0.814117	-0.95276	D_0h_vs_C_0h	D_0h	C_0h	-0.833294	-0.546484
ENSMUSG00000038822	Hace1	0.480057	0.748315	0.313071	0.814117	-0.640439	D_0h_vs_C_0h	D_0h	C_0h	-0.318707	-0.125916
ENSMUSG00000027642	Rpn2	0.946282	1.45673	0.313129	0.814117	-0.622388	D_0h_vs_C_0h	D_0h	C_0h	-0.0239793	0.163378
ENSMUSG00000052296	Ppp6r1	0.754629	0.566596	0.313233	0.814117	0.413448	D_0h_vs_C_0h	D_0h	C_0h	-0.122266	-0.246727
ENSMUSG00000020901	Pik3r5	0.667457	0.868704	0.313307	0.814117	-0.380188	D_0h_vs_C_0h	D_0h	C_0h	-0.175576	-0.0611284
ENSMUSG00000049410	Zfp683	0.313974	0.482421	0.313389	0.814117	-0.619646	D_0h_vs_C_0h	D_0h	C_0h	-0.503106	-0.316574
ENSMUSG00000030104	Edem1	0.649902	0.815083	0.313394	0.814117	-0.326726	D_0h_vs_C_0h	D_0h	C_0h	-0.187152	-0.0887979
ENSMUSG00000078570	1110065P20Rik	7.38766	1.99294	0.313448	0.814117	1.89022	D_0h_vs_C_0h	D_0h	C_0h	0.868507	0.299494
ENSMUSG00000053012	Krcc1	1.12929	1.85191	0.313491	0.814117	-0.713593	D_0h_vs_C_0h	D_0h	C_0h	0.0528069	0.26762
ENSMUSG00000041779	Tram2	0.443797	0.653623	0.313492	0.814117	-0.558561	D_0h_vs_C_0h	D_0h	C_0h	-0.352816	-0.184672
ENSMUSG00000020315	Sptbn1	0.0572143	0.0739008	0.313496	0.814117	-0.369216	D_0h_vs_C_0h	D_0h	C_0h	-1.2425	-1.13135
ENSMUSG00000066122	Olfr45	0.3714	0.586732	0.313497	0.814117	-0.659726	D_0h_vs_C_0h	D_0h	C_0h	-0.430158	-0.23156
ENSMUSG00000017747	Ghdc	0.873163	0.656674	0.313539	0.814117	0.411073	D_0h_vs_C_0h	D_0h	C_0h	-0.0589047	-0.18265
ENSMUSG00000011254	Thg1l	1.51607	1.09478	0.313545	0.814117	0.469704	D_0h_vs_C_0h	D_0h	C_0h	0.18072	0.0393249
ENSMUSG00000004319	Clcn3	0.690478	1.04512	0.313552	0.814117	-0.598004	D_0h_vs_C_0h	D_0h	C_0h	-0.16085	0.019167
ENSMUSG00000024082	Ndufaf7	0.726811	0.574105	0.313621	0.814117	0.340266	D_0h_vs_C_0h	D_0h	C_0h	-0.138578	-0.241008
ENSMUSG00000075284	Wipf1	1.646	2.18746	0.313624	0.814117	-0.410295	D_0h_vs_C_0h	D_0h	C_0h	0.216429	0.33994
ENSMUSG00000034263	Ints14	0.577417	0.456866	0.313737	0.814117	0.337841	D_0h_vs_C_0h	D_0h	C_0h	-0.23851	-0.340211
ENSMUSG00000032193	Ldlr	0.178633	0.271414	0.313764	0.814117	-0.603494	D_0h_vs_C_0h	D_0h	C_0h	-0.748038	-0.566369
ENSMUSG00000014426	Map3k4	0.636432	0.498487	0.313866	0.814117	0.352451	D_0h_vs_C_0h	D_0h	C_0h	-0.196248	-0.302346
ENSMUSG00000019590	Cyb561	1.36385	1.99428	0.313888	0.814117	-0.548185	D_0h_vs_C_0h	D_0h	C_0h	0.134766	0.299786
ENSMUSG00000022285	Ywhaz	0.920518	1.15841	0.313966	0.814117	-0.331629	D_0h_vs_C_0h	D_0h	C_0h	-0.0359676	0.0638628
ENSMUSG00000064220	Hist2h2aa1	3.40621	5.40985	0.313975	0.814117	-0.667422	D_0h_vs_C_0h	D_0h	C_0h	0.532271	0.733185
ENSMUSG00000016510	Mtif3	0.138567	0.614722	0.314041	0.814117	-2.14936	D_0h_vs_C_0h	D_0h	C_0h	-0.858342	-0.211321
ENSMUSG00000116048	2002-09-01	0.382939	0.594802	0.31405	0.814117	-0.635294	D_0h_vs_C_0h	D_0h	C_0h	-0.41687	-0.225627
ENSMUSG00000041949	Tango6	0.643082	0.48604	0.314111	0.814117	0.40393	D_0h_vs_C_0h	D_0h	C_0h	-0.191733	-0.313328
ENSMUSG00000027425	Kat14	0.341139	0.486798	0.314319	0.814117	-0.512965	D_0h_vs_C_0h	D_0h	C_0h	-0.467069	-0.312651
ENSMUSG00000032382	Snx1	0.768865	0.617928	0.314514	0.814117	0.315291	D_0h_vs_C_0h	D_0h	C_0h	-0.11415	-0.209062
ENSMUSG00000075254	Heg1	0.709529	1.05605	0.314519	0.814117	-0.573749	D_0h_vs_C_0h	D_0h	C_0h	-0.14903	0.0236856
ENSMUSG00000033502	Cdc14a	0.48146	0.817903	0.314567	0.814117	-0.764515	D_0h_vs_C_0h	D_0h	C_0h	-0.31744	-0.087298
ENSMUSG00000034154	Ino80	0.36995	0.500069	0.314661	0.814117	-0.434798	D_0h_vs_C_0h	D_0h	C_0h	-0.431857	-0.30097
ENSMUSG00000021738	Atxn7	0.551934	0.865811	0.314783	0.814117	-0.649554	D_0h_vs_C_0h	D_0h	C_0h	-0.258112	-0.0625771
ENSMUSG00000020986	Sec23a	0.359212	0.519985	0.314788	0.814117	-0.533636	D_0h_vs_C_0h	D_0h	C_0h	-0.444649	-0.284009
ENSMUSG00000040482	Dxo	0.540642	0.729494	0.314942	0.814117	-0.432224	D_0h_vs_C_0h	D_0h	C_0h	-0.267091	-0.136978
ENSMUSG00000032839	Trpc1	0.433976	0.684874	0.314974	0.814117	-0.658223	D_0h_vs_C_0h	D_0h	C_0h	-0.362534	-0.164389
ENSMUSG00000032475	Nck1	0.86416	1.29136	0.315047	0.814117	-0.579526	D_0h_vs_C_0h	D_0h	C_0h	-0.0634058	0.111049
ENSMUSG00000001995	Sipa1l2	0.438789	0.301725	0.315057	0.814117	0.540295	D_0h_vs_C_0h	D_0h	C_0h	-0.357744	-0.520389
ENSMUSG00000078651	Aoc2	0.514606	0.348491	0.315111	0.814117	0.562348	D_0h_vs_C_0h	D_0h	C_0h	-0.288525	-0.457809
ENSMUSG00000042660	Wdr55	1.35739	1.08928	0.315354	0.814117	0.317464	D_0h_vs_C_0h	D_0h	C_0h	0.132705	0.0371385
ENSMUSG00000020648	Dus4l	0.766193	1.04293	0.315422	0.814117	-0.444867	D_0h_vs_C_0h	D_0h	C_0h	-0.115662	0.0182566
ENSMUSG00000031221	Igbp1	0.685601	0.532812	0.315455	0.814117	0.363744	D_0h_vs_C_0h	D_0h	C_0h	-0.163928	-0.273426
ENSMUSG00000026117	Zap70	1.01165	0.763776	0.315536	0.814117	0.40549	D_0h_vs_C_0h	D_0h	C_0h	0.00503069	-0.117034
ENSMUSG00000068114	Ccdc134	1.67023	1.24323	0.315605	0.814117	0.425953	D_0h_vs_C_0h	D_0h	C_0h	0.222777	0.094552
ENSMUSG00000002103	Acp2	0.326488	0.468834	0.315621	0.814117	-0.52205	D_0h_vs_C_0h	D_0h	C_0h	-0.486133	-0.328981
ENSMUSG00000070923	Klhl9	0.62926	1.05911	0.315643	0.814117	-0.751127	D_0h_vs_C_0h	D_0h	C_0h	-0.20117	0.024942
ENSMUSG00000022451	Twf1	0.60357	0.882156	0.315721	0.814117	-0.547513	D_0h_vs_C_0h	D_0h	C_0h	-0.219272	-0.0544545
ENSMUSG00000027122	Arl14ep	0.806574	1.35293	0.315865	0.814117	-0.746205	D_0h_vs_C_0h	D_0h	C_0h	-0.0933556	0.131274
ENSMUSG00000039086	Ss18l1	0.396454	0.525074	0.315998	0.814117	-0.405367	D_0h_vs_C_0h	D_0h	C_0h	-0.401807	-0.27978
ENSMUSG00000022667	Cd200r1	0.94054	1.41084	0.316012	0.814117	-0.584996	D_0h_vs_C_0h	D_0h	C_0h	-0.0266228	0.149478
ENSMUSG00000062867	Impdh2	0.906297	0.714327	0.316026	0.814117	0.3434	D_0h_vs_C_0h	D_0h	C_0h	-0.0427296	-0.146103
ENSMUSG00000050088	1600012H06Rik	0.960016	1.41058	0.316027	0.814117	-0.555161	D_0h_vs_C_0h	D_0h	C_0h	-0.0177217	0.149399
ENSMUSG00000016552	Foxred2	0.112559	0.167426	0.316035	0.814117	-0.572838	D_0h_vs_C_0h	D_0h	C_0h	-0.948619	-0.776177
ENSMUSG00000003809	Gcdh	1.08805	0.85568	0.316076	0.814117	0.346597	D_0h_vs_C_0h	D_0h	C_0h	0.0366471	-0.0676888
ENSMUSG00000014313	Cox6c	4.02332	2.84523	0.316125	0.814117	0.49984	D_0h_vs_C_0h	D_0h	C_0h	0.604584	0.454117
ENSMUSG00000040097	Flywch1	1.53214	1.11454	0.316191	0.814117	0.4591	D_0h_vs_C_0h	D_0h	C_0h	0.185299	0.047096
ENSMUSG00000063406	Tmed5	1.19091	2.21227	0.31623	0.814117	-0.893462	D_0h_vs_C_0h	D_0h	C_0h	0.0758799	0.344839
ENSMUSG00000024970	Spindoc	2.24501	1.32513	0.316351	0.814117	0.760582	D_0h_vs_C_0h	D_0h	C_0h	0.351218	0.12226
ENSMUSG00000010517	Faf1	0.655959	0.525498	0.3164	0.814117	0.31992	D_0h_vs_C_0h	D_0h	C_0h	-0.183124	-0.279429
ENSMUSG00000048807	Slc35e4	1.22106	0.851827	0.316533	0.814117	0.519497	D_0h_vs_C_0h	D_0h	C_0h	0.0867353	-0.0696488
ENSMUSG00000022787	Wdr53	1.00276	0.71404	0.316665	0.814117	0.489897	D_0h_vs_C_0h	D_0h	C_0h	0.0011963	-0.146277
ENSMUSG00000028099	Polr3c	0.656666	0.815145	0.316921	0.814117	-0.311897	D_0h_vs_C_0h	D_0h	C_0h	-0.182655	-0.088765
ENSMUSG00000040877	Wdr25	0.486478	0.722382	0.316961	0.814117	-0.570386	D_0h_vs_C_0h	D_0h	C_0h	-0.312936	-0.141233
ENSMUSG00000024795	Kif20b	0.243523	0.753695	0.316964	0.814117	-1.62992	D_0h_vs_C_0h	D_0h	C_0h	-0.61346	-0.122805
ENSMUSG00000040990	Sh3kbp1	0.246221	0.313501	0.316988	0.814117	-0.348515	D_0h_vs_C_0h	D_0h	C_0h	-0.608674	-0.503761
ENSMUSG00000021820	Camk2g	0.946847	0.696571	0.317005	0.814117	0.44286	D_0h_vs_C_0h	D_0h	C_0h	-0.0237204	-0.157034
ENSMUSG00000095574	Trbv12-1	1.13137	0.876339	0.317035	0.814117	0.368512	D_0h_vs_C_0h	D_0h	C_0h	0.0536056	-0.0573277
ENSMUSG00000090015	Gm15446	1.2136	2.30364	0.317037	0.814117	-0.924614	D_0h_vs_C_0h	D_0h	C_0h	0.0840772	0.362414
ENSMUSG00000042851	Zc3h6	0.762291	1.35326	0.317255	0.814117	-0.828024	D_0h_vs_C_0h	D_0h	C_0h	-0.117879	0.131381
ENSMUSG00000078619	Smarcd2	2.7901	1.74154	0.317438	0.814117	0.679954	D_0h_vs_C_0h	D_0h	C_0h	0.44562	0.240933
ENSMUSG00000032526	Ss18l2	2.33163	3.21009	0.317463	0.814117	-0.461279	D_0h_vs_C_0h	D_0h	C_0h	0.367659	0.506518
ENSMUSG00000036291	Ap5m1	0.838539	1.41333	0.31752	0.814117	-0.753149	D_0h_vs_C_0h	D_0h	C_0h	-0.0764767	0.150244
ENSMUSG00000058546	Rpl23a	1.51179	1.02318	0.317665	0.814117	0.563203	D_0h_vs_C_0h	D_0h	C_0h	0.179493	0.00995144
ENSMUSG00000024206	Rfx2	1.01086	1.36335	0.317701	0.814117	-0.431567	D_0h_vs_C_0h	D_0h	C_0h	0.00469307	0.134608
ENSMUSG00000028459	Cd72	4.54919	1.27999	0.317738	0.814117	1.82948	D_0h_vs_C_0h	D_0h	C_0h	0.657934	0.107206
ENSMUSG00000041438	Utp4	0.24468	0.316407	0.317934	0.814117	-0.370885	D_0h_vs_C_0h	D_0h	C_0h	-0.611401	-0.499753
ENSMUSG00000046658	Zfp316	0.962891	1.51197	0.317938	0.814117	-0.650986	D_0h_vs_C_0h	D_0h	C_0h	-0.016423	0.179543
ENSMUSG00000040339	Fam102b	0.595679	1.0618	0.318213	0.814117	-0.833905	D_0h_vs_C_0h	D_0h	C_0h	-0.224988	0.0260425
ENSMUSG00000044617	Zbtb39	0.385349	0.496343	0.318219	0.814117	-0.365172	D_0h_vs_C_0h	D_0h	C_0h	-0.414146	-0.304218
ENSMUSG00000037940	Inpp4b	0.929312	1.82126	0.318232	0.814117	-0.970704	D_0h_vs_C_0h	D_0h	C_0h	-0.0318382	0.260373
ENSMUSG00000021891	Mettl6	0.9888	0.706631	0.318343	0.814117	0.484721	D_0h_vs_C_0h	D_0h	C_0h	-0.00489146	-0.150807
ENSMUSG00000011837	Snapc2	1.59937	1.25369	0.318381	0.814117	0.351323	D_0h_vs_C_0h	D_0h	C_0h	0.203948	0.0981892
ENSMUSG00000019756	Prl8a1	3.26457	2.00238	0.318416	0.814117	0.705179	D_0h_vs_C_0h	D_0h	C_0h	0.513827	0.301547
ENSMUSG00000090698	Apold1	1.14569	0.771701	0.31844	0.814117	0.570108	D_0h_vs_C_0h	D_0h	C_0h	0.0590687	-0.112551
ENSMUSG00000044982	Sft2d3	0.828523	1.13454	0.318442	0.814117	-0.453494	D_0h_vs_C_0h	D_0h	C_0h	-0.0816953	0.0548201
ENSMUSG00000035992	Fnip1	0.567968	1.06858	0.318599	0.814117	-0.911806	D_0h_vs_C_0h	D_0h	C_0h	-0.245676	0.0288051
ENSMUSG00000045409	Trim39	0.729026	2.84544	0.318639	0.814117	-1.96461	D_0h_vs_C_0h	D_0h	C_0h	-0.137257	0.45415
ENSMUSG00000056019	Zfp709	0.991404	1.86877	0.318685	0.814117	-0.914544	D_0h_vs_C_0h	D_0h	C_0h	-0.00374927	0.271556
ENSMUSG00000036676	Tmtc3	0.819139	1.49848	0.318726	0.814117	-0.871321	D_0h_vs_C_0h	D_0h	C_0h	-0.0866426	0.175651
ENSMUSG00000028879	Stx12	0.728205	0.959999	0.318994	0.814117	-0.398688	D_0h_vs_C_0h	D_0h	C_0h	-0.137746	-0.0177291
ENSMUSG00000022019	Tdrd3	0.351201	0.479663	0.319018	0.814117	-0.449726	D_0h_vs_C_0h	D_0h	C_0h	-0.454444	-0.319063
ENSMUSG00000011267	Zfp296	0.841506	1.13524	0.319034	0.814117	-0.43195	D_0h_vs_C_0h	D_0h	C_0h	-0.0749427	0.055087
ENSMUSG00000041625	Ggact	1.18962	1.56435	0.319066	0.814117	-0.395069	D_0h_vs_C_0h	D_0h	C_0h	0.0754075	0.194335
ENSMUSG00000020922	Lsm12	0.955266	1.18859	0.319174	0.814117	-0.315279	D_0h_vs_C_0h	D_0h	C_0h	-0.0198756	0.0750328
ENSMUSG00000029328	Hnrnpdl	0.465442	0.614226	0.319213	0.814117	-0.400167	D_0h_vs_C_0h	D_0h	C_0h	-0.332135	-0.211672
ENSMUSG00000020623	Map2k6	0.986015	0.697527	0.319247	0.814117	0.49936	D_0h_vs_C_0h	D_0h	C_0h	-0.00611664	-0.156439
ENSMUSG00000036565	Ttyh3	1.05098	1.54037	0.319384	0.814117	-0.551533	D_0h_vs_C_0h	D_0h	C_0h	0.0215959	0.187624
ENSMUSG00000025078	Nhlrc2	0.517357	0.401532	0.319408	0.814117	0.365646	D_0h_vs_C_0h	D_0h	C_0h	-0.286209	-0.39628
ENSMUSG00000090935	Synj2bp	0.819641	1.40678	0.319417	0.814117	-0.779337	D_0h_vs_C_0h	D_0h	C_0h	-0.0863765	0.148227
ENSMUSG00000024091	Vapa	0.923271	1.21848	0.319428	0.814117	-0.400254	D_0h_vs_C_0h	D_0h	C_0h	-0.0346708	0.0858176
ENSMUSG00000039427	Alg1	0.744404	0.959654	0.319436	0.814117	-0.366429	D_0h_vs_C_0h	D_0h	C_0h	-0.128191	-0.0178852
ENSMUSG00000037570	Mcrs1	1.81155	1.30724	0.319522	0.814117	0.470708	D_0h_vs_C_0h	D_0h	C_0h	0.258051	0.116354
ENSMUSG00000028552	Eps15	0.88265	1.46186	0.319569	0.814117	-0.727888	D_0h_vs_C_0h	D_0h	C_0h	-0.0542112	0.164905
ENSMUSG00000025199	Chuk	0.450353	0.664238	0.319579	0.814117	-0.560643	D_0h_vs_C_0h	D_0h	C_0h	-0.346447	-0.177676
ENSMUSG00000036435	Exoc1	0.223754	0.357977	0.319622	0.814117	-0.677955	D_0h_vs_C_0h	D_0h	C_0h	-0.65023	-0.446145
ENSMUSG00000031774	Fam192a	1.29845	0.934499	0.319633	0.814117	0.474531	D_0h_vs_C_0h	D_0h	C_0h	0.113427	-0.0294213
ENSMUSG00000031383	Dusp9	1.52932	1.11444	0.319697	0.814117	0.456579	D_0h_vs_C_0h	D_0h	C_0h	0.1845	0.0470557
ENSMUSG00000024201	Kdm4b	0.330821	0.253919	0.319737	0.814117	0.381682	D_0h_vs_C_0h	D_0h	C_0h	-0.480407	-0.595305
ENSMUSG00000021111	Papola	0.245465	0.451343	0.31974	0.814117	-0.878705	D_0h_vs_C_0h	D_0h	C_0h	-0.61001	-0.345494
ENSMUSG00000039285	Azi2	0.980056	1.57186	0.319746	0.814117	-0.68154	D_0h_vs_C_0h	D_0h	C_0h	-0.008749	0.196415
ENSMUSG00000020954	Strn3	0.64211	1.13146	0.319788	0.814117	-0.817288	D_0h_vs_C_0h	D_0h	C_0h	-0.19239	0.053638
ENSMUSG00000002014	Ssr4	3.49133	2.39205	0.319851	0.814117	0.545527	D_0h_vs_C_0h	D_0h	C_0h	0.542991	0.378771
ENSMUSG00000058174	Gm5148	2.03444	1.38961	0.319874	0.814117	0.549945	D_0h_vs_C_0h	D_0h	C_0h	0.308444	0.142894
ENSMUSG00000030091	Nup210	0.346819	0.463623	0.319918	0.814117	-0.41877	D_0h_vs_C_0h	D_0h	C_0h	-0.459898	-0.333835
ENSMUSG00000024339	Tap2	0.748824	0.546058	0.31993	0.814117	0.455573	D_0h_vs_C_0h	D_0h	C_0h	-0.12562	-0.262761
ENSMUSG00000024505	Dtwd2	0.804263	1.38031	0.320008	0.814117	-0.779258	D_0h_vs_C_0h	D_0h	C_0h	-0.0946022	0.139978
ENSMUSG00000049532	Sall2	0.528339	0.873928	0.320181	0.814117	-0.726051	D_0h_vs_C_0h	D_0h	C_0h	-0.277087	-0.0585242
ENSMUSG00000038970	Lmtk2	0.31204	0.420346	0.32044	0.814117	-0.429845	D_0h_vs_C_0h	D_0h	C_0h	-0.505789	-0.376393
ENSMUSG00000054823	Nsd3	0.490241	0.773997	0.32044	0.814117	-0.658836	D_0h_vs_C_0h	D_0h	C_0h	-0.30959	-0.111261
ENSMUSG00000025780	Itih5	0.238875	0.358334	0.32045	0.814117	-0.58505	D_0h_vs_C_0h	D_0h	C_0h	-0.621829	-0.445712
ENSMUSG00000034639	Setmar	1.65929	1.06661	0.320485	0.814117	0.63753	D_0h_vs_C_0h	D_0h	C_0h	0.219923	0.0280074
ENSMUSG00000077450	Rab11b	1.14698	1.60422	0.320509	0.814117	-0.484037	D_0h_vs_C_0h	D_0h	C_0h	0.0595554	0.205265
ENSMUSG00000070871	Ccnyl1	0.46724	0.731145	0.320659	0.814117	-0.645993	D_0h_vs_C_0h	D_0h	C_0h	-0.33046	-0.135997
ENSMUSG00000022682	Rrn3	0.396184	0.501305	0.320729	0.814117	-0.339518	D_0h_vs_C_0h	D_0h	C_0h	-0.402103	-0.299898
ENSMUSG00000028362	Tnfsf8	0.525127	0.859037	0.320852	0.814117	-0.710053	D_0h_vs_C_0h	D_0h	C_0h	-0.279735	-0.0659882
ENSMUSG00000040731	Eif4h	1.19658	0.934892	0.321018	0.814117	0.356044	D_0h_vs_C_0h	D_0h	C_0h	0.0779413	-0.0292385
ENSMUSG00000062070	Pgk1	0.785499	0.623038	0.32107	0.814117	0.334289	D_0h_vs_C_0h	D_0h	C_0h	-0.104855	-0.205486
ENSMUSG00000031570	Plpp5	1.75427	2.27115	0.32108	0.814117	-0.372553	D_0h_vs_C_0h	D_0h	C_0h	0.244096	0.356245
ENSMUSG00000028690	Mmachc	0.59099	0.764779	0.321096	0.814117	-0.371909	D_0h_vs_C_0h	D_0h	C_0h	-0.22842	-0.116464
ENSMUSG00000032410	Xrn1	0.339755	0.598027	0.321229	0.814117	-0.815717	D_0h_vs_C_0h	D_0h	C_0h	-0.468834	-0.223279
ENSMUSG00000027012	Dync1i2	0.184792	0.269472	0.321404	0.814117	-0.544233	D_0h_vs_C_0h	D_0h	C_0h	-0.733317	-0.569486
ENSMUSG00000000561	Wdr77	0.650685	0.810599	0.321471	0.814117	-0.317028	D_0h_vs_C_0h	D_0h	C_0h	-0.186629	-0.0911941
ENSMUSG00000058006	Mdn1	0.0503837	0.224	0.321491	0.814117	-2.15247	D_0h_vs_C_0h	D_0h	C_0h	-1.29771	-0.649752
ENSMUSG00000053768	Chchd3	1.01118	0.793058	0.321493	0.814117	0.35054	D_0h_vs_C_0h	D_0h	C_0h	0.00482819	-0.100695
ENSMUSG00000029614	Rpl6	0.952301	0.727427	0.321525	0.814117	0.388616	D_0h_vs_C_0h	D_0h	C_0h	-0.0212257	-0.138211
ENSMUSG00000002748	Baz1b	0.246908	0.200438	0.321582	0.814117	0.300817	D_0h_vs_C_0h	D_0h	C_0h	-0.607464	-0.698019
ENSMUSG00000066760	Psg16	0.690165	0.887863	0.321725	0.814117	-0.363396	D_0h_vs_C_0h	D_0h	C_0h	-0.161047	-0.0516543
ENSMUSG00000000276	Dgke	0.343288	0.524116	0.321738	0.814117	-0.610465	D_0h_vs_C_0h	D_0h	C_0h	-0.464341	-0.280572
ENSMUSG00000021013	Ttc8	1.74046	0.547309	0.32178	0.814117	1.66904	D_0h_vs_C_0h	D_0h	C_0h	0.240665	-0.261767
ENSMUSG00000079197	Psme2	1.90624	1.42418	0.321959	0.814117	0.420594	D_0h_vs_C_0h	D_0h	C_0h	0.280177	0.153566
ENSMUSG00000075376	Rc3h2	9.91275	2.64512	0.322105	0.814117	1.90595	D_0h_vs_C_0h	D_0h	C_0h	0.996194	0.422445
ENSMUSG00000061894	Zscan20	0.209438	0.322156	0.32219	0.814117	-0.62124	D_0h_vs_C_0h	D_0h	C_0h	-0.678945	-0.491933
ENSMUSG00000052374	Actn2	1.14717	2.0688	0.322223	0.814117	-0.850708	D_0h_vs_C_0h	D_0h	C_0h	0.0596292	0.315718
ENSMUSG00000057329	Bcl2	0.66721	1.11274	0.322277	0.814117	-0.737903	D_0h_vs_C_0h	D_0h	C_0h	-0.175738	0.0463931
ENSMUSG00000040112	Mrps35	1.22214	0.895857	0.322285	0.814117	0.448071	D_0h_vs_C_0h	D_0h	C_0h	0.0871214	-0.0477613
ENSMUSG00000016940	Kctd2	1.20606	1.79554	0.32233	0.814117	-0.574109	D_0h_vs_C_0h	D_0h	C_0h	0.0813702	0.254194
ENSMUSG00000038280	Ostm1	0.706626	1.00646	0.322416	0.814117	-0.510275	D_0h_vs_C_0h	D_0h	C_0h	-0.15081	0.00279768
ENSMUSG00000070348	Ccnd1	0.584272	0.893728	0.322429	0.814117	-0.613196	D_0h_vs_C_0h	D_0h	C_0h	-0.233385	-0.0487946
ENSMUSG00000059291	Rpl11	1.89611	1.33313	0.322499	0.814117	0.508224	D_0h_vs_C_0h	D_0h	C_0h	0.277863	0.124872
ENSMUSG00000041303	Gtf3c3	0.398967	0.584138	0.322612	0.814117	-0.550042	D_0h_vs_C_0h	D_0h	C_0h	-0.399063	-0.233484
ENSMUSG00000027804	Ppid	0.704586	0.995182	0.322698	0.814117	-0.498185	D_0h_vs_C_0h	D_0h	C_0h	-0.152066	-0.00209737
ENSMUSG00000045827	Serpinb9	0.104422	0.178773	0.322709	0.814117	-0.775707	D_0h_vs_C_0h	D_0h	C_0h	-0.98121	-0.747699
ENSMUSG00000046516	Cox17	2.16096	1.89081	0.322714	0.814117	0.19267	D_0h_vs_C_0h	D_0h	C_0h	0.334648	0.276648
ENSMUSG00000039804	Ncoa5	0.371156	0.560917	0.322715	0.814117	-0.595761	D_0h_vs_C_0h	D_0h	C_0h	-0.430444	-0.251102
ENSMUSG00000116069	Gm49510	0.73493	1.05741	0.322773	0.814117	-0.524862	D_0h_vs_C_0h	D_0h	C_0h	-0.133754	0.0242453
ENSMUSG00000026434	Nucks1	1.64288	2.62673	0.322814	0.814117	-0.67704	D_0h_vs_C_0h	D_0h	C_0h	0.215606	0.419415
ENSMUSG00000054509	Parp4	0.137284	0.218929	0.322824	0.814117	-0.673307	D_0h_vs_C_0h	D_0h	C_0h	-0.862381	-0.659696
ENSMUSG00000020935	Dcakd	0.67274	0.87739	0.323106	0.814117	-0.383169	D_0h_vs_C_0h	D_0h	C_0h	-0.172153	-0.0568074
ENSMUSG00000040247	Tbc1d10c	1.67058	1.34699	0.323119	0.814117	0.310612	D_0h_vs_C_0h	D_0h	C_0h	0.222867	0.129364
ENSMUSG00000038646	Ramac	1.21424	1.76588	0.323184	0.814117	-0.540329	D_0h_vs_C_0h	D_0h	C_0h	0.0843063	0.246961
ENSMUSG00000035901	Dennd5a	0.841905	1.18697	0.323237	0.814117	-0.495555	D_0h_vs_C_0h	D_0h	C_0h	-0.0747368	0.0744401
ENSMUSG00000037697	Ddhd1	0.37704	1.33631	0.323294	0.814117	-1.82547	D_0h_vs_C_0h	D_0h	C_0h	-0.423613	0.125908
ENSMUSG00000019998	Stx7	0.799899	1.01292	0.323308	0.814117	-0.340629	D_0h_vs_C_0h	D_0h	C_0h	-0.0969646	0.00557503
ENSMUSG00000024993	Fam45a	0.739579	1.09828	0.323309	0.814117	-0.570466	D_0h_vs_C_0h	D_0h	C_0h	-0.131016	0.040712
ENSMUSG00000043290	Zfp784	1.50146	1.02073	0.323321	0.814117	0.556759	D_0h_vs_C_0h	D_0h	C_0h	0.176513	0.00891171
ENSMUSG00000042275	Pelo	0.938903	0.695054	0.323394	0.814117	0.43385	D_0h_vs_C_0h	D_0h	C_0h	-0.0273794	-0.157981
ENSMUSG00000026821	Ralgds	0.91316	1.21202	0.32373	0.814117	-0.408472	D_0h_vs_C_0h	D_0h	C_0h	-0.0394533	0.0835091
ENSMUSG00000051034	Zfp11	0.565587	0.761356	0.323827	0.814117	-0.428822	D_0h_vs_C_0h	D_0h	C_0h	-0.247501	-0.118412
ENSMUSG00000021714	Cenpk	2.03849	1.43186	0.323935	0.814117	0.509605	D_0h_vs_C_0h	D_0h	C_0h	0.309308	0.155902
ENSMUSG00000093938	Evi2b	0.719624	0.886003	0.323946	0.814117	-0.300068	D_0h_vs_C_0h	D_0h	C_0h	-0.142894	-0.052565
ENSMUSG00000028041	Adam15	1.09339	1.65894	0.323965	0.814117	-0.601462	D_0h_vs_C_0h	D_0h	C_0h	0.0387737	0.219832
ENSMUSG00000023852	Chd1	0.49393	0.77907	0.324086	0.814117	-0.657446	D_0h_vs_C_0h	D_0h	C_0h	-0.306335	-0.108424
ENSMUSG00000073563	Csnk1g3	0.988925	1.47997	0.32409	0.814117	-0.581637	D_0h_vs_C_0h	D_0h	C_0h	-0.00483649	0.170254
ENSMUSG00000075289	Carns1	0.681097	0.507287	0.324227	0.814117	0.425059	D_0h_vs_C_0h	D_0h	C_0h	-0.166791	-0.294746
ENSMUSG00000031924	Cyb5b	0.950424	1.21897	0.324228	0.814117	-0.359021	D_0h_vs_C_0h	D_0h	C_0h	-0.0220826	0.0859936
ENSMUSG00000020802	Ube2o	0.159708	0.220741	0.324407	0.814117	-0.466921	D_0h_vs_C_0h	D_0h	C_0h	-0.796674	-0.656117
ENSMUSG00000031984	2810004N23Rik	0.89636	0.7104	0.324433	0.814117	0.335448	D_0h_vs_C_0h	D_0h	C_0h	-0.0475175	-0.148497
ENSMUSG00000037022	Mmaa	2.00825	1.41766	0.324491	0.814117	0.502428	D_0h_vs_C_0h	D_0h	C_0h	0.302818	0.151571
ENSMUSG00000034602	Mon2	0.185337	0.228315	0.324529	0.814117	-0.300869	D_0h_vs_C_0h	D_0h	C_0h	-0.732037	-0.641466
ENSMUSG00000022360	Atad2	0.296943	0.544563	0.324603	0.814117	-0.874911	D_0h_vs_C_0h	D_0h	C_0h	-0.527327	-0.263952
ENSMUSG00000020357	Flt4	0.692996	1.12412	0.324635	0.814117	-0.697875	D_0h_vs_C_0h	D_0h	C_0h	-0.159269	0.0508123
ENSMUSG00000026577	Blzf1	0.520318	0.694893	0.324637	0.814117	-0.417398	D_0h_vs_C_0h	D_0h	C_0h	-0.283731	-0.158082
ENSMUSG00000060510	Zfp266	0.743734	1.34829	0.324639	0.814117	-0.858267	D_0h_vs_C_0h	D_0h	C_0h	-0.128582	0.129782
ENSMUSG00000021669	Col4a3bp	0.598151	1.0914	0.324751	0.814117	-0.867605	D_0h_vs_C_0h	D_0h	C_0h	-0.223189	0.0379859
ENSMUSG00000037174	Elf2	0.386861	0.476941	0.324774	0.814117	-0.301996	D_0h_vs_C_0h	D_0h	C_0h	-0.412445	-0.321535
ENSMUSG00000049800	Sertad2	0.583854	0.724647	0.324864	0.814117	-0.311669	D_0h_vs_C_0h	D_0h	C_0h	-0.233695	-0.139874
ENSMUSG00000029038	Ssu72	2.18337	1.68634	0.324943	0.814117	0.372662	D_0h_vs_C_0h	D_0h	C_0h	0.339127	0.226945
ENSMUSG00000020024	Cep83	0.712744	1.24096	0.324999	0.814117	-0.799998	D_0h_vs_C_0h	D_0h	C_0h	-0.147067	0.0937568
ENSMUSG00000036023	Parp2	0.691913	0.535749	0.325	0.814117	0.369034	D_0h_vs_C_0h	D_0h	C_0h	-0.159948	-0.271038
ENSMUSG00000023944	Hsp90ab1	0.407722	0.323522	0.325021	0.814117	0.333725	D_0h_vs_C_0h	D_0h	C_0h	-0.389636	-0.490097
ENSMUSG00000032238	Rora	1.86238	3.80079	0.325146	0.814117	-1.02915	D_0h_vs_C_0h	D_0h	C_0h	0.270067	0.579874
ENSMUSG00000026395	Ptprc	0.102787	0.163366	0.325235	0.814117	-0.668448	D_0h_vs_C_0h	D_0h	C_0h	-0.988062	-0.786839
ENSMUSG00000024143	Rhoq	0.935907	1.28567	0.325324	0.814117	-0.458087	D_0h_vs_C_0h	D_0h	C_0h	-0.0287673	0.109131
ENSMUSG00000018574	Acadvl	0.931051	0.670481	0.32548	0.814117	0.473662	D_0h_vs_C_0h	D_0h	C_0h	-0.0310268	-0.173613
ENSMUSG00000036390	Gadd45a	0.720731	1.25515	0.325562	0.814117	-0.800324	D_0h_vs_C_0h	D_0h	C_0h	-0.142227	0.0986947
ENSMUSG00000026918	Brd3	0.530176	0.670189	0.325616	0.814117	-0.338095	D_0h_vs_C_0h	D_0h	C_0h	-0.27558	-0.173803
ENSMUSG00000028411	Aptx	1.00688	0.768921	0.325669	0.814117	0.388984	D_0h_vs_C_0h	D_0h	C_0h	0.00297785	-0.114118
ENSMUSG00000059975	Zfp74	0.497198	0.75738	0.325843	0.814117	-0.607196	D_0h_vs_C_0h	D_0h	C_0h	-0.303471	-0.120686
ENSMUSG00000049232	Tigd2	0.751174	1.20963	0.325874	0.814117	-0.687342	D_0h_vs_C_0h	D_0h	C_0h	-0.12426	0.082651
ENSMUSG00000032249	Anp32a	1.54676	0.422951	0.325889	0.814117	1.87069	D_0h_vs_C_0h	D_0h	C_0h	0.189424	-0.373709
ENSMUSG00000030965	Abraxas2	0.62723	0.384959	0.325996	0.814117	0.704289	D_0h_vs_C_0h	D_0h	C_0h	-0.202573	-0.414585
ENSMUSG00000032422	Snx14	0.242628	0.306563	0.326036	0.814117	-0.337442	D_0h_vs_C_0h	D_0h	C_0h	-0.61506	-0.51348
ENSMUSG00000026404	Ddx59	0.676735	0.518502	0.326102	0.814117	0.384242	D_0h_vs_C_0h	D_0h	C_0h	-0.169581	-0.28525
ENSMUSG00000047045	Tmem164	0.345954	0.442317	0.326122	0.814117	-0.354498	D_0h_vs_C_0h	D_0h	C_0h	-0.460981	-0.354267
ENSMUSG00000020250	Txnrd1	0.570028	0.44961	0.326251	0.814117	0.342358	D_0h_vs_C_0h	D_0h	C_0h	-0.244104	-0.347164
ENSMUSG00000029998	Pcyox1	0.566229	0.775459	0.326274	0.814117	-0.453665	D_0h_vs_C_0h	D_0h	C_0h	-0.247008	-0.110441
ENSMUSG00000051359	Ncald	1.13917	0.812456	0.326366	0.814117	0.48762	D_0h_vs_C_0h	D_0h	C_0h	0.0565882	-0.0901999
ENSMUSG00000051118	Olfr77	2.61795	1.73764	0.32646	0.814117	0.591308	D_0h_vs_C_0h	D_0h	C_0h	0.417961	0.23996
[truncated: 7,649 more rows]

## Sheet: 4
3. Dap5-KO VS Ctrl polysome data_24h
	genename	TE_1	TE_2	pval	padj	logFC	comp	s1	s2	Log 10 D	Log 10 C
ENSMUSG00000037470	Uggt1	0.0106836	0.0944892	0.00152529	0.793009	-3.14476	D_24h_vs_C_24h	D_24h	C_24h	-1.97128	-1.02462
ENSMUSG00000004099	Dnmt1	0.0349909	0.211228	0.00335384	0.793009	-2.59375	D_24h_vs_C_24h	D_24h	C_24h	-1.45605	-0.675249
ENSMUSG00000009470	Tnpo1	0.0454594	0.258879	0.00390575	0.793009	-2.50963	D_24h_vs_C_24h	D_24h	C_24h	-1.34238	-0.586904
ENSMUSG00000021000	Mia2	0.0404147	0.180944	0.00936737	0.793009	-2.16259	D_24h_vs_C_24h	D_24h	C_24h	-1.39346	-0.742456
ENSMUSG00000020964	Sel1l	0.114244	0.484335	0.0103812	0.793009	-2.08389	D_24h_vs_C_24h	D_24h	C_24h	-0.942167	-0.314854
ENSMUSG00000020594	Pum2	0.00751098	0.124563	0.0109559	0.793009	-4.05173	D_24h_vs_C_24h	D_24h	C_24h	-2.1243	-0.90461
ENSMUSG00000018654	Ikzf1	0.0123857	0.169642	0.0121274	0.793009	-3.77574	D_24h_vs_C_24h	D_24h	C_24h	-1.90708	-0.770466
ENSMUSG00000116048	2002-09-01	0.0216591	0.290595	0.0125034	0.793009	-3.74597	D_24h_vs_C_24h	D_24h	C_24h	-1.66436	-0.536711
ENSMUSG00000040725	Hnrnpul1	0.0595957	0.35682	0.0169135	0.793009	-2.58192	D_24h_vs_C_24h	D_24h	C_24h	-1.22478	-0.44755
ENSMUSG00000040549	Ckap5	0.105832	0.0101663	0.0174368	0.793009	3.37991	D_24h_vs_C_24h	D_24h	C_24h	-0.975381	-1.99284
ENSMUSG00000021357	Exoc2	0.0451179	0.227125	0.0212056	0.793009	-2.33171	D_24h_vs_C_24h	D_24h	C_24h	-1.34565	-0.643736
ENSMUSG00000032097	Ddx6	0.0287236	0.0930316	0.0223441	0.793009	-1.69548	D_24h_vs_C_24h	D_24h	C_24h	-1.54176	-1.03137
ENSMUSG00000021048	Mthfd1	0.0642488	0.20309	0.0233814	0.793009	-1.66038	D_24h_vs_C_24h	D_24h	C_24h	-1.19214	-0.692311
ENSMUSG00000073542	Cep76	0.0442929	0.246526	0.0244396	0.793009	-2.47659	D_24h_vs_C_24h	D_24h	C_24h	-1.35367	-0.608138
ENSMUSG00000055805	Fmnl1	0.536079	1.92998	0.0245745	0.793009	-1.84807	D_24h_vs_C_24h	D_24h	C_24h	-0.270771	0.285552
ENSMUSG00000036825	Ssx2ip	0.986178	0.244837	0.0247218	0.793009	2.01003	D_24h_vs_C_24h	D_24h	C_24h	-0.00604464	-0.611123
ENSMUSG00000051184	Zfp524	1.77643	11.4282	0.0250711	0.793009	-2.68555	D_24h_vs_C_24h	D_24h	C_24h	0.249548	1.05798
ENSMUSG00000054099	Slc25a40	0.458823	1.82104	0.0262485	0.793009	-1.98875	D_24h_vs_C_24h	D_24h	C_24h	-0.338355	0.260318
ENSMUSG00000025234	Arih1	0.0217993	0.233437	0.0267586	0.793009	-3.42068	D_24h_vs_C_24h	D_24h	C_24h	-1.66156	-0.63183
ENSMUSG00000022797	Tfrc	0.0382825	0.104113	0.027446	0.793009	-1.4434	D_24h_vs_C_24h	D_24h	C_24h	-1.417	-0.982495
ENSMUSG00000031864	Ints10	0.0844169	0.308956	0.0290357	0.793009	-1.8718	D_24h_vs_C_24h	D_24h	C_24h	-1.07357	-0.510103
ENSMUSG00000025728	Pigq	6.08995	2.19156	0.0294348	0.793009	1.47447	D_24h_vs_C_24h	D_24h	C_24h	0.784614	0.340753
ENSMUSG00000020474	Polm	0.448477	3.09929	0.0306702	0.793009	-2.78883	D_24h_vs_C_24h	D_24h	C_24h	-0.348259	0.491262
ENSMUSG00000024989	Cep55	0.34439	0.0408419	0.0308766	0.793009	3.07592	D_24h_vs_C_24h	D_24h	C_24h	-0.462949	-1.38889
ENSMUSG00000036931	Nfkbid	0.244961	2.45233	0.0311641	0.793009	-3.32353	D_24h_vs_C_24h	D_24h	C_24h	-0.610903	0.389579
ENSMUSG00000010663	Fads1	0.247385	0.758304	0.0313593	0.793009	-1.61602	D_24h_vs_C_24h	D_24h	C_24h	-0.606627	-0.120156
ENSMUSG00000027397	Slc20a1	0.118571	0.357763	0.0318288	0.793009	-1.59325	D_24h_vs_C_24h	D_24h	C_24h	-0.926021	-0.446404
ENSMUSG00000027087	Itgav	0.0346798	0.113257	0.0334175	0.793009	-1.70743	D_24h_vs_C_24h	D_24h	C_24h	-1.45992	-0.945935
ENSMUSG00000069622	Gm10273	20.6241	1.94468	0.033645	0.793009	3.40673	D_24h_vs_C_24h	D_24h	C_24h	1.31438	0.288847
ENSMUSG00000031386	Hcfc1	0.0451134	0.147941	0.0355995	0.793009	-1.71339	D_24h_vs_C_24h	D_24h	C_24h	-1.34569	-0.829913
ENSMUSG00000027088	Phospho2	0.111059	0.99272	0.0368748	0.793009	-3.16006	D_24h_vs_C_24h	D_24h	C_24h	-0.954446	-0.00317341
ENSMUSG00000034274	Thoc5	0.287589	0.812433	0.0369953	0.793009	-1.49824	D_24h_vs_C_24h	D_24h	C_24h	-0.541228	-0.0902126
ENSMUSG00000045349	Sh2d5	0.599827	1.82561	0.0389427	0.793009	-1.60576	D_24h_vs_C_24h	D_24h	C_24h	-0.221974	0.261409
ENSMUSG00000060475	Wtap	0.78435	0.114179	0.0391795	0.793009	2.7802	D_24h_vs_C_24h	D_24h	C_24h	-0.10549	-0.942413
ENSMUSG00000035455	Fignl1	0.0579269	0.501666	0.0396466	0.793009	-3.11442	D_24h_vs_C_24h	D_24h	C_24h	-1.23712	-0.299585
ENSMUSG00000059456	Ptk2b	0.563706	0.19525	0.0398013	0.793009	1.52962	D_24h_vs_C_24h	D_24h	C_24h	-0.248947	-0.70941
ENSMUSG00000037465	Klf10	0.111973	0.404136	0.0399004	0.793009	-1.85169	D_24h_vs_C_24h	D_24h	C_24h	-0.950888	-0.393473
ENSMUSG00000019916	P4ha1	0.122501	0.344053	0.0427723	0.793009	-1.48984	D_24h_vs_C_24h	D_24h	C_24h	-0.91186	-0.463374
ENSMUSG00000066406	Akap13	0.0193639	0.064308	0.0441413	0.793009	-1.73163	D_24h_vs_C_24h	D_24h	C_24h	-1.71301	-1.19173
ENSMUSG00000036249	Rbm43	0.520397	0.0960638	0.0443175	0.793009	2.43755	D_24h_vs_C_24h	D_24h	C_24h	-0.283665	-1.01744
ENSMUSG00000079215	Zfp664	0.205262	0.763549	0.0444382	0.793009	-1.89526	D_24h_vs_C_24h	D_24h	C_24h	-0.687692	-0.117163
ENSMUSG00000042328	Hps4	0.44406	1.69026	0.0445214	0.793009	-1.92842	D_24h_vs_C_24h	D_24h	C_24h	-0.352559	0.227954
ENSMUSG00000024644	Cndp2	0.539214	1.35486	0.0459142	0.793009	-1.32921	D_24h_vs_C_24h	D_24h	C_24h	-0.268239	0.131894
ENSMUSG00000069020	Urm1	7.07648	2.81887	0.0462005	0.793009	1.32791	D_24h_vs_C_24h	D_24h	C_24h	0.849817	0.450075
ENSMUSG00000035958	Tdp2	0.191225	0.662954	0.0467183	0.793009	-1.79364	D_24h_vs_C_24h	D_24h	C_24h	-0.718454	-0.178516
ENSMUSG00000042197	Zfp451	0.0551018	0.289788	0.0470251	0.793009	-2.39483	D_24h_vs_C_24h	D_24h	C_24h	-1.25883	-0.53792
ENSMUSG00000031666	Rbl2	0.154884	0.403764	0.0481994	0.793009	-1.38232	D_24h_vs_C_24h	D_24h	C_24h	-0.809993	-0.393872
ENSMUSG00000021144	Mta1	2.86908	1.102	0.0491526	0.793009	1.38046	D_24h_vs_C_24h	D_24h	C_24h	0.457743	0.0421814
ENSMUSG00000026858	Miga2	0.653102	1.86681	0.0494502	0.793009	-1.5152	D_24h_vs_C_24h	D_24h	C_24h	-0.185019	0.271101
ENSMUSG00000032440	Tgfbr2	0.0987777	0.32087	0.0498545	0.793009	-1.69973	D_24h_vs_C_24h	D_24h	C_24h	-1.00534	-0.49367
ENSMUSG00000028454	Pigo	0.307558	1.07578	0.0513673	0.793009	-1.80646	D_24h_vs_C_24h	D_24h	C_24h	-0.512073	0.031725
ENSMUSG00000020898	Ctc1	0.038635	0.272202	0.0520602	0.793009	-2.8167	D_24h_vs_C_24h	D_24h	C_24h	-1.41302	-0.565108
ENSMUSG00000025579	Gaa	0.193606	0.669605	0.0523118	0.793009	-1.79019	D_24h_vs_C_24h	D_24h	C_24h	-0.713081	-0.174182
ENSMUSG00000047710	Champ1	0.054211	0.32485	0.0525024	0.793009	-2.58312	D_24h_vs_C_24h	D_24h	C_24h	-1.26591	-0.488317
ENSMUSG00000020899	Pfas	0.0951349	0.249932	0.0529891	0.793009	-1.39349	D_24h_vs_C_24h	D_24h	C_24h	-1.02166	-0.602177
ENSMUSG00000024078	Ttc27	0.0782485	0.242903	0.0540825	0.793009	-1.63425	D_24h_vs_C_24h	D_24h	C_24h	-1.10652	-0.614567
ENSMUSG00000073422	H2-Ke6	9.02915	3.46605	0.0546598	0.793009	1.3813	D_24h_vs_C_24h	D_24h	C_24h	0.955647	0.539835
ENSMUSG00000030680	Pagr1a	14.0259	4.721	0.0547988	0.793009	1.57093	D_24h_vs_C_24h	D_24h	C_24h	1.14693	0.674034
ENSMUSG00000022031	Elp3	0.289412	0.697702	0.0562971	0.793009	-1.26949	D_24h_vs_C_24h	D_24h	C_24h	-0.538483	-0.15633
ENSMUSG00000031903	Pla2g15	0.641195	1.71246	0.0564198	0.793009	-1.41724	D_24h_vs_C_24h	D_24h	C_24h	-0.19301	0.233622
ENSMUSG00000057236	Rbbp4	0.105689	0.446684	0.0567188	0.793009	-2.07943	D_24h_vs_C_24h	D_24h	C_24h	-0.975972	-0.35
ENSMUSG00000026553	Copa	0.0326319	0.079131	0.0568839	0.793009	-1.27796	D_24h_vs_C_24h	D_24h	C_24h	-1.48636	-1.10165
ENSMUSG00000040998	Npnt	0.166627	0.557472	0.0568928	0.793009	-1.74228	D_24h_vs_C_24h	D_24h	C_24h	-0.778255	-0.253777
ENSMUSG00000035640	Cbarp	4.81691	0.760174	0.0574878	0.793009	2.66371	D_24h_vs_C_24h	D_24h	C_24h	0.682768	-0.119087
ENSMUSG00000000902	Smarcb1	0.918365	2.2608	0.0575609	0.793009	-1.2997	D_24h_vs_C_24h	D_24h	C_24h	-0.0369848	0.354263
ENSMUSG00000033326	Kdm4a	0.152335	0.400795	0.0575819	0.793009	-1.39562	D_24h_vs_C_24h	D_24h	C_24h	-0.817201	-0.397078
ENSMUSG00000015002	Efr3a	5.43571	1.75382	0.0575932	0.793009	1.63197	D_24h_vs_C_24h	D_24h	C_24h	0.735256	0.243985
ENSMUSG00000035851	Ythdc1	0.0728299	0.239775	0.0576842	0.793009	-1.71908	D_24h_vs_C_24h	D_24h	C_24h	-1.13769	-0.620196
ENSMUSG00000074247	Dda1	2.87757	0.846381	0.0582724	0.793009	1.76547	D_24h_vs_C_24h	D_24h	C_24h	0.459027	-0.0724343
ENSMUSG00000003458	Ncstn	0.446812	1.03945	0.0597312	0.793009	-1.21808	D_24h_vs_C_24h	D_24h	C_24h	-0.349875	0.0168024
ENSMUSG00000040714	Klc3	1.7686	4.95497	0.0602301	0.793009	-1.48627	D_24h_vs_C_24h	D_24h	C_24h	0.24763	0.695041
ENSMUSG00000020697	Lig3	0.314742	0.782748	0.0613328	0.793009	-1.31438	D_24h_vs_C_24h	D_24h	C_24h	-0.502046	-0.106378
ENSMUSG00000027469	Tpx2	0.358629	0.836217	0.0613571	0.793009	-1.22139	D_24h_vs_C_24h	D_24h	C_24h	-0.445355	-0.0776809
ENSMUSG00000038495	Otud7b	0.0716234	0.567072	0.0615186	0.793009	-2.98503	D_24h_vs_C_24h	D_24h	C_24h	-1.14494	-0.246362
ENSMUSG00000026773	Pfkfb3	0.040407	0.253186	0.061691	0.793009	-2.64752	D_24h_vs_C_24h	D_24h	C_24h	-1.39354	-0.59656
ENSMUSG00000060450	Rnf14	0.291972	0.748125	0.0622634	0.793009	-1.35745	D_24h_vs_C_24h	D_24h	C_24h	-0.53466	-0.126026
ENSMUSG00000027893	Ahcyl1	0.200939	0.477816	0.0626263	0.793009	-1.2497	D_24h_vs_C_24h	D_24h	C_24h	-0.696936	-0.320739
ENSMUSG00000027544	Nfatc2	0.0348125	0.220623	0.0626436	0.793009	-2.66391	D_24h_vs_C_24h	D_24h	C_24h	-1.45826	-0.656349
ENSMUSG00000032590	Apeh	0.571446	1.34001	0.0629342	0.793009	-1.22956	D_24h_vs_C_24h	D_24h	C_24h	-0.243025	0.127109
ENSMUSG00000036529	Sbf1	0.69992	1.82631	0.0631662	0.793009	-1.38367	D_24h_vs_C_24h	D_24h	C_24h	-0.154952	0.261574
ENSMUSG00000030105	Arl8b	0.056333	0.394307	0.0639106	0.793009	-2.80727	D_24h_vs_C_24h	D_24h	C_24h	-1.24924	-0.404166
ENSMUSG00000090639	Gm20425	0.258824	1.14234	0.0648791	0.793009	-2.14195	D_24h_vs_C_24h	D_24h	C_24h	-0.586995	0.0577952
ENSMUSG00000033400	Agl	0.0480619	0.313827	0.0654819	0.793009	-2.707	D_24h_vs_C_24h	D_24h	C_24h	-1.3182	-0.50331
ENSMUSG00000037364	Srrt	0.11057	0.274411	0.0659158	0.793009	-1.31138	D_24h_vs_C_24h	D_24h	C_24h	-0.956363	-0.561599
ENSMUSG00000045868	Gvin1	0.184556	0.0827435	0.0661344	0.793009	1.15734	D_24h_vs_C_24h	D_24h	C_24h	-0.733873	-1.08227
ENSMUSG00000037300	Ttc13	0.252595	0.625113	0.0666356	0.793009	-1.30729	D_24h_vs_C_24h	D_24h	C_24h	-0.597575	-0.204042
ENSMUSG00000036916	Zfp280c	0.0399633	0.252992	0.066747	0.793009	-2.66234	D_24h_vs_C_24h	D_24h	C_24h	-1.39834	-0.596893
ENSMUSG00000058392	Rrp1b	0.306095	0.705707	0.0668861	0.793009	-1.20509	D_24h_vs_C_24h	D_24h	C_24h	-0.514143	-0.151376
ENSMUSG00000003435	Supt5	0.114086	0.59858	0.0674782	0.793009	-2.39142	D_24h_vs_C_24h	D_24h	C_24h	-0.942766	-0.222878
ENSMUSG00000025237	Parp6	0.0892383	0.813071	0.0684626	0.793009	-3.18765	D_24h_vs_C_24h	D_24h	C_24h	-1.04945	-0.0898714
ENSMUSG00000063889	Crem	0.750719	2.45573	0.0686729	0.793009	-1.70981	D_24h_vs_C_24h	D_24h	C_24h	-0.124523	0.39018
ENSMUSG00000001228	Uhrf1	0.167559	0.38065	0.0691311	0.793009	-1.18379	D_24h_vs_C_24h	D_24h	C_24h	-0.775832	-0.419474
ENSMUSG00000028127	Abcd3	0.128829	0.35342	0.0693572	0.793009	-1.45593	D_24h_vs_C_24h	D_24h	C_24h	-0.889986	-0.451709
ENSMUSG00000027429	Sec23b	0.0896683	0.454153	0.0694836	0.793009	-2.34051	D_24h_vs_C_24h	D_24h	C_24h	-1.04736	-0.342798
ENSMUSG00000038545	Cul7	0.056568	0.421479	0.0695931	0.793009	-2.8974	D_24h_vs_C_24h	D_24h	C_24h	-1.24743	-0.375224
ENSMUSG00000034022	Cpsf1	0.0962802	0.228212	0.0699607	0.793009	-1.24506	D_24h_vs_C_24h	D_24h	C_24h	-1.01646	-0.641662
ENSMUSG00000018334	Ksr1	0.348104	0.779048	0.0712669	0.793009	-1.16219	D_24h_vs_C_24h	D_24h	C_24h	-0.45829	-0.108436
ENSMUSG00000018507	Trpv2	2.40213	1.03294	0.0713047	0.793009	1.21755	D_24h_vs_C_24h	D_24h	C_24h	0.380596	0.0140754
ENSMUSG00000048521	Cxcr6	0.370241	0.93544	0.0720107	0.793009	-1.33718	D_24h_vs_C_24h	D_24h	C_24h	-0.431516	-0.0289839
ENSMUSG00000052752	Traf7	4.11993	1.70666	0.0724319	0.793009	1.27145	D_24h_vs_C_24h	D_24h	C_24h	0.61489	0.232147
ENSMUSG00000060950	Trmt61a	0.904629	2.21747	0.0725144	0.793009	-1.29352	D_24h_vs_C_24h	D_24h	C_24h	-0.0435297	0.345857
ENSMUSG00000022897	Dyrk1a	0.0981268	0.262771	0.0725696	0.793009	-1.42109	D_24h_vs_C_24h	D_24h	C_24h	-1.00821	-0.580423
ENSMUSG00000042590	Ipo11	0.0704972	0.183283	0.0728139	0.793009	-1.37844	D_24h_vs_C_24h	D_24h	C_24h	-1.15183	-0.736878
ENSMUSG00000038542	Pcid2	0.535654	1.19007	0.0729065	0.793009	-1.15168	D_24h_vs_C_24h	D_24h	C_24h	-0.271115	0.075574
ENSMUSG00000022403	St13	0.191913	0.425773	0.0730789	0.793009	-1.14963	D_24h_vs_C_24h	D_24h	C_24h	-0.716895	-0.370822
ENSMUSG00000020253	Ppm1m	2.90313	0.524051	0.0732349	0.793009	2.46983	D_24h_vs_C_24h	D_24h	C_24h	0.462866	-0.280627
ENSMUSG00000022372	Sla	0.68524	2.00386	0.0733052	0.793009	-1.5481	D_24h_vs_C_24h	D_24h	C_24h	-0.164157	0.301867
ENSMUSG00000020409	Slu7	0.0326685	0.209433	0.0741974	0.793009	-2.68052	D_24h_vs_C_24h	D_24h	C_24h	-1.48587	-0.678955
ENSMUSG00000028962	Slc4a2	0.351439	0.876391	0.0747532	0.793009	-1.3183	D_24h_vs_C_24h	D_24h	C_24h	-0.454151	-0.057302
ENSMUSG00000032182	Yipf2	1.7608	4.97868	0.0753091	0.793009	-1.49954	D_24h_vs_C_24h	D_24h	C_24h	0.245709	0.697114
ENSMUSG00000031381	Piga	0.147926	0.452378	0.0757001	0.793009	-1.61265	D_24h_vs_C_24h	D_24h	C_24h	-0.829955	-0.344499
ENSMUSG00000032624	Eml4	0.0270946	0.149173	0.0760725	0.793009	-2.46091	D_24h_vs_C_24h	D_24h	C_24h	-1.56712	-0.82631
ENSMUSG00000045160	Bola3	4.52427	1.84643	0.0764714	0.793009	1.29295	D_24h_vs_C_24h	D_24h	C_24h	0.655548	0.266332
ENSMUSG00000093674	Rpl41	4.28277	2.05363	0.0773022	0.793009	1.06037	D_24h_vs_C_24h	D_24h	C_24h	0.631724	0.312522
ENSMUSG00000009207	Lnpk	0.59745	0.225807	0.0778955	0.793009	1.40373	D_24h_vs_C_24h	D_24h	C_24h	-0.223698	-0.646263
ENSMUSG00000020231	Dip2a	0.0548943	0.440805	0.078484	0.793009	-3.00541	D_24h_vs_C_24h	D_24h	C_24h	-1.26047	-0.355753
ENSMUSG00000025613	Cct8	0.222337	0.450735	0.0787245	0.793009	-1.01953	D_24h_vs_C_24h	D_24h	C_24h	-0.652988	-0.346079
ENSMUSG00000004880	Lbr	0.230291	0.476868	0.0790223	0.793009	-1.05013	D_24h_vs_C_24h	D_24h	C_24h	-0.637723	-0.321602
ENSMUSG00000041528	Rnf123	0.389244	0.965417	0.0793175	0.793009	-1.31048	D_24h_vs_C_24h	D_24h	C_24h	-0.409779	-0.0152851
ENSMUSG00000028149	Rap1gds1	0.126549	0.318502	0.0794947	0.793009	-1.33161	D_24h_vs_C_24h	D_24h	C_24h	-0.897742	-0.496887
ENSMUSG00000024413	Npc1	0.0884504	0.215855	0.0806458	0.793009	-1.28712	D_24h_vs_C_24h	D_24h	C_24h	-1.0533	-0.665838
ENSMUSG00000016308	Ube2a	4.74098	2.16789	0.080686	0.793009	1.12889	D_24h_vs_C_24h	D_24h	C_24h	0.675868	0.336037
ENSMUSG00000027424	Mgme1	0.175958	1.3386	0.0806947	0.793009	-2.92742	D_24h_vs_C_24h	D_24h	C_24h	-0.754591	0.12665
ENSMUSG00000024069	Slc30a6	0.309495	1.78424	0.0807838	0.793009	-2.52732	D_24h_vs_C_24h	D_24h	C_24h	-0.509347	0.251453
ENSMUSG00000054770	Kctd18	0.150269	0.88709	0.081499	0.793009	-2.56153	D_24h_vs_C_24h	D_24h	C_24h	-0.82313	-0.0520322
ENSMUSG00000004952	Rasa4	0.777426	1.92184	0.0819507	0.793009	-1.30571	D_24h_vs_C_24h	D_24h	C_24h	-0.109341	0.283717
ENSMUSG00000026502	Desi2	0.0919081	0.264723	0.0824078	0.793009	-1.52622	D_24h_vs_C_24h	D_24h	C_24h	-1.03665	-0.577208
ENSMUSG00000041769	Ppp2r2d	1.86936	0.853681	0.0824392	0.793009	1.13078	D_24h_vs_C_24h	D_24h	C_24h	0.271693	-0.0687046
ENSMUSG00000050079	Rspry1	0.0830837	0.298122	0.082941	0.793009	-1.84327	D_24h_vs_C_24h	D_24h	C_24h	-1.08048	-0.525606
ENSMUSG00000025538	Sumf2	0.695995	1.6215	0.0830604	0.793009	-1.22018	D_24h_vs_C_24h	D_24h	C_24h	-0.157394	0.209918
ENSMUSG00000024826	Dpf2	1.23566	2.99163	0.083234	0.793009	-1.27564	D_24h_vs_C_24h	D_24h	C_24h	0.0919004	0.475907
ENSMUSG00000029634	Rnf6	0.106491	0.295436	0.0841539	0.793009	-1.47212	D_24h_vs_C_24h	D_24h	C_24h	-0.972689	-0.529536
ENSMUSG00000025366	Esyt1	0.354282	0.750366	0.084586	0.793009	-1.0827	D_24h_vs_C_24h	D_24h	C_24h	-0.450651	-0.124727
ENSMUSG00000063358	Mapk1	0.226749	0.485192	0.0847607	0.793009	-1.09746	D_24h_vs_C_24h	D_24h	C_24h	-0.644455	-0.314086
ENSMUSG00000027889	Ampd2	0.242914	0.564917	0.0848446	0.793009	-1.2176	D_24h_vs_C_24h	D_24h	C_24h	-0.614548	-0.248015
ENSMUSG00000022110	Sucla2	0.0851529	0.408851	0.0848845	0.793009	-2.26345	D_24h_vs_C_24h	D_24h	C_24h	-1.0698	-0.388435
ENSMUSG00000073096	Lrrc61	0.567732	1.51362	0.0849551	0.793009	-1.41472	D_24h_vs_C_24h	D_24h	C_24h	-0.245856	0.180016
ENSMUSG00000034438	Gbp8	0.605254	0.212761	0.0851673	0.793009	1.50831	D_24h_vs_C_24h	D_24h	C_24h	-0.218062	-0.672109
ENSMUSG00000018678	Sp2	0.835946	1.8908	0.0857285	0.793009	-1.17751	D_24h_vs_C_24h	D_24h	C_24h	-0.0778217	0.276645
ENSMUSG00000030583	Sipa1l3	0.146079	0.398359	0.0864681	0.793009	-1.44732	D_24h_vs_C_24h	D_24h	C_24h	-0.835412	-0.399726
ENSMUSG00000030982	Vps35l	0.20291	0.485209	0.0870009	0.793009	-1.25776	D_24h_vs_C_24h	D_24h	C_24h	-0.692696	-0.314071
ENSMUSG00000026927	Entr1	1.60138	0.766301	0.0872467	0.793009	1.06334	D_24h_vs_C_24h	D_24h	C_24h	0.204495	-0.1156
ENSMUSG00000028341	Nr4a3	0.0668156	0.176676	0.0873442	0.793009	-1.40285	D_24h_vs_C_24h	D_24h	C_24h	-1.17512	-0.752823
ENSMUSG00000030091	Nup210	0.215069	0.477856	0.08764	0.793009	-1.15178	D_24h_vs_C_24h	D_24h	C_24h	-0.667422	-0.320703
ENSMUSG00000040749	Siah1b	0.310898	0.951099	0.0877664	0.793009	-1.61315	D_24h_vs_C_24h	D_24h	C_24h	-0.507381	-0.0217745
ENSMUSG00000075704	Txnrd2	3.5368	1.68867	0.0880216	0.793009	1.06656	D_24h_vs_C_24h	D_24h	C_24h	0.548611	0.227545
ENSMUSG00000079658	Eloc	3.37884	1.45814	0.0890346	0.793009	1.2124	D_24h_vs_C_24h	D_24h	C_24h	0.528768	0.163798
ENSMUSG00000004207	Psap	0.300251	0.699947	0.0891294	0.793009	-1.22107	D_24h_vs_C_24h	D_24h	C_24h	-0.522515	-0.154935
ENSMUSG00000030530	Furin	0.0527417	0.481874	0.0898593	0.793009	-3.19164	D_24h_vs_C_24h	D_24h	C_24h	-1.27785	-0.317066
ENSMUSG00000047702	Olfr1388	0.885566	0.411592	0.0902831	0.793009	1.10538	D_24h_vs_C_24h	D_24h	C_24h	-0.052779	-0.385533
ENSMUSG00000064368	mt-Nd6	0.379275	0.172471	0.0903354	0.793009	1.13689	D_24h_vs_C_24h	D_24h	C_24h	-0.421046	-0.763284
ENSMUSG00000002910	Arrdc2	0.641052	1.68354	0.0910998	0.793009	-1.39299	D_24h_vs_C_24h	D_24h	C_24h	-0.193107	0.226224
ENSMUSG00000026919	Lcn4	3.67054	1.11674	0.0915749	0.793009	1.7167	D_24h_vs_C_24h	D_24h	C_24h	0.56473	0.0479524
ENSMUSG00000052337	Immt	0.154055	0.315319	0.0921675	0.793009	-1.03336	D_24h_vs_C_24h	D_24h	C_24h	-0.812323	-0.50125
ENSMUSG00000031112	Stk26	0.127592	0.28863	0.0921768	0.793009	-1.17768	D_24h_vs_C_24h	D_24h	C_24h	-0.894177	-0.539659
ENSMUSG00000014498	Ankrd52	0.342812	0.727764	0.0924444	0.793009	-1.08605	D_24h_vs_C_24h	D_24h	C_24h	-0.464944	-0.13801
ENSMUSG00000037851	Iars	0.062214	0.266992	0.0924516	0.793009	-2.10148	D_24h_vs_C_24h	D_24h	C_24h	-1.20611	-0.573502
ENSMUSG00000034263	Ints14	0.344325	0.702419	0.0931451	0.793009	-1.02856	D_24h_vs_C_24h	D_24h	C_24h	-0.463032	-0.153404
ENSMUSG00000068040	Tm9sf4	0.379581	0.783519	0.0931842	0.793009	-1.04556	D_24h_vs_C_24h	D_24h	C_24h	-0.420696	-0.105951
ENSMUSG00000042474	Fcmr	3.66497	0.773952	0.0932441	0.793009	2.24349	D_24h_vs_C_24h	D_24h	C_24h	0.56407	-0.111286
ENSMUSG00000031392	Irak1	1.32556	0.645439	0.0936353	0.793009	1.03825	D_24h_vs_C_24h	D_24h	C_24h	0.1224	-0.190145
ENSMUSG00000029767	Calu	0.665554	0.318534	0.0936885	0.793009	1.06311	D_24h_vs_C_24h	D_24h	C_24h	-0.176817	-0.496844
ENSMUSG00000030704	Rab6a	0.209352	0.436328	0.0937725	0.793009	-1.05948	D_24h_vs_C_24h	D_24h	C_24h	-0.679124	-0.360187
ENSMUSG00000040472	Rabggta	0.301216	1.26861	0.094787	0.793009	-2.07438	D_24h_vs_C_24h	D_24h	C_24h	-0.521122	0.103328
ENSMUSG00000025473	Adam8	0.272449	0.540133	0.0957832	0.793009	-0.987329	D_24h_vs_C_24h	D_24h	C_24h	-0.564715	-0.2675
ENSMUSG00000041420	Meis3	7.74268	1.33554	0.0964391	0.793009	2.53541	D_24h_vs_C_24h	D_24h	C_24h	0.888891	0.125655
ENSMUSG00000039219	Arid4b	0.188835	0.0614012	0.0972822	0.793009	1.62079	D_24h_vs_C_24h	D_24h	C_24h	-0.723917	-1.21182
ENSMUSG00000031442	Mcf2l	0.206862	0.565043	0.0972982	0.793009	-1.4497	D_24h_vs_C_24h	D_24h	C_24h	-0.68432	-0.247918
ENSMUSG00000050312	Nsun3	0.234591	0.635268	0.0980354	0.793009	-1.43722	D_24h_vs_C_24h	D_24h	C_24h	-0.629689	-0.197043
ENSMUSG00000000826	Dnajc5	0.0637978	0.166459	0.0981369	0.793009	-1.38359	D_24h_vs_C_24h	D_24h	C_24h	-1.19519	-0.778691
ENSMUSG00000058793	Cds2	0.309357	1.50539	0.0986522	0.793009	-2.28279	D_24h_vs_C_24h	D_24h	C_24h	-0.50954	0.177648
ENSMUSG00000031996	Aplp2	0.212238	0.444034	0.0987843	0.793009	-1.06499	D_24h_vs_C_24h	D_24h	C_24h	-0.673177	-0.352584
ENSMUSG00000053838	Nudcd3	0.468845	0.945712	0.0991964	0.793009	-1.01229	D_24h_vs_C_24h	D_24h	C_24h	-0.328971	-0.0242413
ENSMUSG00000053684	BC048403	0.159371	0.553151	0.0993591	0.793009	-1.79528	D_24h_vs_C_24h	D_24h	C_24h	-0.79759	-0.257156
ENSMUSG00000032123	Dpagt1	0.740639	1.54855	0.0993684	0.793009	-1.06408	D_24h_vs_C_24h	D_24h	C_24h	-0.130394	0.189925
ENSMUSG00000020917	Acly	0.120101	0.232958	0.099673	0.793009	-0.955825	D_24h_vs_C_24h	D_24h	C_24h	-0.920455	-0.632723
ENSMUSG00000032264	Zw10	0.109992	0.268563	0.100823	0.793009	-1.28786	D_24h_vs_C_24h	D_24h	C_24h	-0.958638	-0.570954
ENSMUSG00000039630	Hnrnpu	0.104497	0.202196	0.101159	0.793009	-0.9523	D_24h_vs_C_24h	D_24h	C_24h	-0.980898	-0.694227
ENSMUSG00000032478	Nme6	3.29447	1.27944	0.101198	0.793009	1.36453	D_24h_vs_C_24h	D_24h	C_24h	0.517785	0.107021
ENSMUSG00000022553	Maf1	4.40215	2.30854	0.101382	0.793009	0.931228	D_24h_vs_C_24h	D_24h	C_24h	0.643665	0.363337
ENSMUSG00000037933	Bicd2	0.155125	0.362683	0.101849	0.793009	-1.22528	D_24h_vs_C_24h	D_24h	C_24h	-0.809319	-0.440473
ENSMUSG00000041926	Rnpep	0.656442	1.29634	0.101889	0.793009	-0.981704	D_24h_vs_C_24h	D_24h	C_24h	-0.182804	0.112718
ENSMUSG00000038429	Usp5	0.43182	0.87032	0.101894	0.793009	-1.01112	D_24h_vs_C_24h	D_24h	C_24h	-0.364697	-0.060321
ENSMUSG00000024393	Prrc2a	0.300401	0.629558	0.101983	0.793009	-1.06745	D_24h_vs_C_24h	D_24h	C_24h	-0.522298	-0.200964
ENSMUSG00000028614	Ndc1	1.21971	0.595532	0.102039	0.793009	1.03429	D_24h_vs_C_24h	D_24h	C_24h	0.0862574	-0.225095
ENSMUSG00000022533	Atp13a3	0.0233448	0.0950244	0.102148	0.793009	-2.02519	D_24h_vs_C_24h	D_24h	C_24h	-1.63181	-1.02216
ENSMUSG00000035776	Cd99l2	0.690378	1.63824	0.102354	0.793009	-1.24669	D_24h_vs_C_24h	D_24h	C_24h	-0.160913	0.214377
ENSMUSG00000046096	Mosmo	2.39726	0.997709	0.102514	0.793009	1.26469	D_24h_vs_C_24h	D_24h	C_24h	0.379715	-0.000995983
ENSMUSG00000034602	Mon2	0.0566513	0.150882	0.102579	0.793009	-1.41324	D_24h_vs_C_24h	D_24h	C_24h	-1.24679	-0.821362
ENSMUSG00000030279	C2cd5	0.0983152	0.428867	0.102993	0.793009	-2.12504	D_24h_vs_C_24h	D_24h	C_24h	-1.00738	-0.367677
ENSMUSG00000064358	mt-Co3	3.22666	1.58943	0.103335	0.793009	1.02153	D_24h_vs_C_24h	D_24h	C_24h	0.508753	0.201242
ENSMUSG00000023927	Satb1	0.131058	0.34765	0.103558	0.793009	-1.40743	D_24h_vs_C_24h	D_24h	C_24h	-0.882536	-0.458857
ENSMUSG00000024163	Mapk8ip3	0.549168	0.250169	0.103906	0.793009	1.13435	D_24h_vs_C_24h	D_24h	C_24h	-0.260295	-0.601767
ENSMUSG00000025995	Wdr75	0.112507	0.230887	0.103907	0.793009	-1.03717	D_24h_vs_C_24h	D_24h	C_24h	-0.948822	-0.636601
ENSMUSG00000041638	Gcn1l1	0.143558	0.292283	0.104046	0.793009	-1.02573	D_24h_vs_C_24h	D_24h	C_24h	-0.842973	-0.534197
ENSMUSG00000078974	Sec61g	8.18723	4.2629	0.104431	0.793009	0.941541	D_24h_vs_C_24h	D_24h	C_24h	0.913137	0.629705
ENSMUSG00000013846	St3gal1	0.327809	0.665588	0.104819	0.793009	-1.02177	D_24h_vs_C_24h	D_24h	C_24h	-0.484379	-0.176795
ENSMUSG00000032020	Ubash3b	0.104377	0.311217	0.105271	0.793009	-1.57612	D_24h_vs_C_24h	D_24h	C_24h	-0.981397	-0.506937
ENSMUSG00000024533	Spire1	0.199748	0.0748283	0.105941	0.793009	1.41653	D_24h_vs_C_24h	D_24h	C_24h	-0.699517	-1.12593
ENSMUSG00000041199	Rpusd1	1.05411	2.62691	0.106429	0.793009	-1.31734	D_24h_vs_C_24h	D_24h	C_24h	0.0228851	0.419445
ENSMUSG00000062006	Rpl34	7.48291	3.68416	0.106437	0.793009	1.02226	D_24h_vs_C_24h	D_24h	C_24h	0.874071	0.566339
ENSMUSG00000022391	Rangap1	0.487147	0.937733	0.106562	0.793009	-0.944818	D_24h_vs_C_24h	D_24h	C_24h	-0.31234	-0.027921
ENSMUSG00000031657	Heatr3	0.170215	0.338482	0.106754	0.793009	-0.991719	D_24h_vs_C_24h	D_24h	C_24h	-0.769002	-0.470464
ENSMUSG00000062761	Zfp512	0.222183	0.569467	0.107218	0.793009	-1.35786	D_24h_vs_C_24h	D_24h	C_24h	-0.653289	-0.244532
ENSMUSG00000057101	Zfp180	0.190004	0.455723	0.107234	0.793009	-1.26212	D_24h_vs_C_24h	D_24h	C_24h	-0.721236	-0.341299
ENSMUSG00000052488	Cherp	0.186312	0.391012	0.107538	0.793009	-1.0695	D_24h_vs_C_24h	D_24h	C_24h	-0.72976	-0.40781
ENSMUSG00000078789	Dph1	1.18676	2.45352	0.108492	0.793009	-1.04783	D_24h_vs_C_24h	D_24h	C_24h	0.0743629	0.38979
ENSMUSG00000020973	Dnaaf2	2.2261	1.05938	0.108728	0.793009	1.0713	D_24h_vs_C_24h	D_24h	C_24h	0.347545	0.0250512
ENSMUSG00000030452	Nipa2	2.00588	0.478394	0.10928	0.793009	2.06796	D_24h_vs_C_24h	D_24h	C_24h	0.302305	-0.320214
ENSMUSG00000042350	Arel1	0.221073	0.443572	0.110262	0.793009	-1.00464	D_24h_vs_C_24h	D_24h	C_24h	-0.655464	-0.353036
ENSMUSG00000045827	Serpinb9	0.134857	0.245274	0.110937	0.793009	-0.862962	D_24h_vs_C_24h	D_24h	C_24h	-0.870126	-0.610348
ENSMUSG00000058290	Espl1	0.262292	0.512296	0.110952	0.793009	-0.965805	D_24h_vs_C_24h	D_24h	C_24h	-0.581215	-0.290479
ENSMUSG00000004980	Hnrnpa2b1	0.248236	0.476946	0.110983	0.793009	-0.942109	D_24h_vs_C_24h	D_24h	C_24h	-0.605134	-0.321531
ENSMUSG00000024970	Spindoc	3.06848	1.21687	0.111296	0.793009	1.33435	D_24h_vs_C_24h	D_24h	C_24h	0.486924	0.0852435
ENSMUSG00000021987	Mtmr6	0.105057	0.224054	0.111369	0.793009	-1.09267	D_24h_vs_C_24h	D_24h	C_24h	-0.978573	-0.649648
ENSMUSG00000025268	Maged2	1.16634	2.29992	0.111662	0.793009	-0.979591	D_24h_vs_C_24h	D_24h	C_24h	0.0668258	0.361712
ENSMUSG00000024456	Diaph1	0.0964942	0.185214	0.111898	0.793009	-0.940679	D_24h_vs_C_24h	D_24h	C_24h	-1.0155	-0.732326
ENSMUSG00000045039	Megf8	0.689519	2.08599	0.112133	0.793009	-1.59707	D_24h_vs_C_24h	D_24h	C_24h	-0.161454	0.319312
ENSMUSG00000001964	Emd	0.615827	1.22415	0.112385	0.793009	-0.991188	D_24h_vs_C_24h	D_24h	C_24h	-0.210541	0.0878358
ENSMUSG00000029992	Gfpt1	0.220538	0.291473	0.112414	0.793009	-0.402333	D_24h_vs_C_24h	D_24h	C_24h	-0.656516	-0.535401
ENSMUSG00000059142	Zfp945	3.94817	0.964323	0.112485	0.793009	2.03359	D_24h_vs_C_24h	D_24h	C_24h	0.596395	-0.0157773
ENSMUSG00000103034	Gm8797	1.97736	3.66332	0.112603	0.793009	-0.889576	D_24h_vs_C_24h	D_24h	C_24h	0.296086	0.563875
ENSMUSG00000036854	Hspb6	3.88321	1.29894	0.112609	0.793009	1.57992	D_24h_vs_C_24h	D_24h	C_24h	0.589191	0.113588
ENSMUSG00000034135	Sik3	0.301414	0.591873	0.113414	0.793009	-0.973543	D_24h_vs_C_24h	D_24h	C_24h	-0.520837	-0.227771
ENSMUSG00000030888	Rrp8	0.240428	0.517782	0.113527	0.793009	-1.10674	D_24h_vs_C_24h	D_24h	C_24h	-0.619015	-0.285853
ENSMUSG00000042292	Mrtfa	0.433869	0.993883	0.113579	0.793009	-1.19581	D_24h_vs_C_24h	D_24h	C_24h	-0.362641	-0.00266486
ENSMUSG00000025225	Nfkb2	0.373273	0.725869	0.113955	0.793009	-0.959477	D_24h_vs_C_24h	D_24h	C_24h	-0.427973	-0.139142
ENSMUSG00000041058	Wwp1	0.650514	0.311644	0.114529	0.793009	1.06168	D_24h_vs_C_24h	D_24h	C_24h	-0.186743	-0.506342
ENSMUSG00000032849	Abcc4	0.083956	0.401268	0.115007	0.793009	-2.25686	D_24h_vs_C_24h	D_24h	C_24h	-1.07595	-0.396565
ENSMUSG00000030814	Bcl7c	6.4324	3.33116	0.115148	0.793009	0.949334	D_24h_vs_C_24h	D_24h	C_24h	0.808373	0.522595
ENSMUSG00000028430	Nol6	0.40939	0.77312	0.116403	0.793009	-0.917218	D_24h_vs_C_24h	D_24h	C_24h	-0.387863	-0.111753
ENSMUSG00000022185	Acin1	0.138095	0.285681	0.116528	0.793009	-1.04875	D_24h_vs_C_24h	D_24h	C_24h	-0.859823	-0.544119
ENSMUSG00000046598	Bdh1	0.854952	1.82638	0.116631	0.793009	-1.09507	D_24h_vs_C_24h	D_24h	C_24h	-0.0680582	0.261592
ENSMUSG00000064360	mt-Nd3	2.55506	1.22151	0.117163	0.793009	1.06469	D_24h_vs_C_24h	D_24h	C_24h	0.407401	0.086897
ENSMUSG00000024853	Sf3b2	0.283541	0.512939	0.117949	0.793009	-0.855231	D_24h_vs_C_24h	D_24h	C_24h	-0.547384	-0.289934
ENSMUSG00000021451	Sema4d	0.322654	0.612369	0.11835	0.793009	-0.924413	D_24h_vs_C_24h	D_24h	C_24h	-0.491263	-0.212987
ENSMUSG00000005102	Eif2ak4	0.0752821	0.211257	0.118409	0.793009	-1.48862	D_24h_vs_C_24h	D_24h	C_24h	-1.12331	-0.675189
ENSMUSG00000040997	Abhd4	2.73936	1.25401	0.118582	0.793009	1.12729	D_24h_vs_C_24h	D_24h	C_24h	0.437648	0.0983016
ENSMUSG00000020935	Dcakd	0.927152	1.89246	0.11875	0.793009	-1.02939	D_24h_vs_C_24h	D_24h	C_24h	-0.0328489	0.277027
ENSMUSG00000021500	Ddx46	0.193204	0.347011	0.118798	0.793009	-0.844853	D_24h_vs_C_24h	D_24h	C_24h	-0.713983	-0.459657
ENSMUSG00000020806	Rhbdf2	0.32383	0.737967	0.118824	0.793009	-1.18832	D_24h_vs_C_24h	D_24h	C_24h	-0.489683	-0.131963
ENSMUSG00000036372	Tmem258	6.36875	3.07763	0.118883	0.793009	1.04919	D_24h_vs_C_24h	D_24h	C_24h	0.804054	0.488217
ENSMUSG00000025531	Chm	0.0772287	0.174322	0.119416	0.793009	-1.17454	D_24h_vs_C_24h	D_24h	C_24h	-1.11222	-0.758649
ENSMUSG00000034032	Rpap1	0.357847	1.2901	0.119595	0.793009	-1.85007	D_24h_vs_C_24h	D_24h	C_24h	-0.446303	0.110623
ENSMUSG00000052331	Ankrd44	0.0721179	0.151581	0.119675	0.793009	-1.07166	D_24h_vs_C_24h	D_24h	C_24h	-1.14196	-0.819354
ENSMUSG00000064302	Clasp1	0.0391671	0.15563	0.119859	0.793009	-1.99041	D_24h_vs_C_24h	D_24h	C_24h	-1.40708	-0.807906
ENSMUSG00000017548	Suz12	0.155409	0.28801	0.119879	0.793009	-0.890051	D_24h_vs_C_24h	D_24h	C_24h	-0.808524	-0.540592
ENSMUSG00000024962	Vegfb	2.76125	1.42549	0.120436	0.793009	0.953859	D_24h_vs_C_24h	D_24h	C_24h	0.441105	0.153965
ENSMUSG00000024847	Aip	14.0189	6.66623	0.12072	0.793009	1.07243	D_24h_vs_C_24h	D_24h	C_24h	1.14671	0.82388
ENSMUSG00000033880	Lgals3bp	0.578733	1.1032	0.120897	0.793009	-0.930725	D_24h_vs_C_24h	D_24h	C_24h	-0.237522	0.0426541
ENSMUSG00000001416	Cct3	0.372411	0.656748	0.121094	0.793009	-0.818443	D_24h_vs_C_24h	D_24h	C_24h	-0.428977	-0.182601
ENSMUSG00000031835	Mbtps1	2.22602	1.10343	0.121707	0.793009	1.01247	D_24h_vs_C_24h	D_24h	C_24h	0.347529	0.042744
ENSMUSG00000025571	Tnrc6c	0.105435	0.285226	0.121805	0.793009	-1.43576	D_24h_vs_C_24h	D_24h	C_24h	-0.977017	-0.544811
ENSMUSG00000029106	Add1	0.375758	0.693085	0.122147	0.793009	-0.883228	D_24h_vs_C_24h	D_24h	C_24h	-0.425092	-0.159214
ENSMUSG00000112023	Lilr4b	1.09285	0.30599	0.122637	0.793009	1.83655	D_24h_vs_C_24h	D_24h	C_24h	0.0385624	-0.514293
ENSMUSG00000020009	Ifngr1	0.405683	0.734377	0.122708	0.793009	-0.856169	D_24h_vs_C_24h	D_24h	C_24h	-0.391814	-0.134081
ENSMUSG00000039804	Ncoa5	0.503183	0.992684	0.122871	0.793009	-0.980252	D_24h_vs_C_24h	D_24h	C_24h	-0.298274	-0.00318896
ENSMUSG00000019066	Rab3d	1.89185	3.98499	0.122874	0.793009	-1.07478	D_24h_vs_C_24h	D_24h	C_24h	0.276887	0.600427
ENSMUSG00000001924	Uba1	0.201212	0.357553	0.122875	0.793009	-0.829441	D_24h_vs_C_24h	D_24h	C_24h	-0.696346	-0.446659
ENSMUSG00000009090	Ap1b1	0.19235	0.399201	0.123283	0.793009	-1.05338	D_24h_vs_C_24h	D_24h	C_24h	-0.715908	-0.398808
ENSMUSG00000021224	Numb	0.207971	0.481017	0.123342	0.793009	-1.2097	D_24h_vs_C_24h	D_24h	C_24h	-0.681996	-0.317839
ENSMUSG00000028541	B4galt2	5.37532	1.38722	0.123421	0.793009	1.95416	D_24h_vs_C_24h	D_24h	C_24h	0.730405	0.142144
ENSMUSG00000063268	Parp10	0.758127	1.45982	0.123627	0.793009	-0.945282	D_24h_vs_C_24h	D_24h	C_24h	-0.120258	0.1643
ENSMUSG00000027012	Dync1i2	0.168527	0.331248	0.124689	0.793009	-0.974927	D_24h_vs_C_24h	D_24h	C_24h	-0.773329	-0.479847
ENSMUSG00000071074	Yipf3	1.31471	2.85188	0.125062	0.793009	-1.11717	D_24h_vs_C_24h	D_24h	C_24h	0.11883	0.455131
ENSMUSG00000031314	Taf1	0.0165913	0.0680636	0.125092	0.793009	-2.03646	D_24h_vs_C_24h	D_24h	C_24h	-1.78012	-1.16708
ENSMUSG00000090258	Churc1	1.96369	0.977011	0.12513	0.793009	1.00712	D_24h_vs_C_24h	D_24h	C_24h	0.293073	-0.0101005
ENSMUSG00000026455	Klhl12	0.350418	0.788646	0.125201	0.793009	-1.1703	D_24h_vs_C_24h	D_24h	C_24h	-0.455414	-0.103118
ENSMUSG00000025485	Ric8a	4.23882	2.43423	0.125207	0.793009	0.800197	D_24h_vs_C_24h	D_24h	C_24h	0.627245	0.386362
ENSMUSG00000071547	Nt5dc2	2.87099	1.38668	0.125295	0.793009	1.04991	D_24h_vs_C_24h	D_24h	C_24h	0.458031	0.141976
ENSMUSG00000015149	Sirt2	1.26863	2.43285	0.125409	0.793009	-0.93937	D_24h_vs_C_24h	D_24h	C_24h	0.103337	0.386115
ENSMUSG00000064341	mt-Nd1	0.793127	0.406374	0.125827	0.793009	0.964744	D_24h_vs_C_24h	D_24h	C_24h	-0.100657	-0.391074
ENSMUSG00000016510	Mtif3	0.216963	0.94673	0.125961	0.793009	-2.1255	D_24h_vs_C_24h	D_24h	C_24h	-0.663614	-0.0237737
ENSMUSG00000019823	Mical1	0.360532	0.676523	0.126315	0.793009	-0.908011	D_24h_vs_C_24h	D_24h	C_24h	-0.443056	-0.169717
ENSMUSG00000049760	2410015M20Rik	6.07842	3.47442	0.126477	0.793009	0.806924	D_24h_vs_C_24h	D_24h	C_24h	0.783791	0.540883
ENSMUSG00000064345	mt-Nd2	0.693295	0.378029	0.126655	0.793009	0.874975	D_24h_vs_C_24h	D_24h	C_24h	-0.159082	-0.422475
ENSMUSG00000039738	Slx4	0.550875	0.117681	0.127391	0.793009	2.22685	D_24h_vs_C_24h	D_24h	C_24h	-0.258947	-0.929295
ENSMUSG00000064357	mt-Atp6	2.13752	1.11314	0.127789	0.793009	0.941301	D_24h_vs_C_24h	D_24h	C_24h	0.32991	0.0465505
ENSMUSG00000021427	Ssr1	0.313701	0.606721	0.129211	0.793009	-0.951644	D_24h_vs_C_24h	D_24h	C_24h	-0.503484	-0.217011
ENSMUSG00000034394	Lif	0.244137	0.567544	0.12934	0.793009	-1.21704	D_24h_vs_C_24h	D_24h	C_24h	-0.612366	-0.246001
ENSMUSG00000006360	Crip1	7.88919	4.37925	0.129378	0.793009	0.849192	D_24h_vs_C_24h	D_24h	C_24h	0.897032	0.6414
ENSMUSG00000046897	Zfp740	0.42403	0.793249	0.129386	0.793009	-0.903606	D_24h_vs_C_24h	D_24h	C_24h	-0.372603	-0.100591
ENSMUSG00000062753	AI413582	3.9081	2.09502	0.12949	0.793009	0.899499	D_24h_vs_C_24h	D_24h	C_24h	0.591965	0.321189
ENSMUSG00000047044	D030056L22Rik	1.48253	0.789254	0.129625	0.793009	0.909502	D_24h_vs_C_24h	D_24h	C_24h	0.171004	-0.102783
ENSMUSG00000048677	Tpcn2	0.344946	0.912907	0.129689	0.793009	-1.4041	D_24h_vs_C_24h	D_24h	C_24h	-0.462248	-0.0395735
ENSMUSG00000029068	Ccnl2	0.219881	0.0554414	0.129761	0.793009	1.98769	D_24h_vs_C_24h	D_24h	C_24h	-0.657811	-1.25617
ENSMUSG00000006276	Eps15l1	0.36763	0.801274	0.130009	0.793009	-1.12404	D_24h_vs_C_24h	D_24h	C_24h	-0.434589	-0.096219
ENSMUSG00000084786	Ubl5	4.25814	2.47121	0.130026	0.793009	0.785006	D_24h_vs_C_24h	D_24h	C_24h	0.62922	0.39291
ENSMUSG00000024766	Lipo3	0.645414	0.278253	0.130316	0.793009	1.21383	D_24h_vs_C_24h	D_24h	C_24h	-0.190162	-0.555561
ENSMUSG00000009079	Ewsr1	0.222735	0.394845	0.130349	0.793009	-0.825954	D_24h_vs_C_24h	D_24h	C_24h	-0.652211	-0.403574
ENSMUSG00000034793	G6pc3	1.22803	2.29521	0.13046	0.793009	-0.902273	D_24h_vs_C_24h	D_24h	C_24h	0.0892106	0.360822
ENSMUSG00000061288	Taok3	0.230043	0.419637	0.130474	0.793009	-0.867236	D_24h_vs_C_24h	D_24h	C_24h	-0.63819	-0.377126
ENSMUSG00000052794	1700030K09Rik	0.523842	1.27754	0.130487	0.793009	-1.28616	D_24h_vs_C_24h	D_24h	C_24h	-0.2808	0.106374
ENSMUSG00000022858	Tra2b	0.342811	0.611781	0.130496	0.793009	-0.835602	D_24h_vs_C_24h	D_24h	C_24h	-0.464945	-0.213404
ENSMUSG00000045667	Smtnl2	0.585977	1.34917	0.130514	0.793009	-1.20316	D_24h_vs_C_24h	D_24h	C_24h	-0.232119	0.130067
ENSMUSG00000022761	Lztr1	0.638895	1.14727	0.130684	0.793009	-0.844553	D_24h_vs_C_24h	D_24h	C_24h	-0.194571	0.0596653
ENSMUSG00000020893	Per1	0.616272	1.19297	0.130708	0.793009	-0.952923	D_24h_vs_C_24h	D_24h	C_24h	-0.210227	0.0766309
ENSMUSG00000005936	Kctd20	0.38274	0.721532	0.130834	0.793009	-0.9147	D_24h_vs_C_24h	D_24h	C_24h	-0.417096	-0.141744
ENSMUSG00000067847	Romo1	5.35422	3.10326	0.131169	0.793009	0.786891	D_24h_vs_C_24h	D_24h	C_24h	0.728697	0.491819
ENSMUSG00000029569	Tmem168	0.105075	0.210829	0.131192	0.793009	-1.00466	D_24h_vs_C_24h	D_24h	C_24h	-0.978501	-0.676069
ENSMUSG00000020476	Dbnl	0.665994	1.18882	0.131216	0.793009	-0.835953	D_24h_vs_C_24h	D_24h	C_24h	-0.17653	0.0751172
ENSMUSG00000008855	Hdac5	2.68282	1.34082	0.131242	0.793009	1.00063	D_24h_vs_C_24h	D_24h	C_24h	0.428592	0.127371
ENSMUSG00000016559	H3f3b	1.70644	0.971294	0.132152	0.793009	0.813013	D_24h_vs_C_24h	D_24h	C_24h	0.232092	-0.0126491
ENSMUSG00000002274	Metrn	5.40642	2.8477	0.132275	0.793009	0.924877	D_24h_vs_C_24h	D_24h	C_24h	0.73291	0.454494
ENSMUSG00000036270	Edc4	0.244496	0.448544	0.132406	0.793009	-0.875442	D_24h_vs_C_24h	D_24h	C_24h	-0.611729	-0.348195
ENSMUSG00000020802	Ube2o	0.154364	0.307641	0.132506	0.793009	-0.994912	D_24h_vs_C_24h	D_24h	C_24h	-0.811455	-0.511956
ENSMUSG00000073079	Srp54a	0.114334	0.215434	0.132808	0.793009	-0.913989	D_24h_vs_C_24h	D_24h	C_24h	-0.941823	-0.666685
ENSMUSG00000049550	Clip1	0.138146	0.502289	0.132813	0.793009	-1.86232	D_24h_vs_C_24h	D_24h	C_24h	-0.85966	-0.299047
ENSMUSG00000006378	Gcat	2.54127	4.62415	0.133238	0.793009	-0.863639	D_24h_vs_C_24h	D_24h	C_24h	0.405051	0.665032
ENSMUSG00000020897	Aurkb	0.547729	1.0451	0.133448	0.793009	-0.932107	D_24h_vs_C_24h	D_24h	C_24h	-0.261434	0.0191579
ENSMUSG00000006127	Inpp5k	0.760359	1.40971	0.13374	0.793009	-0.890641	D_24h_vs_C_24h	D_24h	C_24h	-0.118981	0.149128
ENSMUSG00000033628	Pik3c3	0.205127	0.481524	0.13378	0.793009	-1.23109	D_24h_vs_C_24h	D_24h	C_24h	-0.687977	-0.317382
ENSMUSG00000015749	Anp32e	0.252235	0.470451	0.133976	0.793009	-0.89928	D_24h_vs_C_24h	D_24h	C_24h	-0.598195	-0.327485
ENSMUSG00000026433	Rab29	3.41071	1.78191	0.134005	0.793009	0.936647	D_24h_vs_C_24h	D_24h	C_24h	0.532844	0.250885
ENSMUSG00000026749	Nek6	0.379452	0.722922	0.134272	0.793009	-0.929921	D_24h_vs_C_24h	D_24h	C_24h	-0.420843	-0.140909
ENSMUSG00000022707	Gbe1	0.357862	0.179855	0.134743	0.793009	0.99257	D_24h_vs_C_24h	D_24h	C_24h	-0.446284	-0.745077
ENSMUSG00000045100	Slc25a26	3.19449	1.36084	0.134773	0.793009	1.23109	D_24h_vs_C_24h	D_24h	C_24h	0.504401	0.133807
ENSMUSG00000054312	Mrps21	3.40567	1.87872	0.134828	0.793009	0.85819	D_24h_vs_C_24h	D_24h	C_24h	0.532203	0.273861
ENSMUSG00000050144	Slc25a44	0.638628	1.20513	0.134877	0.793009	-0.916142	D_24h_vs_C_24h	D_24h	C_24h	-0.194752	0.081034
ENSMUSG00000031762	Mt2	3.90543	2.28775	0.135234	0.793009	0.771549	D_24h_vs_C_24h	D_24h	C_24h	0.591669	0.359409
ENSMUSG00000024446	Rpp21	2.47559	5.03471	0.135331	0.793009	-1.02413	D_24h_vs_C_24h	D_24h	C_24h	0.393679	0.701974
ENSMUSG00000002319	Ipo4	0.441582	0.817025	0.135877	0.793009	-0.887698	D_24h_vs_C_24h	D_24h	C_24h	-0.354989	-0.0877648
ENSMUSG00000039367	Sec24c	0.193013	0.371616	0.135948	0.793009	-0.945113	D_24h_vs_C_24h	D_24h	C_24h	-0.714413	-0.429906
ENSMUSG00000036461	Elf1	0.184497	0.359019	0.136083	0.793009	-0.960461	D_24h_vs_C_24h	D_24h	C_24h	-0.734011	-0.444883
ENSMUSG00000030830	Itgal	13.2964	83.5975	0.136219	0.793009	-2.65242	D_24h_vs_C_24h	D_24h	C_24h	1.12373	1.92219
ENSMUSG00000034595	Ppp1r18	0.346922	0.636289	0.136246	0.793009	-0.87507	D_24h_vs_C_24h	D_24h	C_24h	-0.459768	-0.196346
ENSMUSG00000028969	Cdk5	4.75027	2.35032	0.13653	0.793009	1.01515	D_24h_vs_C_24h	D_24h	C_24h	0.676718	0.371126
ENSMUSG00000068523	Gng5	3.58111	2.10844	0.136542	0.793009	0.764234	D_24h_vs_C_24h	D_24h	C_24h	0.554018	0.32396
ENSMUSG00000018661	Cog1	0.53791	1.0296	0.1366	0.793009	-0.936644	D_24h_vs_C_24h	D_24h	C_24h	-0.26929	0.0126673
ENSMUSG00000034218	Atm	0.0204918	0.0686535	0.136627	0.793009	-1.74428	D_24h_vs_C_24h	D_24h	C_24h	-1.68842	-1.16334
ENSMUSG00000037280	Galnt6	0.147276	0.481828	0.136676	0.793009	-1.70999	D_24h_vs_C_24h	D_24h	C_24h	-0.831867	-0.317108
ENSMUSG00000026662	Sephs1	0.420971	0.755947	0.136709	0.793009	-0.844565	D_24h_vs_C_24h	D_24h	C_24h	-0.375748	-0.121508
ENSMUSG00000032280	Tle3	0.390538	0.742936	0.13708	0.793009	-0.927774	D_24h_vs_C_24h	D_24h	C_24h	-0.408336	-0.129048
ENSMUSG00000006932	Ctnnb1	0.145294	0.362951	0.137579	0.793009	-1.3208	D_24h_vs_C_24h	D_24h	C_24h	-0.837753	-0.440152
ENSMUSG00000047648	Fbxo30	0.138382	0.348636	0.137731	0.793009	-1.33307	D_24h_vs_C_24h	D_24h	C_24h	-0.85892	-0.457627
ENSMUSG00000026554	Dcaf8	0.272155	0.542137	0.137861	0.793009	-0.99423	D_24h_vs_C_24h	D_24h	C_24h	-0.565184	-0.265891
ENSMUSG00000116069	Gm49510	0.647461	1.33017	0.137982	0.793009	-1.03874	D_24h_vs_C_24h	D_24h	C_24h	-0.188786	0.123906
ENSMUSG00000007891	Ctsd	1.345	2.39703	0.138181	0.793009	-0.83364	D_24h_vs_C_24h	D_24h	C_24h	0.128722	0.379673
ENSMUSG00000009995	Taz	1.07553	2.45656	0.138727	0.793009	-1.19159	D_24h_vs_C_24h	D_24h	C_24h	0.0316228	0.390328
ENSMUSG00000064370	mt-Cytb	1.0036	0.529174	0.138872	0.793009	0.923366	D_24h_vs_C_24h	D_24h	C_24h	0.00155913	-0.276402
ENSMUSG00000036636	Clcn7	0.536226	1.1184	0.139037	0.793009	-1.06053	D_24h_vs_C_24h	D_24h	C_24h	-0.270652	0.0485984
ENSMUSG00000039463	Slc9a8	0.443666	0.838316	0.139132	0.793009	-0.918021	D_24h_vs_C_24h	D_24h	C_24h	-0.352944	-0.0765921
ENSMUSG00000032596	Uba7	0.203372	0.838448	0.139264	0.793009	-2.0436	D_24h_vs_C_24h	D_24h	C_24h	-0.691708	-0.076524
ENSMUSG00000025199	Chuk	0.691975	0.373347	0.139487	0.793009	0.890202	D_24h_vs_C_24h	D_24h	C_24h	-0.159909	-0.427887
ENSMUSG00000025220	Mgea5	0.131123	0.23629	0.139489	0.793009	-0.849632	D_24h_vs_C_24h	D_24h	C_24h	-0.88232	-0.626555
ENSMUSG00000039236	Isg20	3.03972	1.54096	0.139664	0.793009	0.980104	D_24h_vs_C_24h	D_24h	C_24h	0.482833	0.187793
ENSMUSG00000075486	Commd6	2.1621	1.00493	0.139864	0.793009	1.10534	D_24h_vs_C_24h	D_24h	C_24h	0.334876	0.00213472
ENSMUSG00000028266	Lmo4	11.3993	1.16786	0.139938	0.793009	3.287	D_24h_vs_C_24h	D_24h	C_24h	1.05688	0.0673923
ENSMUSG00000035722	Abca7	0.518958	0.969375	0.140171	0.793009	-0.901437	D_24h_vs_C_24h	D_24h	C_24h	-0.284868	-0.013508
ENSMUSG00000018733	Pex12	0.103811	0.45882	0.140469	0.793009	-2.14398	D_24h_vs_C_24h	D_24h	C_24h	-0.983759	-0.338358
ENSMUSG00000021771	Vdac2	0.653599	1.1396	0.140742	0.793009	-0.802054	D_24h_vs_C_24h	D_24h	C_24h	-0.184689	0.0567538
ENSMUSG00000027668	Mfn1	0.0713335	0.20131	0.140824	0.793009	-1.49677	D_24h_vs_C_24h	D_24h	C_24h	-1.14671	-0.696135
ENSMUSG00000066571	4931406P16Rik	0.104734	0.292147	0.14084	0.793009	-1.47997	D_24h_vs_C_24h	D_24h	C_24h	-0.979914	-0.534398
ENSMUSG00000024818	Slc25a45	6.20508	2.66592	0.140857	0.793009	1.21882	D_24h_vs_C_24h	D_24h	C_24h	0.792748	0.425847
ENSMUSG00000064356	mt-Atp8	1.37656	0.769977	0.140916	0.793009	0.838177	D_24h_vs_C_24h	D_24h	C_24h	0.138794	-0.113522
ENSMUSG00000032480	Dhx30	0.288465	0.555957	0.140929	0.793009	-0.946577	D_24h_vs_C_24h	D_24h	C_24h	-0.539907	-0.254959
ENSMUSG00000050705	2310061I04Rik	2.92852	1.52778	0.14096	0.793009	0.938738	D_24h_vs_C_24h	D_24h	C_24h	0.466648	0.18406
ENSMUSG00000034928	Rnf44	1.13346	2.09804	0.1411	0.793009	-0.888301	D_24h_vs_C_24h	D_24h	C_24h	0.0544079	0.321813
ENSMUSG00000064068	Mtx1	3.2261	0.947663	0.141258	0.793009	1.76735	D_24h_vs_C_24h	D_24h	C_24h	0.508678	-0.0233462
ENSMUSG00000003546	Klc4	0.715435	2.50337	0.141286	0.793009	-1.80698	D_24h_vs_C_24h	D_24h	C_24h	-0.14543	0.398526
ENSMUSG00000064373	Selenop	0.156255	0.671842	0.141313	0.793009	-2.10422	D_24h_vs_C_24h	D_24h	C_24h	-0.806167	-0.172733
ENSMUSG00000025200	Cwf19l1	0.34395	1.42073	0.141558	0.793009	-2.04636	D_24h_vs_C_24h	D_24h	C_24h	-0.463505	0.152511
ENSMUSG00000035310	Lin54	0.0720269	0.274469	0.141624	0.793009	-1.93003	D_24h_vs_C_24h	D_24h	C_24h	-1.14251	-0.561507
ENSMUSG00000060261	Gtf2i	0.116165	0.22749	0.141668	0.793009	-0.969628	D_24h_vs_C_24h	D_24h	C_24h	-0.934926	-0.643038
ENSMUSG00000003808	Farsa	1.4133	2.41929	0.141886	0.793009	-0.775517	D_24h_vs_C_24h	D_24h	C_24h	0.150234	0.383688
ENSMUSG00000039234	Sec24d	0.168225	0.32697	0.14198	0.793009	-0.958769	D_24h_vs_C_24h	D_24h	C_24h	-0.77411	-0.485492
ENSMUSG00000018362	Kpna2	0.271283	0.453595	0.142001	0.793009	-0.741606	D_24h_vs_C_24h	D_24h	C_24h	-0.566578	-0.343332
ENSMUSG00000073684	Faap20	3.72255	1.93629	0.142159	0.793009	0.942996	D_24h_vs_C_24h	D_24h	C_24h	0.570841	0.286971
ENSMUSG00000035632	Cnot3	0.473764	0.872373	0.142516	0.793009	-0.880776	D_24h_vs_C_24h	D_24h	C_24h	-0.324438	-0.0592979
ENSMUSG00000003068	Stk11	3.57919	2.07568	0.142556	0.793009	0.786051	D_24h_vs_C_24h	D_24h	C_24h	0.553785	0.31716
ENSMUSG00000021262	Evl	1.2032	2.31244	0.142644	0.793009	-0.942536	D_24h_vs_C_24h	D_24h	C_24h	0.0803383	0.36407
ENSMUSG00000037337	Map4k1	0.700131	1.2447	0.142644	0.793009	-0.830099	D_24h_vs_C_24h	D_24h	C_24h	-0.15482	0.0950642
ENSMUSG00000022194	Pabpn1	2.17523	1.21942	0.142815	0.793009	0.834975	D_24h_vs_C_24h	D_24h	C_24h	0.337505	0.0861524
ENSMUSG00000054874	Pcnx3	0.329034	0.640268	0.142848	0.793009	-0.960437	D_24h_vs_C_24h	D_24h	C_24h	-0.482759	-0.193638
ENSMUSG00000030102	Itpr1	0.0704548	0.0209786	0.142883	0.793009	1.74778	D_24h_vs_C_24h	D_24h	C_24h	-1.15209	-1.67822
ENSMUSG00000027951	Adar	0.584761	0.18953	0.142887	0.793009	1.62542	D_24h_vs_C_24h	D_24h	C_24h	-0.233021	-0.722322
ENSMUSG00000020538	Srebf1	0.850744	1.50662	0.142914	0.793009	-0.824521	D_24h_vs_C_24h	D_24h	C_24h	-0.0702011	0.178004
ENSMUSG00000038866	Zcchc2	0.0965755	0.243251	0.143749	0.793009	-1.33272	D_24h_vs_C_24h	D_24h	C_24h	-1.01513	-0.613945
ENSMUSG00000025224	Gbf1	0.0287384	0.0708063	0.143903	0.793009	-1.3009	D_24h_vs_C_24h	D_24h	C_24h	-1.54154	-1.14993
ENSMUSG00000001588	Acap1	0.588875	1.01642	0.143953	0.793009	-0.787468	D_24h_vs_C_24h	D_24h	C_24h	-0.229977	0.00707446
ENSMUSG00000035513	Ntng2	0.430675	1.65597	0.144294	0.793009	-1.94301	D_24h_vs_C_24h	D_24h	C_24h	-0.36585	0.219053
ENSMUSG00000104713	Gbp6	0.120164	0.214361	0.144839	0.793009	-0.835041	D_24h_vs_C_24h	D_24h	C_24h	-0.920226	-0.668853
ENSMUSG00000020859	Spag9	0.0336888	0.074645	0.144921	0.793009	-1.14778	D_24h_vs_C_24h	D_24h	C_24h	-1.47251	-1.127
ENSMUSG00000063931	Pepd	0.622714	1.12263	0.144956	0.793009	-0.850237	D_24h_vs_C_24h	D_24h	C_24h	-0.205711	0.0502355
ENSMUSG00000022684	Bfar	0.388783	0.740398	0.145342	0.793009	-0.929334	D_24h_vs_C_24h	D_24h	C_24h	-0.410292	-0.130535
ENSMUSG00000056394	Lig1	0.356871	0.612573	0.145464	0.793009	-0.779478	D_24h_vs_C_24h	D_24h	C_24h	-0.447488	-0.212842
ENSMUSG00000025491	Ifitm1	5.25017	3.00889	0.14562	0.793009	0.803133	D_24h_vs_C_24h	D_24h	C_24h	0.720173	0.478406
ENSMUSG00000030231	Plekha5	1.00102	0.458238	0.145947	0.793009	1.1273	D_24h_vs_C_24h	D_24h	C_24h	0.000442677	-0.338909
ENSMUSG00000020444	Guk1	3.06766	1.82913	0.146048	0.793009	0.745976	D_24h_vs_C_24h	D_24h	C_24h	0.486807	0.262245
ENSMUSG00000025494	Sigirr	1.35921	2.57681	0.146245	0.793009	-0.922822	D_24h_vs_C_24h	D_24h	C_24h	0.133286	0.411083
ENSMUSG00000059811	Atl2	0.227077	0.439796	0.146299	0.793009	-0.95365	D_24h_vs_C_24h	D_24h	C_24h	-0.643826	-0.356749
ENSMUSG00000022561	Gpaa1	1.31973	2.46161	0.146452	0.793009	-0.899356	D_24h_vs_C_24h	D_24h	C_24h	0.120486	0.39122
ENSMUSG00000016252	Atp5e	4.50447	2.72155	0.146561	0.793009	0.726929	D_24h_vs_C_24h	D_24h	C_24h	0.653644	0.434817
ENSMUSG00000035325	Sec31a	0.162189	0.291795	0.146722	0.793009	-0.847277	D_24h_vs_C_24h	D_24h	C_24h	-0.789978	-0.534922
ENSMUSG00000002524	Puf60	25.6228	1.69063	0.146989	0.793009	3.92179	D_24h_vs_C_24h	D_24h	C_24h	1.40863	0.228049
ENSMUSG00000024273	2700062C07Rik	2.1037	1.01684	0.147036	0.793009	1.04883	D_24h_vs_C_24h	D_24h	C_24h	0.322984	0.00725464
ENSMUSG00000024976	Shoc2	0.223959	0.426047	0.14737	0.793009	-0.927776	D_24h_vs_C_24h	D_24h	C_24h	-0.649831	-0.370543
ENSMUSG00000045427	Hnrnph2	0.142779	0.26313	0.147698	0.793009	-0.881989	D_24h_vs_C_24h	D_24h	C_24h	-0.845336	-0.57983
ENSMUSG00000022962	Gart	0.358459	0.606932	0.14807	0.793009	-0.759724	D_24h_vs_C_24h	D_24h	C_24h	-0.44556	-0.21686
ENSMUSG00000018585	Atox1	4.27026	2.56331	0.14843	0.793009	0.736317	D_24h_vs_C_24h	D_24h	C_24h	0.630454	0.408801
ENSMUSG00000032178	Ilf3	0.0495588	0.119659	0.148635	0.793009	-1.27172	D_24h_vs_C_24h	D_24h	C_24h	-1.30488	-0.922053
ENSMUSG00000022568	Scrib	0.615486	1.10637	0.148653	0.793009	-0.846036	D_24h_vs_C_24h	D_24h	C_24h	-0.210782	0.0439004
ENSMUSG00000061981	Flot2	1.76815	3.11242	0.148777	0.793009	-0.815794	D_24h_vs_C_24h	D_24h	C_24h	0.24752	0.493098
ENSMUSG00000005410	Mcm5	0.866427	1.46155	0.148951	0.793009	-0.754353	D_24h_vs_C_24h	D_24h	C_24h	-0.0622681	0.164815
ENSMUSG00000007029	Vars	0.433012	0.777844	0.14905	0.793009	-0.845075	D_24h_vs_C_24h	D_24h	C_24h	-0.3635	-0.109107
ENSMUSG00000029110	Rnf4	0.20475	0.361814	0.149092	0.793009	-0.821384	D_24h_vs_C_24h	D_24h	C_24h	-0.688776	-0.441515
ENSMUSG00000029071	Dvl1	3.07875	5.79359	0.149118	0.793009	-0.912115	D_24h_vs_C_24h	D_24h	C_24h	0.488374	0.762948
ENSMUSG00000046516	Cox17	3.09195	1.82116	0.149481	0.793009	0.76366	D_24h_vs_C_24h	D_24h	C_24h	0.490232	0.260348
ENSMUSG00000063904	Dpp3	1.01537	1.71714	0.149706	0.793009	-0.757994	D_24h_vs_C_24h	D_24h	C_24h	0.00662588	0.234805
ENSMUSG00000061032	Rrp1	0.504426	0.863758	0.149972	0.793009	-0.775984	D_24h_vs_C_24h	D_24h	C_24h	-0.297203	-0.0636081
ENSMUSG00000023791	Pigx	6.35546	2.7473	0.15028	0.793009	1.20998	D_24h_vs_C_24h	D_24h	C_24h	0.803147	0.438906
ENSMUSG00000032199	Polr2m	1.08888	0.631057	0.150434	0.793009	0.787	D_24h_vs_C_24h	D_24h	C_24h	0.036979	-0.199932
ENSMUSG00000021548	Ccnh	2.06336	1.13805	0.150575	0.793009	0.858429	D_24h_vs_C_24h	D_24h	C_24h	0.314575	0.0561623
ENSMUSG00000020770	Unk	1.03864	0.334025	0.150597	0.793009	1.63667	D_24h_vs_C_24h	D_24h	C_24h	0.0164647	-0.476221
ENSMUSG00000024940	Ltbp3	0.766604	1.90344	0.150858	0.793009	-1.31206	D_24h_vs_C_24h	D_24h	C_24h	-0.115429	0.27954
ENSMUSG00000006010	Odr4	0.520548	0.138755	0.150945	0.793009	1.90749	D_24h_vs_C_24h	D_24h	C_24h	-0.283539	-0.857751
ENSMUSG00000033543	Gtf2a2	2.45682	0.977969	0.151163	0.793009	1.32893	D_24h_vs_C_24h	D_24h	C_24h	0.390373	-0.00967497
ENSMUSG00000028901	Gmeb1	0.736027	0.24391	0.151581	0.793009	1.59341	D_24h_vs_C_24h	D_24h	C_24h	-0.133106	-0.61277
ENSMUSG00000042305	Tmem183a	1.35377	0.782146	0.151812	0.793009	0.791473	D_24h_vs_C_24h	D_24h	C_24h	0.131545	-0.106712
ENSMUSG00000011958	Bnip2	1.56051	0.912057	0.1519	0.793009	0.774818	D_24h_vs_C_24h	D_24h	C_24h	0.193266	-0.0399778
ENSMUSG00000042594	Sh2b3	1.06261	0.516797	0.151939	0.793009	1.03995	D_24h_vs_C_24h	D_24h	C_24h	0.0263756	-0.28668
ENSMUSG00000015837	Sqstm1	0.703705	1.20501	0.152869	0.793009	-0.776004	D_24h_vs_C_24h	D_24h	C_24h	-0.15261	0.080991
ENSMUSG00000024493	Lars	0.0448463	0.0805831	0.152869	0.793009	-0.845489	D_24h_vs_C_24h	D_24h	C_24h	-1.34827	-1.09376
ENSMUSG00000046794	Ppp1r3b	0.119176	0.459252	0.152892	0.793009	-1.94619	D_24h_vs_C_24h	D_24h	C_24h	-0.923812	-0.337949
ENSMUSG00000063065	Mapk3	2.92966	1.70461	0.153108	0.793009	0.781291	D_24h_vs_C_24h	D_24h	C_24h	0.466818	0.231626
ENSMUSG00000062352	Itgb1bp1	2.09687	1.14414	0.153293	0.793009	0.873973	D_24h_vs_C_24h	D_24h	C_24h	0.321571	0.0584791
ENSMUSG00000007610	Gtpbp3	2.67618	5.04695	0.153316	0.793009	-0.915239	D_24h_vs_C_24h	D_24h	C_24h	0.427515	0.703029
ENSMUSG00000003316	Glg1	0.177364	0.305344	0.153482	0.793009	-0.783722	D_24h_vs_C_24h	D_24h	C_24h	-0.751134	-0.51521
ENSMUSG00000021171	Esyt2	0.0934998	0.192948	0.153482	0.793009	-1.04518	D_24h_vs_C_24h	D_24h	C_24h	-1.02919	-0.71456
ENSMUSG00000068735	Trp53i11	2.11783	1.12655	0.153704	0.793009	0.910675	D_24h_vs_C_24h	D_24h	C_24h	0.325891	0.0517509
ENSMUSG00000020078	Vps26a	0.256238	0.502745	0.153857	0.793009	-0.97234	D_24h_vs_C_24h	D_24h	C_24h	-0.591356	-0.298652
ENSMUSG00000008206	Cers4	1.04606	2.43932	0.153902	0.793009	-1.22151	D_24h_vs_C_24h	D_24h	C_24h	0.0195563	0.387268
ENSMUSG00000031328	Flna	0.0555779	0.0944981	0.154061	0.793009	-0.765775	D_24h_vs_C_24h	D_24h	C_24h	-1.2551	-1.02458
ENSMUSG00000053286	Trmt1l	0.234965	0.459459	0.154312	0.793009	-0.967492	D_24h_vs_C_24h	D_24h	C_24h	-0.628997	-0.337753
ENSMUSG00000046062	Ppp1r15b	0.208971	0.347622	0.154315	0.793009	-0.734217	D_24h_vs_C_24h	D_24h	C_24h	-0.679915	-0.458893
ENSMUSG00000020790	Ankfy1	1.06001	0.450018	0.154449	0.793009	1.23602	D_24h_vs_C_24h	D_24h	C_24h	0.025309	-0.34677
ENSMUSG00000026223	Itm2c	2.38285	4.01504	0.154587	0.793009	-0.752723	D_24h_vs_C_24h	D_24h	C_24h	0.377097	0.60369
ENSMUSG00000033728	Lrrc14	0.313791	3.59204	0.155169	0.793009	-3.51693	D_24h_vs_C_24h	D_24h	C_24h	-0.503359	0.555341
ENSMUSG00000042688	Mapk6	0.216021	0.121773	0.155431	0.793009	0.826974	D_24h_vs_C_24h	D_24h	C_24h	-0.665503	-0.914447
ENSMUSG00000024339	Tap2	0.836372	1.49678	0.155497	0.793009	-0.839643	D_24h_vs_C_24h	D_24h	C_24h	-0.0776006	0.175157
ENSMUSG00000021978	Extl3	0.405853	1.23263	0.155706	0.793009	-1.60271	D_24h_vs_C_24h	D_24h	C_24h	-0.391632	0.0908327
ENSMUSG00000057522	Spop	0.119656	0.234588	0.155715	0.793009	-0.971233	D_24h_vs_C_24h	D_24h	C_24h	-0.922065	-0.629695
ENSMUSG00000036275	9530068E07Rik	0.870832	0.527712	0.155731	0.793009	0.722643	D_24h_vs_C_24h	D_24h	C_24h	-0.0600656	-0.277603
ENSMUSG00000017778	Cox7c	4.20342	2.49113	0.155771	0.793009	0.754763	D_24h_vs_C_24h	D_24h	C_24h	0.623603	0.396397
ENSMUSG00000024773	Atg2a	0.225512	0.46393	0.155885	0.793009	-1.0407	D_24h_vs_C_24h	D_24h	C_24h	-0.64683	-0.333547
ENSMUSG00000074358	Ccdc61	1.49543	2.89842	0.155901	0.793009	-0.954701	D_24h_vs_C_24h	D_24h	C_24h	0.174767	0.462161
ENSMUSG00000026335	Pam	1.23434	0.342417	0.156238	0.793009	1.84991	D_24h_vs_C_24h	D_24h	C_24h	0.0914331	-0.465445
ENSMUSG00000094410	Gm38394	0.0247731	0.0580427	0.156302	0.793009	-1.22834	D_24h_vs_C_24h	D_24h	C_24h	-1.60602	-1.23625
ENSMUSG00000053754	Chd8	0.016724	0.0391117	0.156323	0.793009	-1.22568	D_24h_vs_C_24h	D_24h	C_24h	-1.77666	-1.40769
ENSMUSG00000043131	Mob1a	0.135669	0.227792	0.15648	0.793009	-0.747632	D_24h_vs_C_24h	D_24h	C_24h	-0.86752	-0.642461
ENSMUSG00000026826	Nr4a2	0.227027	0.438989	0.156505	0.793009	-0.951323	D_24h_vs_C_24h	D_24h	C_24h	-0.643923	-0.357546
ENSMUSG00000041560	Nop53	0.682386	1.3885	0.156597	0.793009	-1.02487	D_24h_vs_C_24h	D_24h	C_24h	-0.16597	0.142547
ENSMUSG00000021902	Phf7	1.37818	0.671566	0.156739	0.793009	1.03717	D_24h_vs_C_24h	D_24h	C_24h	0.139307	-0.172911
ENSMUSG00000038943	Prc1	0.120797	0.232489	0.156786	0.793009	-0.944577	D_24h_vs_C_24h	D_24h	C_24h	-0.917944	-0.633598
ENSMUSG00000095918	Gm5861	1.4344	0.505285	0.156946	0.793009	1.50528	D_24h_vs_C_24h	D_24h	C_24h	0.15667	-0.296464
ENSMUSG00000040383	Aqr	0.180234	0.308557	0.156976	0.793009	-0.775664	D_24h_vs_C_24h	D_24h	C_24h	-0.744163	-0.510665
ENSMUSG00000046434	Hnrnpa1	0.117224	0.193801	0.157072	0.793009	-0.725303	D_24h_vs_C_24h	D_24h	C_24h	-0.930982	-0.712644
ENSMUSG00000052423	B4galt3	2.02624	3.81813	0.1571	0.793009	-0.914062	D_24h_vs_C_24h	D_24h	C_24h	0.30669	0.58185
ENSMUSG00000021236	Entpd5	0.422693	0.956166	0.157104	0.793009	-1.17765	D_24h_vs_C_24h	D_24h	C_24h	-0.373975	-0.0194665
ENSMUSG00000054277	Arfgap3	0.611617	1.11845	0.157123	0.793009	-0.870806	D_24h_vs_C_24h	D_24h	C_24h	-0.21352	0.0486184
ENSMUSG00000024072	Yipf4	2.21039	0.879497	0.157734	0.793009	1.32955	D_24h_vs_C_24h	D_24h	C_24h	0.344468	-0.0557655
ENSMUSG00000046962	Zbtb21	0.11604	0.400576	0.157877	0.793009	-1.78745	D_24h_vs_C_24h	D_24h	C_24h	-0.935391	-0.397315
ENSMUSG00000004266	Ptpn6	0.621613	1.03393	0.157939	0.793009	-0.734055	D_24h_vs_C_24h	D_24h	C_24h	-0.20648	0.0144924
ENSMUSG00000059534	Uqcr10	3.59387	2.18793	0.158027	0.793009	0.71597	D_24h_vs_C_24h	D_24h	C_24h	0.555563	0.340034
ENSMUSG00000028706	Nsun4	0.550275	1.03817	0.158432	0.793009	-0.915812	D_24h_vs_C_24h	D_24h	C_24h	-0.25942	0.0162669
ENSMUSG00000017670	Elmo2	0.323489	0.555201	0.158652	0.793009	-0.779295	D_24h_vs_C_24h	D_24h	C_24h	-0.490141	-0.25555
ENSMUSG00000024767	Otub1	0.680625	1.43321	0.158889	0.793009	-1.07432	D_24h_vs_C_24h	D_24h	C_24h	-0.167092	0.156309
ENSMUSG00000034210	Efcab14	0.799539	0.432024	0.160281	0.793009	0.888058	D_24h_vs_C_24h	D_24h	C_24h	-0.0971601	-0.364492
ENSMUSG00000025730	Rab40c	0.976325	1.7501	0.160338	0.793009	-0.842002	D_24h_vs_C_24h	D_24h	C_24h	-0.0104057	0.243062
ENSMUSG00000036097	Slf2	0.0536429	0.129743	0.160348	0.793009	-1.2742	D_24h_vs_C_24h	D_24h	C_24h	-1.27049	-0.886915
ENSMUSG00000002668	Dennd1c	0.97472	0.418092	0.160634	0.793009	1.22117	D_24h_vs_C_24h	D_24h	C_24h	-0.0111201	-0.378728
ENSMUSG00000039220	Ppp1r10	0.398524	0.749028	0.160674	0.793009	-0.910355	D_24h_vs_C_24h	D_24h	C_24h	-0.399546	-0.125502
ENSMUSG00000024807	Syvn1	0.582484	1.10171	0.160701	0.793009	-0.919457	D_24h_vs_C_24h	D_24h	C_24h	-0.234716	0.0420681
ENSMUSG00000026956	Uap1l1	2.23238	4.41678	0.161187	0.793009	-0.984411	D_24h_vs_C_24h	D_24h	C_24h	0.348768	0.645106
ENSMUSG00000022584	Ly6c2	0.533261	0.943629	0.161402	0.793009	-0.82338	D_24h_vs_C_24h	D_24h	C_24h	-0.273061	-0.0251985
ENSMUSG00000024542	Cep192	0.0312859	0.0646687	0.161408	0.793009	-1.04755	D_24h_vs_C_24h	D_24h	C_24h	-1.50465	-1.18931
ENSMUSG00000113149	Gm49383	0.468883	0.891617	0.161629	0.793009	-0.927195	D_24h_vs_C_24h	D_24h	C_24h	-0.328935	-0.0498217
ENSMUSG00000027215	Cd82	1.6618	2.78639	0.161674	0.793009	-0.745648	D_24h_vs_C_24h	D_24h	C_24h	0.220579	0.445041
ENSMUSG00000029050	Ski	0.428657	0.215931	0.16176	0.793009	0.989251	D_24h_vs_C_24h	D_24h	C_24h	-0.36789	-0.665684
ENSMUSG00000004789	Dlst	0.312366	0.533871	0.162169	0.793009	-0.773256	D_24h_vs_C_24h	D_24h	C_24h	-0.505337	-0.272563
ENSMUSG00000116275	Zc3h11a	0.44861	0.155502	0.162225	0.793009	1.52853	D_24h_vs_C_24h	D_24h	C_24h	-0.348131	-0.808264
ENSMUSG00000038644	Pold1	0.688619	1.16253	0.162295	0.793009	-0.755495	D_24h_vs_C_24h	D_24h	C_24h	-0.162021	0.0654058
ENSMUSG00000045466	Zfp956	0.658487	1.38419	0.162357	0.793009	-1.07181	D_24h_vs_C_24h	D_24h	C_24h	-0.181453	0.141196
ENSMUSG00000061859	Patj	3.21042	1.84069	0.162391	0.793009	0.802514	D_24h_vs_C_24h	D_24h	C_24h	0.506562	0.264981
ENSMUSG00000039676	Capsl	3.98421	2.07519	0.162491	0.793009	0.941048	D_24h_vs_C_24h	D_24h	C_24h	0.600343	0.317059
ENSMUSG00000025393	Atp5b	0.859816	1.38586	0.1625	0.793009	-0.688678	D_24h_vs_C_24h	D_24h	C_24h	-0.0655943	0.141718
ENSMUSG00000041229	Phf8	0.0871219	0.187267	0.162561	0.793009	-1.10399	D_24h_vs_C_24h	D_24h	C_24h	-1.05987	-0.72754
ENSMUSG00000029507	Pus1	4.76283	0.205523	0.162668	0.793009	4.53445	D_24h_vs_C_24h	D_24h	C_24h	0.677865	-0.687139
ENSMUSG00000042363	Lgalsl	0.76261	0.379656	0.162802	0.793009	1.00625	D_24h_vs_C_24h	D_24h	C_24h	-0.117698	-0.42061
ENSMUSG00000021643	Serf1	2.86091	1.5036	0.163159	0.793009	0.928056	D_24h_vs_C_24h	D_24h	C_24h	0.456504	0.177132
ENSMUSG00000033557	Fam20b	0.591371	0.348968	0.16355	0.793009	0.760967	D_24h_vs_C_24h	D_24h	C_24h	-0.22814	-0.457214
ENSMUSG00000020432	Tcn2	0.641033	1.55474	0.16392	0.793009	-1.2782	D_24h_vs_C_24h	D_24h	C_24h	-0.193119	0.191657
ENSMUSG00000020456	Ogdh	0.116951	0.340644	0.164194	0.793009	-1.54235	D_24h_vs_C_24h	D_24h	C_24h	-0.931994	-0.467699
ENSMUSG00000005312	Ubqln1	0.410723	0.665302	0.16425	0.793009	-0.695843	D_24h_vs_C_24h	D_24h	C_24h	-0.386451	-0.176981
ENSMUSG00000090841	Myl6	10.8904	6.72106	0.164527	0.793009	0.696293	D_24h_vs_C_24h	D_24h	C_24h	1.03704	0.827438
ENSMUSG00000040296	Ddx58	0.0920611	0.187318	0.164532	0.793009	-1.02482	D_24h_vs_C_24h	D_24h	C_24h	-1.03592	-0.727421
ENSMUSG00000000148	Brat1	0.243215	0.622967	0.164982	0.793009	-1.35692	D_24h_vs_C_24h	D_24h	C_24h	-0.61401	-0.205535
ENSMUSG00000025583	Rptor	0.302101	0.58025	0.165285	0.793009	-0.941643	D_24h_vs_C_24h	D_24h	C_24h	-0.519848	-0.236385
ENSMUSG00000001995	Sipa1l2	0.318093	0.639137	0.165527	0.793009	-1.00668	D_24h_vs_C_24h	D_24h	C_24h	-0.497447	-0.194406
ENSMUSG00000034639	Setmar	1.55022	0.475812	0.165551	0.793009	1.70401	D_24h_vs_C_24h	D_24h	C_24h	0.190392	-0.322564
ENSMUSG00000031938	4931406C07Rik	0.190102	0.687112	0.165799	0.793009	-1.85377	D_24h_vs_C_24h	D_24h	C_24h	-0.721014	-0.162973
ENSMUSG00000021725	Parp8	0.418912	0.133151	0.165905	0.793009	1.65358	D_24h_vs_C_24h	D_24h	C_24h	-0.377877	-0.875654
ENSMUSG00000043251	Exoc3l	1.51331	2.91466	0.16617	0.793009	-0.945619	D_24h_vs_C_24h	D_24h	C_24h	0.179929	0.464589
ENSMUSG00000062931	Zfp938	1.82294	0.828053	0.166478	0.793009	1.13847	D_24h_vs_C_24h	D_24h	C_24h	0.260772	-0.0819418
ENSMUSG00000044894	Uqcrq	5.19442	3.2478	0.166511	0.793009	0.677502	D_24h_vs_C_24h	D_24h	C_24h	0.715537	0.511589
ENSMUSG00000035171	1110059E24Rik	2.17741	1.25419	0.166619	0.793009	0.795858	D_24h_vs_C_24h	D_24h	C_24h	0.337941	0.0983639
ENSMUSG00000035329	Fbxo33	0.180616	0.383177	0.166728	0.793009	-1.08509	D_24h_vs_C_24h	D_24h	C_24h	-0.743244	-0.416601
ENSMUSG00000070605	Zfp992	0.583704	0.292696	0.166882	0.793009	0.995833	D_24h_vs_C_24h	D_24h	C_24h	-0.233807	-0.533583
ENSMUSG00000036819	Jmjd4	6.42225	0.68077	0.166942	0.793009	3.23784	D_24h_vs_C_24h	D_24h	C_24h	0.807687	-0.167
ENSMUSG00000020268	Lyrm7	1.7361	0.363616	0.167276	0.793009	2.25536	D_24h_vs_C_24h	D_24h	C_24h	0.239575	-0.439357
ENSMUSG00000059939	9430015G10Rik	0.347806	0.719082	0.167719	0.793009	-1.04787	D_24h_vs_C_24h	D_24h	C_24h	-0.458663	-0.143222
ENSMUSG00000030036	Mogs	1.06819	1.76874	0.167724	0.793009	-0.727556	D_24h_vs_C_24h	D_24h	C_24h	0.0286489	0.247665
ENSMUSG00000021458	2010111I01Rik	2.60333	1.4864	0.167852	0.793009	0.808532	D_24h_vs_C_24h	D_24h	C_24h	0.415529	0.172137
ENSMUSG00000032806	Slc10a3	0.85247	1.51799	0.167957	0.793009	-0.832444	D_24h_vs_C_24h	D_24h	C_24h	-0.0693209	0.18127
ENSMUSG00000026753	Ppp6c	0.800956	1.46951	0.168233	0.793009	-0.875537	D_24h_vs_C_24h	D_24h	C_24h	-0.0963913	0.167172
ENSMUSG00000024505	Dtwd2	1.64666	0.671477	0.168539	0.793009	1.29413	D_24h_vs_C_24h	D_24h	C_24h	0.216604	-0.172969
ENSMUSG00000025498	Irf7	0.921124	1.69692	0.168542	0.793009	-0.881456	D_24h_vs_C_24h	D_24h	C_24h	-0.0356821	0.229662
ENSMUSG00000025486	Sirt3	3.4705	1.8678	0.168639	0.793009	0.8938	D_24h_vs_C_24h	D_24h	C_24h	0.540392	0.271331
ENSMUSG00000071528	Usmg5	7.86048	4.87644	0.169033	0.793009	0.688788	D_24h_vs_C_24h	D_24h	C_24h	0.895449	0.688103
ENSMUSG00000015461	Atf6b	1.30506	2.18156	0.169033	0.793009	-0.741239	D_24h_vs_C_24h	D_24h	C_24h	0.115632	0.338767
ENSMUSG00000062040	Zfp27	1.04227	0.299476	0.169087	0.793009	1.79922	D_24h_vs_C_24h	D_24h	C_24h	0.017981	-0.523638
ENSMUSG00000028345	Tex10	0.143678	0.266323	0.16925	0.793009	-0.890339	D_24h_vs_C_24h	D_24h	C_24h	-0.842611	-0.574592
ENSMUSG00000027665	Pik3ca	0.0798605	0.15581	0.169264	0.793009	-0.964237	D_24h_vs_C_24h	D_24h	C_24h	-1.09767	-0.807404
ENSMUSG00000062110	Scfd2	0.411637	0.839881	0.169524	0.793009	-1.02881	D_24h_vs_C_24h	D_24h	C_24h	-0.385486	-0.0757821
ENSMUSG00000045205	Dpy19l4	0.119574	0.250782	0.169708	0.793009	-1.06853	D_24h_vs_C_24h	D_24h	C_24h	-0.922363	-0.600703
ENSMUSG00000026634	Angel2	1.08136	0.625036	0.170007	0.793009	0.790837	D_24h_vs_C_24h	D_24h	C_24h	0.0339707	-0.204095
ENSMUSG00000064363	mt-Nd4	0.736377	0.42691	0.17013	0.793009	0.786512	D_24h_vs_C_24h	D_24h	C_24h	-0.1329	-0.369663
ENSMUSG00000024208	Uqcc2	7.55197	4.77697	0.170164	0.793009	0.660758	D_24h_vs_C_24h	D_24h	C_24h	0.87806	0.679152
ENSMUSG00000033940	Brk1	3.30734	2.05881	0.170372	0.793009	0.683862	D_24h_vs_C_24h	D_24h	C_24h	0.519478	0.313615
ENSMUSG00000078713	Tomm5	5.0068	3.11674	0.170598	0.793009	0.683852	D_24h_vs_C_24h	D_24h	C_24h	0.699561	0.493701
ENSMUSG00000089704	Galnt2	0.794121	0.269385	0.170599	0.793009	1.55969	D_24h_vs_C_24h	D_24h	C_24h	-0.100113	-0.569627
ENSMUSG00000039952	Dag1	0.45333	0.781034	0.170747	0.793009	-0.784824	D_24h_vs_C_24h	D_24h	C_24h	-0.343586	-0.10733
ENSMUSG00000035674	Ndufa3	5.02065	3.12801	0.170991	0.793009	0.68263	D_24h_vs_C_24h	D_24h	C_24h	0.70076	0.495268
ENSMUSG00000053080	2700081O15Rik	0.658154	1.28972	0.171098	0.793009	-0.970565	D_24h_vs_C_24h	D_24h	C_24h	-0.181672	0.110497
ENSMUSG00000006498	Ptbp1	0.937099	1.51186	0.171132	0.793009	-0.690053	D_24h_vs_C_24h	D_24h	C_24h	-0.0282143	0.179512
ENSMUSG00000030509	Asb7	0.637918	0.269301	0.171207	0.793009	1.24415	D_24h_vs_C_24h	D_24h	C_24h	-0.195235	-0.569762
ENSMUSG00000019139	Isyna1	0.979242	1.65889	0.171278	0.793009	-0.760478	D_24h_vs_C_24h	D_24h	C_24h	-0.00910976	0.219817
ENSMUSG00000001158	Snrnp27	2.32853	1.37415	0.171441	0.793009	0.760873	D_24h_vs_C_24h	D_24h	C_24h	0.367081	0.138036
ENSMUSG00000006307	Kmt2b	0.204923	0.364958	0.171552	0.793009	-0.832651	D_24h_vs_C_24h	D_24h	C_24h	-0.68841	-0.437757
ENSMUSG00000039163	Cmc1	3.38444	1.98618	0.171896	0.793009	0.768925	D_24h_vs_C_24h	D_24h	C_24h	0.529487	0.298018
ENSMUSG00000020077	Srgn	2.09606	1.31847	0.172041	0.793009	0.66882	D_24h_vs_C_24h	D_24h	C_24h	0.321404	0.12007
ENSMUSG00000063172	Hspb11	2.29077	1.23786	0.172095	0.793009	0.887992	D_24h_vs_C_24h	D_24h	C_24h	0.359982	0.0926699
ENSMUSG00000029233	Srd5a3	1.57048	3.09688	0.172179	0.793009	-0.979608	D_24h_vs_C_24h	D_24h	C_24h	0.196033	0.490924
ENSMUSG00000061232	H2-K1	1.76577	2.8455	0.172268	0.793009	-0.688385	D_24h_vs_C_24h	D_24h	C_24h	0.246934	0.454158
ENSMUSG00000044308	Ubr3	0.157765	0.283207	0.172539	0.793009	-0.844081	D_24h_vs_C_24h	D_24h	C_24h	-0.801989	-0.547896
ENSMUSG00000024308	Tapbp	0.814856	1.3438	0.17282	0.793009	-0.721703	D_24h_vs_C_24h	D_24h	C_24h	-0.0889191	0.128335
ENSMUSG00000003762	Coq8b	1.33222	2.30671	0.173095	0.793009	-0.792	D_24h_vs_C_24h	D_24h	C_24h	0.124576	0.362992
ENSMUSG00000042625	Safb2	0.266981	0.452745	0.173107	0.793009	-0.76196	D_24h_vs_C_24h	D_24h	C_24h	-0.573519	-0.344146
ENSMUSG00000040584	Abcb1a	0.0682818	0.15099	0.173199	0.793009	-1.14488	D_24h_vs_C_24h	D_24h	C_24h	-1.16569	-0.821052
ENSMUSG00000029283	Cdc7	0.171995	0.409993	0.173222	0.793009	-1.25323	D_24h_vs_C_24h	D_24h	C_24h	-0.764483	-0.387223
ENSMUSG00000036323	Srp72	0.293438	0.464297	0.173284	0.793009	-0.661991	D_24h_vs_C_24h	D_24h	C_24h	-0.532483	-0.333204
ENSMUSG00000034120	Srsf2	0.612817	0.984357	0.173311	0.793009	-0.683724	D_24h_vs_C_24h	D_24h	C_24h	-0.212669	-0.00684755
ENSMUSG00000035704	Alg8	0.486096	0.840996	0.173339	0.793009	-0.790857	D_24h_vs_C_24h	D_24h	C_24h	-0.313278	-0.0752059
ENSMUSG00000024480	Ap3s1	1.30726	0.804672	0.173485	0.793009	0.700077	D_24h_vs_C_24h	D_24h	C_24h	0.116363	-0.0943814
ENSMUSG00000041355	Ssr2	3.1186	4.93028	0.173515	0.793009	-0.660772	D_24h_vs_C_24h	D_24h	C_24h	0.49396	0.692872
ENSMUSG00000020099	Unc5b	1.04394	0.246979	0.173579	0.793009	2.07958	D_24h_vs_C_24h	D_24h	C_24h	0.0186769	-0.60734
ENSMUSG00000020212	Mdm1	0.667219	0.333302	0.173643	0.793009	1.00133	D_24h_vs_C_24h	D_24h	C_24h	-0.175731	-0.477162
ENSMUSG00000091933	Gm8857	1.32481	0.706492	0.173683	0.793009	0.907042	D_24h_vs_C_24h	D_24h	C_24h	0.122154	-0.150892
ENSMUSG00000019960	Dusp6	0.427412	0.690484	0.173785	0.793009	-0.691979	D_24h_vs_C_24h	D_24h	C_24h	-0.369153	-0.160847
ENSMUSG00000029860	Zyx	2.52532	4.89547	0.17394	0.793009	-0.954979	D_24h_vs_C_24h	D_24h	C_24h	0.402317	0.689794
ENSMUSG00000048440	Cyp4f16	0.710832	2.14833	0.173968	0.793009	-1.59564	D_24h_vs_C_24h	D_24h	C_24h	-0.148233	0.332101
ENSMUSG00000036918	Ttc7	0.704664	1.22961	0.174355	0.793009	-0.803195	D_24h_vs_C_24h	D_24h	C_24h	-0.152018	0.0897681
ENSMUSG00000020929	Eftud2	0.35424	0.56455	0.174473	0.793009	-0.672372	D_24h_vs_C_24h	D_24h	C_24h	-0.450702	-0.248298
ENSMUSG00000020564	Atxn7l1	0.910141	0.468709	0.174507	0.793009	0.957399	D_24h_vs_C_24h	D_24h	C_24h	-0.0408915	-0.329097
ENSMUSG00000040697	Dnajc16	0.34185	0.602232	0.174566	0.793009	-0.816954	D_24h_vs_C_24h	D_24h	C_24h	-0.466164	-0.220236
ENSMUSG00000039230	Tbcd	0.376817	0.617936	0.174572	0.793009	-0.713593	D_24h_vs_C_24h	D_24h	C_24h	-0.423869	-0.209056
ENSMUSG00000047866	Lonp2	0.103027	0.195808	0.174588	0.793009	-0.926418	D_24h_vs_C_24h	D_24h	C_24h	-0.98705	-0.70817
ENSMUSG00000004285	Atp6v1f	4.15635	2.67244	0.174591	0.793009	0.637156	D_24h_vs_C_24h	D_24h	C_24h	0.618712	0.426909
ENSMUSG00000031865	Dctn1	0.474995	0.784178	0.174615	0.793009	-0.723268	D_24h_vs_C_24h	D_24h	C_24h	-0.323311	-0.105586
ENSMUSG00000094036	Gm6465	1.22239	0.635231	0.174785	0.793009	0.944355	D_24h_vs_C_24h	D_24h	C_24h	0.0872108	-0.197068
ENSMUSG00000002546	Golga2	0.199779	0.341884	0.174884	0.793009	-0.775102	D_24h_vs_C_24h	D_24h	C_24h	-0.699451	-0.466122
ENSMUSG00000027610	Gss	0.882629	1.48115	0.17515	0.793009	-0.746835	D_24h_vs_C_24h	D_24h	C_24h	-0.054222	0.170598
ENSMUSG00000032279	Idh3a	0.304221	0.492537	0.175475	0.793009	-0.69511	D_24h_vs_C_24h	D_24h	C_24h	-0.51681	-0.307561
ENSMUSG00000041571	Selenow	3.32204	2.10901	0.175829	0.793009	0.655505	D_24h_vs_C_24h	D_24h	C_24h	0.521405	0.324078
ENSMUSG00000032812	Arap1	0.398731	0.769285	0.176477	0.793009	-0.948102	D_24h_vs_C_24h	D_24h	C_24h	-0.39932	-0.113913
ENSMUSG00000041859	Mcm3	0.394421	0.628675	0.176509	0.793009	-0.672577	D_24h_vs_C_24h	D_24h	C_24h	-0.40404	-0.201574
ENSMUSG00000022680	Pdxdc1	0.113455	0.228198	0.177271	0.793009	-1.00817	D_24h_vs_C_24h	D_24h	C_24h	-0.945177	-0.641688
ENSMUSG00000028069	Gpatch4	0.975918	0.586369	0.177286	0.793009	0.734951	D_24h_vs_C_24h	D_24h	C_24h	-0.0105866	-0.231829
ENSMUSG00000034192	Lsm3	3.29227	1.94572	0.177712	0.793009	0.758776	D_24h_vs_C_24h	D_24h	C_24h	0.517496	0.289081
ENSMUSG00000034445	Cyb561a3	0.913147	2.21644	0.177802	0.793009	-1.27933	D_24h_vs_C_24h	D_24h	C_24h	-0.0394594	0.345656
ENSMUSG00000027364	Usp50	7.92268	4.85866	0.177878	0.793009	0.705431	D_24h_vs_C_24h	D_24h	C_24h	0.898872	0.686516
ENSMUSG00000110344	Gm45716	3.51424	2.05003	0.178207	0.793009	0.77757	D_24h_vs_C_24h	D_24h	C_24h	0.545831	0.311759
ENSMUSG00000050017	Pitpnb	1.03657	0.496094	0.178275	0.793009	1.06313	D_24h_vs_C_24h	D_24h	C_24h	0.0155979	-0.304436
ENSMUSG00000028416	Bag1	3.23702	1.99995	0.178401	0.793009	0.694704	D_24h_vs_C_24h	D_24h	C_24h	0.510145	0.301018
ENSMUSG00000019843	Fyn	0.383911	0.171527	0.178474	0.793009	1.16234	D_24h_vs_C_24h	D_24h	C_24h	-0.41577	-0.765668
ENSMUSG00000064367	mt-Nd5	0.424268	0.257443	0.178589	0.793009	0.720726	D_24h_vs_C_24h	D_24h	C_24h	-0.372359	-0.58932
ENSMUSG00000022421	Nptxr	0.462525	1.54645	0.178674	0.793009	-1.74135	D_24h_vs_C_24h	D_24h	C_24h	-0.334865	0.189335
ENSMUSG00000029482	Aacs	0.691663	1.11583	0.179007	0.793009	-0.689974	D_24h_vs_C_24h	D_24h	C_24h	-0.160106	0.0475973
ENSMUSG00000018909	Arrb1	0.553435	0.878153	0.179109	0.793009	-0.666059	D_24h_vs_C_24h	D_24h	C_24h	-0.256934	-0.0564299
ENSMUSG00000004530	Coro1c	0.510041	0.823443	0.179353	0.793009	-0.691056	D_24h_vs_C_24h	D_24h	C_24h	-0.292395	-0.0843666
ENSMUSG00000025950	Idh1	0.208411	0.658534	0.179419	0.793009	-1.65983	D_24h_vs_C_24h	D_24h	C_24h	-0.68108	-0.181421
ENSMUSG00000031378	Abcd1	0.747768	1.32001	0.179484	0.793009	-0.819889	D_24h_vs_C_24h	D_24h	C_24h	-0.126233	0.120578
ENSMUSG00000049327	Kmt5a	0.903813	0.561357	0.179582	0.793009	0.687106	D_24h_vs_C_24h	D_24h	C_24h	-0.0439214	-0.250761
ENSMUSG00000028032	Papss1	0.546716	0.939029	0.179583	0.793009	-0.780379	D_24h_vs_C_24h	D_24h	C_24h	-0.262238	-0.0273209
ENSMUSG00000033904	Ccp110	0.0629625	0.134835	0.179985	0.793009	-1.09863	D_24h_vs_C_24h	D_24h	C_24h	-1.20092	-0.870197
ENSMUSG00000064354	mt-Co2	3.30147	1.68469	0.180008	0.793009	0.970626	D_24h_vs_C_24h	D_24h	C_24h	0.518707	0.226519
ENSMUSG00000021290	Atp5mpl	5.41722	3.35387	0.180246	0.793009	0.691726	D_24h_vs_C_24h	D_24h	C_24h	0.733776	0.525546
ENSMUSG00000042670	Immp1l	2.89034	1.69583	0.180527	0.793009	0.769246	D_24h_vs_C_24h	D_24h	C_24h	0.460949	0.229383
ENSMUSG00000091537	Tma7	2.07385	1.29912	0.18054	0.793009	0.674779	D_24h_vs_C_24h	D_24h	C_24h	0.316777	0.113648
ENSMUSG00000031505	Naxd	2.01875	3.33394	0.180706	0.793009	-0.723767	D_24h_vs_C_24h	D_24h	C_24h	0.305082	0.522958
ENSMUSG00000033335	Dnm2	1.73644	0.64631	0.180853	0.793009	1.42583	D_24h_vs_C_24h	D_24h	C_24h	0.239659	-0.189559
ENSMUSG00000027291	Vps39	0.197629	0.549209	0.180875	0.793009	-1.47456	D_24h_vs_C_24h	D_24h	C_24h	-0.70415	-0.260263
ENSMUSG00000032526	Ss18l2	4.89274	2.90152	0.180927	0.793009	0.753836	D_24h_vs_C_24h	D_24h	C_24h	0.689552	0.462625
ENSMUSG00000034171	Faah	1.04848	1.73615	0.180948	0.793009	-0.727594	D_24h_vs_C_24h	D_24h	C_24h	0.0205601	0.239588
ENSMUSG00000024856	Cdk2ap2	5.60345	3.39967	0.18095	0.793009	0.720919	D_24h_vs_C_24h	D_24h	C_24h	0.748455	0.531437
ENSMUSG00000057572	Zbtb8os	3.40179	2.05158	0.180956	0.793009	0.729556	D_24h_vs_C_24h	D_24h	C_24h	0.531707	0.312089
ENSMUSG00000016552	Foxred2	0.149399	0.299546	0.181056	0.793009	-1.0036	D_24h_vs_C_24h	D_24h	C_24h	-0.825651	-0.523536
ENSMUSG00000042842	Serpinb6b	0.189287	0.302308	0.181171	0.793009	-0.675449	D_24h_vs_C_24h	D_24h	C_24h	-0.72288	-0.51955
ENSMUSG00000034403	Pja1	0.333093	0.590221	0.181501	0.793009	-0.825328	D_24h_vs_C_24h	D_24h	C_24h	-0.477434	-0.228986
ENSMUSG00000031422	Morf4l2	0.567128	0.888251	0.181855	0.793009	-0.647292	D_24h_vs_C_24h	D_24h	C_24h	-0.246319	-0.0514645
ENSMUSG00000022787	Wdr53	1.75095	0.959165	0.181858	0.793009	0.868285	D_24h_vs_C_24h	D_24h	C_24h	0.243273	-0.0181068
ENSMUSG00000048495	Tyw5	1.27668	0.677076	0.182113	0.793009	0.915003	D_24h_vs_C_24h	D_24h	C_24h	0.106081	-0.169362
ENSMUSG00000098650	Gm28048	2.31939	1.39457	0.182347	0.793009	0.733932	D_24h_vs_C_24h	D_24h	C_24h	0.365375	0.144439
ENSMUSG00000002812	Flii	0.411656	0.659143	0.182353	0.793009	-0.679151	D_24h_vs_C_24h	D_24h	C_24h	-0.385465	-0.18102
ENSMUSG00000026127	Imp4	1.03368	1.66625	0.182401	0.793009	-0.688817	D_24h_vs_C_24h	D_24h	C_24h	0.0143862	0.221741
ENSMUSG00000029176	Anapc4	0.150074	0.260085	0.182614	0.793009	-0.793305	D_24h_vs_C_24h	D_24h	C_24h	-0.823694	-0.584885
ENSMUSG00000021532	Fastkd3	0.351209	0.701471	0.182876	0.793009	-0.998053	D_24h_vs_C_24h	D_24h	C_24h	-0.454434	-0.15399
ENSMUSG00000038252	Ncapd2	0.276859	0.447108	0.183013	0.793009	-0.691475	D_24h_vs_C_24h	D_24h	C_24h	-0.557742	-0.349587
ENSMUSG00000007987	Ift22	6.54468	3.66014	0.183244	0.793009	0.838424	D_24h_vs_C_24h	D_24h	C_24h	0.815888	0.563497
ENSMUSG00000026848	Tor1b	0.588198	0.969995	0.183616	0.793009	-0.721677	D_24h_vs_C_24h	D_24h	C_24h	-0.230477	-0.0132303
ENSMUSG00000028199	Cryz	0.41015	1.20938	0.183716	0.793009	-1.56004	D_24h_vs_C_24h	D_24h	C_24h	-0.387057	0.0825634
ENSMUSG00000024789	Jak2	0.170239	0.296696	0.183791	0.793009	-0.801425	D_24h_vs_C_24h	D_24h	C_24h	-0.768941	-0.527688
ENSMUSG00000031143	Ccdc22	1.04718	1.74892	0.183993	0.793009	-0.739956	D_24h_vs_C_24h	D_24h	C_24h	0.020022	0.242771
ENSMUSG00000034300	Fam53c	0.526737	0.88773	0.184695	0.793009	-0.753039	D_24h_vs_C_24h	D_24h	C_24h	-0.278406	-0.051719
ENSMUSG00000025537	Phkg1	3.02424	0.956931	0.18471	0.793009	1.66009	D_24h_vs_C_24h	D_24h	C_24h	0.480617	-0.0191192
ENSMUSG00000030533	Unc45a	0.766967	1.26175	0.18485	0.793009	-0.718185	D_24h_vs_C_24h	D_24h	C_24h	-0.115224	0.100972
ENSMUSG00000041319	Thoc6	1.80323	2.84903	0.185231	0.793009	-0.659893	D_24h_vs_C_24h	D_24h	C_24h	0.25605	0.454697
ENSMUSG00000096356	Olfr889	1.87927	0.807169	0.185503	0.793009	1.21923	D_24h_vs_C_24h	D_24h	C_24h	0.27399	-0.0930357
ENSMUSG00000005142	Man2b1	0.61263	0.986635	0.185538	0.793009	-0.687499	D_24h_vs_C_24h	D_24h	C_24h	-0.212801	-0.00584354
ENSMUSG00000030987	Stim1	0.878738	1.39804	0.185588	0.793009	-0.669898	D_24h_vs_C_24h	D_24h	C_24h	-0.0561404	0.145519
ENSMUSG00000026812	Tsc1	0.16841	0.470881	0.185668	0.793009	-1.48338	D_24h_vs_C_24h	D_24h	C_24h	-0.773632	-0.327089
ENSMUSG00000040463	Mybbp1a	0.275748	0.428939	0.186074	0.793009	-0.637418	D_24h_vs_C_24h	D_24h	C_24h	-0.559487	-0.367605
ENSMUSG00000049411	Tmem241	2.32452	0.735925	0.186159	0.793009	1.6593	D_24h_vs_C_24h	D_24h	C_24h	0.366333	-0.133167
ENSMUSG00000022400	Rbx1	4.49472	2.8716	0.186794	0.793009	0.646376	D_24h_vs_C_24h	D_24h	C_24h	0.652702	0.458124
ENSMUSG00000025758	Plk4	0.401642	0.205274	0.187028	0.793009	0.96836	D_24h_vs_C_24h	D_24h	C_24h	-0.396161	-0.687666
ENSMUSG00000024660	Incenp	0.233888	0.391832	0.187322	0.793009	-0.744417	D_24h_vs_C_24h	D_24h	C_24h	-0.630992	-0.4069
ENSMUSG00000039660	Spout1	1.66106	2.85194	0.187402	0.793009	-0.779836	D_24h_vs_C_24h	D_24h	C_24h	0.220386	0.45514
ENSMUSG00000034708	Grn	1.29982	2.14216	0.187406	0.793009	-0.720752	D_24h_vs_C_24h	D_24h	C_24h	0.113884	0.330851
ENSMUSG00000012422	Tmem167	1.75437	1.0962	0.187731	0.793009	0.678437	D_24h_vs_C_24h	D_24h	C_24h	0.244121	0.0398916
ENSMUSG00000026854	Usp20	0.341644	0.984071	0.187763	0.793009	-1.52627	D_24h_vs_C_24h	D_24h	C_24h	-0.466426	-0.00697351
ENSMUSG00000004945	Tmem242	2.72451	1.69523	0.1883	0.793009	0.684514	D_24h_vs_C_24h	D_24h	C_24h	0.435289	0.22923
ENSMUSG00000004843	Chmp2b	0.45563	0.769346	0.188376	0.793009	-0.755772	D_24h_vs_C_24h	D_24h	C_24h	-0.341388	-0.113878
ENSMUSG00000026110	Mgat4a	0.0699584	0.127062	0.188456	0.793009	-0.860966	D_24h_vs_C_24h	D_24h	C_24h	-1.15516	-0.895983
ENSMUSG00000067150	Xpo5	0.148026	0.24116	0.188523	0.793009	-0.70414	D_24h_vs_C_24h	D_24h	C_24h	-0.829662	-0.617695
ENSMUSG00000034875	Nudt19	2.02474	1.26772	0.188713	0.793009	0.675499	D_24h_vs_C_24h	D_24h	C_24h	0.306369	0.103024
ENSMUSG00000000791	Il12rb1	0.886586	1.60188	0.188767	0.793009	-0.853433	D_24h_vs_C_24h	D_24h	C_24h	-0.0522791	0.20463
ENSMUSG00000033099	Nol12	2.5858	1.62423	0.18888	0.793009	0.670853	D_24h_vs_C_24h	D_24h	C_24h	0.412596	0.210649
ENSMUSG00000038344	Txlng	0.339151	0.152493	0.18889	0.793009	1.15319	D_24h_vs_C_24h	D_24h	C_24h	-0.469606	-0.816751
ENSMUSG00000036473	Tbc1d24	0.229617	2.38694	0.189116	0.793009	-3.37786	D_24h_vs_C_24h	D_24h	C_24h	-0.638996	0.377842
ENSMUSG00000022338	Eny2	2.84161	1.77843	0.189322	0.793009	0.676106	D_24h_vs_C_24h	D_24h	C_24h	0.453565	0.250036
ENSMUSG00000028073	Pear1	0.830117	1.48509	0.189462	0.793009	-0.839165	D_24h_vs_C_24h	D_24h	C_24h	-0.0808607	0.171753
ENSMUSG00000024735	Prpf19	0.921487	1.43569	0.189511	0.793009	-0.639712	D_24h_vs_C_24h	D_24h	C_24h	-0.035511	0.157061
ENSMUSG00000047045	Tmem164	0.580332	0.968074	0.189622	0.793009	-0.738239	D_24h_vs_C_24h	D_24h	C_24h	-0.236324	-0.0140916
ENSMUSG00000020895	Tmem107	3.07986	1.81431	0.189772	0.793009	0.763447	D_24h_vs_C_24h	D_24h	C_24h	0.488531	0.258711
ENSMUSG00000025348	Itga7	5.75608	1.06423	0.190022	0.793009	2.43527	D_24h_vs_C_24h	D_24h	C_24h	0.760126	0.0270357
ENSMUSG00000033065	Pfkm	0.406813	0.746001	0.190232	0.793009	-0.874812	D_24h_vs_C_24h	D_24h	C_24h	-0.390605	-0.127261
ENSMUSG00000033985	Tesk2	0.562245	1.80479	0.190284	0.793009	-1.68256	D_24h_vs_C_24h	D_24h	C_24h	-0.250075	0.256427
ENSMUSG00000061787	Rps17	3.70192	2.33597	0.190473	0.793009	0.66425	D_24h_vs_C_24h	D_24h	C_24h	0.568427	0.368467
ENSMUSG00000021760	Gpx8	1.61203	0.804195	0.190555	0.793009	1.00326	D_24h_vs_C_24h	D_24h	C_24h	0.207373	-0.0946384
ENSMUSG00000001909	Trmt1	1.34764	2.15776	0.190632	0.793009	-0.679096	D_24h_vs_C_24h	D_24h	C_24h	0.129575	0.334003
ENSMUSG00000023908	Pkmyt1	1.24839	2.05802	0.190658	0.793009	-0.721191	D_24h_vs_C_24h	D_24h	C_24h	0.0963506	0.313451
ENSMUSG00000021840	Mapk1ip1l	0.33277	0.514044	0.190954	0.793009	-0.627365	D_24h_vs_C_24h	D_24h	C_24h	-0.477856	-0.289
ENSMUSG00000039197	Adk	1.88715	1.17239	0.191412	0.793009	0.68676	D_24h_vs_C_24h	D_24h	C_24h	0.275807	0.069072
ENSMUSG00000039427	Alg1	1.44588	2.37106	0.191743	0.793009	-0.713584	D_24h_vs_C_24h	D_24h	C_24h	0.160132	0.374942
ENSMUSG00000043190	Rfesd	3.09698	1.12183	0.19224	0.793009	1.465	D_24h_vs_C_24h	D_24h	C_24h	0.490938	0.0499279
ENSMUSG00000014294	Ndufa2	6.44146	4.1845	0.19227	0.793009	0.622331	D_24h_vs_C_24h	D_24h	C_24h	0.808984	0.621644
ENSMUSG00000042700	Sipa1l1	0.789848	0.503028	0.19252	0.793009	0.650938	D_24h_vs_C_24h	D_24h	C_24h	-0.102456	-0.298408
ENSMUSG00000047098	Rnf31	0.686096	1.14142	0.192543	0.793009	-0.734343	D_24h_vs_C_24h	D_24h	C_24h	-0.163615	0.0574441
ENSMUSG00000054091	1810037I17Rik	2.38132	1.5159	0.19265	0.793009	0.651584	D_24h_vs_C_24h	D_24h	C_24h	0.376817	0.180671
ENSMUSG00000019809	Pex3	0.346229	0.60848	0.192761	0.793009	-0.813485	D_24h_vs_C_24h	D_24h	C_24h	-0.460637	-0.215753
ENSMUSG00000037405	Icam1	0.79786	1.2444	0.193086	0.793009	-0.641243	D_24h_vs_C_24h	D_24h	C_24h	-0.0980734	0.0949598
ENSMUSG00000078495	Zfp984	1.11311	0.645099	0.193094	0.793009	0.787005	D_24h_vs_C_24h	D_24h	C_24h	0.0465383	-0.190374
ENSMUSG00000016427	Ndufa1	3.30189	2.1017	0.193258	0.793009	0.651737	D_24h_vs_C_24h	D_24h	C_24h	0.518763	0.322571
ENSMUSG00000015341	Golga7	1.76388	1.11908	0.193396	0.793009	0.656447	D_24h_vs_C_24h	D_24h	C_24h	0.246469	0.0488593
ENSMUSG00000036257	Pnpla8	0.302648	0.128264	0.194054	0.793009	1.23852	D_24h_vs_C_24h	D_24h	C_24h	-0.519063	-0.891894
ENSMUSG00000028540	Dph2	0.584593	1.08839	0.194105	0.793009	-0.89669	D_24h_vs_C_24h	D_24h	C_24h	-0.233147	0.0367841
ENSMUSG00000038102	Trappc11	0.165132	0.296655	0.194282	0.793009	-0.845167	D_24h_vs_C_24h	D_24h	C_24h	-0.782168	-0.527748
ENSMUSG00000073616	Cops9	7.0679	4.525	0.194298	0.793009	0.643365	D_24h_vs_C_24h	D_24h	C_24h	0.849291	0.655618
ENSMUSG00000068917	Clk2	2.46596	0.845747	0.194304	0.793009	1.54385	D_24h_vs_C_24h	D_24h	C_24h	0.391985	-0.0727596
ENSMUSG00000026049	Tex30	0.787147	1.30873	0.194468	0.793009	-0.733462	D_24h_vs_C_24h	D_24h	C_24h	-0.103944	0.11685
ENSMUSG00000030792	Dkkl1	3.48057	1.96739	0.194777	0.793009	0.823039	D_24h_vs_C_24h	D_24h	C_24h	0.541651	0.293891
ENSMUSG00000024661	Fth1	0.85886	0.561951	0.194844	0.793009	0.611978	D_24h_vs_C_24h	D_24h	C_24h	-0.0660778	-0.250301
ENSMUSG00000051989	Smim11	3.19888	1.9572	0.194908	0.793009	0.708771	D_24h_vs_C_24h	D_24h	C_24h	0.504997	0.291636
ENSMUSG00000034343	Ube2f	1.947	1.22194	0.195258	0.793009	0.672086	D_24h_vs_C_24h	D_24h	C_24h	0.289366	0.0870483
ENSMUSG00000009555	Cdk9	1.31095	2.00593	0.195576	0.793009	-0.613664	D_24h_vs_C_24h	D_24h	C_24h	0.117584	0.302316
ENSMUSG00000029836	Cbx3	0.332312	0.50935	0.195854	0.793009	-0.616116	D_24h_vs_C_24h	D_24h	C_24h	-0.478453	-0.292984
ENSMUSG00000036057	Ptpn23	0.407754	0.672302	0.19591	0.793009	-0.721411	D_24h_vs_C_24h	D_24h	C_24h	-0.389602	-0.172436
ENSMUSG00000007777	0610009B22Rik	1.85443	0.990874	0.195988	0.793009	0.904201	D_24h_vs_C_24h	D_24h	C_24h	0.26821	-0.00398139
ENSMUSG00000035024	Ncapd3	0.0598262	0.113667	0.196187	0.793009	-0.925969	D_24h_vs_C_24h	D_24h	C_24h	-1.22311	-0.944365
ENSMUSG00000010097	Nxf1	0.312727	0.497969	0.19627	0.793009	-0.671153	D_24h_vs_C_24h	D_24h	C_24h	-0.504835	-0.302798
ENSMUSG00000019461	Plscr3	0.764644	1.40703	0.196462	0.793009	-0.879793	D_24h_vs_C_24h	D_24h	C_24h	-0.116541	0.148303
ENSMUSG00000021235	Coq6	0.948364	1.62214	0.196714	0.793009	-0.774384	D_24h_vs_C_24h	D_24h	C_24h	-0.0230249	0.210088
ENSMUSG00000076490	Trbc1	3.98499	2.63871	0.196942	0.793009	0.594743	D_24h_vs_C_24h	D_24h	C_24h	0.600427	0.421392
ENSMUSG00000037321	Tap1	0.737983	1.16386	0.197158	0.793009	-0.657261	D_24h_vs_C_24h	D_24h	C_24h	-0.131953	0.0659019
ENSMUSG00000037214	Thap1	1.45366	0.850364	0.19728	0.793009	0.773537	D_24h_vs_C_24h	D_24h	C_24h	0.162463	-0.070395
ENSMUSG00000028496	Mllt3	0.711184	0.281888	0.197339	0.793009	1.3351	D_24h_vs_C_24h	D_24h	C_24h	-0.148018	-0.549924
ENSMUSG00000074754	Smim26	4.73493	2.96701	0.197357	0.793009	0.674335	D_24h_vs_C_24h	D_24h	C_24h	0.675314	0.472319
ENSMUSG00000015806	Qdpr	1.20858	1.88687	0.197568	0.793009	-0.642687	D_24h_vs_C_24h	D_24h	C_24h	0.0822745	0.275742
ENSMUSG00000016940	Kctd2	1.8746	1.09562	0.197864	0.793009	0.774839	D_24h_vs_C_24h	D_24h	C_24h	0.272908	0.0396587
ENSMUSG00000041846	Ppp4r3a	0.127608	0.217466	0.198054	0.793009	-0.769068	D_24h_vs_C_24h	D_24h	C_24h	-0.894121	-0.662608
ENSMUSG00000021124	Vti1b	1.80049	1.10565	0.19809	0.793009	0.703499	D_24h_vs_C_24h	D_24h	C_24h	0.25539	0.0436162
ENSMUSG00000044709	Gemin7	3.20852	2.04275	0.198303	0.793009	0.651392	D_24h_vs_C_24h	D_24h	C_24h	0.506304	0.310216
ENSMUSG00000051319	Mtln	6.09561	3.91957	0.198342	0.793009	0.637076	D_24h_vs_C_24h	D_24h	C_24h	0.785017	0.593238
ENSMUSG00000021871	Gm49342	0.0965022	0.385652	0.198453	0.793009	-1.99867	D_24h_vs_C_24h	D_24h	C_24h	-1.01546	-0.413804
ENSMUSG00000067365	Tmem128	2.08279	1.31826	0.19847	0.793009	0.659881	D_24h_vs_C_24h	D_24h	C_24h	0.318645	0.120001
ENSMUSG00000053205	Styx	0.473699	0.286618	0.19854	0.793009	0.724844	D_24h_vs_C_24h	D_24h	C_24h	-0.324497	-0.542697
ENSMUSG00000031862	Atp13a1	0.796383	1.26198	0.198543	0.793009	-0.664154	D_24h_vs_C_24h	D_24h	C_24h	-0.098878	0.101052
ENSMUSG00000038608	Dock10	0.0176734	0.0472346	0.198575	0.793009	-1.41827	D_24h_vs_C_24h	D_24h	C_24h	-1.75268	-1.32574
ENSMUSG00000020634	Ubxn2a	0.546377	0.336416	0.198577	0.793009	0.699649	D_24h_vs_C_24h	D_24h	C_24h	-0.262508	-0.473123
ENSMUSG00000027133	Nop10	3.46129	2.25094	0.19869	0.793009	0.62078	D_24h_vs_C_24h	D_24h	C_24h	0.539238	0.352365
ENSMUSG00000029145	Eif2b4	1.27843	2.00309	0.198795	0.793009	-0.647857	D_24h_vs_C_24h	D_24h	C_24h	0.106675	0.3017
ENSMUSG00000043962	Thrap3	0.158236	0.240977	0.198821	0.793009	-0.606821	D_24h_vs_C_24h	D_24h	C_24h	-0.800695	-0.618024
ENSMUSG00000041936	Agrn	0.2272	0.470725	0.199177	0.793009	-1.05092	D_24h_vs_C_24h	D_24h	C_24h	-0.643592	-0.327232
ENSMUSG00000027613	Eif6	1.81431	2.8064	0.199287	0.793009	-0.629301	D_24h_vs_C_24h	D_24h	C_24h	0.258711	0.448149
ENSMUSG00000015656	Hspa8	0.672824	1.01046	0.19931	0.793009	-0.586704	D_24h_vs_C_24h	D_24h	C_24h	-0.172098	0.00451709
ENSMUSG00000022139	Mbnl2	0.0884169	0.255817	0.199446	0.793009	-1.53272	D_24h_vs_C_24h	D_24h	C_24h	-1.05346	-0.592071
ENSMUSG00000074884	Serf2	5.16095	3.46078	0.199495	0.793009	0.576541	D_24h_vs_C_24h	D_24h	C_24h	0.71273	0.539174
ENSMUSG00000014496	Ankrd28	0.470451	0.762329	0.199527	0.793009	-0.696367	D_24h_vs_C_24h	D_24h	C_24h	-0.327485	-0.117858
ENSMUSG00000039616	Mocos	0.996928	1.8223	0.199562	0.793009	-0.870197	D_24h_vs_C_24h	D_24h	C_24h	-0.0013362	0.260619
ENSMUSG00000028797	Tmem234	2.5875	1.69643	0.199654	0.793009	0.609063	D_24h_vs_C_24h	D_24h	C_24h	0.412881	0.229535
ENSMUSG00000027712	Anxa5	0.573797	0.877544	0.199655	0.793009	-0.61293	D_24h_vs_C_24h	D_24h	C_24h	-0.241241	-0.0567312
ENSMUSG00000031453	Rasa3	0.19295	0.350606	0.199724	0.793009	-0.861624	D_24h_vs_C_24h	D_24h	C_24h	-0.714555	-0.455181
ENSMUSG00000016028	Celsr1	0.120346	0.231006	0.199784	0.793009	-0.940741	D_24h_vs_C_24h	D_24h	C_24h	-0.919569	-0.636377
ENSMUSG00000034610	Tut4	0.0778431	0.175338	0.199821	0.793009	-1.1715	D_24h_vs_C_24h	D_24h	C_24h	-1.10878	-0.756123
ENSMUSG00000037295	Ldlrap1	2.03727	3.70122	0.199998	0.793009	-0.861365	D_24h_vs_C_24h	D_24h	C_24h	0.309049	0.568345
ENSMUSG00000066357	Wdr6	0.578844	0.893601	0.200333	0.793009	-0.626458	D_24h_vs_C_24h	D_24h	C_24h	-0.237439	-0.0488562
ENSMUSG00000036225	Kctd1	0.499232	1.32205	0.200679	0.793009	-1.405	D_24h_vs_C_24h	D_24h	C_24h	-0.301698	0.121249
ENSMUSG00000021286	Zfyve21	1.68597	3.11771	0.200704	0.793009	-0.886908	D_24h_vs_C_24h	D_24h	C_24h	0.22685	0.493836
ENSMUSG00000055538	Zcchc24	0.228704	0.47263	0.200818	0.793009	-1.04723	D_24h_vs_C_24h	D_24h	C_24h	-0.640726	-0.325479
ENSMUSG00000098374	Gm28043	0.334145	0.163157	0.201072	0.793009	1.03422	D_24h_vs_C_24h	D_24h	C_24h	-0.476065	-0.787395
ENSMUSG00000049421	Zfp260	0.423118	0.198974	0.201161	0.793009	1.08848	D_24h_vs_C_24h	D_24h	C_24h	-0.373538	-0.701204
ENSMUSG00000046691	Chtf8	0.954362	1.46309	0.201176	0.793009	-0.616406	D_24h_vs_C_24h	D_24h	C_24h	-0.0202869	0.16527
ENSMUSG00000038843	Gcnt1	0.654593	0.395981	0.201342	0.793009	0.725167	D_24h_vs_C_24h	D_24h	C_24h	-0.184029	-0.402326
ENSMUSG00000019362	D8Ertd738e	3.97606	2.63812	0.201591	0.793009	0.59183	D_24h_vs_C_24h	D_24h	C_24h	0.599453	0.421295
ENSMUSG00000045948	Mrps12	4.55045	2.78486	0.201804	0.793009	0.708406	D_24h_vs_C_24h	D_24h	C_24h	0.658055	0.444803
ENSMUSG00000036908	Unc93b1	1.01503	1.73789	0.201949	0.793009	-0.775818	D_24h_vs_C_24h	D_24h	C_24h	0.00647868	0.240023
ENSMUSG00000030691	Fchsd2	0.545642	0.320005	0.202095	0.793009	0.769861	D_24h_vs_C_24h	D_24h	C_24h	-0.263092	-0.494843
ENSMUSG00000019302	Atp6v0a1	0.469074	1.04873	0.202277	0.793009	-1.16076	D_24h_vs_C_24h	D_24h	C_24h	-0.328759	0.0206641
ENSMUSG00000039016	Timm8b	3.93015	2.55898	0.202295	0.793009	0.619016	D_24h_vs_C_24h	D_24h	C_24h	0.594409	0.408067
ENSMUSG00000018669	Cdk5rap3	1.8549	2.83868	0.202342	0.793009	-0.613879	D_24h_vs_C_24h	D_24h	C_24h	0.26832	0.453116
ENSMUSG00000041481	Serpina3g	0.539846	1.23914	0.202408	0.793009	-1.19872	D_24h_vs_C_24h	D_24h	C_24h	-0.26773	0.0931206
ENSMUSG00000051768	Xrcc1	1.177	1.83665	0.202432	0.793009	-0.641968	D_24h_vs_C_24h	D_24h	C_24h	0.0707753	0.264027
ENSMUSG00000046675	Tmem251	1.78368	1.06461	0.202502	0.793009	0.744542	D_24h_vs_C_24h	D_24h	C_24h	0.251318	0.0271887
ENSMUSG00000033031	Cip2a	0.13916	0.235124	0.202627	0.793009	-0.756672	D_24h_vs_C_24h	D_24h	C_24h	-0.856485	-0.628704
ENSMUSG00000021520	Uqcrb	3.82682	2.47369	0.202686	0.793009	0.629482	D_24h_vs_C_24h	D_24h	C_24h	0.582838	0.393345
ENSMUSG00000051457	Spn	0.620309	0.934432	0.202744	0.793009	-0.591102	D_24h_vs_C_24h	D_24h	C_24h	-0.207392	-0.0294523
ENSMUSG00000079523	Tmsb10	2.86319	1.91968	0.202769	0.793009	0.57676	D_24h_vs_C_24h	D_24h	C_24h	0.456851	0.283229
ENSMUSG00000002332	Dhrs1	0.780535	1.28625	0.202953	0.793009	-0.720636	D_24h_vs_C_24h	D_24h	C_24h	-0.107607	0.109326
ENSMUSG00000064090	Vrk2	0.914819	0.515804	0.202969	0.793009	0.826664	D_24h_vs_C_24h	D_24h	C_24h	-0.0386647	-0.287515
ENSMUSG00000079553	Kifc1	0.677731	1.05129	0.203076	0.793009	-0.633369	D_24h_vs_C_24h	D_24h	C_24h	-0.168942	0.0217208
ENSMUSG00000021905	Dph3	2.32775	1.42693	0.203086	0.793009	0.706023	D_24h_vs_C_24h	D_24h	C_24h	0.366937	0.154403
ENSMUSG00000003865	Gys1	0.505022	0.777353	0.203183	0.793009	-0.622222	D_24h_vs_C_24h	D_24h	C_24h	-0.296689	-0.109382
ENSMUSG00000035595	1600002K03Rik	5.65693	3.63278	0.203272	0.793009	0.638945	D_24h_vs_C_24h	D_24h	C_24h	0.752581	0.560239
ENSMUSG00000053730	Tmem39b	1.07452	1.79456	0.203386	0.793009	-0.739938	D_24h_vs_C_24h	D_24h	C_24h	0.0312149	0.253959
ENSMUSG00000033909	Usp36	0.166016	0.611	0.203475	0.793009	-1.87985	D_24h_vs_C_24h	D_24h	C_24h	-0.779851	-0.213959
ENSMUSG00000021215	Net1	1.87613	0.986432	0.203493	0.793009	0.927464	D_24h_vs_C_24h	D_24h	C_24h	0.273262	-0.00593273
ENSMUSG00000044005	Gls2	0.753148	1.36789	0.20368	0.793009	-0.860952	D_24h_vs_C_24h	D_24h	C_24h	-0.12312	0.136053
ENSMUSG00000030934	Oat	0.43285	0.660952	0.203687	0.793009	-0.610678	D_24h_vs_C_24h	D_24h	C_24h	-0.363662	-0.17983
ENSMUSG00000026179	Pnkd	6.32454	4.06665	0.203705	0.793009	0.637119	D_24h_vs_C_24h	D_24h	C_24h	0.801029	0.609237
ENSMUSG00000025007	Aldh18a1	0.313698	0.489744	0.203744	0.793009	-0.642651	D_24h_vs_C_24h	D_24h	C_24h	-0.503488	-0.310031
ENSMUSG00000039988	Ankrd13c	0.817769	0.514793	0.203794	0.793009	0.667701	D_24h_vs_C_24h	D_24h	C_24h	-0.0873696	-0.288368
ENSMUSG00000021686	Ap3b1	0.108683	0.174375	0.204087	0.793009	-0.68206	D_24h_vs_C_24h	D_24h	C_24h	-0.963837	-0.758516
ENSMUSG00000006456	Rbm14	0.938817	1.45347	0.204128	0.793009	-0.630584	D_24h_vs_C_24h	D_24h	C_24h	-0.0274191	0.162406
ENSMUSG00000005982	Naa60	0.780978	0.494589	0.204199	0.793009	0.659053	D_24h_vs_C_24h	D_24h	C_24h	-0.107361	-0.305756
ENSMUSG00000027007	Itprid2	0.0724283	0.160614	0.204459	0.793009	-1.14897	D_24h_vs_C_24h	D_24h	C_24h	-1.14009	-0.794217
ENSMUSG00000032661	Oas3	0.388946	0.598867	0.204603	0.793009	-0.622663	D_24h_vs_C_24h	D_24h	C_24h	-0.41011	-0.22267
ENSMUSG00000019054	Fis1	6.56897	4.43283	0.204736	0.793009	0.567437	D_24h_vs_C_24h	D_24h	C_24h	0.817497	0.646681
ENSMUSG00000026158	Ogfrl1	0.495531	0.201372	0.205023	0.793009	1.29911	D_24h_vs_C_24h	D_24h	C_24h	-0.304929	-0.696002
ENSMUSG00000000682	Cd52	6.00522	4.01715	0.205118	0.793009	0.580043	D_24h_vs_C_24h	D_24h	C_24h	0.778529	0.603918
ENSMUSG00000054520	Sh3bp2	1.8663	3.06116	0.205225	0.793009	-0.713899	D_24h_vs_C_24h	D_24h	C_24h	0.270982	0.485887
ENSMUSG00000020111	Micu1	1.08486	1.71889	0.205353	0.793009	-0.663969	D_24h_vs_C_24h	D_24h	C_24h	0.0353745	0.235249
ENSMUSG00000069729	Arid1b	0.121754	0.309082	0.205525	0.793009	-1.34402	D_24h_vs_C_24h	D_24h	C_24h	-0.914516	-0.509926
ENSMUSG00000033885	Pxk	0.792841	0.372946	0.205976	0.793009	1.08807	D_24h_vs_C_24h	D_24h	C_24h	-0.100814	-0.428354
ENSMUSG00000022216	Psme1	1.48414	2.24462	0.206063	0.793009	-0.596845	D_24h_vs_C_24h	D_24h	C_24h	0.171475	0.351143
ENSMUSG00000027805	Pfn2	1.47348	0.836199	0.206111	0.793009	0.817313	D_24h_vs_C_24h	D_24h	C_24h	0.168345	-0.0776904
ENSMUSG00000052419	2610001J05Rik	3.1108	1.95115	0.206219	0.793009	0.67296	D_24h_vs_C_24h	D_24h	C_24h	0.492872	0.290291
ENSMUSG00000037916	Ndufv1	1.62004	2.50171	0.206344	0.793009	-0.626886	D_24h_vs_C_24h	D_24h	C_24h	0.209525	0.398237
ENSMUSG00000032890	Rims3	0.71381	4.44505	0.206466	0.793009	-2.63859	D_24h_vs_C_24h	D_24h	C_24h	-0.146418	0.647877
ENSMUSG00000015112	Slc25a13	0.198248	0.507679	0.206603	0.793009	-1.35661	D_24h_vs_C_24h	D_24h	C_24h	-0.70279	-0.294411
ENSMUSG00000033186	Mzt1	0.545862	0.336998	0.206663	0.793009	0.695795	D_24h_vs_C_24h	D_24h	C_24h	-0.262917	-0.472372
ENSMUSG00000057561	Eif1a	1.27869	0.831223	0.206896	0.793009	0.621357	D_24h_vs_C_24h	D_24h	C_24h	0.106765	-0.0802824
ENSMUSG00000020544	Cox11	1.76531	1.06846	0.206923	0.793009	0.724391	D_24h_vs_C_24h	D_24h	C_24h	0.246821	0.0287572
ENSMUSG00000025153	Fasn	0.177774	0.276384	0.207016	0.793009	-0.636626	D_24h_vs_C_24h	D_24h	C_24h	-0.750131	-0.558488
ENSMUSG00000026810	Dpm2	3.87373	2.51331	0.207377	0.793009	0.624136	D_24h_vs_C_24h	D_24h	C_24h	0.588129	0.400246
ENSMUSG00000006920	Ezh1	0.312332	0.761788	0.207459	0.793009	-1.28631	D_24h_vs_C_24h	D_24h	C_24h	-0.505384	-0.118166
ENSMUSG00000117748	Chtf8	4.23126	2.80128	0.207663	0.793009	0.595	D_24h_vs_C_24h	D_24h	C_24h	0.62647	0.447357
ENSMUSG00000022205	Sub1	2.50299	1.62708	0.20772	0.793009	0.621368	D_24h_vs_C_24h	D_24h	C_24h	0.398458	0.211408
ENSMUSG00000042079	Hnrnpf	0.831914	1.30408	0.207725	0.793009	-0.648529	D_24h_vs_C_24h	D_24h	C_24h	-0.0799218	0.115305
ENSMUSG00000031133	Arhgef6	0.0886181	0.14434	0.20827	0.793009	-0.703799	D_24h_vs_C_24h	D_24h	C_24h	-1.05248	-0.840613
ENSMUSG00000034118	Tpst1	1.29142	0.745511	0.208475	0.793009	0.792658	D_24h_vs_C_24h	D_24h	C_24h	0.111068	-0.127546
ENSMUSG00000036678	Aaas	1.12391	1.72198	0.208531	0.793009	-0.615547	D_24h_vs_C_24h	D_24h	C_24h	0.0507314	0.236029
ENSMUSG00000012640	Zfp715	0.154737	0.0317626	0.208687	0.793009	2.28442	D_24h_vs_C_24h	D_24h	C_24h	-0.810405	-1.49808
ENSMUSG00000020459	Mtif2	0.104557	0.214723	0.209004	0.793009	-1.03819	D_24h_vs_C_24h	D_24h	C_24h	-0.980648	-0.668121
ENSMUSG00000024594	Prrc1	0.964763	1.48496	0.209081	0.793009	-0.622176	D_24h_vs_C_24h	D_24h	C_24h	-0.0155793	0.171714
ENSMUSG00000028478	Clta	1.46747	2.23184	0.209142	0.793009	-0.6049	D_24h_vs_C_24h	D_24h	C_24h	0.166569	0.348663
ENSMUSG00000038215	Cep44	0.563752	1.01058	0.209156	0.793009	-0.842057	D_24h_vs_C_24h	D_24h	C_24h	-0.248912	0.00457268
ENSMUSG00000078651	Aoc2	0.853753	0.470986	0.209238	0.793009	0.858135	D_24h_vs_C_24h	D_24h	C_24h	-0.0686676	-0.326992
ENSMUSG00000027323	Rad51	0.720512	1.0971	0.209449	0.793009	-0.606604	D_24h_vs_C_24h	D_24h	C_24h	-0.142359	0.0402472
ENSMUSG00000021998	Lcp1	0.241741	0.355435	0.209493	0.793009	-0.556122	D_24h_vs_C_24h	D_24h	C_24h	-0.616649	-0.449239
ENSMUSG00000027281	Slx4ip	0.32208	0.104733	0.209722	0.793009	1.62071	D_24h_vs_C_24h	D_24h	C_24h	-0.492036	-0.979918
ENSMUSG00000021567	Nkd2	1.89273	0.79135	0.209743	0.793009	1.25808	D_24h_vs_C_24h	D_24h	C_24h	0.277088	-0.101631
ENSMUSG00000073702	Rpl31	3.34315	2.19645	0.209796	0.793009	0.606031	D_24h_vs_C_24h	D_24h	C_24h	0.524156	0.341722
ENSMUSG00000055044	Pdlim1	0.566071	0.94885	0.209804	0.793009	-0.745198	D_24h_vs_C_24h	D_24h	C_24h	-0.247129	-0.0228026
ENSMUSG00000030879	Mrpl17	5.18504	3.21766	0.209814	0.793009	0.688345	D_24h_vs_C_24h	D_24h	C_24h	0.714752	0.50754
ENSMUSG00000055707	Klhl26	2.3584	0.215786	0.209994	0.793009	3.45014	D_24h_vs_C_24h	D_24h	C_24h	0.372618	-0.665976
ENSMUSG00000020691	Mettl2	0.461179	0.779696	0.21001	0.793009	-0.757585	D_24h_vs_C_24h	D_24h	C_24h	-0.33613	-0.108075
ENSMUSG00000027171	Prrg4	0.0850118	0.143185	0.210031	0.793009	-0.75214	D_24h_vs_C_24h	D_24h	C_24h	-1.07052	-0.844104
ENSMUSG00000098715	Gm28053	1.25526	2.1252	0.210061	0.793009	-0.759609	D_24h_vs_C_24h	D_24h	C_24h	0.0987353	0.3274
ENSMUSG00000022094	Slc39a14	0.405358	0.611795	0.210262	0.793009	-0.593853	D_24h_vs_C_24h	D_24h	C_24h	-0.392162	-0.213394
ENSMUSG00000038489	Polr2l	2.09457	1.37708	0.210428	0.793009	0.605038	D_24h_vs_C_24h	D_24h	C_24h	0.321095	0.13896
ENSMUSG00000004561	Mettl17	3.06314	1.77025	0.210447	0.793009	0.791063	D_24h_vs_C_24h	D_24h	C_24h	0.486167	0.248034
ENSMUSG00000042333	Tnfrsf14	0.792877	0.421423	0.210536	0.793009	0.911826	D_24h_vs_C_24h	D_24h	C_24h	-0.100794	-0.375281
ENSMUSG00000018372	Cep95	0.238244	0.5215	0.210658	0.793009	-1.13023	D_24h_vs_C_24h	D_24h	C_24h	-0.622979	-0.282746
ENSMUSG00000036202	Rif1	0.0331772	0.0597576	0.210711	0.793009	-0.848931	D_24h_vs_C_24h	D_24h	C_24h	-1.47916	-1.22361
ENSMUSG00000068923	Syt11	0.352693	0.637215	0.211047	0.793009	-0.853368	D_24h_vs_C_24h	D_24h	C_24h	-0.452603	-0.195714
ENSMUSG00000024797	Vps51	1.16729	1.86523	0.211267	0.793009	-0.676197	D_24h_vs_C_24h	D_24h	C_24h	0.0671778	0.270734
ENSMUSG00000059005	Hnrnpa3	0.160705	0.242893	0.211337	0.793009	-0.595904	D_24h_vs_C_24h	D_24h	C_24h	-0.793971	-0.614585
ENSMUSG00000026111	Unc50	3.41638	2.05912	0.211418	0.793009	0.73044	D_24h_vs_C_24h	D_24h	C_24h	0.533566	0.313681
ENSMUSG00000025979	Mob4	1.00469	0.568517	0.211537	0.793009	0.82148	D_24h_vs_C_24h	D_24h	C_24h	0.00203396	-0.245256
ENSMUSG00000022558	Mroh1	0.687463	1.11521	0.211597	0.793009	-0.697962	D_24h_vs_C_24h	D_24h	C_24h	-0.16275	0.0473571
ENSMUSG00000043050	Tnp2	3.64246	1.78355	0.211604	0.793009	1.03016	D_24h_vs_C_24h	D_24h	C_24h	0.561395	0.251284
ENSMUSG00000022753	Tmem30c	2.09731	1.19933	0.211959	0.793009	0.806315	D_24h_vs_C_24h	D_24h	C_24h	0.321663	0.0789376
ENSMUSG00000038615	Nfe2l1	0.408843	0.673349	0.212091	0.793009	-0.719808	D_24h_vs_C_24h	D_24h	C_24h	-0.388443	-0.17176
ENSMUSG00000019659	Ccdc12	2.98618	2.02794	0.212231	0.793009	0.558286	D_24h_vs_C_24h	D_24h	C_24h	0.475116	0.307055
ENSMUSG00000062981	Mrpl42	2.02245	1.26816	0.212316	0.793009	0.673366	D_24h_vs_C_24h	D_24h	C_24h	0.305878	0.103174
ENSMUSG00000038803	Ost4	4.39434	2.95382	0.212405	0.793009	0.573066	D_24h_vs_C_24h	D_24h	C_24h	0.642894	0.470384
ENSMUSG00000020827	Mink1	0.245172	0.594671	0.212484	0.793009	-1.2783	D_24h_vs_C_24h	D_24h	C_24h	-0.61053	-0.225723
ENSMUSG00000022831	Hcls1	0.815282	1.21501	0.212549	0.793009	-0.575594	D_24h_vs_C_24h	D_24h	C_24h	-0.0886919	0.0845791
ENSMUSG00000020847	Rph3al	1.74023	0.894051	0.212567	0.793009	0.96085	D_24h_vs_C_24h	D_24h	C_24h	0.240607	-0.0486377
ENSMUSG00000035891	Cerk	0.206861	0.567513	0.212608	0.793009	-1.45599	D_24h_vs_C_24h	D_24h	C_24h	-0.684321	-0.246024
ENSMUSG00000000326	Comt	1.99663	1.34566	0.21267	0.793009	0.569251	D_24h_vs_C_24h	D_24h	C_24h	0.300298	0.128937
ENSMUSG00000028080	Lrba	0.0240041	0.0460134	0.212717	0.793009	-0.93877	D_24h_vs_C_24h	D_24h	C_24h	-1.61971	-1.33712
ENSMUSG00000050914	Ankrd37	3.79124	2.39656	0.21277	0.793009	0.661703	D_24h_vs_C_24h	D_24h	C_24h	0.578781	0.379589
ENSMUSG00000040928	S100pbp	0.245953	0.136989	0.212906	0.793009	0.844317	D_24h_vs_C_24h	D_24h	C_24h	-0.609149	-0.863314
ENSMUSG00000037938	Chchd5	2.63349	1.71299	0.212925	0.793009	0.620463	D_24h_vs_C_24h	D_24h	C_24h	0.420532	0.233754
ENSMUSG00000036966	Spryd3	1.73892	2.62992	0.213009	0.793009	-0.596824	D_24h_vs_C_24h	D_24h	C_24h	0.240281	0.419942
ENSMUSG00000041649	Klf8	0.463765	0.242987	0.213206	0.793009	0.932513	D_24h_vs_C_24h	D_24h	C_24h	-0.333702	-0.614417
ENSMUSG00000033411	Ctdspl2	0.0875622	0.253605	0.213254	0.793009	-1.5342	D_24h_vs_C_24h	D_24h	C_24h	-1.05768	-0.595842
ENSMUSG00000061755	Bod1l	0.0956156	0.168807	0.213279	0.793009	-0.820058	D_24h_vs_C_24h	D_24h	C_24h	-1.01947	-0.772609
ENSMUSG00000049775	Tmsb4x	2.54587	1.65492	0.213286	0.793009	0.621394	D_24h_vs_C_24h	D_24h	C_24h	0.405836	0.218777
ENSMUSG00000035064	Eef2k	1.63634	2.59015	0.213304	0.793009	-0.662563	D_24h_vs_C_24h	D_24h	C_24h	0.213873	0.413324
ENSMUSG00000053119	Chmp3	1.50708	0.981864	0.213317	0.793009	0.618164	D_24h_vs_C_24h	D_24h	C_24h	0.178137	-0.00794851
ENSMUSG00000013418	B4galnt2	0.188363	0.384274	0.213408	0.793009	-1.02862	D_24h_vs_C_24h	D_24h	C_24h	-0.725003	-0.415359
ENSMUSG00000093445	Lrch4	0.796884	1.39376	0.213461	0.793009	-0.806538	D_24h_vs_C_24h	D_24h	C_24h	-0.0986051	0.144187
ENSMUSG00000050244	Heatr1	0.0590126	0.0930549	0.213488	0.793009	-0.65706	D_24h_vs_C_24h	D_24h	C_24h	-1.22906	-1.03126
ENSMUSG00000028760	Eif4g3	0.0639273	0.108335	0.213691	0.793009	-0.760994	D_24h_vs_C_24h	D_24h	C_24h	-1.19431	-0.965232
ENSMUSG00000058927	Gm10053	2.50229	1.63853	0.213766	0.793009	0.610853	D_24h_vs_C_24h	D_24h	C_24h	0.398338	0.214454
ENSMUSG00000019295	Tmem129	0.720133	1.48475	0.213818	0.793009	-1.04388	D_24h_vs_C_24h	D_24h	C_24h	-0.142587	0.171652
ENSMUSG00000050107	Haspin	0.904201	0.531623	0.214212	0.793009	0.76624	D_24h_vs_C_24h	D_24h	C_24h	-0.043735	-0.274396
ENSMUSG00000028641	P3h1	1.53632	2.65239	0.214265	0.793009	-0.787816	D_24h_vs_C_24h	D_24h	C_24h	0.186481	0.423638
ENSMUSG00000020661	Dnmt3a	0.258408	0.404515	0.214277	0.793009	-0.646542	D_24h_vs_C_24h	D_24h	C_24h	-0.587694	-0.393066
ENSMUSG00000036309	Skp1a	4.22582	2.75591	0.214359	0.793009	0.616705	D_24h_vs_C_24h	D_24h	C_24h	0.625911	0.440264
ENSMUSG00000031918	Mtmr2	0.666645	0.39052	0.214503	0.793009	0.771523	D_24h_vs_C_24h	D_24h	C_24h	-0.176106	-0.408357
ENSMUSG00000027959	Sass6	0.122347	0.332986	0.214774	0.793009	-1.44449	D_24h_vs_C_24h	D_24h	C_24h	-0.912407	-0.477574
ENSMUSG00000033809	Alg3	1.56091	2.42558	0.214936	0.793009	-0.635945	D_24h_vs_C_24h	D_24h	C_24h	0.193378	0.384816
ENSMUSG00000045980	Tmem104	1.04735	0.421743	0.215087	0.793009	1.31231	D_24h_vs_C_24h	D_24h	C_24h	0.0200925	-0.374952
ENSMUSG00000039936	Pik3cd	0.444799	0.744146	0.215154	0.793009	-0.742432	D_24h_vs_C_24h	D_24h	C_24h	-0.351836	-0.128342
ENSMUSG00000029402	Snrnp35	1.11321	1.83251	0.215156	0.793009	-0.719103	D_24h_vs_C_24h	D_24h	C_24h	0.0465755	0.263047
ENSMUSG00000029594	Rbm19	0.505863	0.789368	0.215171	0.793009	-0.64195	D_24h_vs_C_24h	D_24h	C_24h	-0.295967	-0.102721
ENSMUSG00000038323	1700066M21Rik	0.732947	0.378807	0.215254	0.793009	0.952247	D_24h_vs_C_24h	D_24h	C_24h	-0.134927	-0.421582
ENSMUSG00000025102	3110040N11Rik	3.02595	1.77679	0.215273	0.793009	0.768114	D_24h_vs_C_24h	D_24h	C_24h	0.480862	0.249636
ENSMUSG00000027651	Rprd1b	0.319116	0.763623	0.215397	0.793009	-1.25878	D_24h_vs_C_24h	D_24h	C_24h	-0.496051	-0.117121
ENSMUSG00000021256	Vash1	0.599903	0.955869	0.215435	0.793009	-0.672082	D_24h_vs_C_24h	D_24h	C_24h	-0.221919	-0.0196018
ENSMUSG00000020267	Hint1	4.23332	2.87419	0.21548	0.793009	0.55863	D_24h_vs_C_24h	D_24h	C_24h	0.626681	0.458516
ENSMUSG00000021287	Xrcc3	0.853911	1.58407	0.215537	0.793009	-0.89148	D_24h_vs_C_24h	D_24h	C_24h	-0.0685873	0.199775
ENSMUSG00000013629	Cad	0.210508	0.315733	0.215655	0.793009	-0.584826	D_24h_vs_C_24h	D_24h	C_24h	-0.676731	-0.50068
ENSMUSG00000043572	Pars2	0.639403	1.37363	0.215676	0.793009	-1.10319	D_24h_vs_C_24h	D_24h	C_24h	-0.194225	0.137868
ENSMUSG00000001627	Ifrd1	1.67953	0.970168	0.215702	0.793009	0.791754	D_24h_vs_C_24h	D_24h	C_24h	0.225189	-0.0131529
ENSMUSG00000019055	Plod1	0.857792	1.62539	0.215739	0.793009	-0.922082	D_24h_vs_C_24h	D_24h	C_24h	-0.0666179	0.210956
ENSMUSG00000070284	Gmppb	1.92511	2.95701	0.215771	0.793009	-0.619203	D_24h_vs_C_24h	D_24h	C_24h	0.284455	0.470853
ENSMUSG00000026388	3110009E18Rik	2.66374	1.06026	0.215883	0.793009	1.32903	D_24h_vs_C_24h	D_24h	C_24h	0.425491	0.025414
ENSMUSG00000070283	Ndufaf3	5.80127	3.42126	0.21592	0.793009	0.761839	D_24h_vs_C_24h	D_24h	C_24h	0.763523	0.534187
ENSMUSG00000021079	Timm9	2.86426	1.67942	0.216084	0.793009	0.770197	D_24h_vs_C_24h	D_24h	C_24h	0.457013	0.22516
ENSMUSG00000002580	Mien1	4.47982	3.06529	0.216146	0.793009	0.547415	D_24h_vs_C_24h	D_24h	C_24h	0.65126	0.486472
ENSMUSG00000000303	Cdh1	0.294711	0.497908	0.216211	0.793009	-0.756578	D_24h_vs_C_24h	D_24h	C_24h	-0.530604	-0.302851
ENSMUSG00000005417	Mprip	0.679069	0.341102	0.2163	0.793009	0.993355	D_24h_vs_C_24h	D_24h	C_24h	-0.168086	-0.467116
ENSMUSG00000026121	Sema4c	0.775092	1.29421	0.216425	0.793009	-0.739633	D_24h_vs_C_24h	D_24h	C_24h	-0.110646	0.112005
ENSMUSG00000000134	Tfe3	0.314487	0.77274	0.216479	0.793009	-1.29698	D_24h_vs_C_24h	D_24h	C_24h	-0.502397	-0.111967
ENSMUSG00000050088	1600012H06Rik	0.898642	0.461835	0.216489	0.793009	0.960367	D_24h_vs_C_24h	D_24h	C_24h	-0.0464134	-0.335513
ENSMUSG00000042121	Ssh1	0.792517	0.508282	0.216492	0.793009	0.640815	D_24h_vs_C_24h	D_24h	C_24h	-0.100991	-0.293896
ENSMUSG00000066735	Vkorc1l1	1.03354	0.629549	0.216514	0.793009	0.715207	D_24h_vs_C_24h	D_24h	C_24h	0.0143281	-0.200971
ENSMUSG00000021243	Fcf1	2.86444	1.87249	0.216657	0.793009	0.613299	D_24h_vs_C_24h	D_24h	C_24h	0.45704	0.272419
ENSMUSG00000065979	Cpped1	0.370528	0.894687	0.21678	0.793009	-1.2718	D_24h_vs_C_24h	D_24h	C_24h	-0.431179	-0.048329
ENSMUSG00000016495	Plgrkt	1.97668	1.23912	0.216911	0.793009	0.673759	D_24h_vs_C_24h	D_24h	C_24h	0.295936	0.0931138
ENSMUSG00000028126	Pip5k1a	0.562303	0.862913	0.21697	0.793009	-0.617868	D_24h_vs_C_24h	D_24h	C_24h	-0.25003	-0.0640331
ENSMUSG00000068391	Chrac1	4.00479	2.69744	0.217006	0.793009	0.570137	D_24h_vs_C_24h	D_24h	C_24h	0.602579	0.430951
ENSMUSG00000024758	Rtn3	0.802704	1.18258	0.217037	0.793009	-0.558997	D_24h_vs_C_24h	D_24h	C_24h	-0.0954443	0.0728304
ENSMUSG00000026275	Ppp1r7	0.280566	0.569809	0.217069	0.793009	-1.02214	D_24h_vs_C_24h	D_24h	C_24h	-0.551965	-0.24427
ENSMUSG00000089847	Timm10b	4.3075	2.86358	0.217106	0.793009	0.589031	D_24h_vs_C_24h	D_24h	C_24h	0.634225	0.456909
ENSMUSG00000022529	Zfp263	0.180609	0.354115	0.217181	0.793009	-0.97135	D_24h_vs_C_24h	D_24h	C_24h	-0.743261	-0.450855
ENSMUSG00000003363	Pld3	1.15369	1.76146	0.217291	0.793009	-0.610509	D_24h_vs_C_24h	D_24h	C_24h	0.0620904	0.245872
ENSMUSG00000074519	Zfp971	2.58056	1.08202	0.217518	0.793009	1.25396	D_24h_vs_C_24h	D_24h	C_24h	0.411714	0.034235
ENSMUSG00000029209	Gnpda2	0.616777	1.01327	0.21757	0.793009	-0.71619	D_24h_vs_C_24h	D_24h	C_24h	-0.209872	0.00572305
ENSMUSG00000027679	Dnajc19	4.42643	2.98184	0.217703	0.793009	0.569942	D_24h_vs_C_24h	D_24h	C_24h	0.646054	0.474484
ENSMUSG00000039294	Cybc1	0.580482	0.976485	0.217844	0.793009	-0.750347	D_24h_vs_C_24h	D_24h	C_24h	-0.236212	-0.0103346
ENSMUSG00000040506	Ambra1	0.0609631	0.172138	0.217925	0.793009	-1.49756	D_24h_vs_C_24h	D_24h	C_24h	-1.21493	-0.764123
ENSMUSG00000035545	Leng8	0.165611	0.0901162	0.217973	0.793009	0.877938	D_24h_vs_C_24h	D_24h	C_24h	-0.780911	-1.0452
ENSMUSG00000022992	Kansl2	1.82462	1.21256	0.21815	0.793009	0.589539	D_24h_vs_C_24h	D_24h	C_24h	0.261172	0.083703
ENSMUSG00000032381	Ciao2a	1.28443	0.839103	0.218264	0.793009	0.614205	D_24h_vs_C_24h	D_24h	C_24h	0.108709	-0.0761848
ENSMUSG00000026500	Cox20	2.82822	1.74322	0.218417	0.793009	0.698139	D_24h_vs_C_24h	D_24h	C_24h	0.451513	0.241352
ENSMUSG00000066306	Numa1	0.130105	0.203243	0.218444	0.793009	-0.643535	D_24h_vs_C_24h	D_24h	C_24h	-0.885707	-0.691984
ENSMUSG00000024236	Svil	0.0450603	0.095958	0.218545	0.793009	-1.09055	D_24h_vs_C_24h	D_24h	C_24h	-1.34621	-1.01792
ENSMUSG00000047260	Emc6	2.80675	1.89864	0.218574	0.793009	0.563932	D_24h_vs_C_24h	D_24h	C_24h	0.448203	0.278443
ENSMUSG00000028274	Rngtt	0.130114	0.235962	0.218701	0.793009	-0.858776	D_24h_vs_C_24h	D_24h	C_24h	-0.885675	-0.627158
ENSMUSG00000053801	Grwd1	1.57399	2.347	0.218707	0.793009	-0.576396	D_24h_vs_C_24h	D_24h	C_24h	0.197001	0.370514
ENSMUSG00000019977	Hbs1l	0.984142	0.639009	0.218739	0.793009	0.623031	D_24h_vs_C_24h	D_24h	C_24h	-0.00694215	-0.194493
ENSMUSG00000019986	Ahi1	0.0721183	0.194115	0.2189	0.793009	-1.42848	D_24h_vs_C_24h	D_24h	C_24h	-1.14195	-0.71194
ENSMUSG00000064215	Ifi27	1.82961	2.77701	0.218928	0.793009	-0.601999	D_24h_vs_C_24h	D_24h	C_24h	0.262358	0.443578
ENSMUSG00000029322	Plac8	4.7814	3.23607	0.219137	0.793009	0.56319	D_24h_vs_C_24h	D_24h	C_24h	0.679555	0.510018
ENSMUSG00000022945	Chaf1b	1.67229	2.55778	0.219221	0.793009	-0.613067	D_24h_vs_C_24h	D_24h	C_24h	0.223312	0.407864
ENSMUSG00000036779	Tent4b	0.191805	0.0594974	0.219664	0.793009	1.68874	D_24h_vs_C_24h	D_24h	C_24h	-0.717139	-1.2255
ENSMUSG00000060279	Ap2a1	0.890094	1.34868	0.219793	0.793009	-0.599516	D_24h_vs_C_24h	D_24h	C_24h	-0.0505639	0.129908
ENSMUSG00000076441	Ass1	0.701328	1.04529	0.219814	0.793009	-0.575742	D_24h_vs_C_24h	D_24h	C_24h	-0.154079	0.0192368
ENSMUSG00000035790	Cep19	0.553365	0.951523	0.219863	0.793009	-0.782006	D_24h_vs_C_24h	D_24h	C_24h	-0.256988	-0.0215807
ENSMUSG00000030314	Atg7	0.943123	1.49581	0.219889	0.793009	-0.665411	D_24h_vs_C_24h	D_24h	C_24h	-0.0254315	0.174877
ENSMUSG00000022996	Wnt10b	0.580373	1.08235	0.219948	0.793009	-0.899109	D_24h_vs_C_24h	D_24h	C_24h	-0.236293	0.0343662
ENSMUSG00000002781	Tmem143	1.90448	3.10847	0.219949	0.793009	-0.70681	D_24h_vs_C_24h	D_24h	C_24h	0.279776	0.492547
ENSMUSG00000079108	Srp54c	1.19314	0.787406	0.219956	0.793009	0.599579	D_24h_vs_C_24h	D_24h	C_24h	0.0766898	-0.103801
ENSMUSG00000019179	Mdh2	0.931948	1.38442	0.220043	0.793009	-0.570963	D_24h_vs_C_24h	D_24h	C_24h	-0.0306082	0.141269
ENSMUSG00000039089	L3mbtl3	0.0265996	0.129894	0.220094	0.793009	-2.28785	D_24h_vs_C_24h	D_24h	C_24h	-1.57512	-0.886412
ENSMUSG00000026657	Frmd4a	0.0905059	0.37232	0.220098	0.793009	-2.04046	D_24h_vs_C_24h	D_24h	C_24h	-1.04332	-0.429084
ENSMUSG00000019861	Gopc	0.152579	0.266974	0.220232	0.793009	-0.807137	D_24h_vs_C_24h	D_24h	C_24h	-0.816504	-0.573532
ENSMUSG00000036534	Slc38a7	1.37975	2.16488	0.220555	0.793009	-0.649878	D_24h_vs_C_24h	D_24h	C_24h	0.139802	0.335435
ENSMUSG00000045435	Tmem60	2.31334	1.46615	0.220595	0.793009	0.657946	D_24h_vs_C_24h	D_24h	C_24h	0.36424	0.166179
ENSMUSG00000017307	Acot8	2.54917	4.06559	0.220726	0.793009	-0.673436	D_24h_vs_C_24h	D_24h	C_24h	0.406399	0.609123
ENSMUSG00000004054	Map3k11	1.67055	2.53462	0.220755	0.793009	-0.601446	D_24h_vs_C_24h	D_24h	C_24h	0.22286	0.403913
ENSMUSG00000031760	Mt3	7.71159	4.24154	0.220939	0.793009	0.862438	D_24h_vs_C_24h	D_24h	C_24h	0.887144	0.627524
ENSMUSG00000012483	Rpa3	3.46267	2.2219	0.220962	0.793009	0.640087	D_24h_vs_C_24h	D_24h	C_24h	0.539411	0.346725
ENSMUSG00000070034	Sp110	0.41269	0.611701	0.221283	0.793009	-0.567769	D_24h_vs_C_24h	D_24h	C_24h	-0.384376	-0.213461
ENSMUSG00000027255	Arfgap2	0.692736	1.04345	0.221462	0.793009	-0.590985	D_24h_vs_C_24h	D_24h	C_24h	-0.159432	0.0184722
ENSMUSG00000029121	Crmp1	0.492081	0.772541	0.221468	0.793009	-0.650714	D_24h_vs_C_24h	D_24h	C_24h	-0.307963	-0.112079
ENSMUSG00000089872	Rps6kc1	0.285442	0.487568	0.221887	0.793009	-0.772406	D_24h_vs_C_24h	D_24h	C_24h	-0.544482	-0.311965
ENSMUSG00000021253	Tgfb3	1.02389	0.499239	0.222033	0.793009	1.03626	D_24h_vs_C_24h	D_24h	C_24h	0.0102548	-0.301692
ENSMUSG00000027854	Sike1	0.75564	0.449373	0.222039	0.793009	0.749785	D_24h_vs_C_24h	D_24h	C_24h	-0.121685	-0.347393
ENSMUSG00000020993	Trappc6b	1.41752	0.902973	0.222161	0.793009	0.650614	D_24h_vs_C_24h	D_24h	C_24h	0.151529	-0.0443254
ENSMUSG00000027001	Dusp19	4.18352	2.66437	0.222217	0.793009	0.650921	D_24h_vs_C_24h	D_24h	C_24h	0.621542	0.425595
ENSMUSG00000017631	Abr	0.130418	0.213607	0.222219	0.793009	-0.711814	D_24h_vs_C_24h	D_24h	C_24h	-0.884661	-0.670384
ENSMUSG00000040370	Etfrf1	1.65528	0.858176	0.222259	0.793009	0.947727	D_24h_vs_C_24h	D_24h	C_24h	0.218871	-0.0664236
ENSMUSG00000024346	Pfdn1	2.52754	1.70539	0.222347	0.793009	0.567626	D_24h_vs_C_24h	D_24h	C_24h	0.402697	0.231825
ENSMUSG00000030588	Yif1b	2.42492	3.70358	0.222358	0.793009	-0.610982	D_24h_vs_C_24h	D_24h	C_24h	0.384698	0.568622
ENSMUSG00000031555	Adam9	0.505837	0.312302	0.222469	0.793009	0.695731	D_24h_vs_C_24h	D_24h	C_24h	-0.29599	-0.505426
ENSMUSG00000024457	Trim26	0.368422	0.575022	0.22249	0.793009	-0.642257	D_24h_vs_C_24h	D_24h	C_24h	-0.433654	-0.240316
ENSMUSG00000032997	Chpf	1.50679	2.44586	0.222619	0.793009	-0.698863	D_24h_vs_C_24h	D_24h	C_24h	0.178054	0.388432
ENSMUSG00000044117	2900011O08Rik	1.41254	0.859216	0.223059	0.793009	0.717196	D_24h_vs_C_24h	D_24h	C_24h	0.15	-0.0658974
ENSMUSG00000024507	Hsd17b4	0.416951	0.633875	0.223081	0.793009	-0.604322	D_24h_vs_C_24h	D_24h	C_24h	-0.379915	-0.197996
ENSMUSG00000074890	Lcmt2	0.81289	1.51605	0.223172	0.793009	-0.899187	D_24h_vs_C_24h	D_24h	C_24h	-0.0899683	0.180714
ENSMUSG00000032103	Pus3	2.22647	1.15465	0.22319	0.793009	0.947304	D_24h_vs_C_24h	D_24h	C_24h	0.347616	0.0624491
ENSMUSG00000030435	U2af2	1.19048	1.76006	0.223538	0.793009	-0.564081	D_24h_vs_C_24h	D_24h	C_24h	0.0757222	0.245527
ENSMUSG00000019256	Ahr	0.416405	0.149997	0.223608	0.793009	1.47306	D_24h_vs_C_24h	D_24h	C_24h	-0.380484	-0.823918
ENSMUSG00000067722	BC003965	5.4654	2.58648	0.223766	0.793009	1.07934	D_24h_vs_C_24h	D_24h	C_24h	0.737622	0.41271
ENSMUSG00000001524	Gtf2h4	2.26056	3.33232	0.223917	0.793009	-0.559848	D_24h_vs_C_24h	D_24h	C_24h	0.354216	0.522747
ENSMUSG00000047459	Dynlrb1	3.15335	2.09973	0.224023	0.793009	0.586683	D_24h_vs_C_24h	D_24h	C_24h	0.498772	0.322163
ENSMUSG00000040824	Snrpd2	6.30612	4.37681	0.224068	0.793009	0.526875	D_24h_vs_C_24h	D_24h	C_24h	0.799762	0.641157
ENSMUSG00000028643	Svbp	3.03451	2.03631	0.224068	0.793009	0.57551	D_24h_vs_C_24h	D_24h	C_24h	0.482089	0.308843
ENSMUSG00000042613	Pbxip1	0.471349	0.717567	0.22432	0.793009	-0.606317	D_24h_vs_C_24h	D_24h	C_24h	-0.326657	-0.144138
ENSMUSG00000041439	Mfsd6	0.474956	0.310131	0.224344	0.793009	0.614916	D_24h_vs_C_24h	D_24h	C_24h	-0.323346	-0.508454
ENSMUSG00000005514	Por	0.861642	1.29526	0.224383	0.793009	-0.588082	D_24h_vs_C_24h	D_24h	C_24h	-0.0646733	0.112357
ENSMUSG00000024425	Ndfip1	1.38219	2.0604	0.224627	0.793009	-0.575968	D_24h_vs_C_24h	D_24h	C_24h	0.140567	0.313951
ENSMUSG00000036686	Cc2d1a	0.804221	1.25027	0.224639	0.793009	-0.636576	D_24h_vs_C_24h	D_24h	C_24h	-0.0946246	0.0970039
ENSMUSG00000003153	Slc2a3	0.49718	0.72564	0.224682	0.793009	-0.545486	D_24h_vs_C_24h	D_24h	C_24h	-0.303487	-0.139279
ENSMUSG00000033107	Rnf125	0.187236	0.307049	0.2247	0.793009	-0.713614	D_24h_vs_C_24h	D_24h	C_24h	-0.727611	-0.512792
ENSMUSG00000107002	0610012G03Rik	3.94886	2.69276	0.22477	0.793009	0.552349	D_24h_vs_C_24h	D_24h	C_24h	0.596472	0.430198
ENSMUSG00000027669	Gnb4	0.926819	1.47767	0.224921	0.793009	-0.672968	D_24h_vs_C_24h	D_24h	C_24h	-0.0330049	0.169579
ENSMUSG00000063882	Uqcrh	4.50749	3.05679	0.225061	0.793009	0.560308	D_24h_vs_C_24h	D_24h	C_24h	0.653935	0.485265
ENSMUSG00000026087	Mrpl30	1.75592	1.12096	0.225195	0.793009	0.647496	D_24h_vs_C_24h	D_24h	C_24h	0.244506	0.0495898
ENSMUSG00000010554	Mettl16	0.286062	0.447419	0.225341	0.793009	-0.6453	D_24h_vs_C_24h	D_24h	C_24h	-0.54354	-0.349286
ENSMUSG00000032570	Atp2c1	1.53458	0.984453	0.22542	0.793009	0.640448	D_24h_vs_C_24h	D_24h	C_24h	0.185989	-0.00680521
ENSMUSG00000030844	Rgs10	2.07035	1.00508	0.225494	0.793009	1.04257	D_24h_vs_C_24h	D_24h	C_24h	0.316044	0.00219953
ENSMUSG00000054342	Kcnn4	1.24338	1.85243	0.225509	0.793009	-0.575149	D_24h_vs_C_24h	D_24h	C_24h	0.0946037	0.267741
ENSMUSG00000026478	Lamc1	0.147923	0.223777	0.225532	0.793009	-0.597212	D_24h_vs_C_24h	D_24h	C_24h	-0.829964	-0.650185
ENSMUSG00000058546	Rpl23a	1.59804	2.85373	0.225561	0.793009	-0.836549	D_24h_vs_C_24h	D_24h	C_24h	0.203587	0.455414
ENSMUSG00000022636	Alcam	0.206324	0.317293	0.225609	0.793009	-0.620902	D_24h_vs_C_24h	D_24h	C_24h	-0.68545	-0.49854
ENSMUSG00000068134	Zfp120	0.334917	0.124382	0.225619	0.793009	1.42902	D_24h_vs_C_24h	D_24h	C_24h	-0.475063	-0.905242
ENSMUSG00000032892	Rangrf	2.51321	1.70727	0.22567	0.793009	0.557846	D_24h_vs_C_24h	D_24h	C_24h	0.40023	0.232301
ENSMUSG00000003779	Kif20a	0.325761	0.483926	0.225745	0.793009	-0.570972	D_24h_vs_C_24h	D_24h	C_24h	-0.487101	-0.315221
ENSMUSG00000001025	S100a6	3.79276	2.62146	0.22582	0.793009	0.532878	D_24h_vs_C_24h	D_24h	C_24h	0.578956	0.418543
ENSMUSG00000053317	Sec61b	4.01857	2.76782	0.225846	0.793009	0.537931	D_24h_vs_C_24h	D_24h	C_24h	0.604071	0.442138
ENSMUSG00000027195	Hsd17b12	0.59921	0.867728	0.226191	0.793009	-0.534182	D_24h_vs_C_24h	D_24h	C_24h	-0.222421	-0.0616164
ENSMUSG00000024066	Xdh	0.0282877	0.139219	0.226307	0.793009	-2.29911	D_24h_vs_C_24h	D_24h	C_24h	-1.5484	-0.856301
ENSMUSG00000004393	Ddx56	1.44452	2.13061	0.226404	0.793009	-0.560674	D_24h_vs_C_24h	D_24h	C_24h	0.159725	0.328505
ENSMUSG00000020458	Rtn4	2.53768	1.69113	0.22641	0.793009	0.58552	D_24h_vs_C_24h	D_24h	C_24h	0.404437	0.228177
ENSMUSG00000020527	Myo19	0.179745	0.327489	0.226707	0.793009	-0.86549	D_24h_vs_C_24h	D_24h	C_24h	-0.745342	-0.484804
ENSMUSG00000030166	Rad52	0.434014	0.805052	0.226758	0.793009	-0.89134	D_24h_vs_C_24h	D_24h	C_24h	-0.362496	-0.0941761
ENSMUSG00000007739	Cct4	0.333383	0.484388	0.227272	0.793009	-0.538985	D_24h_vs_C_24h	D_24h	C_24h	-0.477057	-0.314806
ENSMUSG00000045679	Pqlc3	0.642672	0.983962	0.227309	0.793009	-0.614521	D_24h_vs_C_24h	D_24h	C_24h	-0.192011	-0.00702176
ENSMUSG00000019813	Cep57l1	0.496098	0.175012	0.227315	0.793009	1.50317	D_24h_vs_C_24h	D_24h	C_24h	-0.304433	-0.756932
ENSMUSG00000011096	Akt1s1	4.2632	2.88102	0.227518	0.793009	0.565357	D_24h_vs_C_24h	D_24h	C_24h	0.629736	0.459546
ENSMUSG00000040043	Rbms2	1.22382	0.798918	0.22753	0.793009	0.615277	D_24h_vs_C_24h	D_24h	C_24h	0.087719	-0.0974979
ENSMUSG00000074916	Chst14	0.951039	1.70215	0.227617	0.793009	-0.839779	D_24h_vs_C_24h	D_24h	C_24h	-0.0218017	0.230997
ENSMUSG00000022253	Nadk2	1.30152	0.559121	0.227673	0.793009	1.21896	D_24h_vs_C_24h	D_24h	C_24h	0.114451	-0.252494
ENSMUSG00000028312	Smc2	0.00967255	0.0266788	0.227761	0.793009	-1.46372	D_24h_vs_C_24h	D_24h	C_24h	-2.01446	-1.57383
ENSMUSG00000072676	Tmem254a	1.30973	0.770333	0.227885	0.793009	0.765717	D_24h_vs_C_24h	D_24h	C_24h	0.117183	-0.113321
ENSMUSG00000076749	Tcrg-C1	2.03285	1.2965	0.227961	0.793009	0.648883	D_24h_vs_C_24h	D_24h	C_24h	0.308106	0.112773
ENSMUSG00000025982	Sf3b1	0.136635	0.201055	0.227963	0.793009	-0.557262	D_24h_vs_C_24h	D_24h	C_24h	-0.864438	-0.696686
ENSMUSG00000046432	Bex3	1.77922	2.63041	0.228037	0.793009	-0.564046	D_24h_vs_C_24h	D_24h	C_24h	0.250229	0.420023
ENSMUSG00000014980	Tsen15	2.29605	1.2418	0.228038	0.793009	0.886726	D_24h_vs_C_24h	D_24h	C_24h	0.360982	0.0940511
ENSMUSG00000019214	Chtf18	0.593852	1.04	0.228059	0.793009	-0.808412	D_24h_vs_C_24h	D_24h	C_24h	-0.226322	0.0170345
ENSMUSG00000039994	Timeless	0.210185	0.338325	0.228091	0.793009	-0.686746	D_24h_vs_C_24h	D_24h	C_24h	-0.677397	-0.470666
ENSMUSG00000041958	Pigs	1.29609	1.92395	0.228201	0.793009	-0.569899	D_24h_vs_C_24h	D_24h	C_24h	0.112636	0.284193
ENSMUSG00000033475	Tomm6	3.50749	2.45345	0.228467	0.793009	0.515628	D_24h_vs_C_24h	D_24h	C_24h	0.544996	0.389777
ENSMUSG00000020692	Nle1	2.23523	3.28581	0.228571	0.793009	-0.555828	D_24h_vs_C_24h	D_24h	C_24h	0.349322	0.516643
ENSMUSG00000032456	Nmnat3	0.918797	1.53195	0.228726	0.793009	-0.73755	D_24h_vs_C_24h	D_24h	C_24h	-0.0367806	0.185244
ENSMUSG00000020219	Timm13	9.09072	6.35338	0.228863	0.793009	0.51687	D_24h_vs_C_24h	D_24h	C_24h	0.958598	0.803005
ENSMUSG00000022160	Mettl3	0.581238	0.908778	0.228976	0.793009	-0.644799	D_24h_vs_C_24h	D_24h	C_24h	-0.235646	-0.041542
ENSMUSG00000002963	Pnkp	1.12919	1.68773	0.229031	0.793009	-0.579799	D_24h_vs_C_24h	D_24h	C_24h	0.0527655	0.227302
ENSMUSG00000004815	Dgkq	0.514537	0.97995	0.229054	0.793009	-0.929433	D_24h_vs_C_24h	D_24h	C_24h	-0.288583	-0.00879607
ENSMUSG00000022620	Arsa	0.592384	1.16503	0.22917	0.793009	-0.975761	D_24h_vs_C_24h	D_24h	C_24h	-0.227396	0.066337
ENSMUSG00000032352	Lrrc1	1.09834	0.521643	0.229315	0.793009	1.07419	D_24h_vs_C_24h	D_24h	C_24h	0.0407353	-0.282627
ENSMUSG00000020329	Polrmt	0.653376	1.09441	0.229443	0.793009	-0.744175	D_24h_vs_C_24h	D_24h	C_24h	-0.184837	0.0391819
ENSMUSG00000026154	Sdhaf4	4.60472	2.87493	0.229551	0.793009	0.679587	D_24h_vs_C_24h	D_24h	C_24h	0.663203	0.458627
ENSMUSG00000049482	Ctu2	1.8569	3.07901	0.229619	0.793009	-0.729574	D_24h_vs_C_24h	D_24h	C_24h	0.268788	0.488412
ENSMUSG00000058388	Phtf1	0.791495	0.514352	0.229621	0.793009	0.621824	D_24h_vs_C_24h	D_24h	C_24h	-0.101552	-0.288739
ENSMUSG00000026112	Coa5	0.561327	0.374475	0.229657	0.793009	0.583971	D_24h_vs_C_24h	D_24h	C_24h	-0.250784	-0.426577
ENSMUSG00000027185	Nat10	0.261544	0.387181	0.229826	0.793009	-0.565957	D_24h_vs_C_24h	D_24h	C_24h	-0.582456	-0.412086
ENSMUSG00000031304	Il2rg	0.36544	0.642071	0.229867	0.793009	-0.813099	D_24h_vs_C_24h	D_24h	C_24h	-0.437184	-0.192417
ENSMUSG00000028998	Tomm7	3.56264	2.41279	0.229948	0.793009	0.562242	D_24h_vs_C_24h	D_24h	C_24h	0.551771	0.38252
ENSMUSG00000017390	Aldoc	0.869082	1.28482	0.230023	0.793009	-0.564006	D_24h_vs_C_24h	D_24h	C_24h	-0.0609391	0.108844
ENSMUSG00000041836	Ptpre	0.450255	0.26647	0.230164	0.793009	0.756765	D_24h_vs_C_24h	D_24h	C_24h	-0.346542	-0.574351
ENSMUSG00000079597	Gm5483	4.76369	2.79537	0.23019	0.793009	0.769042	D_24h_vs_C_24h	D_24h	C_24h	0.677943	0.446439
ENSMUSG00000034205	Loxl2	0.493805	0.892893	0.230275	0.793009	-0.854545	D_24h_vs_C_24h	D_24h	C_24h	-0.306444	-0.0492004
ENSMUSG00000026843	Fubp3	0.290071	0.456115	0.230279	0.793009	-0.652992	D_24h_vs_C_24h	D_24h	C_24h	-0.537496	-0.340926
ENSMUSG00000022789	Dnm1l	0.154625	0.243685	0.230291	0.793009	-0.656241	D_24h_vs_C_24h	D_24h	C_24h	-0.810719	-0.613171
ENSMUSG00000051285	Pcmtd1	0.576747	0.3248	0.230333	0.793009	0.828386	D_24h_vs_C_24h	D_24h	C_24h	-0.239014	-0.488383
ENSMUSG00000007670	Khsrp	0.545876	0.806767	0.230486	0.793009	-0.563579	D_24h_vs_C_24h	D_24h	C_24h	-0.262906	-0.0932516
ENSMUSG00000022434	Fam118a	0.98264	0.426159	0.230487	0.793009	1.20527	D_24h_vs_C_24h	D_24h	C_24h	-0.00760559	-0.370429
ENSMUSG00000032175	Tyk2	0.97767	1.4346	0.230555	0.793009	-0.553229	D_24h_vs_C_24h	D_24h	C_24h	-0.00980781	0.156731
ENSMUSG00000025532	Crcp	1.54621	1.01159	0.230655	0.793009	0.612109	D_24h_vs_C_24h	D_24h	C_24h	0.189268	0.00500428
ENSMUSG00000022614	Lmf2	0.792523	1.18411	0.230665	0.793009	-0.579282	D_24h_vs_C_24h	D_24h	C_24h	-0.100988	0.0733932
ENSMUSG00000020922	Lsm12	1.47281	1.00649	0.230743	0.793009	0.549237	D_24h_vs_C_24h	D_24h	C_24h	0.168147	0.00281017
ENSMUSG00000027522	Stx16	0.556763	0.366201	0.230836	0.793009	0.604428	D_24h_vs_C_24h	D_24h	C_24h	-0.254329	-0.43628
ENSMUSG00000029427	Zcchc8	0.331012	0.550988	0.23118	0.793009	-0.735138	D_24h_vs_C_24h	D_24h	C_24h	-0.480156	-0.258858
ENSMUSG00000042364	Snx18	0.287851	0.460935	0.231279	0.793009	-0.679245	D_24h_vs_C_24h	D_24h	C_24h	-0.540833	-0.33636
ENSMUSG00000020788	Atp2a3	0.971215	1.50365	0.231372	0.793009	-0.630609	D_24h_vs_C_24h	D_24h	C_24h	-0.0126844	0.177148
ENSMUSG00000022555	Dgat1	2.00821	3.00725	0.231464	0.793009	-0.582532	D_24h_vs_C_24h	D_24h	C_24h	0.302809	0.478169
ENSMUSG00000015702	Anxa9	1.19067	0.444904	0.231478	0.793009	1.42021	D_24h_vs_C_24h	D_24h	C_24h	0.0757927	-0.351733
ENSMUSG00000065954	Tacc1	0.820607	0.534728	0.231601	0.793009	0.617885	D_24h_vs_C_24h	D_24h	C_24h	-0.0858649	-0.271867
ENSMUSG00000074212	Dnajb14	1.15486	0.73335	0.231755	0.793009	0.655144	D_24h_vs_C_24h	D_24h	C_24h	0.0625294	-0.134689
ENSMUSG00000010406	Mrpl52	3.15805	2.19848	0.231829	0.793009	0.522527	D_24h_vs_C_24h	D_24h	C_24h	0.499419	0.342123
ENSMUSG00000091780	Sco2	2.28481	3.47281	0.23199	0.793009	-0.604032	D_24h_vs_C_24h	D_24h	C_24h	0.358849	0.540681
ENSMUSG00000021785	Ngly1	0.666425	0.423872	0.232	0.793009	0.652816	D_24h_vs_C_24h	D_24h	C_24h	-0.176248	-0.372766
ENSMUSG00000006395	Hyi	4.60121	2.80165	0.232037	0.793009	0.715739	D_24h_vs_C_24h	D_24h	C_24h	0.662872	0.447413
ENSMUSG00000032582	Rbm6	0.0415062	0.103469	0.232069	0.793009	-1.3178	D_24h_vs_C_24h	D_24h	C_24h	-1.38189	-0.985188
ENSMUSG00000078622	Ccdc47	0.440432	0.797585	0.232103	0.793009	-0.856719	D_24h_vs_C_24h	D_24h	C_24h	-0.356121	-0.0982228
ENSMUSG00000051341	Zfp52	0.655093	0.42289	0.232225	0.793009	0.631415	D_24h_vs_C_24h	D_24h	C_24h	-0.183697	-0.373772
ENSMUSG00000017291	Taok1	0.391271	0.256975	0.232272	0.793009	0.606543	D_24h_vs_C_24h	D_24h	C_24h	-0.407522	-0.59011
ENSMUSG00000073700	Klhl21	1.37845	2.05068	0.232324	0.793009	-0.573048	D_24h_vs_C_24h	D_24h	C_24h	0.139392	0.311897
ENSMUSG00000062234	Gak	0.246021	0.360333	0.232729	0.793009	-0.550553	D_24h_vs_C_24h	D_24h	C_24h	-0.609028	-0.443295
ENSMUSG00000062995	Ica1	0.800848	1.78603	0.232849	0.793009	-1.15715	D_24h_vs_C_24h	D_24h	C_24h	-0.09645	0.251888
ENSMUSG00000052776	Oas1a	2.31235	3.78455	0.232869	0.793009	-0.710761	D_24h_vs_C_24h	D_24h	C_24h	0.364054	0.578014
ENSMUSG00000059552	Trp53	2.55886	1.26072	0.232891	0.793009	1.02125	D_24h_vs_C_24h	D_24h	C_24h	0.408046	0.100618
ENSMUSG00000041815	Poldip3	0.7722	1.14844	0.233024	0.793009	-0.572624	D_24h_vs_C_24h	D_24h	C_24h	-0.11227	0.0601067
ENSMUSG00000017405	Nek8	0.920553	1.45073	0.233253	0.793009	-0.656208	D_24h_vs_C_24h	D_24h	C_24h	-0.0359511	0.161587
ENSMUSG00000030417	Pdcd5	2.5596	1.75869	0.233508	0.793009	0.541415	D_24h_vs_C_24h	D_24h	C_24h	0.408172	0.24519
ENSMUSG00000025428	Atp5a1	0.686931	0.980126	0.233954	0.793009	-0.512802	D_24h_vs_C_24h	D_24h	C_24h	-0.163087	-0.00871808
ENSMUSG00000005683	Cs	0.546899	0.781067	0.233959	0.793009	-0.514172	D_24h_vs_C_24h	D_24h	C_24h	-0.262093	-0.107312
ENSMUSG00000020485	Supt4a	4.26173	2.93781	0.233969	0.793009	0.536698	D_24h_vs_C_24h	D_24h	C_24h	0.629586	0.468024
ENSMUSG00000022634	Yaf2	1.44368	0.939699	0.234177	0.793009	0.619484	D_24h_vs_C_24h	D_24h	C_24h	0.159472	-0.0270111
ENSMUSG00000010362	Rdm1	3.13084	5.20033	0.234192	0.793009	-0.732055	D_24h_vs_C_24h	D_24h	C_24h	0.49566	0.716031
ENSMUSG00000027404	Snrpb	1.8091	2.6006	0.234216	0.793009	-0.523573	D_24h_vs_C_24h	D_24h	C_24h	0.257462	0.415073
ENSMUSG00000042520	Ubap2l	0.283337	0.421841	0.234357	0.793009	-0.574179	D_24h_vs_C_24h	D_24h	C_24h	-0.547697	-0.374852
ENSMUSG00000042185	Nfrkb	0.278811	0.419447	0.234552	0.793009	-0.589199	D_24h_vs_C_24h	D_24h	C_24h	-0.55469	-0.377323
ENSMUSG00000030867	Plk1	0.813291	1.20011	0.234642	0.793009	-0.561318	D_24h_vs_C_24h	D_24h	C_24h	-0.0897541	0.0792195
ENSMUSG00000079435	Rpl36a	4.17293	2.88016	0.234686	0.793009	0.534913	D_24h_vs_C_24h	D_24h	C_24h	0.620441	0.459416
ENSMUSG00000027200	Sema6d	0.168949	0.305814	0.234688	0.793009	-0.856068	D_24h_vs_C_24h	D_24h	C_24h	-0.772245	-0.514543
ENSMUSG00000041881	Ndufa7	5.5591	3.91221	0.234795	0.793009	0.506866	D_24h_vs_C_24h	D_24h	C_24h	0.745004	0.592422
ENSMUSG00000022550	Adck5	1.21759	1.93644	0.234964	0.793009	-0.669378	D_24h_vs_C_24h	D_24h	C_24h	0.0855	0.287003
ENSMUSG00000024588	Fech	0.718373	1.16181	0.235022	0.793009	-0.693563	D_24h_vs_C_24h	D_24h	C_24h	-0.14365	0.0651333
ENSMUSG00000014554	Dguok	2.40709	1.53572	0.235064	0.793009	0.648373	D_24h_vs_C_24h	D_24h	C_24h	0.381492	0.186312
ENSMUSG00000039840	Epg5	0.145934	0.253487	0.235124	0.793009	-0.796592	D_24h_vs_C_24h	D_24h	C_24h	-0.835843	-0.596045
ENSMUSG00000032777	Gtf3c1	0.263715	0.385852	0.235139	0.793009	-0.549067	D_24h_vs_C_24h	D_24h	C_24h	-0.578865	-0.413579
ENSMUSG00000032463	Faim	2.15277	1.39828	0.235171	0.793009	0.622541	D_24h_vs_C_24h	D_24h	C_24h	0.332997	0.145594
ENSMUSG00000062175	Tgif2	1.51628	0.963096	0.235382	0.793009	0.654784	D_24h_vs_C_24h	D_24h	C_24h	0.180779	-0.0163302
ENSMUSG00000025161	Slc16a3	2.32956	3.38657	0.235524	0.793009	-0.539772	D_24h_vs_C_24h	D_24h	C_24h	0.367273	0.52976
ENSMUSG00000022844	Pdia5	1.09502	1.7049	0.235809	0.793009	-0.638733	D_24h_vs_C_24h	D_24h	C_24h	0.0394205	0.231698
ENSMUSG00000025786	Zdhhc3	1.41661	0.978637	0.23599	0.793009	0.533593	D_24h_vs_C_24h	D_24h	C_24h	0.151249	-0.00937859
ENSMUSG00000035048	Anapc13	3.52632	2.32025	0.236046	0.793009	0.603883	D_24h_vs_C_24h	D_24h	C_24h	0.547321	0.365534
ENSMUSG00000021607	Mrpl36	3.51036	2.4277	0.23605	0.793009	0.532033	D_24h_vs_C_24h	D_24h	C_24h	0.545352	0.385194
ENSMUSG00000047721	Bola2	4.89341	3.3889	0.236355	0.793009	0.530022	D_24h_vs_C_24h	D_24h	C_24h	0.689612	0.530059
ENSMUSG00000024352	Spata24	2.76871	1.66214	0.236408	0.793009	0.736171	D_24h_vs_C_24h	D_24h	C_24h	0.442278	0.220668
ENSMUSG00000041716	Gm20604	1.12115	0.684885	0.236434	0.793009	0.711048	D_24h_vs_C_24h	D_24h	C_24h	0.0496647	-0.164382
ENSMUSG00000079037	Prnp	0.634827	0.962371	0.236435	0.793009	-0.60023	D_24h_vs_C_24h	D_24h	C_24h	-0.197345	-0.0166575
ENSMUSG00000027673	Ndufb5	3.989	2.67979	0.236458	0.793009	0.573909	D_24h_vs_C_24h	D_24h	C_24h	0.600864	0.4281
ENSMUSG00000030616	Sytl2	0.092976	0.169389	0.236472	0.793009	-0.86541	D_24h_vs_C_24h	D_24h	C_24h	-1.03163	-0.771115
ENSMUSG00000036587	Fut7	3.5251	17.7384	0.236648	0.793009	-2.33114	D_24h_vs_C_24h	D_24h	C_24h	0.547171	1.24892
ENSMUSG00000027890	Gstm4	1.9156	3.09908	0.236657	0.793009	-0.694047	D_24h_vs_C_24h	D_24h	C_24h	0.282304	0.491233
ENSMUSG00000024422	Dhx16	0.710549	1.05928	0.236658	0.793009	-0.576077	D_24h_vs_C_24h	D_24h	C_24h	-0.148406	0.0250104
ENSMUSG00000030835	Nomo1	0.598439	0.8628	0.236735	0.793009	-0.527823	D_24h_vs_C_24h	D_24h	C_24h	-0.22298	-0.0640898
ENSMUSG00000018921	Pelp1	0.624665	0.933026	0.23676	0.793009	-0.578835	D_24h_vs_C_24h	D_24h	C_24h	-0.204353	-0.030106
ENSMUSG00000018209	Stk4	0.253386	0.368637	0.236783	0.793009	-0.540862	D_24h_vs_C_24h	D_24h	C_24h	-0.596217	-0.433402
ENSMUSG00000004642	Slbp	2.75649	1.84881	0.236832	0.793009	0.576235	D_24h_vs_C_24h	D_24h	C_24h	0.440356	0.266892
ENSMUSG00000029028	Lrrc47	1.11541	1.62409	0.236833	0.793009	-0.542052	D_24h_vs_C_24h	D_24h	C_24h	0.0474351	0.210609
ENSMUSG00000002808	Epdr1	1.02157	1.77329	0.236853	0.793009	-0.795645	D_24h_vs_C_24h	D_24h	C_24h	0.00926622	0.248779
ENSMUSG00000020277	Pfkl	1.19922	1.72618	0.236858	0.793009	-0.525478	D_24h_vs_C_24h	D_24h	C_24h	0.0789002	0.237085
ENSMUSG00000030689	Ino80e	1.66501	2.48664	0.236892	0.793009	-0.578662	D_24h_vs_C_24h	D_24h	C_24h	0.221418	0.395612
ENSMUSG00000002870	Mcm2	0.755378	1.08889	0.2369	0.793009	-0.527585	D_24h_vs_C_24h	D_24h	C_24h	-0.121835	0.0369834
ENSMUSG00000026792	Lrsam1	0.315151	0.766617	0.236994	0.793009	-1.28246	D_24h_vs_C_24h	D_24h	C_24h	-0.501481	-0.115421
ENSMUSG00000036160	Surf6	0.662758	0.959279	0.237244	0.793009	-0.533469	D_24h_vs_C_24h	D_24h	C_24h	-0.178645	-0.0180549
ENSMUSG00000091931	Gon7	1.86716	1.08827	0.237269	0.793009	0.778807	D_24h_vs_C_24h	D_24h	C_24h	0.271182	0.0367373
ENSMUSG00000062248	Cks2	2.11454	1.466	0.237338	0.793009	0.528466	D_24h_vs_C_24h	D_24h	C_24h	0.325217	0.166133
ENSMUSG00000025602	Zfp202	0.487439	0.216336	0.237347	0.793009	1.17195	D_24h_vs_C_24h	D_24h	C_24h	-0.31208	-0.664871
ENSMUSG00000034187	Nsf	0.267239	0.392197	0.237737	0.793009	-0.553451	D_24h_vs_C_24h	D_24h	C_24h	-0.573101	-0.406496
ENSMUSG00000038518	Jarid2	0.59784	0.405303	0.237796	0.793009	0.560759	D_24h_vs_C_24h	D_24h	C_24h	-0.223415	-0.39222
ENSMUSG00000024666	Tmem138	1.19604	0.721488	0.237977	0.793009	0.729214	D_24h_vs_C_24h	D_24h	C_24h	0.0777442	-0.141771
ENSMUSG00000036167	Pphln1	0.772653	0.51275	0.238068	0.793009	0.591564	D_24h_vs_C_24h	D_24h	C_24h	-0.112016	-0.290094
ENSMUSG00000028647	Mycbp	1.48925	0.952717	0.238107	0.793009	0.644469	D_24h_vs_C_24h	D_24h	C_24h	0.172968	-0.0210363
ENSMUSG00000002763	Pex6	1.75227	2.60615	0.238139	0.793009	-0.5727	D_24h_vs_C_24h	D_24h	C_24h	0.2436	0.416
ENSMUSG00000037725	Ckap2	0.182923	0.302024	0.238213	0.793009	-0.723422	D_24h_vs_C_24h	D_24h	C_24h	-0.737731	-0.519959
ENSMUSG00000028772	Zcchc17	2.10896	1.4309	0.23824	0.793009	0.559605	D_24h_vs_C_24h	D_24h	C_24h	0.324067	0.15561
ENSMUSG00000020163	Uqcr11	9.19201	6.48414	0.238248	0.793009	0.503463	D_24h_vs_C_24h	D_24h	C_24h	0.96341	0.811853
ENSMUSG00000020528	Prpsap2	0.935386	0.604645	0.238296	0.793009	0.629474	D_24h_vs_C_24h	D_24h	C_24h	-0.0290092	-0.2185
ENSMUSG00000032115	Hyou1	0.17122	0.255556	0.238335	0.793009	-0.57779	D_24h_vs_C_24h	D_24h	C_24h	-0.766446	-0.592514
ENSMUSG00000029722	Agfg2	0.94071	1.41315	0.238466	0.793009	-0.587095	D_24h_vs_C_24h	D_24h	C_24h	-0.0265444	0.150189
ENSMUSG00000041153	Osgin2	0.193239	0.289945	0.238943	0.793009	-0.585389	D_24h_vs_C_24h	D_24h	C_24h	-0.713905	-0.537685
ENSMUSG00000005949	Ctns	1.47485	0.833528	0.239016	0.793009	0.823266	D_24h_vs_C_24h	D_24h	C_24h	0.168748	-0.0790798
ENSMUSG00000019528	Gyg	1.8007	1.20998	0.239033	0.793009	0.573573	D_24h_vs_C_24h	D_24h	C_24h	0.255442	0.0827789
ENSMUSG00000022022	Mtrf1	0.878327	0.480269	0.239278	0.793009	0.870916	D_24h_vs_C_24h	D_24h	C_24h	-0.0563439	-0.318516
ENSMUSG00000031765	Mt1	3.9134	2.75802	0.239372	0.793009	0.504789	D_24h_vs_C_24h	D_24h	C_24h	0.592555	0.440598
ENSMUSG00000001755	Coasy	3.68673	5.58935	0.239424	0.793009	-0.600339	D_24h_vs_C_24h	D_24h	C_24h	0.566641	0.747361
ENSMUSG00000006673	Qrich1	0.995067	0.682869	0.239437	0.793009	0.543184	D_24h_vs_C_24h	D_24h	C_24h	-0.00214776	-0.165662
ENSMUSG00000039787	Cercam	1.05751	1.5939	0.239446	0.793009	-0.591882	D_24h_vs_C_24h	D_24h	C_24h	0.0242861	0.20246
ENSMUSG00000029128	Rab28	1.40435	0.912919	0.239471	0.793009	0.621338	D_24h_vs_C_24h	D_24h	C_24h	0.147474	-0.0395675
ENSMUSG00000022601	Zbtb11	0.104137	0.182059	0.239691	0.793009	-0.805922	D_24h_vs_C_24h	D_24h	C_24h	-0.982394	-0.739787
ENSMUSG00000038422	Hdhd3	3.00317	5.38781	0.239752	0.793009	-0.843211	D_24h_vs_C_24h	D_24h	C_24h	0.477581	0.731412
ENSMUSG00000028300	C9orf72	0.213614	0.356303	0.239775	0.793009	-0.738101	D_24h_vs_C_24h	D_24h	C_24h	-0.670371	-0.44818
ENSMUSG00000041959	S100a10	4.97412	3.43571	0.239887	0.793009	0.533832	D_24h_vs_C_24h	D_24h	C_24h	0.696716	0.536017
ENSMUSG00000063524	Eno1	1.08955	1.55228	0.239975	0.793009	-0.510646	D_24h_vs_C_24h	D_24h	C_24h	0.037249	0.190969
ENSMUSG00000049922	Slc35c1	5.09585	3.34067	0.240042	0.793009	0.609185	D_24h_vs_C_24h	D_24h	C_24h	0.707217	0.523834
ENSMUSG00000028886	Eya3	0.675754	1.00199	0.240102	0.793009	-0.568298	D_24h_vs_C_24h	D_24h	C_24h	-0.170211	0.000863624
ENSMUSG00000062203	Gspt1	3.0736	2.10924	0.240225	0.793009	0.543207	D_24h_vs_C_24h	D_24h	C_24h	0.487647	0.324126
ENSMUSG00000028788	Ptp4a2	0.915484	0.640313	0.240349	0.793009	0.515757	D_24h_vs_C_24h	D_24h	C_24h	-0.0383491	-0.193608
ENSMUSG00000029202	Pds5a	0.0789038	0.121224	0.240448	0.793009	-0.619506	D_24h_vs_C_24h	D_24h	C_24h	-1.1029	-0.916412
ENSMUSG00000029918	Mrps33	3.6826	2.44824	0.240556	0.793009	0.588983	D_24h_vs_C_24h	D_24h	C_24h	0.566155	0.388853
ENSMUSG00000038482	Tfdp1	0.210895	0.342885	0.240656	0.793009	-0.701201	D_24h_vs_C_24h	D_24h	C_24h	-0.675934	-0.464851
ENSMUSG00000037926	Ssh2	0.264274	0.165013	0.240769	0.793009	0.679455	D_24h_vs_C_24h	D_24h	C_24h	-0.577945	-0.782481
ENSMUSG00000062075	Lmnb2	1.0124	1.48659	0.240821	0.793009	-0.554227	D_24h_vs_C_24h	D_24h	C_24h	0.00535157	0.172191
ENSMUSG00000047909	Ankrd16	0.7704	1.54949	0.240867	0.793009	-1.00812	D_24h_vs_C_24h	D_24h	C_24h	-0.113284	0.19019
ENSMUSG00000032422	Snx14	0.0898069	0.226417	0.241031	0.793009	-1.33408	D_24h_vs_C_24h	D_24h	C_24h	-1.04669	-0.645091
ENSMUSG00000061028	Clasrp	0.827922	1.28864	0.241056	0.793009	-0.638287	D_24h_vs_C_24h	D_24h	C_24h	-0.0820103	0.110133
ENSMUSG00000038690	Atp5j2	8.40119	5.95213	0.241063	0.793009	0.497187	D_24h_vs_C_24h	D_24h	C_24h	0.924341	0.774673
ENSMUSG00000003402	Prkcsh	1.06522	1.52792	0.241105	0.793009	-0.52042	D_24h_vs_C_24h	D_24h	C_24h	0.0274381	0.1841
ENSMUSG00000022760	Thap7	3.96504	2.65699	0.241318	0.793009	0.577544	D_24h_vs_C_24h	D_24h	C_24h	0.598247	0.424389
ENSMUSG00000031399	Fam3a	1.18317	1.80558	0.241427	0.793009	-0.609803	D_24h_vs_C_24h	D_24h	C_24h	0.073047	0.256616
ENSMUSG00000007564	Ppp2r1a	0.918622	1.32298	0.241464	0.793009	-0.526243	D_24h_vs_C_24h	D_24h	C_24h	-0.036863	0.121552
ENSMUSG00000006398	Cdc20	1.19219	1.71069	0.241614	0.793009	-0.520971	D_24h_vs_C_24h	D_24h	C_24h	0.0763442	0.233172
ENSMUSG00000052056	Zfp217	2.99808	0.356285	0.241691	0.793009	3.07294	D_24h_vs_C_24h	D_24h	C_24h	0.476844	-0.448202
ENSMUSG00000040121	Rep15	1.87898	1.1876	0.241696	0.793009	0.661899	D_24h_vs_C_24h	D_24h	C_24h	0.273922	0.0746699
ENSMUSG00000038812	Trmt112	2.67001	1.81171	0.241789	0.793009	0.559495	D_24h_vs_C_24h	D_24h	C_24h	0.426513	0.258088
ENSMUSG00000061904	Slc25a3	1.04653	1.50656	0.241801	0.793009	-0.525641	D_24h_vs_C_24h	D_24h	C_24h	0.0197536	0.177987
ENSMUSG00000066442	Mthfs	2.75964	0.502008	0.241928	0.793009	2.4587	D_24h_vs_C_24h	D_24h	C_24h	0.440853	-0.299289
ENSMUSG00000026180	Cxcr2	1.2979	0.420207	0.242109	0.793009	1.62701	D_24h_vs_C_24h	D_24h	C_24h	0.113242	-0.376537
ENSMUSG00000021598	Med10	2.25786	1.54545	0.242136	0.793009	0.546925	D_24h_vs_C_24h	D_24h	C_24h	0.353697	0.189056
ENSMUSG00000020022	Ndufa12	3.48196	2.44849	0.242211	0.793009	0.508009	D_24h_vs_C_24h	D_24h	C_24h	0.541824	0.388898
ENSMUSG00000031922	Cep57	0.287816	0.158947	0.242215	0.793009	0.856598	D_24h_vs_C_24h	D_24h	C_24h	-0.540886	-0.798748
ENSMUSG00000071072	Ptges3	3.37924	2.37469	0.242324	0.793009	0.508958	D_24h_vs_C_24h	D_24h	C_24h	0.528819	0.375608
ENSMUSG00000045996	Polr2k	3.87406	2.61486	0.242364	0.793009	0.567114	D_24h_vs_C_24h	D_24h	C_24h	0.588167	0.417448
ENSMUSG00000050856	Atp5k	5.39944	3.70829	0.242466	0.793009	0.542056	D_24h_vs_C_24h	D_24h	C_24h	0.732349	0.569174
ENSMUSG00000033105	Lss	0.668877	0.960949	0.242609	0.793009	-0.522719	D_24h_vs_C_24h	D_24h	C_24h	-0.174654	-0.0172997
ENSMUSG00000007021	Syngr3	1.61897	0.789307	0.242611	0.793009	1.03642	D_24h_vs_C_24h	D_24h	C_24h	0.20924	-0.102754
ENSMUSG00000037628	Cdkn3	2.66311	1.56665	0.242626	0.793009	0.76543	D_24h_vs_C_24h	D_24h	C_24h	0.42539	0.194972
ENSMUSG00000032018	Sc5d	0.428732	0.623546	0.242659	0.793009	-0.540421	D_24h_vs_C_24h	D_24h	C_24h	-0.367815	-0.205132
ENSMUSG00000036435	Exoc1	0.187202	0.318159	0.242661	0.793009	-0.765151	D_24h_vs_C_24h	D_24h	C_24h	-0.727689	-0.497356
ENSMUSG00000059901	Adamts14	0.672618	1.07565	0.242798	0.793009	-0.677346	D_24h_vs_C_24h	D_24h	C_24h	-0.172232	0.0316697
ENSMUSG00000029642	Polr1d	1.54079	1.08173	0.242804	0.793009	0.51033	D_24h_vs_C_24h	D_24h	C_24h	0.187744	0.0341197
ENSMUSG00000003680	Taf6l	1.39303	2.25392	0.242894	0.793009	-0.694209	D_24h_vs_C_24h	D_24h	C_24h	0.14396	0.352938
ENSMUSG00000035086	Becn1	0.96523	0.670362	0.242903	0.793009	0.525932	D_24h_vs_C_24h	D_24h	C_24h	-0.0153692	-0.173691
ENSMUSG00000029461	Fam168a	0.193855	0.327867	0.243148	0.793009	-0.758134	D_24h_vs_C_24h	D_24h	C_24h	-0.712523	-0.484302
ENSMUSG00000030881	Arfip2	4.24107	2.82375	0.243217	0.793009	0.586817	D_24h_vs_C_24h	D_24h	C_24h	0.627476	0.450826
ENSMUSG00000036898	Zfp157	0.464008	0.226025	0.243575	0.793009	1.03767	D_24h_vs_C_24h	D_24h	C_24h	-0.333474	-0.645843
ENSMUSG00000028629	Exo5	0.408095	0.710106	0.243624	0.793009	-0.799128	D_24h_vs_C_24h	D_24h	C_24h	-0.389238	-0.148677
ENSMUSG00000033213	AA467197	3.23616	2.28914	0.243907	0.793009	0.499479	D_24h_vs_C_24h	D_24h	C_24h	0.51003	0.359672
ENSMUSG00000020472	Zkscan17	0.829987	1.2746	0.243978	0.793009	-0.618882	D_24h_vs_C_24h	D_24h	C_24h	-0.0809289	0.105373
ENSMUSG00000010358	Ifi35	2.93659	4.22398	0.243994	0.793009	-0.524461	D_24h_vs_C_24h	D_24h	C_24h	0.467844	0.625722
ENSMUSG00000019883	Echdc1	0.277658	0.456137	0.244061	0.793009	-0.716158	D_24h_vs_C_24h	D_24h	C_24h	-0.55649	-0.340905
ENSMUSG00000025228	Actr1a	1.14401	1.63247	0.244079	0.793009	-0.512966	D_24h_vs_C_24h	D_24h	C_24h	0.0584281	0.212846
ENSMUSG00000019796	Lrp11	0.867086	0.554924	0.244112	0.793009	0.643886	D_24h_vs_C_24h	D_24h	C_24h	-0.0619377	-0.255767
ENSMUSG00000020740	Gga3	0.719719	1.07337	0.244171	0.793009	-0.576647	D_24h_vs_C_24h	D_24h	C_24h	-0.142837	0.0307511
ENSMUSG00000024561	Mbd1	0.65206	0.985268	0.244181	0.793009	-0.595513	D_24h_vs_C_24h	D_24h	C_24h	-0.185713	-0.00644548
ENSMUSG00000043411	Usp48	0.562753	0.281364	0.244296	0.793009	1.00006	D_24h_vs_C_24h	D_24h	C_24h	-0.249682	-0.550731
ENSMUSG00000019822	Smpd2	1.92905	3.13565	0.244324	0.793009	-0.700874	D_24h_vs_C_24h	D_24h	C_24h	0.285344	0.496328
ENSMUSG00000039985	Sinhcaf	0.496232	0.705507	0.244428	0.793009	-0.507646	D_24h_vs_C_24h	D_24h	C_24h	-0.304315	-0.151499
ENSMUSG00000034792	Gna15	1.37061	2.53616	0.244536	0.793009	-0.887828	D_24h_vs_C_24h	D_24h	C_24h	0.136913	0.404176
ENSMUSG00000004043	Stat5a	0.566035	0.805801	0.24457	0.793009	-0.509531	D_24h_vs_C_24h	D_24h	C_24h	-0.247156	-0.0937721
ENSMUSG00000040688	Tbl3	3.11741	4.47138	0.24458	0.793009	-0.52037	D_24h_vs_C_24h	D_24h	C_24h	0.493795	0.650441
ENSMUSG00000063229	Ldha	1.31156	1.83605	0.244772	0.793009	-0.485321	D_24h_vs_C_24h	D_24h	C_24h	0.117788	0.263884
ENSMUSG00000029177	Cenpa	1.8145	1.25985	0.244777	0.793009	0.526318	D_24h_vs_C_24h	D_24h	C_24h	0.258757	0.10032
ENSMUSG00000020903	Stx8	3.10576	2.09793	0.244788	0.793009	0.565976	D_24h_vs_C_24h	D_24h	C_24h	0.492168	0.321792
ENSMUSG00000095098	Ccdc85b	7.48819	5.24964	0.244851	0.793009	0.5124	D_24h_vs_C_24h	D_24h	C_24h	0.874377	0.720129
ENSMUSG00000022265	Ank	0.364648	0.675341	0.244865	0.793009	-0.889111	D_24h_vs_C_24h	D_24h	C_24h	-0.438126	-0.170477
ENSMUSG00000042210	Abhd14a	2.69692	3.93991	0.244869	0.793009	-0.546849	D_24h_vs_C_24h	D_24h	C_24h	0.430869	0.595486
ENSMUSG00000045438	Cox19	2.81082	1.79685	0.24498	0.793009	0.645521	D_24h_vs_C_24h	D_24h	C_24h	0.448833	0.254511
ENSMUSG00000002496	Tsc2	0.192335	0.345699	0.245013	0.793009	-0.845894	D_24h_vs_C_24h	D_24h	C_24h	-0.715941	-0.461302
ENSMUSG00000029101	Rgs12	0.33024	0.712382	0.24513	0.793009	-1.10914	D_24h_vs_C_24h	D_24h	C_24h	-0.481171	-0.147287
ENSMUSG00000075232	Amd1	0.770513	0.530764	0.245138	0.793009	0.53775	D_24h_vs_C_24h	D_24h	C_24h	-0.11322	-0.275099
ENSMUSG00000032867	Fbxw8	1.65466	2.39876	0.245148	0.793009	-0.53575	D_24h_vs_C_24h	D_24h	C_24h	0.218709	0.379986
ENSMUSG00000078584	AU022252	0.909641	0.603532	0.245301	0.793009	0.591868	D_24h_vs_C_24h	D_24h	C_24h	-0.0411298	-0.2193
ENSMUSG00000022940	Pigp	1.44335	2.4013	0.245314	0.793009	-0.7344	D_24h_vs_C_24h	D_24h	C_24h	0.159371	0.380447
ENSMUSG00000003882	Il7r	0.457009	0.309912	0.24532	0.793009	0.560366	D_24h_vs_C_24h	D_24h	C_24h	-0.340075	-0.508762
ENSMUSG00000032551	1110059G10Rik	1.98472	1.19479	0.245342	0.793009	0.732181	D_24h_vs_C_24h	D_24h	C_24h	0.297698	0.0772901
ENSMUSG00000020359	Phykpl	0.834589	1.36136	0.245439	0.793009	-0.705908	D_24h_vs_C_24h	D_24h	C_24h	-0.0785272	0.133972
ENSMUSG00000028398	Dmac1	3.45748	2.42781	0.245504	0.793009	0.510063	D_24h_vs_C_24h	D_24h	C_24h	0.538759	0.385215
ENSMUSG00000029304	Spp1	0.903578	1.32871	0.245758	0.793009	-0.556308	D_24h_vs_C_24h	D_24h	C_24h	-0.0440341	0.123431
ENSMUSG00000015013	Trappc2l	3.69833	2.49033	0.245763	0.793009	0.570541	D_24h_vs_C_24h	D_24h	C_24h	0.568006	0.396256
ENSMUSG00000026385	Dbi	1.85072	1.19085	0.245778	0.793009	0.636093	D_24h_vs_C_24h	D_24h	C_24h	0.26734	0.0758568
ENSMUSG00000029670	Ing3	0.253203	0.457408	0.245806	0.793009	-0.853189	D_24h_vs_C_24h	D_24h	C_24h	-0.596532	-0.339696
ENSMUSG00000033499	Larp4b	0.743917	0.517444	0.245876	0.793009	0.523739	D_24h_vs_C_24h	D_24h	C_24h	-0.128476	-0.286137
ENSMUSG00000069072	Slc7a14	1.01728	0.455836	0.246239	0.793009	1.15813	D_24h_vs_C_24h	D_24h	C_24h	0.00744016	-0.341191
ENSMUSG00000064105	Cnnm2	0.346843	0.81098	0.246311	0.793009	-1.22538	D_24h_vs_C_24h	D_24h	C_24h	-0.459867	-0.0909897
ENSMUSG00000026755	Arpc5l	2.57032	1.75653	0.24643	0.793009	0.549222	D_24h_vs_C_24h	D_24h	C_24h	0.409987	0.244655
ENSMUSG00000053253	Ndfip2	1.02351	0.690897	0.246494	0.793009	0.566984	D_24h_vs_C_24h	D_24h	C_24h	0.0100927	-0.160587
ENSMUSG00000021420	Fars2	3.54109	0.442767	0.246501	0.793009	2.99957	D_24h_vs_C_24h	D_24h	C_24h	0.549137	-0.353824
ENSMUSG00000053012	Krcc1	0.610751	0.396042	0.246513	0.793009	0.624929	D_24h_vs_C_24h	D_24h	C_24h	-0.214136	-0.402258
ENSMUSG00000033931	Rbm34	0.336743	0.519056	0.246669	0.793009	-0.624243	D_24h_vs_C_24h	D_24h	C_24h	-0.472702	-0.284786
ENSMUSG00000023118	Sympk	0.772657	1.12367	0.247063	0.793009	-0.540323	D_24h_vs_C_24h	D_24h	C_24h	-0.112013	0.0506402
ENSMUSG00000004929	Thop1	1.61304	2.33445	0.24726	0.793009	-0.533297	D_24h_vs_C_24h	D_24h	C_24h	0.207645	0.368184
ENSMUSG00000029141	Slc4a1ap	0.256129	0.398066	0.247706	0.793009	-0.636138	D_24h_vs_C_24h	D_24h	C_24h	-0.591542	-0.400045
ENSMUSG00000023277	Twf2	1.72391	2.50998	0.247849	0.793009	-0.541995	D_24h_vs_C_24h	D_24h	C_24h	0.236513	0.39967
ENSMUSG00000020656	Grhl1	0.837626	0.326313	0.247954	0.793009	1.36005	D_24h_vs_C_24h	D_24h	C_24h	-0.0769498	-0.486366
ENSMUSG00000019849	Prep	0.345832	0.486835	0.247988	0.793009	-0.493362	D_24h_vs_C_24h	D_24h	C_24h	-0.461135	-0.312618
ENSMUSG00000042726	Trafd1	1.06886	1.575	0.247989	0.793009	-0.559273	D_24h_vs_C_24h	D_24h	C_24h	0.0289224	0.19728
ENSMUSG00000039108	Lsm14b	1.09852	1.64012	0.247991	0.793009	-0.578245	D_24h_vs_C_24h	D_24h	C_24h	0.0408075	0.214877
ENSMUSG00000060938	Rpl26	3.30671	2.29949	0.247995	0.793009	0.524086	D_24h_vs_C_24h	D_24h	C_24h	0.519397	0.361631
ENSMUSG00000071054	Safb	0.195212	0.303898	0.248463	0.793009	-0.638544	D_24h_vs_C_24h	D_24h	C_24h	-0.709493	-0.517272
ENSMUSG00000031770	Herpud1	0.959371	1.38048	0.248508	0.793009	-0.525005	D_24h_vs_C_24h	D_24h	C_24h	-0.0180134	0.140029
ENSMUSG00000022673	Mcm4	0.216333	0.305981	0.248512	0.793009	-0.500188	D_24h_vs_C_24h	D_24h	C_24h	-0.664877	-0.514306
ENSMUSG00000006675	P4htm	1.66422	2.69385	0.248666	0.793009	-0.694824	D_24h_vs_C_24h	D_24h	C_24h	0.22121	0.430373
ENSMUSG00000027878	Notch2	0.156997	0.221731	0.248948	0.793009	-0.498069	D_24h_vs_C_24h	D_24h	C_24h	-0.804108	-0.654174
ENSMUSG00000036873	2410004B18Rik	1.17798	3.33479	0.248976	0.793009	-1.50128	D_24h_vs_C_24h	D_24h	C_24h	0.0711386	0.523069
ENSMUSG00000036046	5031439G07Rik	1.70972	1.12049	0.249156	0.793009	0.609634	D_24h_vs_C_24h	D_24h	C_24h	0.232926	0.049408
ENSMUSG00000051234	Rnf7	1.7066	1.18081	0.24916	0.793009	0.531339	D_24h_vs_C_24h	D_24h	C_24h	0.232131	0.0721816
ENSMUSG00000068417	Pnp2	2.18424	1.10035	0.24931	0.793009	0.989167	D_24h_vs_C_24h	D_24h	C_24h	0.3393	0.0415315
ENSMUSG00000017132	Cyth1	0.904107	1.28359	0.249387	0.793009	-0.505615	D_24h_vs_C_24h	D_24h	C_24h	-0.0437803	0.108425
ENSMUSG00000029048	Rer1	2.30595	1.63691	0.24947	0.793009	0.494391	D_24h_vs_C_24h	D_24h	C_24h	0.362851	0.214024
ENSMUSG00000054400	Cklf	4.37418	2.98529	0.249571	0.793009	0.55114	D_24h_vs_C_24h	D_24h	C_24h	0.640896	0.474987
ENSMUSG00000030037	Mrpl53	4.30457	3.02903	0.249622	0.793009	0.507011	D_24h_vs_C_24h	D_24h	C_24h	0.63393	0.481304
ENSMUSG00000021608	Lpcat1	1.737	1.13755	0.249706	0.793009	0.610673	D_24h_vs_C_24h	D_24h	C_24h	0.239801	0.0559697
ENSMUSG00000019261	Map1s	0.959134	1.405	0.249791	0.793009	-0.550764	D_24h_vs_C_24h	D_24h	C_24h	-0.0181209	0.147675
ENSMUSG00000044991	Shld1	8.13771	4.85223	0.249797	0.793009	0.745973	D_24h_vs_C_24h	D_24h	C_24h	0.910502	0.685942
ENSMUSG00000028107	Tars2	0.997198	1.4416	0.249813	0.793009	-0.531719	D_24h_vs_C_24h	D_24h	C_24h	-0.00121857	0.158845
ENSMUSG00000035208	Slfn8	0.117173	0.233312	0.24988	0.793009	-0.993615	D_24h_vs_C_24h	D_24h	C_24h	-0.931171	-0.632063
ENSMUSG00000049354	Dcaf7	0.4334	0.609247	0.249948	0.793009	-0.491328	D_24h_vs_C_24h	D_24h	C_24h	-0.363111	-0.215207
ENSMUSG00000063646	Jakmip1	0.489724	0.862882	0.250031	0.793009	-0.817195	D_24h_vs_C_24h	D_24h	C_24h	-0.310049	-0.0640486
ENSMUSG00000027187	Cat	0.436275	0.633411	0.250067	0.793009	-0.537903	D_24h_vs_C_24h	D_24h	C_24h	-0.36024	-0.198315
ENSMUSG00000024947	Men1	20.8728	2.65668	0.25007	0.793009	2.97393	D_24h_vs_C_24h	D_24h	C_24h	1.31958	0.424339
ENSMUSG00000021661	Ankra2	1.02228	1.781	0.250172	0.793009	-0.800894	D_24h_vs_C_24h	D_24h	C_24h	0.00957015	0.250663
ENSMUSG00000079677	Fdx1l	4.49193	3.20408	0.250186	0.793009	0.487427	D_24h_vs_C_24h	D_24h	C_24h	0.652433	0.505703
ENSMUSG00000023994	Nfya	0.422204	0.639364	0.250202	0.793009	-0.598697	D_24h_vs_C_24h	D_24h	C_24h	-0.374478	-0.194252
ENSMUSG00000030805	Stx4a	1.48826	1.05146	0.250444	0.793009	0.501235	D_24h_vs_C_24h	D_24h	C_24h	0.172678	0.0217908
ENSMUSG00000037020	Wdr62	0.193683	0.351336	0.250455	0.793009	-0.859151	D_24h_vs_C_24h	D_24h	C_24h	-0.712908	-0.454278
ENSMUSG00000038717	Atp5l	5.54561	3.94658	0.250458	0.793009	0.490745	D_24h_vs_C_24h	D_24h	C_24h	0.743949	0.59622
ENSMUSG00000024026	Glo1	1.62795	1.12829	0.250556	0.793009	0.528921	D_24h_vs_C_24h	D_24h	C_24h	0.211641	0.0524198
ENSMUSG00000023170	Gps2	2.15993	1.3249	0.250623	0.793009	0.705104	D_24h_vs_C_24h	D_24h	C_24h	0.33444	0.122182
ENSMUSG00000021576	Pdcd6	1.7065	1.19837	0.250807	0.793009	0.509963	D_24h_vs_C_24h	D_24h	C_24h	0.232105	0.0785911
ENSMUSG00000040767	Snrnp25	6.64411	4.63237	0.250882	0.793009	0.520328	D_24h_vs_C_24h	D_24h	C_24h	0.822437	0.665803
ENSMUSG00000021044	Adck1	0.786284	1.28158	0.25094	0.793009	-0.704795	D_24h_vs_C_24h	D_24h	C_24h	-0.10442	0.107744
ENSMUSG00000065947	mt-Nd4l	0.443102	0.288486	0.251008	0.793009	0.619136	D_24h_vs_C_24h	D_24h	C_24h	-0.353496	-0.539875
ENSMUSG00000042446	Zmym4	0.0376543	0.0748217	0.251062	0.793009	-0.990644	D_24h_vs_C_24h	D_24h	C_24h	-1.42419	-1.12597
ENSMUSG00000066036	Ubr4	0.0448282	0.0726116	0.251096	0.793009	-0.695793	D_24h_vs_C_24h	D_24h	C_24h	-1.34845	-1.13899
ENSMUSG00000027411	Vps16	0.378373	0.55309	0.251204	0.793009	-0.547705	D_24h_vs_C_24h	D_24h	C_24h	-0.42208	-0.257204
ENSMUSG00000062963	Ufc1	3.82841	2.71681	0.251282	0.793009	0.49483	D_24h_vs_C_24h	D_24h	C_24h	0.583019	0.43406
ENSMUSG00000018196	Glrx2	3.22382	2.22367	0.251436	0.793009	0.535828	D_24h_vs_C_24h	D_24h	C_24h	0.508371	0.34707
ENSMUSG00000020689	Itgb3	0.355951	0.528503	0.251446	0.793009	-0.570233	D_24h_vs_C_24h	D_24h	C_24h	-0.44861	-0.276953
ENSMUSG00000056153	Socs6	0.52885	0.303458	0.251455	0.793009	0.80136	D_24h_vs_C_24h	D_24h	C_24h	-0.276668	-0.517901
ENSMUSG00000044700	Tmem201	0.820754	1.26353	0.251477	0.793009	-0.622439	D_24h_vs_C_24h	D_24h	C_24h	-0.0857872	0.101586
ENSMUSG00000039069	Mtg2	3.11443	4.49949	0.251621	0.793009	-0.53079	D_24h_vs_C_24h	D_24h	C_24h	0.493379	0.653163
ENSMUSG00000073724	Pramel4	3.50291	1.95073	0.251833	0.793009	0.844543	D_24h_vs_C_24h	D_24h	C_24h	0.54443	0.290197
ENSMUSG00000072214	2005-09-01	1.31987	2.11874	0.251844	0.793009	-0.682816	D_24h_vs_C_24h	D_24h	C_24h	0.120531	0.326079
ENSMUSG00000038957	Edc3	0.655664	0.978416	0.25199	0.793009	-0.577491	D_24h_vs_C_24h	D_24h	C_24h	-0.183318	-0.00947627
ENSMUSG00000028914	Casp9	0.995807	1.50666	0.25211	0.793009	-0.597415	D_24h_vs_C_24h	D_24h	C_24h	-0.00182463	0.178015
ENSMUSG00000042632	Pla2g6	0.867271	1.33543	0.252407	0.793009	-0.622744	D_24h_vs_C_24h	D_24h	C_24h	-0.061845	0.12562
ENSMUSG00000032612	Usp4	0.355462	0.509974	0.252409	0.793009	-0.520727	D_24h_vs_C_24h	D_24h	C_24h	-0.449206	-0.292452
ENSMUSG00000040711	Sh3pxd2b	0.446365	0.921203	0.252464	0.793009	-1.04529	D_24h_vs_C_24h	D_24h	C_24h	-0.35031	-0.0356448
ENSMUSG00000030677	Kif22	0.703374	1.01174	0.252476	0.793009	-0.524474	D_24h_vs_C_24h	D_24h	C_24h	-0.152814	0.00506865
ENSMUSG00000023143	Nagpa	1.53928	2.28075	0.252537	0.793009	-0.567251	D_24h_vs_C_24h	D_24h	C_24h	0.187317	0.358077
ENSMUSG00000003421	Nosip	1.89464	2.77292	0.25272	0.793009	-0.549482	D_24h_vs_C_24h	D_24h	C_24h	0.277527	0.442938
ENSMUSG00000037012	Hk1	0.542596	0.763419	0.252737	0.793009	-0.492596	D_24h_vs_C_24h	D_24h	C_24h	-0.265523	-0.117237
ENSMUSG00000024319	Vps52	0.93488	1.35556	0.252794	0.793009	-0.536036	D_24h_vs_C_24h	D_24h	C_24h	-0.0292441	0.132119
ENSMUSG00000046707	Csnk2a2	0.501721	0.798887	0.252931	0.793009	-0.671108	D_24h_vs_C_24h	D_24h	C_24h	-0.299538	-0.0975144
ENSMUSG00000039221	Rpl22l1	2.41463	1.65932	0.253017	0.793009	0.541208	D_24h_vs_C_24h	D_24h	C_24h	0.38285	0.21993
ENSMUSG00000116378	Gcat	1.34978	0.826964	0.253018	0.793009	0.706832	D_24h_vs_C_24h	D_24h	C_24h	0.130264	-0.0825132
ENSMUSG00000047989	Ino80c	0.747209	0.514761	0.25308	0.793009	0.537608	D_24h_vs_C_24h	D_24h	C_24h	-0.126558	-0.288394
ENSMUSG00000041707	Tmem273	1.89475	0.749866	0.253213	0.793009	1.3373	D_24h_vs_C_24h	D_24h	C_24h	0.277551	-0.125016
ENSMUSG00000024696	Lpxn	1.12161	1.63632	0.253335	0.793009	-0.544876	D_24h_vs_C_24h	D_24h	C_24h	0.0498434	0.213867
ENSMUSG00000090733	Rps27	3.1077	2.19523	0.253357	0.793009	0.501473	D_24h_vs_C_24h	D_24h	C_24h	0.492439	0.34148
ENSMUSG00000037344	Slc12a9	0.807766	1.3355	0.253412	0.793009	-0.725375	D_24h_vs_C_24h	D_24h	C_24h	-0.0927143	0.125645
ENSMUSG00000011114	Tbrg1	0.922722	1.30359	0.253417	0.793009	-0.498523	D_24h_vs_C_24h	D_24h	C_24h	-0.0349293	0.115141
ENSMUSG00000032575	Manf	2.47929	1.77649	0.253567	0.793009	0.480898	D_24h_vs_C_24h	D_24h	C_24h	0.394327	0.249562
ENSMUSG00000021982	Cdadc1	1.16134	0.640769	0.253642	0.793009	0.857921	D_24h_vs_C_24h	D_24h	C_24h	0.0649612	-0.193299
ENSMUSG00000040374	Pex2	0.691326	1.04641	0.253693	0.793009	-0.598008	D_24h_vs_C_24h	D_24h	C_24h	-0.160317	0.0197011
ENSMUSG00000028016	Ints12	0.733204	0.495249	0.253787	0.793009	0.566059	D_24h_vs_C_24h	D_24h	C_24h	-0.134775	-0.305176
ENSMUSG00000022770	Dlg1	0.434832	0.295004	0.253832	0.793009	0.559723	D_24h_vs_C_24h	D_24h	C_24h	-0.361678	-0.530172
ENSMUSG00000054428	Atpif1	3.85773	2.72853	0.25385	0.793009	0.499631	D_24h_vs_C_24h	D_24h	C_24h	0.586332	0.435928
ENSMUSG00000056268	Dennd1b	1.06592	0.131835	0.253893	0.793009	3.01529	D_24h_vs_C_24h	D_24h	C_24h	0.0277251	-0.879969
ENSMUSG00000024851	Pitpnm1	1.66718	2.41209	0.253951	0.793009	-0.532873	D_24h_vs_C_24h	D_24h	C_24h	0.221983	0.382394
ENSMUSG00000033417	Cacul1	0.636558	0.429351	0.254187	0.793009	0.568134	D_24h_vs_C_24h	D_24h	C_24h	-0.196162	-0.367187
ENSMUSG00000026123	Plekhb2	0.401407	0.728941	0.254213	0.793009	-0.860737	D_24h_vs_C_24h	D_24h	C_24h	-0.396416	-0.137308
ENSMUSG00000053398	Phgdh	1.8043	2.53253	0.254227	0.793009	-0.489143	D_24h_vs_C_24h	D_24h	C_24h	0.256308	0.403554
ENSMUSG00000087687	Pet100	9.16059	6.51447	0.254232	0.793009	0.491792	D_24h_vs_C_24h	D_24h	C_24h	0.961923	0.813879
ENSMUSG00000043065	Spice1	0.167623	0.492702	0.254239	0.793009	-1.55549	D_24h_vs_C_24h	D_24h	C_24h	-0.775666	-0.307415
ENSMUSG00000014601	Strip1	0.652915	0.938479	0.254322	0.793009	-0.523428	D_24h_vs_C_24h	D_24h	C_24h	-0.185143	-0.0275756
ENSMUSG00000030966	Trim21	0.204273	0.36961	0.254574	0.793009	-0.855504	D_24h_vs_C_24h	D_24h	C_24h	-0.689788	-0.432256
ENSMUSG00000049086	Bmyc	2.74474	1.79137	0.254737	0.793009	0.615601	D_24h_vs_C_24h	D_24h	C_24h	0.438501	0.253186
ENSMUSG00000017428	Psmd11	0.378065	0.542534	0.25476	0.793009	-0.52108	D_24h_vs_C_24h	D_24h	C_24h	-0.422433	-0.265573
ENSMUSG00000025403	Shmt2	1.19042	1.68421	0.254794	0.793009	-0.500603	D_24h_vs_C_24h	D_24h	C_24h	0.0756999	0.226397
ENSMUSG00000030060	Hmces	1.36543	2.22746	0.254811	0.793009	-0.706046	D_24h_vs_C_24h	D_24h	C_24h	0.135269	0.34781
ENSMUSG00000039771	Polr2j	3.92167	2.80952	0.254819	0.793009	0.481144	D_24h_vs_C_24h	D_24h	C_24h	0.593471	0.448632
ENSMUSG00000054792	Klhl18	0.401463	0.187326	0.254826	0.793009	1.09971	D_24h_vs_C_24h	D_24h	C_24h	-0.396354	-0.727401
ENSMUSG00000017314	Mpp2	0.843966	1.29451	0.254854	0.793009	-0.617152	D_24h_vs_C_24h	D_24h	C_24h	-0.0736752	0.112106
ENSMUSG00000070871	Ccnyl1	0.673049	0.415276	0.254869	0.793009	0.69664	D_24h_vs_C_24h	D_24h	C_24h	-0.171954	-0.381663
ENSMUSG00000057506	Bloc1s2	2.16234	1.50487	0.254939	0.793009	0.522955	D_24h_vs_C_24h	D_24h	C_24h	0.334925	0.1775
ENSMUSG00000036093	Arl5a	0.575236	0.397616	0.255007	0.793009	0.532779	D_24h_vs_C_24h	D_24h	C_24h	-0.240154	-0.400536
ENSMUSG00000062270	Morf4l1	0.497599	0.695926	0.255079	0.793009	-0.483951	D_24h_vs_C_24h	D_24h	C_24h	-0.303121	-0.157437
ENSMUSG00000023087	Noct	0.194435	0.273618	0.255127	0.793009	-0.492878	D_24h_vs_C_24h	D_24h	C_24h	-0.711226	-0.562855
ENSMUSG00000074604	Mgst2	4.30047	2.72209	0.255344	0.793009	0.659781	D_24h_vs_C_24h	D_24h	C_24h	0.633516	0.434902
ENSMUSG00000063275	Hacd1	2.28345	1.48627	0.255459	0.793009	0.619519	D_24h_vs_C_24h	D_24h	C_24h	0.358592	0.172098
ENSMUSG00000017679	Ttpal	0.58652	0.402098	0.255568	0.793009	0.544632	D_24h_vs_C_24h	D_24h	C_24h	-0.231717	-0.395668
ENSMUSG00000079017	Ifi27l2a	9.41328	6.36209	0.25564	0.793009	0.565197	D_24h_vs_C_24h	D_24h	C_24h	0.973741	0.8036
ENSMUSG00000030269	Mtmr14	2.20697	1.56505	0.255831	0.793009	0.495862	D_24h_vs_C_24h	D_24h	C_24h	0.343797	0.194527
ENSMUSG00000048163	Selplg	1.42764	2.00996	0.255882	0.793009	-0.493531	D_24h_vs_C_24h	D_24h	C_24h	0.154619	0.303187
ENSMUSG00000024143	Rhoq	0.563623	0.398706	0.255937	0.793009	0.499406	D_24h_vs_C_24h	D_24h	C_24h	-0.249011	-0.399348
ENSMUSG00000032763	Ilvbl	1.33984	1.93796	0.255978	0.793009	-0.532477	D_24h_vs_C_24h	D_24h	C_24h	0.127053	0.287345
ENSMUSG00000015363	Trabd	3.02841	4.26653	0.256454	0.793009	-0.494501	D_24h_vs_C_24h	D_24h	C_24h	0.481215	0.630075
ENSMUSG00000041341	Atg2b	0.0694627	0.110531	0.256467	0.793009	-0.670145	D_24h_vs_C_24h	D_24h	C_24h	-1.15825	-0.956515
ENSMUSG00000057672	Pkn1	1.17013	1.72948	0.256565	0.793009	-0.563675	D_24h_vs_C_24h	D_24h	C_24h	0.0682332	0.237916
ENSMUSG00000026754	Golga1	0.538897	0.243648	0.256666	0.793009	1.14521	D_24h_vs_C_24h	D_24h	C_24h	-0.268494	-0.613238
ENSMUSG00000024312	Wdr46	1.04951	1.49045	0.256674	0.793009	-0.506035	D_24h_vs_C_24h	D_24h	C_24h	0.0209847	0.173316
ENSMUSG00000027936	Crtc2	0.786225	1.15766	0.256853	0.793009	-0.558199	D_24h_vs_C_24h	D_24h	C_24h	-0.104453	0.0635816
ENSMUSG00000031207	Msn	0.259886	0.360623	0.256939	0.793009	-0.472616	D_24h_vs_C_24h	D_24h	C_24h	-0.585218	-0.442946
ENSMUSG00000026098	Pms1	0.412222	0.22532	0.256981	0.793009	0.871445	D_24h_vs_C_24h	D_24h	C_24h	-0.384869	-0.6472
ENSMUSG00000032518	Rpsa	3.68982	2.66732	0.256999	0.793009	0.468157	D_24h_vs_C_24h	D_24h	C_24h	0.567005	0.426076
ENSMUSG00000024914	Drap1	4.01019	2.86842	0.257096	0.793009	0.483412	D_24h_vs_C_24h	D_24h	C_24h	0.603165	0.457643
ENSMUSG00000006782	Cnp	1.86165	2.62071	0.257164	0.793009	-0.493376	D_24h_vs_C_24h	D_24h	C_24h	0.269899	0.41842
ENSMUSG00000020741	Cluh	0.62598	0.881123	0.257304	0.793009	-0.493227	D_24h_vs_C_24h	D_24h	C_24h	-0.203439	-0.0549634
ENSMUSG00000070699	Sars2	1.40073	2.08026	0.257339	0.793009	-0.570578	D_24h_vs_C_24h	D_24h	C_24h	0.146355	0.318117
ENSMUSG00000047777	Phf13	0.709763	1.15047	0.257403	0.793009	-0.696809	D_24h_vs_C_24h	D_24h	C_24h	-0.148887	0.0608735
ENSMUSG00000092329	Gm20388	1.32017	1.86171	0.257605	0.793009	-0.495907	D_24h_vs_C_24h	D_24h	C_24h	0.120628	0.269911
ENSMUSG00000059208	Hnrnpm	0.343489	0.480337	0.257654	0.793009	-0.483784	D_24h_vs_C_24h	D_24h	C_24h	-0.464087	-0.318454
ENSMUSG00000020752	Recql5	0.48419	0.735648	0.257692	0.793009	-0.603441	D_24h_vs_C_24h	D_24h	C_24h	-0.314984	-0.13333
ENSMUSG00000048007	Timm8a1	2.49256	1.7509	0.257758	0.793009	0.509534	D_24h_vs_C_24h	D_24h	C_24h	0.396646	0.243261
ENSMUSG00000069565	Dazap1	0.495064	0.754998	0.257777	0.793009	-0.608856	D_24h_vs_C_24h	D_24h	C_24h	-0.305338	-0.122054
ENSMUSG00000030727	Rabep2	1.49726	2.17206	0.257825	0.793009	-0.536737	D_24h_vs_C_24h	D_24h	C_24h	0.175299	0.336872
ENSMUSG00000022557	Bop1	1.33405	1.90065	0.257829	0.793009	-0.510678	D_24h_vs_C_24h	D_24h	C_24h	0.125173	0.278902
ENSMUSG00000048874	Phf3	0.240034	0.115586	0.25789	0.793009	1.05427	D_24h_vs_C_24h	D_24h	C_24h	-0.619727	-0.937094
ENSMUSG00000039621	Prex1	0.508606	0.737773	0.257891	0.793009	-0.536628	D_24h_vs_C_24h	D_24h	C_24h	-0.293619	-0.132077
ENSMUSG00000071654	Uqcc3	2.81311	1.96656	0.257993	0.793009	0.516488	D_24h_vs_C_24h	D_24h	C_24h	0.449186	0.293708
ENSMUSG00000061175	Fnip2	0.369406	0.21774	0.25807	0.793009	0.762603	D_24h_vs_C_24h	D_24h	C_24h	-0.432496	-0.662062
ENSMUSG00000020495	Smg8	0.422874	0.616057	0.258182	0.793009	-0.542837	D_24h_vs_C_24h	D_24h	C_24h	-0.373789	-0.210379
ENSMUSG00000020803	Txndc17	1.92722	1.35123	0.258219	0.793009	0.512255	D_24h_vs_C_24h	D_24h	C_24h	0.284932	0.130728
ENSMUSG00000030847	Bag3	0.508876	0.77456	0.258333	0.793009	-0.606063	D_24h_vs_C_24h	D_24h	C_24h	-0.293388	-0.110945
ENSMUSG00000041949	Tango6	0.751994	1.11286	0.25852	0.793009	-0.565477	D_24h_vs_C_24h	D_24h	C_24h	-0.123785	0.04644
ENSMUSG00000025261	Huwe1	0.016197	0.0100932	0.258617	0.793009	0.68234	D_24h_vs_C_24h	D_24h	C_24h	-1.79057	-1.99597
ENSMUSG00000026283	Ing5	0.227663	0.479064	0.258706	0.793009	-1.07332	D_24h_vs_C_24h	D_24h	C_24h	-0.642707	-0.319606
ENSMUSG00000024180	Tmem8	2.39502	1.61166	0.258767	0.793009	0.571496	D_24h_vs_C_24h	D_24h	C_24h	0.37931	0.207273
ENSMUSG00000027394	Ttl	0.902707	0.591365	0.258791	0.793009	0.61021	D_24h_vs_C_24h	D_24h	C_24h	-0.044453	-0.228144
ENSMUSG00000046671	Mtfr1l	6.01793	0.833452	0.258846	0.793009	2.8521	D_24h_vs_C_24h	D_24h	C_24h	0.779447	-0.0791196
ENSMUSG00000034522	Zfp395	0.873784	1.31004	0.258891	0.793009	-0.584258	D_24h_vs_C_24h	D_24h	C_24h	-0.0585961	0.117283
ENSMUSG00000052087	Rgs14	1.34231	1.92946	0.259257	0.793009	-0.523474	D_24h_vs_C_24h	D_24h	C_24h	0.127854	0.285436
ENSMUSG00000042423	Fbrs	0.483924	0.711011	0.259281	0.793009	-0.555093	D_24h_vs_C_24h	D_24h	C_24h	-0.315223	-0.148123
ENSMUSG00000064351	mt-Co1	0.502176	0.345081	0.259357	0.793009	0.541259	D_24h_vs_C_24h	D_24h	C_24h	-0.299144	-0.462079
ENSMUSG00000076498	Trbc2	4.81506	3.4833	0.259545	0.793009	0.467097	D_24h_vs_C_24h	D_24h	C_24h	0.682602	0.541991
ENSMUSG00000029730	Mcm7	0.571103	0.804794	0.259605	0.793009	-0.494869	D_24h_vs_C_24h	D_24h	C_24h	-0.243286	-0.0943152
ENSMUSG00000024197	Plin3	1.10707	1.60244	0.259705	0.793009	-0.53353	D_24h_vs_C_24h	D_24h	C_24h	0.0441732	0.204782
ENSMUSG00000027395	Polr1b	0.380251	0.536545	0.25984	0.793009	-0.496748	D_24h_vs_C_24h	D_24h	C_24h	-0.41993	-0.270394
ENSMUSG00000033009	Ogfod1	0.201127	0.429268	0.259846	0.793009	-1.09377	D_24h_vs_C_24h	D_24h	C_24h	-0.696529	-0.367271
ENSMUSG00000000759	Tubgcp3	0.301479	0.444627	0.259944	0.793009	-0.560538	D_24h_vs_C_24h	D_24h	C_24h	-0.520743	-0.352004
ENSMUSG00000024516	Sec11c	1.7285	1.22503	0.260123	0.793009	0.496699	D_24h_vs_C_24h	D_24h	C_24h	0.237669	0.0881475
ENSMUSG00000042063	Zfp386	0.576108	0.358212	0.260163	0.793009	0.685525	D_24h_vs_C_24h	D_24h	C_24h	-0.239496	-0.445859
ENSMUSG00000024240	Epc1	0.437366	0.668963	0.260412	0.793009	-0.613084	D_24h_vs_C_24h	D_24h	C_24h	-0.359154	-0.174598
ENSMUSG00000028917	Plekhm2	0.839097	1.36906	0.26042	0.793009	-0.706273	D_24h_vs_C_24h	D_24h	C_24h	-0.0761878	0.136422
ENSMUSG00000057691	Zfp746	0.11356	0.940844	0.2605	0.793009	-3.0505	D_24h_vs_C_24h	D_24h	C_24h	-0.944775	-0.0264822
ENSMUSG00000040888	Gfer	5.2731	3.82951	0.260553	0.793009	0.461492	D_24h_vs_C_24h	D_24h	C_24h	0.722066	0.583143
ENSMUSG00000029394	Cdk2ap1	2.36725	1.72588	0.26058	0.793009	0.455879	D_24h_vs_C_24h	D_24h	C_24h	0.374245	0.237011
ENSMUSG00000030681	Mvp	0.72357	1.03677	0.260616	0.793009	-0.518896	D_24h_vs_C_24h	D_24h	C_24h	-0.140519	0.0156841
ENSMUSG00000028961	Pgd	0.858938	1.19131	0.260735	0.793009	-0.471925	D_24h_vs_C_24h	D_24h	C_24h	-0.0660382	0.0760255
ENSMUSG00000017264	Exosc10	0.418107	0.585896	0.26081	0.793009	-0.486775	D_24h_vs_C_24h	D_24h	C_24h	-0.378713	-0.232179
ENSMUSG00000090083	Rnf8	1.93546	1.15952	0.260821	0.793009	0.739146	D_24h_vs_C_24h	D_24h	C_24h	0.286783	0.0642782
ENSMUSG00000022130	Tgds	0.766258	0.497929	0.261047	0.793009	0.62189	D_24h_vs_C_24h	D_24h	C_24h	-0.115625	-0.302832
ENSMUSG00000028455	Stoml2	2.08168	2.99015	0.261087	0.793009	-0.522474	D_24h_vs_C_24h	D_24h	C_24h	0.318413	0.475693
ENSMUSG00000021866	Anxa11	0.815102	1.15679	0.261259	0.793009	-0.505069	D_24h_vs_C_24h	D_24h	C_24h	-0.0887879	0.0632529
ENSMUSG00000028164	Manba	0.358333	0.53728	0.26127	0.793009	-0.584374	D_24h_vs_C_24h	D_24h	C_24h	-0.445713	-0.269799
ENSMUSG00000009013	Dynll1	4.19608	3.01374	0.261312	0.793009	0.477485	D_24h_vs_C_24h	D_24h	C_24h	0.622843	0.479106
ENSMUSG00000031585	Gtf2e2	0.663203	0.953024	0.261339	0.793009	-0.523061	D_24h_vs_C_24h	D_24h	C_24h	-0.178353	-0.0208964
ENSMUSG00000073423	Zfp414	4.45599	2.87626	0.26141	0.793009	0.631555	D_24h_vs_C_24h	D_24h	C_24h	0.648944	0.458827
ENSMUSG00000026879	Gsn	0.674396	0.952592	0.261423	0.793009	-0.498264	D_24h_vs_C_24h	D_24h	C_24h	-0.171085	-0.0210928
ENSMUSG00000022722	Arl6	0.596963	0.996173	0.261439	0.793009	-0.738755	D_24h_vs_C_24h	D_24h	C_24h	-0.224053	-0.00166536
ENSMUSG00000019487	Trip10	0.953925	1.41678	0.261462	0.793009	-0.570668	D_24h_vs_C_24h	D_24h	C_24h	-0.020486	0.151302
ENSMUSG00000000295	Hddc2	3.419	2.36628	0.261468	0.793009	0.530952	D_24h_vs_C_24h	D_24h	C_24h	0.533899	0.374067
ENSMUSG00000038967	Pdk2	1.24385	2.60224	0.261479	0.793009	-1.06494	D_24h_vs_C_24h	D_24h	C_24h	0.0947687	0.415347
ENSMUSG00000008318	Relt	2.73249	3.94641	0.261576	0.793009	-0.530324	D_24h_vs_C_24h	D_24h	C_24h	0.436559	0.596203
ENSMUSG00000041164	Zmiz2	0.68643	0.968607	0.261597	0.793009	-0.496798	D_24h_vs_C_24h	D_24h	C_24h	-0.163404	-0.0138526
ENSMUSG00000064128	Cenpj	0.252434	0.442906	0.261599	0.793009	-0.811094	D_24h_vs_C_24h	D_24h	C_24h	-0.597852	-0.353688
ENSMUSG00000039781	Cep131	0.474926	0.921088	0.26164	0.793009	-0.955636	D_24h_vs_C_24h	D_24h	C_24h	-0.323374	-0.0356987
ENSMUSG00000030095	Tmem43	0.694473	0.991228	0.261719	0.793009	-0.513299	D_24h_vs_C_24h	D_24h	C_24h	-0.158345	-0.00382631
ENSMUSG00000017210	Med24	1.062	1.51275	0.261754	0.793009	-0.510384	D_24h_vs_C_24h	D_24h	C_24h	0.026126	0.179767
ENSMUSG00000029014	Dnajc2	1.19186	0.838525	0.261779	0.793009	0.507285	D_24h_vs_C_24h	D_24h	C_24h	0.076224	-0.076484
ENSMUSG00000027580	Helz2	0.0875048	0.127109	0.261802	0.793009	-0.538629	D_24h_vs_C_24h	D_24h	C_24h	-1.05797	-0.895825
ENSMUSG00000037174	Elf2	0.257038	0.39625	0.261856	0.793009	-0.624428	D_24h_vs_C_24h	D_24h	C_24h	-0.590003	-0.402031
ENSMUSG00000019917	2010-09-01	0.373194	0.681622	0.261957	0.793009	-0.869049	D_24h_vs_C_24h	D_24h	C_24h	-0.428066	-0.166456
ENSMUSG00000005465	Il27ra	1.07214	1.49799	0.26196	0.793009	-0.48254	D_24h_vs_C_24h	D_24h	C_24h	0.0302512	0.17551
ENSMUSG00000042622	Maff	1.66132	2.58048	0.262147	0.793009	-0.635312	D_24h_vs_C_24h	D_24h	C_24h	0.220453	0.411701
ENSMUSG00000031706	Rfx1	0.619498	0.924417	0.262154	0.793009	-0.577444	D_24h_vs_C_24h	D_24h	C_24h	-0.20796	-0.0341323
ENSMUSG00000031446	Cul4a	0.236548	0.358056	0.262274	0.793009	-0.598049	D_24h_vs_C_24h	D_24h	C_24h	-0.62608	-0.44605
ENSMUSG00000039285	Azi2	0.772194	0.511217	0.26233	0.793009	0.595027	D_24h_vs_C_24h	D_24h	C_24h	-0.112273	-0.291394
ENSMUSG00000024668	Sdhaf2	1.28157	0.888636	0.262376	0.793009	0.528249	D_24h_vs_C_24h	D_24h	C_24h	0.107743	-0.0512759
ENSMUSG00000032397	Tipin	1.2452	0.880534	0.262417	0.793009	0.499925	D_24h_vs_C_24h	D_24h	C_24h	0.0952384	-0.0552541
ENSMUSG00000071014	Ndufb6	4.57496	3.33195	0.262448	0.793009	0.457392	D_24h_vs_C_24h	D_24h	C_24h	0.660387	0.522699
ENSMUSG00000029405	G3bp2	0.450811	0.627527	0.262616	0.793009	-0.477154	D_24h_vs_C_24h	D_24h	C_24h	-0.346005	-0.202368
ENSMUSG00000102918	Pcdhgc3	0.336859	0.530912	0.262789	0.793009	-0.65633	D_24h_vs_C_24h	D_24h	C_24h	-0.472552	-0.274977
ENSMUSG00000015290	Ubl4a	1.14851	0.74445	0.263116	0.793009	0.625518	D_24h_vs_C_24h	D_24h	C_24h	0.0601356	-0.128164
ENSMUSG00000018340	Anxa6	0.601178	0.83047	0.263188	0.793009	-0.466136	D_24h_vs_C_24h	D_24h	C_24h	-0.220997	-0.0806758
ENSMUSG00000028833	Ncdn	1.061	1.52336	0.263223	0.793009	-0.521832	D_24h_vs_C_24h	D_24h	C_24h	0.0257153	0.182802
ENSMUSG00000040249	Lrp1	0.190192	0.292541	0.26323	0.793009	-0.621178	D_24h_vs_C_24h	D_24h	C_24h	-0.720807	-0.533814
ENSMUSG00000027994	Mcub	2.05402	1.31786	0.263326	0.793009	0.640257	D_24h_vs_C_24h	D_24h	C_24h	0.312605	0.119869
ENSMUSG00000060935	Tmem263	0.922676	0.639416	0.263445	0.793009	0.529069	D_24h_vs_C_24h	D_24h	C_24h	-0.0349507	-0.194216
ENSMUSG00000038412	Higd1a	4.45326	3.17743	0.263449	0.793009	0.487002	D_24h_vs_C_24h	D_24h	C_24h	0.648678	0.502076
ENSMUSG00000033972	Zfp944	0.711991	0.471272	0.263495	0.793009	0.595299	D_24h_vs_C_24h	D_24h	C_24h	-0.147526	-0.326729
ENSMUSG00000013973	Dedd	0.118187	0.346693	0.263499	0.793009	-1.55258	D_24h_vs_C_24h	D_24h	C_24h	-0.927429	-0.460055
ENSMUSG00000012114	Med15	0.39768	0.57234	0.263524	0.793009	-0.525263	D_24h_vs_C_24h	D_24h	C_24h	-0.400466	-0.242346
ENSMUSG00000028581	Laptm5	1.3431	1.89989	0.263536	0.793009	-0.500355	D_24h_vs_C_24h	D_24h	C_24h	0.128107	0.278729
ENSMUSG00000026204	Ptprn	1.16735	1.87633	0.26365	0.793009	-0.684679	D_24h_vs_C_24h	D_24h	C_24h	0.0672012	0.27331
ENSMUSG00000013822	Elof1	4.32211	3.09032	0.263682	0.793009	0.483979	D_24h_vs_C_24h	D_24h	C_24h	0.635696	0.490004
ENSMUSG00000003360	Ddx23	0.185777	0.391562	0.26377	0.793009	-1.07567	D_24h_vs_C_24h	D_24h	C_24h	-0.731009	-0.407199
ENSMUSG00000037722	Gnpnat1	1.48845	1.03892	0.263774	0.793009	0.51873	D_24h_vs_C_24h	D_24h	C_24h	0.172734	0.0165808
ENSMUSG00000020079	Supv3l1	0.650278	0.969769	0.26378	0.793009	-0.576585	D_24h_vs_C_24h	D_24h	C_24h	-0.186901	-0.0133318
ENSMUSG00000040128	Pnrc1	1.48175	1.0465	0.263796	0.793009	0.501735	D_24h_vs_C_24h	D_24h	C_24h	0.170776	0.0197386
ENSMUSG00000040356	Skiv2l	0.462171	0.6572	0.263824	0.793009	-0.507905	D_24h_vs_C_24h	D_24h	C_24h	-0.335197	-0.182303
ENSMUSG00000033467	Crlf2	2.57394	3.75163	0.263851	0.793009	-0.543542	D_24h_vs_C_24h	D_24h	C_24h	0.410598	0.57422
ENSMUSG00000074364	Ehd2	0.656816	1.11348	0.263944	0.793009	-0.76152	D_24h_vs_C_24h	D_24h	C_24h	-0.182556	0.0466841
ENSMUSG00000025283	Sat1	2.38103	1.66526	0.264068	0.793009	0.515838	D_24h_vs_C_24h	D_24h	C_24h	0.376766	0.221483
ENSMUSG00000037286	Stag1	0.288037	0.133948	0.264123	0.793009	1.10458	D_24h_vs_C_24h	D_24h	C_24h	-0.540552	-0.873063
ENSMUSG00000049858	Suox	0.877241	1.24474	0.264189	0.793009	-0.504799	D_24h_vs_C_24h	D_24h	C_24h	-0.0568811	0.0950786
ENSMUSG00000057388	Mrpl18	1.4523	1.04014	0.264226	0.793009	0.48156	D_24h_vs_C_24h	D_24h	C_24h	0.162056	0.017092
ENSMUSG00000030082	Sec61a1	1.15371	1.58484	0.264267	0.793009	-0.458064	D_24h_vs_C_24h	D_24h	C_24h	0.0620955	0.199986
ENSMUSG00000032388	Spg21	0.576915	1.0435	0.264578	0.793009	-0.854994	D_24h_vs_C_24h	D_24h	C_24h	-0.238888	0.0184907
ENSMUSG00000020780	Srp68	0.449501	0.643354	0.264586	0.793009	-0.517288	D_24h_vs_C_24h	D_24h	C_24h	-0.347269	-0.19155
ENSMUSG00000025616	Usp16	0.626311	0.429279	0.264663	0.793009	0.544966	D_24h_vs_C_24h	D_24h	C_24h	-0.20321	-0.367261
ENSMUSG00000050619	Zscan29	0.42633	0.23977	0.264761	0.793009	0.830319	D_24h_vs_C_24h	D_24h	C_24h	-0.370254	-0.620205
ENSMUSG00000075254	Heg1	0.902899	0.547792	0.264841	0.793009	0.720935	D_24h_vs_C_24h	D_24h	C_24h	-0.044361	-0.261384
ENSMUSG00000019437	Tlcd1	2.68389	1.66964	0.264847	0.793009	0.684786	D_24h_vs_C_24h	D_24h	C_24h	0.428764	0.222623
ENSMUSG00000019982	Myb	0.066966	0.111699	0.264903	0.793009	-0.738121	D_24h_vs_C_24h	D_24h	C_24h	-1.17415	-0.951949
ENSMUSG00000032067	Pts	2.23356	1.44307	0.264976	0.793009	0.630202	D_24h_vs_C_24h	D_24h	C_24h	0.348998	0.159289
ENSMUSG00000029528	Pxn	1.21267	1.72867	0.265201	0.793009	-0.511471	D_24h_vs_C_24h	D_24h	C_24h	0.0837432	0.237711
ENSMUSG00000030284	Creld1	1.68766	2.45541	0.265216	0.793009	-0.540937	D_24h_vs_C_24h	D_24h	C_24h	0.227285	0.390124
ENSMUSG00000014767	Tbp	0.637211	0.979295	0.265228	0.793009	-0.619972	D_24h_vs_C_24h	D_24h	C_24h	-0.195717	-0.00908668
[truncated: 8,204 more rows]

## Sheet: 5
4. Dap5 RNAseq DESeq2 output KO vs Ctrl_resting
[truncated: 13,660 more rows]

## Sheet: 6
5. Dap5 RNAseq DESeq2 output KO vs Ctrl_Stimulated
[truncated: 13,577 more rows]

[truncated: 1 more sheets: 7]
