# Supplementary material for: Multimodal stimulation screens reveal unique and shared genes limiting T cell fitness
Source: Cancer Cell. 2024 Apr 8;42(4):623–645.e10. doi: 10.1016/j.ccell.2024.02.016 (PMC11003465; doi:10.1016/j.ccell.2024.02.016)
Supplement: Table S3. Intense and acute stimulation screens overlapping hits STRING analysis, Icam1-KO RNA-seq and proteomic data, related to Figures 3 and S3 [file mmc4.xlsx]

## Sheet: READ ME
Content	Corresponding figure(s)
1. Intense and acute screen overlapping hits STRING analysis output	Fig.S3a
2. Icam1 RNAseq DESeq output KO vs Ctrl_resting	Fig.3g
3. Icam1 RNAseq DESeq output KO vs Ctrl_stimulated	Fig.3g
4. Icam1 proteomic output KO vs Ctrl_UP and Down	Fig.3h
5. Icam1 proteomic STRING analysis output	Fig.3h

## Sheet: 1
1. Intense and acute screen overlapping hits STRING analysis output
Enriched (strengh) GO terms with FDR<0.01 (top15 are shown in the figure as alphabetical order)
#term ID	term description	observed gene count	background gene count	strength	false discovery rate	matching proteins in your network (IDs)	matching proteins in your network (labels)	FDR<0.01
GO:0002291	T cell activation via T cell receptor contact with antigen bound to MHC molecule on antigen presenting cell	3	4	2.71	0.0012	10090.ENSMUSP00000014290,10090.ENSMUSP00000083587,10090.ENSMUSP00000101913	Apbb1ip,Icam1,Itgal	Yes
GO:0072683	T cell extravasation	3	8	2.41	0.0015	10090.ENSMUSP00000006293,10090.ENSMUSP00000083587,10090.ENSMUSP00000101913	Crkl,Icam1,Itgal	Yes
GO:0002286	T cell activation involved in immune response	4	63	1.64	0.0024	10090.ENSMUSP00000014290,10090.ENSMUSP00000083587,10090.ENSMUSP00000101913,10090.ENSMUSP00000104298	Apbb1ip,Icam1,Itgal,Trp53	Yes
GO:0030512	Negative regulation of transforming growth factor beta receptor signaling pathway	4	68	1.61	0.0026	10090.ENSMUSP00000026999,10090.ENSMUSP00000104298,10090.ENSMUSP00000113103,10090.ENSMUSP00000113256	Smad7,Trp53,Lemd3,Skil	Yes
GO:0097549	Chromatin organization involved in negative regulation of transcription	4	73	1.58	0.0028	10090.ENSMUSP00000082346,10090.ENSMUSP00000099657,10090.ENSMUSP00000102748,10090.ENSMUSP00000122354	Morf4l1,Hdac1,Cdkn2a,Arid1a	Yes
GO:0006338	Chromatin remodeling	5	145	1.38	0.0024	10090.ENSMUSP00000020158,10090.ENSMUSP00000082346,10090.ENSMUSP00000099657,10090.ENSMUSP00000102748,10090.ENSMUSP00000122354	Myb,Morf4l1,Hdac1,Cdkn2a,Arid1a	Yes
GO:0042110	T cell activation	6	262	1.2	0.0024	10090.ENSMUSP00000014290,10090.ENSMUSP00000029456,10090.ENSMUSP00000030952,10090.ENSMUSP00000083587,10090.ENSMUSP00000101913,10090.ENSMUSP00000104298	Apbb1ip,Cd2,Tnfrsf4,Icam1,Itgal,Trp53	Yes
GO:0046649	Lymphocyte activation	7	410	1.07	0.0024	10090.ENSMUSP00000014290,10090.ENSMUSP00000020158,10090.ENSMUSP00000029456,10090.ENSMUSP00000030952,10090.ENSMUSP00000083587,10090.ENSMUSP00000101913,10090.ENSMUSP00000104298	Apbb1ip,Myb,Cd2,Tnfrsf4,Icam1,Itgal,Trp53	Yes
GO:0022407	Regulation of cell-cell adhesion	6	412	1	0.0083	10090.ENSMUSP00000020158,10090.ENSMUSP00000026999,10090.ENSMUSP00000037858,10090.ENSMUSP00000083587,10090.ENSMUSP00000101913,10090.ENSMUSP00000102748	Myb,Smad7,Fermt3,Icam1,Itgal,Cdkn2a	Yes
GO:0045785	Positive regulation of cell adhesion	6	425	0.99	0.0094	10090.ENSMUSP00000006293,10090.ENSMUSP00000014290,10090.ENSMUSP00000020158,10090.ENSMUSP00000026999,10090.ENSMUSP00000083587,10090.ENSMUSP00000101913	Crkl,Apbb1ip,Myb,Smad7,Icam1,Itgal	Yes
GO:0051249	Regulation of lymphocyte activation	6	425	0.99	0.0094	10090.ENSMUSP00000020158,10090.ENSMUSP00000026999,10090.ENSMUSP00000030336,10090.ENSMUSP00000030952,10090.ENSMUSP00000101913,10090.ENSMUSP00000102748	Myb,Smad7,Tnfrsf1b,Tnfrsf4,Itgal,Cdkn2a	Yes
GO:0001775	Cell activation	8	599	0.96	0.0024	10090.ENSMUSP00000014290,10090.ENSMUSP00000020158,10090.ENSMUSP00000029456,10090.ENSMUSP00000030952,10090.ENSMUSP00000037858,10090.ENSMUSP00000083587,10090.ENSMUSP00000101913,10090.ENSMUSP00000104298	Apbb1ip,Myb,Cd2,Tnfrsf4,Fermt3,Icam1,Itgal,Trp53	Yes
GO:0030155	Regulation of cell adhesion	8	705	0.89	0.0034	10090.ENSMUSP00000006293,10090.ENSMUSP00000014290,10090.ENSMUSP00000020158,10090.ENSMUSP00000026999,10090.ENSMUSP00000037858,10090.ENSMUSP00000083587,10090.ENSMUSP00000101913,10090.ENSMUSP00000102748	Crkl,Apbb1ip,Myb,Smad7,Fermt3,Icam1,Itgal,Cdkn2a	Yes
GO:0034097	Response to cytokine	8	818	0.83	0.0069	10090.ENSMUSP00000006293,10090.ENSMUSP00000020158,10090.ENSMUSP00000026999,10090.ENSMUSP00000030336,10090.ENSMUSP00000030952,10090.ENSMUSP00000083587,10090.ENSMUSP00000104298,10090.ENSMUSP00000113256	Crkl,Myb,Smad7,Tnfrsf1b,Tnfrsf4,Icam1,Trp53,Skil	Yes
GO:0051253	Negative regulation of rna metabolic process	12	1308	0.8	0.0012	10090.ENSMUSP00000020158,10090.ENSMUSP00000026999,10090.ENSMUSP00000030952,10090.ENSMUSP00000032194,10090.ENSMUSP00000082346,10090.ENSMUSP00000099657,10090.ENSMUSP00000102748,10090.ENSMUSP00000104298,10090.ENSMUSP00000113256,10090.ENSMUSP00000122354,10090.ENSMUSP00000124131,10090.ENSMUSP00000136673	Myb,Smad7,Tnfrsf4,Bhlhe40,Morf4l1,Hdac1,Cdkn2a,Trp53,Skil,Arid1a,Tle3,Larp1	Yes
GO:1903507	Negative regulation of nucleic acid-templated transcription	11	1215	0.8	0.0015	10090.ENSMUSP00000020158,10090.ENSMUSP00000026999,10090.ENSMUSP00000030952,10090.ENSMUSP00000032194,10090.ENSMUSP00000082346,10090.ENSMUSP00000099657,10090.ENSMUSP00000102748,10090.ENSMUSP00000104298,10090.ENSMUSP00000113256,10090.ENSMUSP00000122354,10090.ENSMUSP00000124131	Myb,Smad7,Tnfrsf4,Bhlhe40,Morf4l1,Hdac1,Cdkn2a,Trp53,Skil,Arid1a,Tle3	Yes
GO:0010558	Negative regulation of macromolecule biosynthetic process	12	1419	0.77	0.0015	10090.ENSMUSP00000020158,10090.ENSMUSP00000026999,10090.ENSMUSP00000030952,10090.ENSMUSP00000032194,10090.ENSMUSP00000082346,10090.ENSMUSP00000099657,10090.ENSMUSP00000102748,10090.ENSMUSP00000104298,10090.ENSMUSP00000113256,10090.ENSMUSP00000122354,10090.ENSMUSP00000124131,10090.ENSMUSP00000136673	Myb,Smad7,Tnfrsf4,Bhlhe40,Morf4l1,Hdac1,Cdkn2a,Trp53,Skil,Arid1a,Tle3,Larp1	Yes
GO:0045892	Negative regulation of transcription, dna-templated	10	1181	0.77	0.0028	10090.ENSMUSP00000020158,10090.ENSMUSP00000026999,10090.ENSMUSP00000030952,10090.ENSMUSP00000032194,10090.ENSMUSP00000082346,10090.ENSMUSP00000099657,10090.ENSMUSP00000102748,10090.ENSMUSP00000104298,10090.ENSMUSP00000113256,10090.ENSMUSP00000122354	Myb,Smad7,Tnfrsf4,Bhlhe40,Morf4l1,Hdac1,Cdkn2a,Trp53,Skil,Arid1a	Yes
GO:0031327	Negative regulation of cellular biosynthetic process	12	1475	0.75	0.0015	10090.ENSMUSP00000020158,10090.ENSMUSP00000026999,10090.ENSMUSP00000030952,10090.ENSMUSP00000032194,10090.ENSMUSP00000082346,10090.ENSMUSP00000099657,10090.ENSMUSP00000102748,10090.ENSMUSP00000104298,10090.ENSMUSP00000113256,10090.ENSMUSP00000122354,10090.ENSMUSP00000124131,10090.ENSMUSP00000136673	Myb,Smad7,Tnfrsf4,Bhlhe40,Morf4l1,Hdac1,Cdkn2a,Trp53,Skil,Arid1a,Tle3,Larp1	Yes
GO:2000113	Negative regulation of cellular macromolecule biosynthetic process	11	1370	0.74	0.0024	10090.ENSMUSP00000020158,10090.ENSMUSP00000026999,10090.ENSMUSP00000030952,10090.ENSMUSP00000032194,10090.ENSMUSP00000082346,10090.ENSMUSP00000099657,10090.ENSMUSP00000102748,10090.ENSMUSP00000104298,10090.ENSMUSP00000113256,10090.ENSMUSP00000122354,10090.ENSMUSP00000136673	Myb,Smad7,Tnfrsf4,Bhlhe40,Morf4l1,Hdac1,Cdkn2a,Trp53,Skil,Arid1a,Larp1	Yes
GO:0032270	Positive regulation of cellular protein metabolic process	11	1600	0.68	0.0043	10090.ENSMUSP00000006293,10090.ENSMUSP00000020158,10090.ENSMUSP00000026999,10090.ENSMUSP00000030336,10090.ENSMUSP00000073866,10090.ENSMUSP00000083587,10090.ENSMUSP00000099657,10090.ENSMUSP00000102748,10090.ENSMUSP00000104298,10090.ENSMUSP00000124551,10090.ENSMUSP00000136673	Crkl,Myb,Smad7,Tnfrsf1b,Sh2d3c,Icam1,Hdac1,Cdkn2a,Trp53,Eif4g2,Larp1	Yes
GO:0010629	Negative regulation of gene expression	12	1811	0.66	0.0028	10090.ENSMUSP00000006293,10090.ENSMUSP00000020158,10090.ENSMUSP00000026999,10090.ENSMUSP00000030952,10090.ENSMUSP00000032194,10090.ENSMUSP00000082346,10090.ENSMUSP00000099657,10090.ENSMUSP00000102748,10090.ENSMUSP00000104298,10090.ENSMUSP00000113256,10090.ENSMUSP00000122354,10090.ENSMUSP00000136673	Crkl,Myb,Smad7,Tnfrsf4,Bhlhe40,Morf4l1,Hdac1,Cdkn2a,Trp53,Skil,Arid1a,Larp1	Yes
GO:0031324	Negative regulation of cellular metabolic process	14	2497	0.59	0.0027	10090.ENSMUSP00000006293,10090.ENSMUSP00000020158,10090.ENSMUSP00000026999,10090.ENSMUSP00000030952,10090.ENSMUSP00000032194,10090.ENSMUSP00000082346,10090.ENSMUSP00000099657,10090.ENSMUSP00000102748,10090.ENSMUSP00000104298,10090.ENSMUSP00000113256,10090.ENSMUSP00000122354,10090.ENSMUSP00000124131,10090.ENSMUSP00000124551,10090.ENSMUSP00000136673	Crkl,Myb,Smad7,Tnfrsf4,Bhlhe40,Morf4l1,Hdac1,Cdkn2a,Trp53,Skil,Arid1a,Tle3,Eif4g2,Larp1	Yes
GO:0051172	Negative regulation of nitrogen compound metabolic process	13	2310	0.59	0.0043	10090.ENSMUSP00000006293,10090.ENSMUSP00000020158,10090.ENSMUSP00000026999,10090.ENSMUSP00000030952,10090.ENSMUSP00000032194,10090.ENSMUSP00000082346,10090.ENSMUSP00000099657,10090.ENSMUSP00000102748,10090.ENSMUSP00000104298,10090.ENSMUSP00000113256,10090.ENSMUSP00000122354,10090.ENSMUSP00000124131,10090.ENSMUSP00000136673	Crkl,Myb,Smad7,Tnfrsf4,Bhlhe40,Morf4l1,Hdac1,Cdkn2a,Trp53,Skil,Arid1a,Tle3,Larp1	Yes
GO:0051252	Regulation of rna metabolic process	15	3027	0.53	0.0035	10090.ENSMUSP00000020158,10090.ENSMUSP00000026999,10090.ENSMUSP00000030336,10090.ENSMUSP00000030952,10090.ENSMUSP00000032194,10090.ENSMUSP00000082346,10090.ENSMUSP00000083587,10090.ENSMUSP00000096686,10090.ENSMUSP00000099657,10090.ENSMUSP00000102748,10090.ENSMUSP00000104298,10090.ENSMUSP00000113256,10090.ENSMUSP00000122354,10090.ENSMUSP00000124131,10090.ENSMUSP00000136673	Myb,Smad7,Tnfrsf1b,Tnfrsf4,Bhlhe40,Morf4l1,Icam1,Mbnl1,Hdac1,Cdkn2a,Trp53,Skil,Arid1a,Tle3,Larp1	Yes
GO:0010556	Regulation of macromolecule biosynthetic process	15	3294	0.5	0.0071	10090.ENSMUSP00000020158,10090.ENSMUSP00000026999,10090.ENSMUSP00000030336,10090.ENSMUSP00000030952,10090.ENSMUSP00000032194,10090.ENSMUSP00000082346,10090.ENSMUSP00000083587,10090.ENSMUSP00000099657,10090.ENSMUSP00000102748,10090.ENSMUSP00000104298,10090.ENSMUSP00000113256,10090.ENSMUSP00000122354,10090.ENSMUSP00000124131,10090.ENSMUSP00000124551,10090.ENSMUSP00000136673	Myb,Smad7,Tnfrsf1b,Tnfrsf4,Bhlhe40,Morf4l1,Icam1,Hdac1,Cdkn2a,Trp53,Skil,Arid1a,Tle3,Eif4g2,Larp1	Yes
GO:0010468	Regulation of gene expression	18	4041	0.49	0.0024	10090.ENSMUSP00000006293,10090.ENSMUSP00000020158,10090.ENSMUSP00000026999,10090.ENSMUSP00000029456,10090.ENSMUSP00000030336,10090.ENSMUSP00000030952,10090.ENSMUSP00000032194,10090.ENSMUSP00000082346,10090.ENSMUSP00000083587,10090.ENSMUSP00000096686,10090.ENSMUSP00000099657,10090.ENSMUSP00000102748,10090.ENSMUSP00000104298,10090.ENSMUSP00000113256,10090.ENSMUSP00000122354,10090.ENSMUSP00000124131…	Crkl,Myb,Smad7,Cd2,Tnfrsf1b,Tnfrsf4,Bhlhe40,Morf4l1,Icam1,Mbnl1,Hdac1,Cdkn2a,Trp53,Skil,Arid1a,Tle3,Eif4g2,Larp1	Yes
GO:0031326	Regulation of cellular biosynthetic process	15	3448	0.48	0.0094	10090.ENSMUSP00000020158,10090.ENSMUSP00000026999,10090.ENSMUSP00000030336,10090.ENSMUSP00000030952,10090.ENSMUSP00000032194,10090.ENSMUSP00000082346,10090.ENSMUSP00000083587,10090.ENSMUSP00000099657,10090.ENSMUSP00000102748,10090.ENSMUSP00000104298,10090.ENSMUSP00000113256,10090.ENSMUSP00000122354,10090.ENSMUSP00000124131,10090.ENSMUSP00000124551,10090.ENSMUSP00000136673	Myb,Smad7,Tnfrsf1b,Tnfrsf4,Bhlhe40,Morf4l1,Icam1,Hdac1,Cdkn2a,Trp53,Skil,Arid1a,Tle3,Eif4g2,Larp1	Yes
GO:0065008	Regulation of biological quality	16	3822	0.46	0.0077	10090.ENSMUSP00000006293,10090.ENSMUSP00000006914,10090.ENSMUSP00000020158,10090.ENSMUSP00000026999,10090.ENSMUSP00000030336,10090.ENSMUSP00000030952,10090.ENSMUSP00000037858,10090.ENSMUSP00000083587,10090.ENSMUSP00000099657,10090.ENSMUSP00000102748,10090.ENSMUSP00000104298,10090.ENSMUSP00000113256,10090.ENSMUSP00000123181,10090.ENSMUSP00000124131,10090.ENSMUSP00000124551,10090.ENSMUSP00000136673	Crkl,B4galnt1,Myb,Smad7,Tnfrsf1b,Tnfrsf4,Fermt3,Icam1,Hdac1,Cdkn2a,Trp53,Skil,Serf2,Tle3,Eif4g2,Larp1	Yes
GO:0048523	Negative regulation of cellular process	18	4672	0.42	0.0065	10090.ENSMUSP00000006293,10090.ENSMUSP00000020158,10090.ENSMUSP00000026999,10090.ENSMUSP00000030336,10090.ENSMUSP00000030952,10090.ENSMUSP00000032194,10090.ENSMUSP00000033763,10090.ENSMUSP00000082346,10090.ENSMUSP00000083587,10090.ENSMUSP00000099657,10090.ENSMUSP00000102748,10090.ENSMUSP00000104298,10090.ENSMUSP00000113103,10090.ENSMUSP00000113256,10090.ENSMUSP00000122354,10090.ENSMUSP00000124131…	Crkl,Myb,Smad7,Tnfrsf1b,Tnfrsf4,Bhlhe40,Naa10,Morf4l1,Icam1,Hdac1,Cdkn2a,Trp53,Lemd3,Skil,Arid1a,Tle3,Eif4g2,Larp1	Yes
GO:0065007	Biological regulation	27	10591	0.24	0.0077	10090.ENSMUSP00000006293,10090.ENSMUSP00000006914,10090.ENSMUSP00000014290,10090.ENSMUSP00000017443,10090.ENSMUSP00000020158,10090.ENSMUSP00000026999,10090.ENSMUSP00000029456,10090.ENSMUSP00000030336,10090.ENSMUSP00000030952,10090.ENSMUSP00000032194,10090.ENSMUSP00000033763,10090.ENSMUSP00000037858,10090.ENSMUSP00000073866,10090.ENSMUSP00000082346,10090.ENSMUSP00000083587,10090.ENSMUSP00000096686…	Crkl,B4galnt1,Apbb1ip,Dnttip1,Myb,Smad7,Cd2,Tnfrsf1b,Tnfrsf4,Bhlhe40,Naa10,Fermt3,Sh2d3c,Morf4l1,Icam1,Mbnl1,Hdac1,Itgal,Cdkn2a,Trp53,Lemd3,Skil,Arid1a,Serf2,Tle3,Eif4g2,Larp1	Yes

## Sheet: 2
2. Icam1 RNAseq DESeq2 output KO vs Ctrl_resting
external_gene_name	baseMean	log2FoldChange	lfcSE	stat	pvalue	padj
Gm42418	86712.6	0.494572	0.0772379	6.40323	1.52121e-10	2.44702e-06
Icam1	1547.46	-0.596004	0.0982154	-6.06833	1.29245e-09	1.03952e-05
Rn18s-rs5	271.209	1.08268	0.222782	4.8598	1.17505e-06	0.00514212
Gzma	57353.8	0.333297	0.0688197	4.84304	1.27866e-06	0.00514212
Lif	864.265	0.557479	0.11994	4.64797	3.35215e-06	0.0107066
Egr1	6438.01	0.43017	0.0932776	4.61172	3.99352e-06	0.0107066
Il10	201.215	0.8507	0.212875	3.99625	6.43543e-05	0.135694
Cables1	961.518	-0.512708	0.12866	-3.98499	6.74841e-05	0.135694
Gm12960	1331.44	0.486382	0.131858	3.68869	0.000225414	0.40289
Itgb3	4226.67	-0.292561	0.0818983	-3.57225	0.000353926	0.569326
Gzmb	116169	0.255306	0.0732105	3.48729	0.000487944	0.713552
Rn7sk	197.506	0.737072	0.21529	3.42363	0.000617909	0.828307
Cd7	757.658	-0.431921	0.131436	-3.28616	0.00101562	0.999914
Serpinb6b	2362.25	-0.294753	0.0910035	-3.23892	0.00119984	0.999914
Vps37b	3164.9	-0.344025	0.106734	-3.2232	0.00126765	0.999914
Trbv12-1	7018.89	-0.246656	0.0778365	-3.16889	0.0015302	0.999914
Calr	14535.7	0.240204	0.076625	3.1348	0.0017197	0.999914
Gm24187	444.727	-0.605128	0.193943	-3.12014	0.00180764	0.999914
Gm25939	5.09961	5.80123	1.86793	3.1057	0.00189827	0.999914
Aff3	1047.52	-0.341107	0.109927	-3.10302	0.00191556	0.999914
Ighm	3760.28	-0.260806	0.0848109	-3.07515	0.00210397	0.999914
Scin	995.991	0.341271	0.111235	3.06802	0.00215485	0.999914
Hirip3	1244.91	0.321955	0.106915	3.01132	0.00260113	0.999914
Ppp2r2c	1548.35	0.303208	0.101716	2.98093	0.00287375	0.999914
Ly6a	17471.6	0.232921	0.078846	2.95412	0.0031356	0.999914
Spp1	10154.1	-0.224185	0.075946	-2.95189	0.00315832	0.999914
Cd69	3920.42	0.314814	0.108143	2.91108	0.00360185	0.999914
Serpinb1a	1015.41	-0.322757	0.112434	-2.87065	0.00409632	0.999914
Esm1	594.417	0.380054	0.133531	2.84619	0.00442461	0.999914
Tsc22d3	1265.01	-0.295862	0.103963	-2.84584	0.0044294	0.999914
Fus	11241.9	0.210482	0.0739912	2.84469	0.0044455	0.999914
Arl5c	858.994	-0.326372	0.116957	-2.79053	0.00526216	0.999914
Tlcd1	451.866	0.485455	0.17633	2.7531	0.00590347	0.999914
Tex15	248.798	0.56696	0.206229	2.74917	0.00597458	0.999914
Eif5a	15606.7	0.218337	0.0812881	2.68596	0.00723212	0.999914
Ifngr1	18069.8	-0.185064	0.0691264	-2.67718	0.00742449	0.999914
Mcm5	5529.94	0.237713	0.089152	2.66638	0.00766727	0.999914
Kbtbd11	5122.3	-0.208143	0.0781837	-2.66224	0.00776237	0.999914
Gm22009	62.7131	1.01016	0.38144	2.64829	0.00809007	0.999914
Nolc1	2661.68	0.226731	0.086315	2.62679	0.00861948	0.999914
S1pr1	1887.61	-0.268609	0.10494	-2.55965	0.0104777	0.999914
Nasp	2690.92	0.228426	0.0899748	2.53877	0.0111242	0.999914
Bcl2l11	5345.92	-0.197538	0.0779155	-2.53529	0.0112355	0.999914
Abcb1a	3421.46	-0.211365	0.0841728	-2.51109	0.012036	0.999914
Txnip	22521.2	-0.172109	0.0685587	-2.5104	0.0120596	0.999914
Iigp1	4543.59	0.211057	0.0843206	2.50302	0.0123137	0.999914
Clspn	3189.68	0.208347	0.083473	2.49598	0.0125608	0.999914
Itgae	863.99	-0.295865	0.12096	-2.44597	0.0144463	0.999914
Ranbp1	2738.91	0.240501	0.099417	2.41911	0.0155585	0.999914
Cdca7	764.125	0.293366	0.121738	2.40981	0.0159606	0.999914
mt-Nd1	43761.6	0.240418	0.100172	2.40007	0.0163921	0.999914
Eif2ak3	7048.52	-0.177882	0.0741275	-2.39967	0.0164099	0.999914
Gm4951	595.087	0.328401	0.137162	2.39426	0.0166541	0.999914
Psrc1	3146.74	-0.207064	0.0865436	-2.3926	0.0167294	0.999914
Tcp11l2	1306.5	-0.246205	0.103812	-2.37164	0.0177092	0.999914
Atic	2522.33	0.210257	0.0893991	2.35189	0.0186785	0.999914
Wdhd1	1686.41	0.223807	0.0965874	2.31714	0.020496	0.999914
Pparg	222.699	0.467139	0.201987	2.31272	0.0207378	0.999914
Psmb2	3432.29	0.212212	0.0918587	2.3102	0.0208768	0.999914
Fabp5	672.261	0.292297	0.127728	2.28843	0.0221126	0.999914
Hmgb3	942.066	0.260842	0.114255	2.28299	0.0224312	0.999914
Mcm10	1147.06	0.250121	0.109716	2.27971	0.0226249	0.999914
Adgre5	2312.51	-0.211263	0.0926814	-2.27945	0.0226401	0.999914
Pygl	524.749	-0.325885	0.14309	-2.27748	0.0227577	0.999914
Pik3ip1	2808.47	-0.204692	0.0901898	-2.26957	0.0232338	0.999914
Nop56	3108.51	0.19747	0.0871937	2.26473	0.0235291	0.999914
Abcg1	1510.13	-0.222488	0.0982481	-2.26455	0.02354	0.999914
Dctd	130.744	0.58678	0.259551	2.26075	0.0237748	0.999914
Dhfr	1099.3	0.248135	0.109922	2.25738	0.0239844	0.999914
H2-T-ps	1654.75	-0.232038	0.103284	-2.24661	0.0246649	0.999914
Snx32	336.086	-0.377037	0.168954	-2.2316	0.0256415	0.999914
Zmat3	5023.51	-0.172278	0.0772257	-2.23084	0.0256919	0.999914
Hnrnpa3	8052.72	0.163985	0.0735102	2.23078	0.0256958	0.999914
Ubc	3697.64	0.482277	0.216329	2.22937	0.0257891	0.999914
Rpph1	73.6006	0.865886	0.388918	2.2264	0.0259873	0.999914
Tyms	1518.36	0.219243	0.0986697	2.22199	0.0262843	0.999914
Gm13212	1066.97	-0.256562	0.115675	-2.21796	0.0265575	0.999914
Psmd1	2987.52	0.186398	0.0841988	2.21378	0.0268438	0.999914
Rrm2	7233.89	0.16352	0.0740912	2.207	0.0273137	0.999914
H2-T24	583.01	-0.29696	0.134642	-2.20555	0.0274152	0.999914
Erh	1790.04	0.210385	0.0955978	2.20073	0.0277553	0.999914
Mcm2	4076.92	0.212985	0.097299	2.18897	0.0285987	0.999914
Mthfd1	1728.72	0.219192	0.100222	2.18706	0.0287378	0.999914
Zfp606	196.024	-0.471737	0.215788	-2.18611	0.0288073	0.999914
Cfl1	33127.8	0.168163	0.0772273	2.17751	0.0294425	0.999914
Fam199x	555.233	-0.29848	0.137135	-2.17655	0.0295143	0.999914
Cdh1	851.336	-0.266265	0.122596	-2.17189	0.0298639	0.999914
Ppih	780.29	0.261811	0.120662	2.16979	0.0300228	0.999914
Gm15549	5.27949	3.25809	1.50603	2.16336	0.0305131	0.999914
Gm10155	24.22	-1.73433	0.8037	-2.15793	0.0309334	0.999914
Sugct	5.23291	-3.248	1.50719	-2.155	0.0311616	0.999914
Baiap3	1001.82	-0.242334	0.112538	-2.15336	0.0312901	0.999914
Nutf2	860.557	0.259221	0.120768	2.14643	0.0318383	0.999914
Rcc1	1388.44	0.226428	0.105638	2.14344	0.0320777	0.999914
Mcf2l	637.787	-0.280456	0.131246	-2.13688	0.0326079	0.999914
Klhl24	2440.62	-0.193077	0.0905936	-2.13125	0.0330687	0.999914
Tecpr1	9359.66	-0.164659	0.0773307	-2.12929	0.0332303	0.999914
Ikzf2	418.512	-0.33613	0.157947	-2.12812	0.0333273	0.999914
Enah	411.104	0.33624	0.158092	2.12687	0.0334308	0.999914
mt-Cytb	54811.6	0.190534	0.0895868	2.12681	0.0334363	0.999914
Hmgb1-ps1	294.435	0.385848	0.181578	2.12498	0.0335884	0.999914
Plxnb2	348.862	-0.358324	0.169024	-2.11996	0.0340094	0.999914
4633401B06Rik	4.33898	4.0374	1.9078	2.11626	0.0343228	0.999914
Pdia4	3090.48	0.186689	0.0882971	2.11433	0.034487	0.999914
Nod1	1942.38	-0.204847	0.0969764	-2.11234	0.0346576	0.999914
Sgms1	639.716	0.274271	0.129915	2.11116	0.0347585	0.999914
Gm14085	776.346	-0.284399	0.135056	-2.1058	0.0352221	0.999914
Tdg	1304.24	0.218168	0.103768	2.10247	0.0355125	0.999914
Tmem64	647.308	-0.283789	0.135018	-2.10186	0.0355657	0.999914
Gbp2	10667.8	0.159893	0.0762634	2.09659	0.0360296	0.999914
Tcrg-C4	649.048	0.290079	0.138391	2.09609	0.0360746	0.999914
Thap3	701.885	-0.275436	0.13144	-2.09553	0.036124	0.999914
Tmc6	2162.67	-0.191817	0.0916607	-2.09269	0.036377	0.999914
Abcb9	2085.96	-0.248175	0.118614	-2.09229	0.0364124	0.999914
Rrm1	8066.5	0.153192	0.0733436	2.08869	0.0367354	0.999914
Blm	1399.72	0.223572	0.107123	2.08705	0.0368838	0.999914
Mcm7	5377.33	0.160644	0.0770002	2.08627	0.0369538	0.999914
Il24	140.01	0.539786	0.258845	2.08536	0.0370364	0.999914
Tuba1b	6037.9	0.192745	0.0926153	2.08114	0.0374213	0.999914
Usp30	843.724	-0.248416	0.11941	-2.08037	0.037492	0.999914
Pink1	1465.34	-0.210099	0.10101	-2.07998	0.0375276	0.999914
Hid1	1113.26	-0.242143	0.116688	-2.07512	0.037975	0.999914
Fam129c	50.8671	-0.840434	0.406276	-2.06863	0.0385811	0.999914
Msto1	743.754	0.255786	0.123657	2.06851	0.0385918	0.999914
Mpp6	2194.24	0.186829	0.0903505	2.06783	0.0386565	0.999914
Banf1	2696.97	0.192695	0.0934335	2.06237	0.0391723	0.999914
Fam65b	3816.95	-0.167833	0.0814129	-2.0615	0.0392553	0.999914
Kpna2	6172.75	0.162405	0.0789634	2.05671	0.0397137	0.999914
H2-Aa	11.4057	-1.83701	0.895471	-2.05145	0.0402232	0.999914
AU041133	150.079	-0.541433	0.264073	-2.05032	0.0403334	0.999914
Pole	2991.79	0.17358	0.0847748	2.04754	0.0406053	0.999914
Pitrm1	1914.69	0.190138	0.0929095	2.04648	0.0407089	0.999914
Cacybp	1669.76	0.214129	0.104854	2.04216	0.0411353	0.999914
Saraf	14455.6	-0.145974	0.0715898	-2.03903	0.0414469	0.999914
Unc119b	3498.63	-0.167357	0.0820802	-2.03895	0.0414554	0.999914
Col11a2	242.375	-0.401049	0.196729	-2.03859	0.0414908	0.999914
Ddit3	759.467	-0.269906	0.132859	-2.03153	0.0422014	0.999914
mt-Nd5	45002.2	0.197279	0.0972592	2.02838	0.0425215	0.999914
Cd81	42.972	0.899722	0.444435	2.02442	0.0429273	0.999914
Rnf166	2655.31	-0.208195	0.103018	-2.02095	0.0432847	0.999914
Hmha1	30849.6	-0.155527	0.0769739	-2.02052	0.0433295	0.999914
Gramd1a	11178.9	-0.144285	0.0715166	-2.0175	0.043643	0.999914
Mir142hg	545.76	-0.291884	0.144901	-2.01437	0.0439705	0.999914
Mtap	1653.01	0.197327	0.0979782	2.01399	0.0440108	0.999914
Ptma	25790.9	0.185021	0.0919103	2.01306	0.0441081	0.999914
Hnrnpab	9036.22	0.158421	0.0787961	2.01052	0.044376	0.999914
Mcm4	6164.09	0.156348	0.077904	2.00693	0.0447567	0.999914
Cdc6	1090.04	0.216607	0.107968	2.00622	0.0448326	0.999914
Cmah	2287.1	-0.204955	0.102188	-2.00568	0.0448909	0.999914
Tuba4a	4825.13	0.187695	0.0936579	2.00405	0.0450649	0.999914
Rundc3a	267.142	-0.383867	0.191761	-2.0018	0.0453068	0.999914
Timeless	1619.66	0.20306	0.101747	1.99573	0.0459629	0.999914
Fcmr	37.2397	0.947523	0.474778	1.99572	0.0459646	0.999914
Stip1	3292.02	0.17783	0.0891963	1.9937	0.0461853	0.999914
Nsun2	4042.18	0.158011	0.0794746	1.9882	0.04679	0.999914
Tmsb10	33853.4	0.146923	0.0739093	1.98788	0.0468247	0.999914
Mcm6	8220.09	0.14525	0.0731348	1.98605	0.0470276	0.999914
Rasgrp2	3403.83	-0.16924	0.0853615	-1.98263	0.0474087	0.999914
Tipin	1768.91	0.188081	0.0952911	1.97375	0.0484105	0.999914
Papss1	668.278	-0.261575	0.132535	-1.97362	0.0484248	0.999914
Gm9844	77.1215	-0.67214	0.34129	-1.96941	0.0489062	0.999914
Gm24265	7.21977	2.25351	1.14694	1.9648	0.0494373	0.999914
Hells	2870.08	0.179652	0.0916445	1.96031	0.0499597	0.999914
Rrm2b	908.386	-0.225768	0.115237	-1.95917	0.0500934	0.999914
Gtf2i	5320.19	-0.15528	0.0794146	-1.95531	0.0505464	0.999914
Gzmc	11442.4	-0.1397	0.0717313	-1.94754	0.0514695	0.999914
2810417H13Rik	7527.66	0.145113	0.0748809	1.93792	0.0526335	0.999914
Sdf2l1	921.237	0.237025	0.122422	1.93613	0.0528516	0.999914
Rilpl2	1390.02	-0.202451	0.104566	-1.93611	0.0528539	0.999914
Gm10335	743.055	0.243576	0.125852	1.93541	0.0529397	0.999914
Lrp8	666.732	0.255841	0.132199	1.93527	0.0529567	0.999914
Tcrg-C2	766.456	0.235598	0.121795	1.93438	0.053066	0.999914
Fignl1	1651.88	0.186051	0.0963107	1.93177	0.0533874	0.999914
Snx30	119.994	-0.51456	0.266576	-1.93026	0.0535751	0.999914
Gm44729	6.38655	2.42247	1.25529	1.92981	0.0536304	0.999914
Rpl27	10885	-0.139348	0.0724424	-1.92357	0.0544083	0.999914
Bcas3	941.243	-0.229796	0.119511	-1.9228	0.054505	0.999914
Ube2e1	1359.18	0.195433	0.10164	1.92279	0.0545066	0.999914
Prim1	1455.18	0.197228	0.102593	1.92244	0.0545506	0.999914
Arhgef18	2862.98	-0.165202	0.0860999	-1.91872	0.0550193	0.999914
P2ry10	4238.6	-0.158598	0.0833257	-1.90335	0.0569951	0.999914
Mcm3	4976.16	0.162057	0.0851598	1.90297	0.057044	0.999914
Nfkbia	809.666	-0.243669	0.128165	-1.90122	0.0572736	0.999914
Hsp90b1	17564.8	0.135178	0.0711023	1.90117	0.0572792	0.999914
AI506816	5193.75	0.167252	0.0880585	1.89933	0.0575211	0.999914
Polr2j	883.394	0.224927	0.118566	1.89706	0.0578198	0.999914
Pa2g4	5682.48	0.152166	0.0802552	1.89602	0.0579569	0.999914
Fam133b	915.677	0.237323	0.125197	1.8956	0.0580134	0.999914
Ssh1	1400.81	-0.199091	0.105271	-1.89122	0.0585954	0.999914
Rere	1027.48	-0.212915	0.112726	-1.88878	0.0589216	0.999914
Prdx1	8032.89	0.141148	0.0748493	1.88577	0.0593262	0.999914
Rundc3b	1147.82	-0.201322	0.106796	-1.8851	0.0594157	0.999914
Rmnd5b	1617.07	-0.184999	0.0982002	-1.88389	0.0595792	0.999914
Zfx	1848.69	-0.180063	0.0957499	-1.88055	0.0600328	0.999914
Klf2	206.492	-0.397454	0.211618	-1.87817	0.0603585	0.999914
Gm13274	3.56503	3.73621	1.99031	1.8772	0.0604905	0.999914
Gm18913	6.12705	2.38151	1.26993	1.87531	0.0607497	0.999914
Drc1	92.8132	-0.580273	0.309468	-1.87506	0.0607842	0.999914
Shcbp1	1544.62	0.204095	0.109027	1.87196	0.0612117	0.999914
mt-Co3	76.8872	0.818307	0.438575	1.86583	0.0620648	0.999914
Per2	52.9387	0.759543	0.407672	1.86312	0.0624448	0.999914
Ifitm3	3885.95	0.164727	0.088486	1.86161	0.0626577	0.999914
Focad	922.289	0.212057	0.114098	1.85855	0.0630911	0.999914
Sh3bp5	2244.66	-0.171075	0.0921906	-1.85567	0.0635005	0.999914
Sp140	3137.53	-0.154179	0.0831146	-1.85502	0.063594	0.999914
Alg8	704.728	0.235514	0.127047	1.85375	0.0637742	0.999914
Prpf31	1880.4	0.18232	0.0986083	1.84893	0.0644672	0.999914
Bccip	927.39	0.211434	0.114424	1.84781	0.0646299	0.999914
Myof	86.1585	-0.581821	0.314929	-1.84747	0.0646796	0.999914
Phb	1666.42	0.180537	0.0978192	1.84562	0.0649467	0.999914
Fam160a2	2398.26	-0.169274	0.0917433	-1.84508	0.0650262	0.999914
Smyd5	414.681	0.293152	0.158951	1.84429	0.0651413	0.999914
Tiam1	452.315	0.282627	0.153288	1.84376	0.0652178	0.999914
Art2b	320.932	-0.327131	0.177813	-1.83974	0.0658059	0.999914
Zgrf1	721.524	0.252571	0.13741	1.83808	0.0660504	0.999914
Fubp1	6013.81	0.146447	0.0796869	1.83778	0.0660947	0.999914
Rftn1	961.283	-0.216679	0.117913	-1.83761	0.0661192	0.999914
Sdcbp2	233.375	-0.364708	0.198749	-1.83502	0.0665032	0.999914
Gm9892	7.0502	-2.15913	1.18094	-1.82831	0.0675028	0.999914
Trp53inp1	18064.4	-0.142945	0.0782495	-1.82679	0.0677315	0.999914
Flcn	1197.67	-0.199977	0.109499	-1.82629	0.0678071	0.999914
Gm6793	2521.52	0.166694	0.0914461	1.82286	0.068324	0.999914
Traip	498.065	0.263162	0.144511	1.82105	0.0685997	0.999914
Itga1	1018.81	0.203053	0.111596	1.81954	0.0688285	0.999914
Dusp7	505.228	-0.301034	0.165705	-1.81668	0.0692656	0.999914
Xrcc6	966.49	0.211612	0.116617	1.81459	0.069587	0.999914
Fanca	727.957	0.22682	0.125174	1.81203	0.0699819	0.999914
Gabarapl2	1520.09	-0.17838	0.0987041	-1.80722	0.0707275	0.999914
Nt5e	1596.21	-0.176156	0.0975368	-1.80604	0.0709117	0.999914
Cd52	18978.2	0.135043	0.0749535	1.80169	0.0715943	0.999914
Gm11346	187.57	-0.395078	0.219284	-1.80167	0.0715973	0.999914
Znrf2	5439.13	-0.141496	0.0785759	-1.80076	0.0717409	0.999914
RP23-288C18.3	33.0999	0.917519	0.509535	1.8007	0.0717508	0.999914
Rpn1	4532.58	0.146401	0.0815197	1.79589	0.0725116	0.999914
Cdkn1b	4935.4	-0.148135	0.0825035	-1.7955	0.0725746	0.999914
Ccpg1	119.542	-0.509941	0.284177	-1.79445	0.0727416	0.999914
Anapc15	941.703	0.203411	0.11341	1.79359	0.0728791	0.999914
Calcoco1	1858.37	-0.169615	0.0945812	-1.79333	0.0729209	0.999914
Taf10	1728.38	0.176438	0.0984034	1.793	0.0729725	0.999914
Id2	14280.4	0.12916	0.0720772	1.79196	0.0731389	0.999914
Pno1	794.555	0.218804	0.122313	1.78889	0.0736319	0.999914
Rad51	1688.58	0.172289	0.0963305	1.78852	0.0736916	0.999914
Tnfsf8	7247.32	-0.140274	0.0784931	-1.78708	0.0739241	0.999914
B4galnt4	1453.72	0.192753	0.107871	1.78688	0.0739574	0.999914
Lig1	3903.12	0.146631	0.0821048	1.7859	0.0741151	0.999914
Bcl2	12134.9	-0.134195	0.0751488	-1.78573	0.0741434	0.999914
Zfas1	1773.05	-0.171321	0.0959514	-1.7855	0.0741799	0.999914
Gm19710	3.2919	3.61388	2.02423	1.78532	0.07421	0.999914
Rps19	28142.2	-0.123393	0.0691406	-1.78466	0.0743163	0.999914
Cass4	92.9417	0.551185	0.308888	1.78442	0.0743558	0.999914
Psmb6	2365.48	0.17793	0.0998506	1.78197	0.0747548	0.999914
Tuba1a	3443.04	0.163966	0.0920413	1.78144	0.0748409	0.999914
Nop16	533.4	0.252857	0.142129	1.77907	0.0752289	0.999914
1700025G04Rik	1842.61	-0.166066	0.0934455	-1.77714	0.0755451	0.999914
Il2rg	6396.33	0.164646	0.0927094	1.77593	0.0757437	0.999914
Tnfaip3	1487.37	-0.178517	0.100543	-1.77553	0.0758109	0.999914
Ccr4	410.496	0.274544	0.154652	1.77524	0.0758581	0.999914
Dpy30	1004.53	0.199578	0.112475	1.77442	0.0759937	0.999914
Mns1	1873.17	0.166351	0.09403	1.76913	0.0768726	0.999914
Pigyl	169.797	-0.463725	0.262128	-1.76908	0.076881	0.999914
Hyou1	2618.42	0.160974	0.091014	1.76868	0.0769478	0.999914
Rps8	28880.7	-0.121362	0.0686783	-1.76712	0.0772088	0.999914
Kdm4b	916.167	-0.209307	0.118762	-1.76242	0.0779992	0.999914
Gm11808	15.5872	1.4289	0.812615	1.7584	0.0786797	0.999914
Gm8337	5.68829	-2.27911	1.29811	-1.75571	0.0791376	0.999914
Lhx2	109.148	-0.505063	0.288129	-1.7529	0.0796187	0.999914
Ly6g	140.037	0.434346	0.248158	1.75029	0.0800691	0.999914
Tex2	2154.65	-0.1573	0.0899144	-1.74944	0.0802152	0.999914
Mrpl9	2646.33	-0.151517	0.0866306	-1.749	0.0802909	0.999914
Eef2k	487.477	0.262841	0.150312	1.74864	0.0803527	0.999914
Trappc6a	707.146	-0.228966	0.130955	-1.74844	0.0803886	0.999914
Olfm1	425.14	-0.267205	0.152901	-1.74757	0.0805382	0.999914
Cd8b1	6110.97	0.133137	0.0761976	1.74726	0.0805922	0.999914
Mxd4	4506.3	-0.145434	0.0833523	-1.74481	0.0810181	0.999914
Rrp15	486.543	0.255646	0.146528	1.74469	0.0810394	0.999914
2810474O19Rik	5842.38	-0.143257	0.0821122	-1.74465	0.0810459	0.999914
Rbm3	15810	0.121478	0.0696484	1.74416	0.0811307	0.999914
Slc39a3	436.199	-0.295382	0.169859	-1.73898	0.0820379	0.999914
Btg1	13493.3	-0.125403	0.0721134	-1.73897	0.0820403	0.999914
Chaf1a	1819.51	0.174814	0.10064	1.73703	0.0823821	0.999914
Plac8	11889.6	-0.122885	0.0707973	-1.73573	0.0826112	0.999914
Apex1	736.678	0.216311	0.124664	1.73514	0.0827154	0.999914
Mrpl42	1031.04	0.212442	0.122462	1.73476	0.0827829	0.999914
Pisd-ps1	508.641	-0.253868	0.146361	-1.73453	0.0828236	0.999914
Cetn4	157.265	0.407383	0.23505	1.73317	0.0830646	0.999914
Gm13456	988.727	-0.743479	0.430118	-1.72855	0.0838905	0.999914
Snrpd1	1977.48	0.17123	0.0990968	1.72791	0.0840041	0.999914
Taf15	3892.99	0.145137	0.0839995	1.72784	0.0840177	0.999914
Slc26a11	533.725	-0.242977	0.140633	-1.72773	0.0840365	0.999914
Wls	203.338	-0.360656	0.208849	-1.72688	0.08419	0.999914
Ttk	958.886	0.200271	0.116024	1.72611	0.0843269	0.999914
Gm37376	71.8456	0.754714	0.43803	1.72297	0.0848932	0.999914
Rps20	24942.2	-0.11853	0.068856	-1.72142	0.0851742	0.999914
Asap1	1268.91	-0.181761	0.105814	-1.71774	0.0858437	0.999914
Atp6v0b	1289.72	-0.18332	0.106751	-1.71726	0.0859309	0.999914
Trib3	834.568	-0.207863	0.121057	-1.71706	0.0859674	0.999914
Ung	225.089	0.359554	0.209429	1.71683	0.0860105	0.999914
Klc4	417.239	-0.265746	0.154854	-1.71611	0.0861427	0.999914
Vps9d1	357.616	-0.279841	0.16311	-1.71566	0.0862248	0.999914
Stil	1568.23	0.172846	0.100802	1.7147	0.0863997	0.999914
Pld4	475.35	-0.262569	0.153159	-1.71436	0.0864632	0.999914
Sat1	1368.24	-0.184642	0.107725	-1.71401	0.0865276	0.999914
Dbi	1659.27	0.170293	0.0993794	1.71357	0.086608	0.999914
Pdia3	17974.9	0.121924	0.0711801	1.71289	0.0867328	0.999914
Rgs11	195.385	-0.380731	0.222596	-1.71042	0.087189	0.999914
Ssh3	644.044	-0.225641	0.131984	-1.70961	0.0873376	0.999914
Crim1	1843.49	-0.165021	0.0965799	-1.70865	0.0875166	0.999914
Fads2	1091.44	0.206167	0.120822	1.70637	0.0879394	0.999914
Mybl2	971.31	0.210151	0.123196	1.70582	0.0880415	0.999914
Ctnnd2	555.167	-0.24203	0.142022	-1.70418	0.0883482	0.999914
Skp2	291.291	0.303086	0.178091	1.70186	0.0887813	0.999914
Paqr7	1433.83	-0.187933	0.110512	-1.70057	0.0890246	0.999914
Taf4b	369.275	0.2799	0.164597	1.70051	0.0890341	0.999914
Pik3r5	4465.16	-0.146276	0.0861958	-1.69702	0.0896932	0.999914
Lrrc57	486.979	0.24656	0.145302	1.69689	0.0897181	0.999914
Plin3	1333.39	-0.198235	0.116877	-1.69609	0.0898686	0.999914
Trmt5	405.987	0.266546	0.157161	1.69601	0.0898847	0.999914
A530099J19Rik	9.97529	1.59972	0.944196	1.69427	0.090214	0.999914
Hat1	1733.94	0.162656	0.0960209	1.69397	0.0902715	0.999914
2810013P06Rik	246.069	-0.326644	0.192893	-1.69339	0.0903813	0.999914
Bloc1s2-ps	2.97988	-3.48263	2.05661	-1.69338	0.0903833	0.999914
Psme3	4249.18	0.145606	0.0860208	1.69268	0.0905157	0.999914
Pkib	4.74706	2.42633	1.43359	1.69248	0.0905538	0.999914
Bach2	2145.24	-0.155575	0.0921222	-1.68879	0.0912595	0.999914
Chaf1b	976.332	0.197335	0.116899	1.68808	0.0913962	0.999914
Dusp1	276.004	0.307026	0.182076	1.68626	0.0917462	0.999914
Dhx58	850.639	-0.19873	0.117916	-1.68535	0.0919207	0.999914
Rrp12	680.318	0.215233	0.127747	1.68483	0.0920207	0.999914
Hsp90aa1	10442.1	0.124748	0.0740636	1.68433	0.092118	0.999914
Gm15564	1804.34	0.168383	0.100226	1.68002	0.0929527	0.999914
Mybbp1a	5072.89	0.137369	0.0817728	1.67989	0.0929788	0.999914
Prmt1	1922.02	0.162312	0.0966242	1.67983	0.0929901	0.999914
Tmem97	786.041	0.202432	0.12055	1.67924	0.0931056	0.999914
Pcmtd2	2456.72	-0.165923	0.0988945	-1.67778	0.0933906	0.999914
Ube2s	2030.11	0.163142	0.0972809	1.67702	0.0935394	0.999914
Psma4	3898.08	0.136333	0.0813059	1.67679	0.0935843	0.999914
Insig1	1236.49	0.174136	0.103856	1.67671	0.0935994	0.999914
Fbxl8	642.338	-0.238588	0.142396	-1.67553	0.0938309	0.999914
Fkbp1a	4722.69	0.143505	0.0856753	1.67499	0.0939359	0.999914
Trim25	3051.07	-0.142069	0.0848318	-1.67472	0.0939898	0.999914
Ncl	34656.2	0.117705	0.0703513	1.67311	0.0943066	0.999914
Rpl19-ps1	5.53484	2.19773	1.31551	1.67064	0.0947934	0.999914
Parp6	805.814	-0.204029	0.122207	-1.66953	0.0950118	0.999914
Usp38	3351.6	-0.137934	0.0826364	-1.66917	0.0950842	0.999914
Gm44986	2.98924	3.44472	2.06529	1.66791	0.0953334	0.999914
Serpina3g	4873.09	-0.136519	0.0818716	-1.66748	0.0954195	0.999914
Ybx1	15502.6	0.147129	0.0882367	1.66743	0.095429	0.999914
Sytl1	811.206	-0.212082	0.127259	-1.66654	0.095606	0.999914
2610008E11Rik	671.035	-0.214084	0.128517	-1.6658	0.0957523	0.999914
Smad3	2153.12	-0.149314	0.0897219	-1.66419	0.0960747	0.999914
Mkln1os	8.55328	-1.71132	1.02866	-1.66365	0.0961831	0.999914
Ecm1	213.761	0.350574	0.210741	1.66353	0.096207	0.999914
Cox6b1	3486.16	0.135779	0.0816323	1.66329	0.0962536	0.999914
Birc5	4014.83	0.139723	0.0840797	1.66179	0.096555	0.999914
Tpcn1	2051.17	-0.165227	0.099672	-1.65771	0.097377	0.999914
Bckdk	1278.19	0.183897	0.111029	1.6563	0.0976612	0.999914
Ndc1	916.291	0.191646	0.11578	1.65525	0.0978735	0.999914
Def8	635.28	0.214983	0.129927	1.65464	0.0979979	0.999914
Cenpv	144.606	0.404075	0.244208	1.65463	0.0979993	0.999914
Snrpa1	820.577	0.196985	0.1192	1.65256	0.0984212	0.999914
Arrb1	1984.99	-0.15323	0.0927586	-1.65192	0.0985512	0.999914
Vasn	3.82246	2.72954	1.65396	1.65031	0.09888	0.999914
Lgals1	30880.3	0.126611	0.0768077	1.64842	0.0992669	0.999914
Ttll3	451.929	-0.26545	0.161173	-1.64698	0.0995615	0.999914
Ccl5	831.674	-0.214717	0.130406	-1.64652	0.0996561	0.999914
Ptprg	125.655	-0.431089	0.262045	-1.6451	0.0999497	0.999914
Smad7	1140.84	-0.17521	0.106547	-1.64443	0.100087	0.999914
Noc2l	3691.73	0.143568	0.0873264	1.64404	0.100168	0.999914
Tnf	501.293	0.234166	0.142483	1.64346	0.100287	0.999914
Tpgs1	243.588	-0.33722	0.205262	-1.64287	0.100409	0.999914
Hdac7	6834.74	-0.139463	0.0849164	-1.64235	0.100517	0.999914
Wdr83os	739.054	0.207956	0.126681	1.64157	0.10068	0.999914
Cyp1b1	13.7963	1.28811	0.784724	1.64148	0.100698	0.999914
Zfp780b	373.857	-0.262673	0.160535	-1.63624	0.10179	0.999914
Rfc5	1522.9	0.162129	0.0991085	1.63588	0.101866	0.999914
Pdap1	2321.83	0.163779	0.100123	1.63577	0.101888	0.999914
Nrbp1	2901.04	-0.137751	0.0842446	-1.63513	0.102022	0.999914
Zfp821	212.877	-0.335284	0.20508	-1.6349	0.102071	0.999914
Nefh	918.352	0.203834	0.124885	1.63218	0.102642	0.999914
Cyp51	4083.51	0.132718	0.081332	1.63181	0.10272	0.999914
5730508B09Rik	735.523	-0.207743	0.127312	-1.63176	0.10273	0.999914
Plekhn1	168.732	0.393901	0.241635	1.63015	0.10307	0.999914
Pbld2	6.41577	2.02129	1.24007	1.62998	0.103105	0.999914
Peak1	3690.99	-0.148701	0.0912392	-1.62979	0.103146	0.999914
Pcna	6123.8	0.125183	0.0768149	1.62967	0.103171	0.999914
Pde6h	38.543	0.765427	0.469711	1.62957	0.103193	0.999914
Gm34121	23.4073	-1.09466	0.671828	-1.62938	0.103233	0.999914
Hsd17b7	756.767	0.202663	0.124492	1.62792	0.103541	0.999914
Slc25a53	652.044	-0.222354	0.136745	-1.62604	0.103941	0.999914
Snx22	42.8599	0.743166	0.457237	1.62534	0.10409	0.999914
Pes1	2392.48	0.146301	0.0901366	1.62311	0.104566	0.999914
Dennd4c	7144.6	-0.121948	0.0751406	-1.62293	0.104604	0.999914
Pou6f1	948.945	-0.183883	0.113376	-1.62189	0.104828	0.999914
Gm43579	8.36968	1.66885	1.03058	1.61933	0.105375	0.999914
Slc19a1	428.339	0.2556	0.157911	1.61863	0.105526	0.999914
Ocel1	308.747	-0.286184	0.176828	-1.61843	0.105569	0.999914
Dnajb2	220.383	-0.332543	0.205533	-1.61796	0.105672	0.999914
Ptpre	1033.77	0.183312	0.113313	1.61775	0.105718	0.999914
Flnb	1030.32	-0.193648	0.119825	-1.61608	0.106077	0.999914
Rbm14	1175.46	0.198774	0.123021	1.61577	0.106145	0.999914
Mir703	172.066	-0.374726	0.232058	-1.6148	0.106355	0.999914
Fbxo32	587.572	-0.215974	0.13375	-1.61476	0.106363	0.999914
Fbl	2450.14	0.159286	0.0986602	1.61449	0.10642	0.999914
Psmb7	2346.8	0.14256	0.0883202	1.61413	0.106499	0.999914
Klf3	553.882	-0.221619	0.137373	-1.61327	0.106685	0.999914
Gmnn	1188.21	0.169862	0.105305	1.61305	0.106733	0.999914
Lsm6	1414.02	0.165937	0.10294	1.61199	0.106965	0.999914
Igtp	9472.39	0.117185	0.0727069	1.61174	0.107019	0.999914
Fam98b	1487.82	0.159611	0.0991144	1.61037	0.107317	0.999914
Pdk1	4092.37	-0.127866	0.0794295	-1.6098	0.107441	0.999914
Sorl1	6891.79	-0.121799	0.0756729	-1.60954	0.107498	0.999914
2004-09-01	10.5326	-1.46854	0.912554	-1.60926	0.107559	0.999914
Acoxl	225.766	-0.321618	0.199964	-1.60838	0.107752	0.999914
Nbeal1	1154.15	-0.230837	0.143536	-1.60822	0.107788	0.999914
Chst11	1253.16	0.182713	0.113641	1.60781	0.107876	0.999914
0610007P14Rik	1418.21	0.169348	0.105357	1.60737	0.107973	0.999914
Gem	1302.04	-0.165583	0.103019	-1.60731	0.107986	0.999914
Gm5141	203.863	0.351946	0.218983	1.60719	0.108014	0.999914
Nudt18	577.803	-0.216489	0.134743	-1.60668	0.108126	0.999914
Trim34a	1441.76	-0.164429	0.102345	-1.60662	0.108138	0.999914
Ost4	1242.93	0.180946	0.11272	1.60527	0.108435	0.999914
Wdr78	634.479	-0.227656	0.141919	-1.60413	0.108686	0.999914
Rxra	327.919	-0.279574	0.174344	-1.60357	0.108808	0.999914
Large1	156.522	-0.381504	0.238152	-1.60193	0.10917	0.999914
Adgrg1	142.75	0.397233	0.248005	1.60172	0.109218	0.999914
Ncapg2	4195.08	0.133816	0.0835557	1.60152	0.109261	0.999914
Ssr2	2492.52	0.14878	0.0929491	1.60066	0.109451	0.999914
Dennd4a	11907.2	-0.124286	0.0776858	-1.59985	0.109631	0.999914
Anp32b	11683.2	0.127555	0.0797453	1.59953	0.109704	0.999914
Fat1	257.248	-0.319752	0.200211	-1.59708	0.110248	0.999914
Brca2	1493.05	0.174041	0.109029	1.59628	0.110426	0.999914
Alg3	335.173	0.276373	0.173186	1.59582	0.11053	0.999914
Rfc3	849.934	0.19169	0.120182	1.595	0.110711	0.999914
Gtse1	2323.74	0.15017	0.0941762	1.59456	0.11081	0.999914
Gm29485	2.83651	3.37686	2.11822	1.5942	0.110892	0.999914
Elovl1	2362.88	0.161209	0.1012	1.59297	0.111166	0.999914
Zfp414	402.373	0.254761	0.160056	1.59169	0.111453	0.999914
Prim2	1065.41	0.173996	0.109339	1.59135	0.111531	0.999914
Bach1	1325.54	-0.164544	0.1034	-1.59134	0.111533	0.999914
Maf1	1794.63	-0.152812	0.0961014	-1.59011	0.111809	0.999914
Chek1	660.347	0.206415	0.129832	1.58987	0.111865	0.999914
Arap1	3163.37	-0.144821	0.0911565	-1.58871	0.112125	0.999914
Tbc1d22a	1898.48	-0.16733	0.105347	-1.58837	0.112202	0.999914
E2f1	560.192	0.223903	0.141052	1.58738	0.112427	0.999914
Dhx40	2115	-0.142791	0.0901774	-1.58344	0.113321	0.999914
Alyref	2012.21	0.15026	0.0950305	1.58117	0.113838	0.999914
Lrr1	183.843	0.347236	0.219679	1.58065	0.113958	0.999914
Fgf13	875.28	-0.184619	0.116828	-1.58027	0.114045	0.999914
Etfbkmt	545.583	-0.227682	0.144091	-1.58012	0.114078	0.999914
Cdc25a	790.414	0.190244	0.120422	1.57981	0.11415	0.999914
Surf1	1508.24	-0.155191	0.0982443	-1.57965	0.114187	0.999914
Eif4g1	12596.7	0.119929	0.0759432	1.5792	0.114291	0.999914
Gm43088	4.43089	-2.3311	1.47682	-1.57846	0.114459	0.999914
Coq8a	429.288	-0.246908	0.156455	-1.57814	0.114532	0.999914
9530056K15Rik	2.74564	3.33303	2.11288	1.57749	0.114684	0.999914
Cyth1	2168.74	-0.14567	0.0923799	-1.57686	0.114829	0.999914
Utrn	9640.5	-0.142053	0.0901558	-1.57564	0.11511	0.999914
CAAA01194877.2	22.9292	1.05444	0.669232	1.5756	0.115118	0.999914
Timm23	1270.01	0.17863	0.113424	1.57488	0.115283	0.999914
Ltb	4820.98	-0.154506	0.0981401	-1.57435	0.115408	0.999914
4930500F10Rik	2.7997	-3.31069	2.10531	-1.57254	0.115825	0.999914
Dynlrb1	1666.56	0.17759	0.112984	1.57181	0.115995	0.999914
Pfn1	25101.3	0.158853	0.101104	1.57119	0.116137	0.999914
Polr1b	737.563	0.195414	0.124377	1.57115	0.116149	0.999914
Slfn5	299.351	-0.278922	0.177712	-1.56952	0.116528	0.999914
Fau	13562.1	-0.152602	0.0972419	-1.56931	0.116577	0.999914
Eefsec	474.452	0.232689	0.148327	1.56876	0.116703	0.999914
Ube2c	2896.98	0.156865	0.100018	1.56837	0.116794	0.999914
Cnih4	362.606	0.259646	0.165664	1.5673	0.117044	0.999914
Cycs	1617.9	0.162402	0.103773	1.56498	0.117589	0.999914
Gm16334	3.9883	2.82151	1.8057	1.56256	0.118156	0.999914
Zdhhc20	4010.33	-0.131439	0.0841521	-1.56192	0.118306	0.999914
Foxp1	5535.43	-0.121722	0.077938	-1.56178	0.11834	0.999914
Lsm2	593.552	0.222316	0.142532	1.55977	0.118815	0.999914
Gm15764	15.0768	-1.17441	0.753349	-1.55892	0.119014	0.999914
Nop58	3059.26	0.138309	0.0887587	1.55825	0.119173	0.999914
Rpl8	30673.4	-0.129336	0.0830381	-1.55755	0.119341	0.999914
Gm6277	14.8211	-1.18139	0.758803	-1.55692	0.11949	0.999914
Idi1	972.752	0.175946	0.113018	1.5568	0.119518	0.999914
Apba3	294.372	-0.28785	0.184929	-1.55655	0.119578	0.999914
Trim6	5.94499	1.90794	1.2262	1.55598	0.119713	0.999914
Zfp59	149.799	-0.380313	0.244508	-1.55542	0.119845	0.999914
Hnrnpd	6436.77	0.120288	0.0773892	1.55433	0.120107	0.999914
Nup107	1910.77	0.144041	0.0926975	1.55388	0.120213	0.999914
Commd6	468.694	-0.231369	0.148996	-1.55285	0.120458	0.999914
Gm42728	5.88471	2.2592	1.45595	1.5517	0.120734	0.999914
Gm10059	2.73608	-3.27928	2.11338	-1.55168	0.120739	0.999914
Gm5525	27.4615	-0.986285	0.635975	-1.55082	0.120944	0.999914
2810021J22Rik	282.921	-0.284345	0.183388	-1.55051	0.121019	0.999914
RP24-122E11.4	9.7948	1.52936	0.98654	1.55023	0.121087	0.999914
Cdk1	3052.25	0.1317	0.0851461	1.54676	0.121922	0.999914
Ankrd52	3796.04	0.127418	0.0823894	1.54653	0.121976	0.999914
Tpm3	17597.8	0.113537	0.0734277	1.54624	0.122046	0.999914
Gm10548	77.7391	-0.514666	0.332977	-1.54565	0.122189	0.999914
Ccna2	7741.77	0.119596	0.0773921	1.54532	0.122268	0.999914
Dtl	1512.06	0.155557	0.100678	1.5451	0.122323	0.999914
Il4ra	12346.4	-0.11862	0.0768547	-1.54344	0.122725	0.999914
Kdm4d	203.839	-0.327579	0.212242	-1.54342	0.122728	0.999914
Shmt1	557.451	0.21077	0.13663	1.54263	0.122921	0.999914
Crocc	291.786	-0.292043	0.189331	-1.5425	0.122952	0.999914
Gm37510	4.79199	2.42968	1.57609	1.54159	0.123174	0.999914
AW146154	221.243	-0.314366	0.204108	-1.5402	0.123513	0.999914
Kcnj1	8.03521	1.60429	1.04206	1.53954	0.123674	0.999914
Rpn2	6667.21	0.119861	0.0778851	1.53895	0.123817	0.999914
Fkbp4	1751.81	0.157475	0.102449	1.53711	0.124266	0.999914
Akr1c12	153.293	0.368077	0.239523	1.53671	0.124365	0.999914
Ttc37	1146.33	0.173301	0.112845	1.53574	0.124603	0.999914
Sgtb	9.92912	-1.42069	0.925428	-1.53517	0.124743	0.999914
Dync2li1	8.66964	-1.52974	0.997117	-1.53416	0.124989	0.999914
9230110C19Rik	13.1225	-1.226	0.799499	-1.53346	0.125163	0.999914
Slc9a5	478.297	0.222213	0.14501	1.5324	0.125423	0.999914
Ltv1	821.918	0.186718	0.121865	1.53217	0.125481	0.999914
Slc25a51	1689.48	-0.147374	0.0962552	-1.53107	0.125752	0.999914
Il7r	7079.11	0.115897	0.075708	1.53084	0.12581	0.999914
Wdr19	481.435	-0.222564	0.14539	-1.5308	0.125818	0.999914
Ceacam16	564.656	-0.21156	0.13822	-1.53061	0.125866	0.999914
Lyst	5461.75	-0.148895	0.0973551	-1.5294	0.126165	0.999914
Ankrd50	1198.96	-0.166609	0.108994	-1.52861	0.12636	0.999914
Zhx2	259.637	-0.287107	0.187915	-1.52785	0.126549	0.999914
Ssrp1	9226.57	0.11467	0.0751131	1.52664	0.126851	0.999914
Dhcr24	3324.23	0.154611	0.101335	1.52574	0.127075	0.999914
Neurl3	7282.18	-0.112624	0.0738816	-1.52439	0.127412	0.999914
Bnip3l	3404.58	-0.125613	0.0824404	-1.52369	0.127587	0.999914
Hnrnpa2b1	30919.2	0.108579	0.0712674	1.52354	0.127623	0.999914
Il17rd	158.598	-0.357924	0.23504	-1.52282	0.127803	0.999914
Ifng	109.403	0.426265	0.280079	1.52194	0.128023	0.999914
A430078G23Rik	799.69	-0.202314	0.132976	-1.52143	0.128151	0.999914
Nup85	2026.81	0.139464	0.091712	1.52067	0.128343	0.999914
Rcbtb1	1740.7	-0.146294	0.0962362	-1.52015	0.128473	0.999914
Calm1	16565.9	0.110562	0.0727593	1.51956	0.128621	0.999914
Ift172	821.983	-0.182438	0.120139	-1.51856	0.128873	0.999914
Bbc3	1085.46	-0.21607	0.142345	-1.51793	0.129031	0.999914
Odc1	6956.82	0.117114	0.0771601	1.51781	0.129064	0.999914
Ogfod2	390.852	-0.243259	0.160338	-1.51716	0.129225	0.999914
Ttc3	1507.47	-0.14935	0.0984789	-1.51656	0.129377	0.999914
E2f6	627.381	0.199579	0.131653	1.51595	0.129532	0.999914
Cdca3	3175.15	0.136391	0.0900035	1.5154	0.129671	0.999914
Eme1	669.556	0.193713	0.12784	1.51528	0.129701	0.999914
Gm5541	11.125	-1.33016	0.878026	-1.51494	0.129787	0.999914
Zfp28	366.304	-0.244842	0.16165	-1.51464	0.129864	0.999914
Slc25a45	1679.38	-0.148244	0.0979345	-1.5137	0.130102	0.999914
Cdcp1	3.57886	2.64724	1.74909	1.51349	0.130155	0.999914
RP23-410B24.5	27.769	-0.828503	0.547429	-1.51344	0.130167	0.999914
Ifitm1	26379.9	0.129889	0.085948	1.51125	0.130725	0.999914
Gas2l3	744.856	0.20131	0.133229	1.51101	0.130786	0.999914
Acsl5	8593.57	0.110877	0.0734293	1.50999	0.131047	0.999914
Bard1	1042.52	0.171514	0.113597	1.50985	0.131082	0.999914
Rrad	319.328	-0.263301	0.174437	-1.50943	0.131189	0.999914
Lemd3	845.232	-0.181838	0.120478	-1.50931	0.13122	0.999914
Gm42432	4.42798	2.29591	1.52178	1.5087	0.131374	0.999914
2310002F09Rik	11.2325	1.30978	0.868412	1.50824	0.131492	0.999914
Cd38	509.349	-0.212999	0.141348	-1.50692	0.131832	0.999914
Ipo5	6419.87	0.118652	0.0787432	1.50682	0.131857	0.999914
Zkscan17	2163.14	-0.149719	0.0993638	-1.50678	0.131867	0.999914
Paxip1	1688.44	0.144042	0.0956797	1.50546	0.132206	0.999914
Btbd11	176.059	-0.336595	0.223618	-1.50522	0.132268	0.999914
Gm12250	2141.89	0.135115	0.089803	1.50458	0.132433	0.999914
Inf2	677.822	-0.20657	0.137379	-1.50364	0.132673	0.999914
Abhd17a	907.592	-0.2282	0.151773	-1.50356	0.132696	0.999914
Scarb1	623.504	0.202945	0.135051	1.50273	0.132909	0.999914
Rin3	3937.57	-0.144087	0.095932	-1.50197	0.133106	0.999914
Mtx1	668.053	0.204241	0.136033	1.50141	0.13325	0.999914
Gm37868	4.20527	-2.23909	1.49174	-1.50099	0.133359	0.999914
Speer1	16.917	1.0648	0.710049	1.49962	0.133713	0.999914
Serpinb9	3239.37	-0.127569	0.0850961	-1.49912	0.133842	0.999914
Pbdc1	1002.71	0.169436	0.113105	1.49804	0.134122	0.999914
Use1	1891.91	-0.147157	0.0982469	-1.49783	0.134177	0.999914
Ppil1	1296.6	0.158052	0.105559	1.49729	0.134318	0.999914
Ticrr	1625.25	0.144778	0.0967088	1.49705	0.134379	0.999914
Slc31a1	793.875	0.180892	0.120839	1.49697	0.1344	0.999914
Yipf2	493.94	-0.215021	0.143646	-1.49688	0.134426	0.999914
Sidt1	1646.91	-0.147962	0.0988807	-1.49637	0.134556	0.999914
Wdr76	1571.63	0.148452	0.0992801	1.49529	0.134839	0.999914
Mphosph10	939.899	0.173827	0.116283	1.49485	0.134953	0.999914
Gm6946	5.03402	2.02967	1.35908	1.49341	0.135329	0.999914
Tnfsf4	1258.19	-0.157107	0.105225	-1.49307	0.13542	0.999914
Tmem63a	678.17	-0.194442	0.130259	-1.49273	0.135507	0.999914
Paqr4	378.309	0.258019	0.172951	1.49187	0.135734	0.999914
Ccni	9985.66	-0.120057	0.0804931	-1.49151	0.135827	0.999914
Cct6a	4842.61	0.115563	0.0774937	1.49125	0.135895	0.999914
Klrb1c	39.2454	-0.686824	0.460586	-1.4912	0.13591	0.999914
Parp16	449.219	-0.222949	0.149639	-1.48991	0.136247	0.999914
Maml2	1373.75	-0.150111	0.10084	-1.48861	0.136591	0.999914
Snapc5	694.821	0.19798	0.133007	1.4885	0.136619	0.999914
Gm24407	4.2008	2.21858	1.49058	1.4884	0.136644	0.999914
Orc1	384.04	0.237306	0.159616	1.48673	0.137087	0.999914
Fam81a	6.44882	-1.79956	1.21146	-1.48545	0.137426	0.999914
Lppos	238.113	-0.289094	0.194649	-1.48521	0.137488	0.999914
Gspt1	4030.03	0.126544	0.0852086	1.48511	0.137514	0.999914
Srrm1	8264.29	0.111983	0.0754277	1.48464	0.137638	0.999914
Hmgb2	14530.6	0.111125	0.0748624	1.48439	0.137706	0.999914
mt-Nd4	21038.3	0.14053	0.0946782	1.48429	0.137731	0.999914
Ccnd1	13.7757	-1.15609	0.779217	-1.48365	0.1379	0.999914
Zap70	4924.17	-0.129052	0.0870227	-1.48297	0.138082	0.999914
Cct3	4772.23	0.11646	0.0786237	1.48123	0.138544	0.999914
Ckmt1	204.766	0.309629	0.20915	1.48042	0.138762	0.999914
Apol8	10.3685	1.47413	0.995951	1.48013	0.13884	0.999914
Ap3m1	1764.24	0.142972	0.0966223	1.4797	0.138952	0.999914
Aco2	6004.12	0.127765	0.0863624	1.4794	0.139033	0.999914
Gm14049	2.57929	3.20028	2.1639	1.47894	0.139156	0.999914
Trbj1-5	301.589	-0.284948	0.192695	-1.47875	0.139207	0.999914
Vac14	1070.26	0.175235	0.118535	1.47834	0.139317	0.999914
Gm11599	2.49683	-3.20429	2.16754	-1.47831	0.139325	0.999914
Ptpn18	1904.36	-0.151497	0.102492	-1.47814	0.139369	0.999914
Serpinb9b	95.9888	-0.449149	0.303866	-1.47812	0.139376	0.999914
Car12	334.673	0.283406	0.191837	1.47733	0.139587	0.999914
Klra5	672.949	0.18965	0.128383	1.47722	0.139617	0.999914
Gm9134	10.4606	1.3185	0.893349	1.47591	0.139968	0.999914
Eif3b	5599.62	0.121225	0.0821459	1.47573	0.140016	0.999914
Syce2	311.582	0.25652	0.173922	1.47492	0.140235	0.999914
Dcbld2	193.252	0.316653	0.214721	1.47472	0.140288	0.999914
Acss1	1177.76	-0.161626	0.109603	-1.47465	0.140308	0.999914
Il1r2	31.8279	-0.75185	0.509898	-1.47451	0.140344	0.999914
Bop1	1501.41	0.171436	0.11627	1.47446	0.140357	0.999914
Gart	2601.1	0.133747	0.090721	1.47427	0.140409	0.999914
Rpp25l	287.195	-0.286073	0.194098	-1.47385	0.140521	0.999914
Itga7	79.3601	-0.481344	0.326788	-1.47296	0.140763	0.999914
Rbl1	3703.43	0.118909	0.0807986	1.47168	0.141108	0.999914
Efr3a	5588.4	-0.111945	0.0761378	-1.4703	0.141482	0.999914
Hbegf	171.803	0.331676	0.225803	1.46887	0.141868	0.999914
Pdhx	395.854	0.230082	0.156654	1.46873	0.141906	0.999914
Synpo	138.508	-0.382503	0.260715	-1.46713	0.14234	0.999914
Igfbp4	1135.24	0.17089	0.116534	1.46643	0.14253	0.999914
Acp5	1843.21	-0.146768	0.1001	-1.46622	0.142589	0.999914
Ate1	1070.45	-0.160565	0.109632	-1.46457	0.143038	0.999914
Gm13205	30.9125	0.773617	0.528729	1.46316	0.143423	0.999914
Pdk2	155.55	-0.34458	0.235543	-1.46292	0.143491	0.999914
Yrdc	494.781	0.211617	0.144815	1.46129	0.143935	0.999914
Map2k2	2151.96	-0.1575	0.107816	-1.46082	0.144065	0.999914
Srpr	2770.15	0.126986	0.0869286	1.46081	0.144067	0.999914
Pdcd4	7909.03	-0.109566	0.0750436	-1.46003	0.144281	0.999914
Hif1a	14067.8	-0.106614	0.0730264	-1.45993	0.144309	0.999914
Ftsj3	1992.48	0.137947	0.0944951	1.45984	0.144335	0.999914
Srm	818.999	0.181648	0.124523	1.45875	0.144634	0.999914
Tmem209	1652.37	0.146287	0.100363	1.45757	0.144958	0.999914
Nr2c2	4210.5	-0.11818	0.0811465	-1.45638	0.145288	0.999914
Rasa3	8181.96	-0.114428	0.0785824	-1.45615	0.145351	0.999914
Cers6	259.819	-0.27266	0.187325	-1.45554	0.145519	0.999914
Mylip	667.301	-0.190039	0.130572	-1.45544	0.145547	0.999914
Stmn1	5822.78	0.113272	0.0778824	1.4544	0.145835	0.999914
Gm43667	45.7829	0.624144	0.429145	1.45439	0.145838	0.999914
Arap2	5924.5	-0.120524	0.0828739	-1.4543	0.145862	0.999914
E2f8	1839.86	0.135742	0.0935538	1.45095	0.146793	0.999914
Ada	292.548	0.265591	0.18305	1.45092	0.146803	0.999914
Kdm7a	1901.47	-0.148733	0.102525	-1.4507	0.146865	0.999914
Rmnd5a	4202.47	-0.116302	0.0801858	-1.4504	0.146946	0.999914
Pet100	491.933	0.207885	0.143416	1.44952	0.147192	0.999914
St3gal1	685.44	-0.186952	0.128988	-1.44937	0.147233	0.999914
Tyk2	3593.07	-0.120537	0.0832239	-1.44834	0.147521	0.999914
Sell	6924.01	-0.112805	0.0778993	-1.44809	0.147591	0.999914
Slc25a36	2128.88	-0.145529	0.100542	-1.44745	0.147771	0.999914
Hspa9	6741.21	0.108755	0.0751583	1.44702	0.147892	0.999914
Rpl27-ps3	2.49455	-3.12805	2.16197	-1.44685	0.147939	0.999914
Vmn2r1	2.49455	-3.12805	2.16197	-1.44685	0.147939	0.999914
Rpf2	640.391	0.199582	0.138196	1.44419	0.148685	0.999914
Trbj1-1	504.387	-0.229098	0.158733	-1.4433	0.148937	0.999914
Hnrnpa1	22419.4	0.107401	0.0744167	1.44324	0.148953	0.999914
Myb	943.305	-0.168853	0.117025	-1.44288	0.149055	0.999914
Tsr1	1496.21	0.145693	0.100989	1.44265	0.149118	0.999914
Slc35b1	810.818	0.185355	0.128482	1.44265	0.149119	0.999914
Tbx21	781.829	-0.177901	0.123348	-1.44227	0.149226	0.999914
Prkd2	4574.5	-0.12651	0.0877296	-1.44205	0.149289	0.999914
Nmt1	3177.75	0.125668	0.0871846	1.4414	0.14947	0.999914
Irgm2	3612.84	0.116737	0.0810159	1.44091	0.14961	0.999914
Hmgcr	6197.31	0.108428	0.0752503	1.4409	0.149613	0.999914
1810021B22Rik	11.76	-1.22058	0.847115	-1.44087	0.149623	0.999914
Ube2m	1927.91	0.149935	0.104077	1.44061	0.149696	0.999914
Edrf1	733.381	-0.177909	0.123508	-1.44046	0.149736	0.999914
Rpl21-ps6	7.6106	-1.55443	1.07941	-1.44007	0.149847	0.999914
Wdr38	134.515	0.413549	0.287182	1.44003	0.14986	0.999914
Zfp148	2766.06	-0.124835	0.0867185	-1.43955	0.149996	0.999914
Slc43a3	1918.37	0.133513	0.092789	1.43888	0.150184	0.999914
Gm10086	5.62643	1.81064	1.25842	1.43882	0.150201	0.999914
Acsf2	1526.71	-0.15399	0.107048	-1.43851	0.150291	0.999914
Hnrnpr	2953.9	0.120855	0.0840425	1.43803	0.150426	0.999914
Sik1	574.209	-0.196772	0.136858	-1.43778	0.150498	0.999914
Abcb4	75.2406	-0.506431	0.352237	-1.43776	0.150503	0.999914
Eif3j2	32.9757	0.719508	0.500516	1.43753	0.150567	0.999914
Malt1	6486.17	-0.112407	0.0781949	-1.43752	0.15057	0.999914
Rab3gap2	1515.72	-0.143856	0.100084	-1.43735	0.150618	0.999914
Thg1l	449.14	0.226986	0.158032	1.43633	0.150908	0.999914
Itpk1	916.408	-0.164298	0.114436	-1.43572	0.151081	0.999914
Pold2	1056.81	0.181451	0.126428	1.43522	0.151224	0.999914
Rpl10	29335.6	-0.097696	0.068105	-1.43449	0.151432	0.999914
Rad54b	422.717	0.22612	0.157674	1.4341	0.151544	0.999914
Icos	4727.1	0.116193	0.0810715	1.43322	0.151796	0.999914
Prex1	7226.88	-0.12023	0.0838885	-1.43321	0.151799	0.999914
Deptor	59.7813	-0.541181	0.377879	-1.43215	0.1521	0.999914
Slc7a5	5319.93	0.138991	0.0971288	1.43099	0.152432	0.999914
Mlh1	794.665	0.172511	0.120589	1.43058	0.152551	0.999914
Rec8	38.879	0.69893	0.488962	1.42941	0.152885	0.999914
Gnrh1	36.2452	0.723502	0.506255	1.42913	0.152968	0.999914
Gm5776	15.6618	1.07832	0.754723	1.42876	0.153073	0.999914
Pnrc1	2643.18	-0.131194	0.0918422	-1.42847	0.153157	0.999914
Eftud2	3873.25	0.13057	0.0914569	1.42766	0.153389	0.999914
Trav14-2	9.54901	-1.39521	0.977354	-1.42754	0.153425	0.999914
Lztfl1	451.2	-0.213219	0.149398	-1.42719	0.153526	0.999914
Gm13841	1423.83	-0.166473	0.116648	-1.42714	0.153541	0.999914
Cyc1	1514.64	0.147062	0.103191	1.42514	0.154116	0.999914
Rpia	1288.36	0.153658	0.107893	1.42417	0.154397	0.999914
Ppm1j	2016.3	-0.135958	0.0954672	-1.42414	0.154407	0.999914
Snrpd3	1898.27	0.133311	0.0936819	1.42301	0.154732	0.999914
Hdgf	6823.95	0.116464	0.0818665	1.4226	0.154851	0.999914
Tram1	6420.22	-0.112269	0.0789755	-1.42157	0.155151	0.999914
Trp53rka	209.214	-0.292472	0.205861	-1.42073	0.155396	0.999914
Ndrg1	1372.86	-0.147467	0.103806	-1.4206	0.155432	0.999914
Dyrk1b	539.718	-0.21988	0.154804	-1.42038	0.155498	0.999914
Prpf19	3011.6	0.122781	0.0865291	1.41896	0.155911	0.999914
Gcnt2	436.743	-0.21632	0.152581	-1.41774	0.156266	0.999914
Ahi1	436.51	-0.220149	0.155378	-1.41686	0.156523	0.999914
Swap70	1597.17	0.137011	0.0967075	1.41676	0.156553	0.999914
Ttc21b	754.569	-0.173904	0.122944	-1.41449	0.157217	0.999914
Gm26403	4.88408	1.95033	1.37959	1.4137	0.15745	0.999914
Nhlrc2	707.706	0.1769	0.125238	1.41251	0.157799	0.999914
Tmem238	43.8282	0.631695	0.447254	1.41238	0.157837	0.999914
Myl6	14207.2	0.11701	0.0828749	1.41188	0.157985	0.999914
Tcp1	8434.8	0.103993	0.0736993	1.41105	0.158231	0.999914
Trav18	6.17549	-1.72037	1.21949	-1.41074	0.158322	0.999914
Nfkbil1	536.462	-0.224688	0.159324	-1.41026	0.158464	0.999914
Slc4a7	875.173	0.165899	0.11765	1.41011	0.158507	0.999914
4921531C22Rik	38.5947	-0.657802	0.466601	-1.40977	0.158607	0.999914
Aurkb	2556.18	0.122307	0.0867694	1.40956	0.15867	0.999914
Brca1	2065.85	0.131865	0.0935665	1.40932	0.158741	0.999914
Dcp1b	342.364	-0.235527	0.167131	-1.40924	0.158765	0.999914
Mfap1a	763.643	-0.172057	0.1221	-1.40915	0.158789	0.999914
Emilin2	3856.12	0.124903	0.0886378	1.40914	0.158794	0.999914
Gm10020	24.4489	-0.826433	0.586504	-1.40908	0.158811	0.999914
Mroh1	1243.88	-0.149685	0.106283	-1.40836	0.159024	0.999914
Dapk2	1261.36	-0.147523	0.10479	-1.4078	0.159191	0.999914
Osgin2	429.185	0.21685	0.154088	1.40731	0.159334	0.999914
Gja5	209.46	0.298666	0.212441	1.40588	0.15976	0.999914
Slc4a3	4.77679	1.91784	1.36419	1.40585	0.15977	0.999914
Galnt6	3536.39	-0.116515	0.0828833	-1.40577	0.159792	0.999914
Gabpb1	1176.51	0.151386	0.107714	1.40544	0.159889	0.999914
Tacc3	3445.18	0.115488	0.082195	1.40505	0.160006	0.999914
Gm14288	6.88343	1.56712	1.11557	1.40477	0.16009	0.999914
Trim37	1166.2	0.14898	0.10609	1.40428	0.160236	0.999914
Celf5	155.638	0.332466	0.236931	1.40322	0.160551	0.999914
Gcat	441.455	0.223781	0.159541	1.40265	0.160721	0.999914
Pdf	11.489	-1.19134	0.849372	-1.40262	0.160731	0.999914
P2ry14	3132.4	0.116888	0.0834069	1.40142	0.161087	0.999914
Chtf18	747.674	0.190485	0.135938	1.40126	0.161137	0.999914
Ifrd2	425.857	0.238647	0.170373	1.40074	0.161293	0.999914
Cetn3	1388.49	0.143144	0.102237	1.40012	0.161476	0.999914
Npas4	2.39754	3.10043	2.21523	1.3996	0.161634	0.999914
Il13ra1	2.39754	3.10043	2.21523	1.3996	0.161634	0.999914
Stard10	165.387	-0.327602	0.234163	-1.39903	0.161803	0.999914
Rnf146	1174.12	-0.153636	0.109817	-1.39902	0.161808	0.999914
Mark1	3.26029	2.4958	1.78511	1.39813	0.162075	0.999914
Gm43949	3.26029	2.4958	1.78511	1.39813	0.162075	0.999914
Pycard	1658.85	-0.134043	0.0959207	-1.39744	0.162282	0.999914
Ckap2	1852.23	0.131156	0.0939172	1.39651	0.162562	0.999914
Brix1	1230.83	0.146234	0.104769	1.39578	0.16278	0.999914
Kdm5b	1422.48	-0.141583	0.101445	-1.39565	0.162819	0.999914
Ilvbl	764.924	-0.17039	0.122152	-1.39491	0.163043	0.999914
Mturn	446.954	-0.218449	0.156681	-1.39423	0.163247	0.999914
Hist1h4b	5.48961	1.75793	1.26091	1.39418	0.163263	0.999914
Rps14	17656.7	-0.108889	0.0781085	-1.39407	0.163298	0.999914
Cse1l	2806.52	0.119929	0.0860628	1.39351	0.163467	0.999914
Egfl7	30.7341	0.763146	0.547645	1.3935	0.163467	0.999914
Atp10d	530.586	-0.19668	0.141145	-1.39346	0.16348	0.999914
Ddx6	17289.2	-0.0998697	0.0717184	-1.39253	0.163763	0.999914
Plxnd1	1006.16	-0.177698	0.127625	-1.39234	0.163819	0.999914
Fam98a	844.28	0.166028	0.119257	1.39218	0.163867	0.999914
Gm17041	5.50323	1.79155	1.28734	1.39166	0.164024	0.999914
Zc3hav1	18627.3	-0.0975088	0.0700675	-1.39164	0.164031	0.999914
Cyb5b	4323.69	0.110709	0.0795609	1.3915	0.164072	0.999914
Tagln2	13790.4	0.109661	0.0788283	1.39114	0.164182	0.999914
Gm15473	42.8821	-0.622458	0.447548	-1.39082	0.164281	0.999914
Ifi204	339.583	0.252814	0.181825	1.39043	0.164399	0.999914
Gm10177	5.53972	-1.75695	1.26367	-1.39035	0.164422	0.999914
Treml2	3528.64	0.120784	0.0868972	1.38996	0.164541	0.999914
Uchl3	790.63	0.166966	0.120192	1.38916	0.164784	0.999914
Trappc12	1720.49	-0.131695	0.0948071	-1.38908	0.164807	0.999914
Hopx	3881.6	-0.12961	0.0933778	-1.38802	0.165131	0.999914
Etfb	123.528	0.401695	0.289408	1.38799	0.16514	0.999914
Actn1	1267.08	-0.146662	0.105667	-1.38797	0.165147	0.999914
Gm24157	3.98901	2.10333	1.51587	1.38754	0.165277	0.999914
Gm45423	3.98901	2.10333	1.51587	1.38754	0.165277	0.999914
Gm614	53.1749	0.557659	0.401989	1.38725	0.165365	0.999914
Fh1	1433.19	0.140298	0.101151	1.38701	0.165438	0.999914
Setd1a	811.605	0.168143	0.121295	1.38622	0.165679	0.999914
Kcnmb4	166.005	-0.329619	0.237842	-1.38587	0.165785	0.999914
Slc2a6	146.029	-0.34769	0.250938	-1.38556	0.165882	0.999914
Wdr82	5615.7	-0.107591	0.0776561	-1.38548	0.165906	0.999914
Rps21	6908.04	-0.10463	0.0755395	-1.3851	0.166022	0.999914
Adora2a	459.313	-0.207609	0.150045	-1.38364	0.166467	0.999914
Slco4a1	986.897	0.157788	0.114085	1.38307	0.166642	0.999914
Pola1	2528.55	0.122773	0.0887944	1.38266	0.166768	0.999914
Ubxn6	1270.39	-0.151308	0.109477	-1.3821	0.16694	0.999914
Cox7a2l	6194.33	-0.116114	0.0840148	-1.38206	0.166953	0.999914
Gm37082	30.1857	0.918126	0.664404	1.38188	0.167009	0.999914
Gm20496	30.5099	0.724872	0.524597	1.38177	0.167043	0.999914
Il3ra	482.141	-0.227658	0.164782	-1.38157	0.167104	0.999914
Samd3	998.34	-0.159714	0.115605	-1.38154	0.167112	0.999914
Ube2n	1569.89	0.134523	0.0973878	1.38131	0.167183	0.999914
Gm7536	40.0165	-0.753522	0.545594	-1.38111	0.167247	0.999914
Gm26718	4.7927	1.90539	1.38037	1.38035	0.16748	0.999914
Zscan30	6.12517	1.64739	1.19412	1.37958	0.167716	0.999914
Trbc1	6067.57	-0.106932	0.0775135	-1.37953	0.167733	0.999914
Psmc4	2153.31	0.128832	0.0934604	1.37847	0.168059	0.999914
4933421A08Rik	7.65707	1.48499	1.07864	1.37673	0.168596	0.999914
Ndufa12	944.311	0.17467	0.126943	1.37597	0.168831	0.999914
1700101I11Rik	5.68726	1.7976	1.30659	1.3758	0.168885	0.999914
Cpne2	313.502	0.258171	0.187773	1.37491	0.169158	0.999914
Gm15753	225.991	0.275854	0.200665	1.3747	0.169226	0.999914
Bola3	496.453	0.199735	0.145417	1.37353	0.169588	0.999914
Cd47	18553.6	-0.0970143	0.070657	-1.37303	0.169742	0.999914
Wdr25	141.567	0.340528	0.248021	1.37298	0.169759	0.999914
Ormdl3	783.05	-0.170864	0.124497	-1.37244	0.169928	0.999914
F830016B08Rik	207.004	0.311601	0.227052	1.37237	0.169948	0.999914
BC005537	11773	-0.101499	0.07401	-1.37142	0.170243	0.999914
Entpd7	419.589	-0.214605	0.156507	-1.37121	0.170309	0.999914
Spdl1	853.645	0.160535	0.117084	1.37111	0.170341	0.999914
AB124611	1380.45	-0.144254	0.105235	-1.37078	0.170443	0.999914
Rgl2	989.065	-0.155658	0.113561	-1.37069	0.170471	0.999914
Ssb	5601.76	0.111817	0.0816197	1.36997	0.170696	0.999914
Slmo2	1732.85	0.144459	0.105447	1.36997	0.170697	0.999914
Park7	3096.2	0.11739	0.0857137	1.36956	0.170825	0.999914
Calhm2	386.183	-0.219798	0.160529	-1.36921	0.170935	0.999914
Isg20	1008.36	0.166923	0.121934	1.36897	0.171009	0.999914
Ndufc1	444.827	-0.205502	0.15013	-1.36882	0.171054	0.999914
Gltscr2	7977.7	-0.13861	0.101323	-1.368	0.171313	0.999914
Il6ra	62.055	-0.500036	0.365561	-1.36786	0.171356	0.999914
Tlr7	61.0838	-0.537521	0.393081	-1.36745	0.171483	0.999914
Polr2k	441.793	0.212672	0.155565	1.3671	0.171594	0.999914
Tmem86b	320.395	0.235901	0.172587	1.36686	0.171671	0.999914
Stk32c	706.021	-0.181182	0.132729	-1.36505	0.172237	0.999914
Tbxa2r	759.041	-0.215304	0.157856	-1.36392	0.172592	0.999914
Sfxn3	1908.86	-0.135273	0.0992022	-1.3636	0.172692	0.999914
Gbp4	15086.2	0.107134	0.0785834	1.36332	0.172781	0.999914
Nr4a2	85.7652	-0.430729	0.316039	-1.3629	0.172915	0.999914
Naip2	737.818	-0.168813	0.123867	-1.36286	0.172928	0.999914
Erbin	7104.73	-0.103689	0.0761182	-1.36221	0.173131	0.999914
Dhx9	9822.15	0.0983408	0.0722771	1.36061	0.173637	0.999914
Dctpp1	532.266	0.207334	0.152409	1.36038	0.17371	0.999914
Actl6a	1614.93	0.131628	0.0967742	1.36015	0.173782	0.999914
Glrx	6944.49	0.10094	0.0742206	1.36	0.17383	0.999914
Utp20	1556.61	0.13546	0.0996034	1.36	0.173831	0.999914
Rasa4	582.242	-0.19553	0.143828	-1.35947	0.173999	0.999914
Eif5b	3089.19	0.114846	0.0844941	1.35922	0.174078	0.999914
S1pr4	2775.37	-0.159068	0.117045	-1.35903	0.174136	0.999914
Aimp2	586.748	0.193077	0.142075	1.35898	0.174154	0.999914
Gna13	5845.62	-0.103666	0.0762961	-1.35873	0.174231	0.999914
Gramd3	7490.27	-0.101239	0.074526	-1.35843	0.174326	0.999914
2500004C02Rik	57.1173	-0.51561	0.379966	-1.35699	0.174785	0.999914
Gm10689	8.34108	-1.39323	1.02693	-1.35669	0.174879	0.999914
Cdca8	2263.92	0.124643	0.0918748	1.35666	0.174888	0.999914
B230208H11Rik	4.00264	2.15309	1.58717	1.35656	0.174921	0.999914
Ptcd2	910.722	-0.155343	0.114528	-1.35638	0.174979	0.999914
Sigirr	2138.55	-0.126002	0.0929115	-1.35616	0.17505	0.999914
Etv4	55.8846	-0.533686	0.394327	-1.35341	0.175925	0.999914
Set	8734.67	0.11373	0.084048	1.35316	0.176004	0.999914
Calm2	7756.82	0.107952	0.079813	1.35256	0.176198	0.999914
Creld2	786.689	0.167645	0.123985	1.35214	0.17633	0.999914
Eif4a1	18045	0.0942519	0.0697425	1.35143	0.176559	0.999914
Pus7	643.459	0.176141	0.130374	1.35104	0.176681	0.999914
Psat1	4365.65	0.107485	0.0796065	1.3502	0.176951	0.999914
Gpr137c	3.28254	-2.39272	1.77245	-1.34995	0.177032	0.999914
Agpat5	795.172	0.161944	0.120008	1.34945	0.177193	0.999914
Stub1	861.144	0.171693	0.127299	1.34874	0.17742	0.999914
Ypel1	78.9148	-0.437697	0.324598	-1.34843	0.177521	0.999914
Rabac1	938.78	-0.180384	0.133882	-1.34733	0.177874	0.999914
Oat	1425.01	0.135486	0.100564	1.34726	0.177896	0.999914
Hmgn2	6510.34	0.10813	0.0802838	1.34684	0.17803	0.999914
Mapk8ip1	6.64243	-1.54013	1.14378	-1.34653	0.178133	0.999914
Gm5152	405.242	0.21821	0.162069	1.3464	0.178174	0.999914
Sgol1	1584.63	0.134516	0.0999372	1.346	0.178302	0.999914
Akap8l	1632.22	-0.129398	0.0961402	-1.34593	0.178326	0.999914
Rars	2423.98	0.122128	0.0907415	1.34588	0.17834	0.999914
Lag3	1412.5	0.142771	0.106096	1.34567	0.178408	0.999914
Zfp36l2	8736.83	-0.105771	0.0786161	-1.34541	0.178494	0.999914
Kif24	448.303	0.209287	0.155684	1.34431	0.178848	0.999914
Pfdn2	711.398	0.170626	0.126945	1.34409	0.17892	0.999914
Stk10	5986.39	-0.114194	0.0850525	-1.34263	0.179391	0.999914
Bcl10	1084.02	-0.151386	0.112759	-1.34257	0.179412	0.999914
Limd2	7474.96	-0.114739	0.0854847	-1.34222	0.179526	0.999914
Gpc1	1697.97	-0.153884	0.114729	-1.34129	0.179827	0.999914
Shoc2	2132.66	-0.122453	0.0913057	-1.34113	0.179877	0.999914
Dach2	44.3725	-0.600083	0.447605	-1.34065	0.180033	0.999914
Gabbr1	2224.07	-0.153667	0.114635	-1.34049	0.180085	0.999914
Plekhg5	103.255	-0.392373	0.292725	-1.34041	0.18011	0.999914
Rel	1502.94	-0.139086	0.103836	-1.33947	0.180417	0.999914
Hsh2d	592.956	-0.178698	0.133447	-1.3391	0.180539	0.999914
Podn	13.5552	1.10643	0.826308	1.339	0.180571	0.999914
Gm26631	11.2327	1.14696	0.856722	1.33878	0.180642	0.999914
Lonp1	2278.83	0.1233	0.0921512	1.33802	0.180891	0.999914
Rasal3	9377.08	-0.0988807	0.0739035	-1.33797	0.180906	0.999914
Gm1840	235.665	-0.265026	0.198151	-1.33749	0.181062	0.999914
Nckap5l	169.505	-0.314121	0.234976	-1.33682	0.181282	0.999914
Tlr6	527.256	0.187819	0.1405	1.33679	0.181291	0.999914
Crip2	63.5589	0.507245	0.379461	1.33675	0.181305	0.999914
Timm10b	83.5839	-0.429741	0.32156	-1.33643	0.18141	0.999914
Adamts3	3.09445	2.39248	1.79081	1.33598	0.181557	0.999914
Klrd1	9412.57	-0.117219	0.0879136	-1.33334	0.182419	0.999914
Pnn	3773.16	0.11979	0.089885	1.3327	0.18263	0.999914
Crbn	2455.78	-0.118579	0.0890034	-1.3323	0.182761	0.999914
RP24-89C4.5	17.1693	-0.922178	0.692217	-1.33221	0.182791	0.999914
Hao1	13.8557	1.04478	0.784249	1.33221	0.182792	0.999914
Rad23a	1836.68	0.131183	0.0984902	1.33194	0.18288	0.999914
Kctd12b	4.74946	-1.85743	1.39511	-1.33138	0.183064	0.999914
Trim30a	4963.24	-0.109043	0.0819123	-1.33121	0.18312	0.999914
Pdrg1	1084.71	-0.146176	0.10981	-1.33117	0.183134	0.999914
Atg4a-ps	27.6004	0.768641	0.577581	1.33079	0.183257	0.999914
1700021J08Rik	3.34616	-2.418	1.81871	-1.32951	0.183678	0.999914
Phf1	1092.41	-0.15016	0.112998	-1.32887	0.183891	0.999914
Btla	260.194	-0.24986	0.188083	-1.32846	0.184027	0.999914
Fam210b	367.378	-0.21903	0.164884	-1.32839	0.18405	0.999914
RP23-128C4.4	209.613	-0.28546	0.215115	-1.32701	0.184505	0.999914
Oas1b	473.151	-0.193797	0.146074	-1.32671	0.184605	0.999914
Colgalt1	2063.8	0.126171	0.0951079	1.32661	0.184639	0.999914
Zwilch	1104.25	0.148899	0.112249	1.32651	0.18467	0.999914
Ddx39	2961.69	0.117409	0.0885165	1.32641	0.184704	0.999914
Zfp846	219.172	-0.2696	0.203374	-1.32564	0.18496	0.999914
Gm17509	10.003	1.24858	0.94201	1.32544	0.185025	0.999914
Comp	17.033	-0.944979	0.713157	-1.32506	0.18515	0.999914
Ndufaf3	294.489	-0.243183	0.183564	-1.32479	0.185241	0.999914
Trgj2	16.9031	0.945968	0.714421	1.3241	0.185468	0.999914
Cox6a1	2305	0.151741	0.114691	1.32305	0.18582	0.999914
Slc30a2	3.83679	2.06818	1.56395	1.32241	0.186031	0.999914
Vta1	985.804	0.151468	0.114592	1.32181	0.186233	0.999914
Kif20a	5107.69	0.106672	0.0807023	1.3218	0.186235	0.999914
Piezo1	1810.39	0.136689	0.103421	1.32168	0.186276	0.999914
Nhp2l1	1582.87	0.128795	0.09747	1.32138	0.186375	0.999914
Zfand4	285.075	0.238573	0.180551	1.32136	0.186382	0.999914
Polr1a	1810.02	0.124644	0.0943497	1.32109	0.186473	0.999914
Lmtk3	214.413	-0.269171	0.203778	-1.3209	0.186533	0.999914
Fam53b	1269.41	-0.13938	0.105613	-1.31972	0.186927	0.999914
Gm15672	10.4299	-1.17677	0.891756	-1.31961	0.186965	0.999914
Nt5m	262.684	-0.256208	0.194162	-1.31955	0.186984	0.999914
Rps10	17878.7	-0.12087	0.0916095	-1.31941	0.187032	0.999914
Kiz	636.776	-0.179557	0.136286	-1.31751	0.187669	0.999914
Rnf168	865.849	0.153989	0.116921	1.31703	0.187827	0.999914
Gm37084	31.8349	0.838534	0.637271	1.31582	0.188235	0.999914
BC030867	596.54	0.186773	0.141983	1.31546	0.188355	0.999914
Cisd3	624.513	0.179652	0.136594	1.31523	0.188433	0.999914
Fam63b	3211.39	-0.113797	0.0865604	-1.31466	0.188626	0.999914
Pola2	1693.91	0.127725	0.0971731	1.31441	0.188709	0.999914
Mlf1	45.6425	0.557228	0.424	1.31422	0.188773	0.999914
Arhgef1	23605.7	-0.0988632	0.0752411	-1.31395	0.188862	0.999914
Arl4d	55.2584	-0.507225	0.386139	-1.31358	0.188987	0.999914
Mlkl	1578.74	0.128184	0.0976214	1.31307	0.189158	0.999914
Gm8251	11.7326	-1.09957	0.838001	-1.31214	0.189474	0.999914
Cmtr2	250.03	0.251354	0.191643	1.31157	0.189665	0.999914
Srsf7	2763.34	0.112892	0.0861076	1.31106	0.189838	0.999914
Thy1	33802.3	0.105174	0.0802467	1.31063	0.189983	0.999914
Praf2	191.48	0.289059	0.220577	1.31047	0.190036	0.999914
Ptges3	3350.41	0.113839	0.0868828	1.31026	0.190107	0.999914
Uqcrb	1260.34	0.140571	0.107295	1.31013	0.190153	0.999914
Smim10l1	777.665	-0.159577	0.121872	-1.30938	0.190406	0.999914
Sulf2	150.959	0.318495	0.243343	1.30883	0.190591	0.999914
Nr3c1	2622.92	-0.119651	0.0914444	-1.30846	0.190718	0.999914
Taf5	393.466	0.209795	0.160348	1.30837	0.190749	0.999914
Ip6k1	2839.67	-0.114942	0.0878535	-1.30834	0.190759	0.999914
Gimap3	20032.2	-0.0903888	0.0691303	-1.30751	0.191038	0.999914
Myl4	92.2581	-0.394293	0.301665	-1.30705	0.191194	0.999914
Hmgn2-ps1	40.7294	0.616533	0.471751	1.3069	0.191245	0.999914
Atp5k	1385.3	0.134247	0.102783	1.30613	0.19151	0.999914
Gca	45.9174	0.564063	0.43214	1.30528	0.191797	0.999914
Fam168a	1612.23	-0.126972	0.0973279	-1.30458	0.192034	0.999914
Gm12743	24.6345	-0.768386	0.589143	-1.30424	0.192151	0.999914
E530011L22Rik	4.5332	1.83931	1.41044	1.30406	0.192212	0.999914
Nup93	1855.61	0.121591	0.0932923	1.30333	0.192461	0.999914
Zfp704	7.26126	1.40796	1.08068	1.30285	0.192628	0.999914
Atpif1	1889.93	0.124055	0.095242	1.30252	0.192738	0.999914
C1qbp	2184.29	0.116864	0.0897276	1.30243	0.192768	0.999914
Kars	5731.67	0.103027	0.0791742	1.30127	0.193167	0.999914
Map6	1114.58	0.14206	0.109188	1.30105	0.19324	0.999914
Mpp7	508.873	-0.186114	0.143061	-1.30094	0.193279	0.999914
Rrnad1	557.948	-0.181659	0.139702	-1.30033	0.193487	0.999914
Lgals4	393.809	-0.207388	0.159671	-1.29884	0.193997	0.999914
Gm38302	3.74541	2.01194	1.54951	1.29843	0.194138	0.999914
Cap1	19340	0.0932983	0.0718692	1.29817	0.194229	0.999914
Tomm40	889.577	0.15767	0.121465	1.29806	0.194266	0.999914
Dpm3	312.239	-0.256796	0.197846	-1.29795	0.194303	0.999914
Rnf5	590.226	0.189672	0.146208	1.29728	0.194536	0.999914
Hist1h4m	2.96605	-2.39616	1.84816	-1.29651	0.194799	0.999914
Scimp	25.1497	-0.737429	0.568878	-1.29629	0.194877	0.999914
Ccng2	2725.58	-0.118215	0.0912873	-1.29498	0.195326	0.999914
Nfkbiz	1002.31	0.177635	0.137196	1.29475	0.195407	0.999914
Lsm3	562.453	0.177655	0.137214	1.29473	0.195414	0.999914
Tcf3	3184.76	-0.148278	0.114603	-1.29383	0.195723	0.999914
Cpt2	413.064	0.208683	0.161379	1.29312	0.195968	0.999914
Tuba1c	4129.78	0.11233	0.0868743	1.29302	0.196003	0.999914
Fchsd1	750.739	-0.160076	0.123831	-1.2927	0.196116	0.999914
Gm12866	3.0326	2.371	1.83441	1.29251	0.196179	0.999914
Gm37125	29.4155	-0.688436	0.532644	-1.29249	0.196188	0.999914
Cdca7l	2071.99	0.123449	0.0955196	1.29239	0.196221	0.999914
Tsc22d4	4888.97	-0.124463	0.0963243	-1.29212	0.196315	0.999914
Agl	766.44	-0.161866	0.125283	-1.29201	0.196355	0.999914
Gm11966	8.41656	-1.29808	1.0055	-1.29098	0.196711	0.999914
Slco3a1	4427.12	0.102832	0.0796837	1.29051	0.196875	0.999914
Map3k13	35.6018	-0.642259	0.497832	-1.29011	0.197012	0.999914
Gm5421	63.5874	-0.465688	0.360992	-1.29002	0.197043	0.999914
Prune1	561.431	0.184288	0.142866	1.28994	0.197072	0.999914
B130046B21Rik	7.29307	1.39397	1.08079	1.28976	0.197133	0.999914
Gm43387	6.17238	1.60592	1.24614	1.28872	0.197497	0.999914
Cad	3513.06	0.12053	0.0935493	1.28841	0.197602	0.999914
Ccp110	1014.18	0.145346	0.112848	1.28797	0.197755	0.999914
Gm44560	4.45823	1.79591	1.39479	1.28758	0.197891	0.999914
Ubn1	4364.4	-0.102421	0.079569	-1.2872	0.198026	0.999914
5430427N15Rik	4.41706	-1.8332	1.42453	-1.28688	0.198137	0.999914
Rheb	1089.45	0.143596	0.111588	1.28684	0.19815	0.999914
Tusc3	657.94	-0.166136	0.129115	-1.28673	0.198189	0.999914
Ift20	557.36	-0.175442	0.136353	-1.28667	0.198209	0.999914
Mpst	629.791	-0.191889	0.149177	-1.28632	0.198331	0.999914
Poc1a	493.907	0.192203	0.149435	1.2862	0.198375	0.999914
Slc7a3	96.5424	-0.378448	0.294261	-1.28609	0.198411	0.999914
Esr1	107.352	-0.364561	0.283528	-1.2858	0.198512	0.999914
Tfdp1	4551.4	0.102391	0.0796448	1.2856	0.198582	0.999914
D10Jhu81e	732.804	-0.170693	0.132806	-1.28529	0.198692	0.999914
Serpine2	4934.65	-0.104408	0.0812619	-1.28484	0.198849	0.999914
Bzrap1	803.568	0.199596	0.155423	1.28421	0.199067	0.999914
Filip1	134.007	0.326006	0.253908	1.28395	0.199159	0.999914
Usp1	4345.16	0.104125	0.081145	1.2832	0.199422	0.999914
Polq	1052.17	0.152318	0.118749	1.28269	0.199601	0.999914
Slc48a1	1274.5	0.143012	0.111523	1.28235	0.199721	0.999914
Gm15975	10.9446	-1.11015	0.866081	-1.28181	0.199909	0.999914
N4bp2os	3.69997	1.99406	1.55572	1.28176	0.199926	0.999914
Bak1	3800.58	0.124702	0.097309	1.28151	0.200015	0.999914
Inpp4a	399.236	-0.202039	0.157727	-1.28094	0.200216	0.999914
Ccr1	168.553	0.294511	0.229926	1.2809	0.20023	0.999914
Fzd1	4.4625	-1.79626	1.40265	-1.28062	0.200328	0.999914
Sec24a	3030.2	-0.112349	0.0878217	-1.27928	0.200798	0.999914
Mgea5	11078.1	-0.099477	0.0777638	-1.27922	0.20082	0.999914
Tubg1	1118.03	0.143098	0.111883	1.279	0.200898	0.999914
Traj58	20.5039	0.812998	0.636201	1.27789	0.201287	0.999914
Ehd4	1039.36	0.142664	0.111651	1.27777	0.201332	0.999914
Osbpl8	2489.4	-0.113173	0.0885888	-1.27751	0.201422	0.999914
Pinx1	274.904	0.239384	0.187399	1.2774	0.201461	0.999914
Gm45133	17.0038	0.897134	0.702461	1.27713	0.201556	0.999914
Rsl1	276.92	0.237945	0.186332	1.277	0.201603	0.999914
Gm15773	5.17104	1.64979	1.29197	1.27696	0.201617	0.999914
Gm42819	5.50273	1.78085	1.39485	1.27673	0.201698	0.999914
Dhodh	320.646	0.217909	0.170708	1.2765	0.201778	0.999914
Rps16-ps2	448.91	-0.210645	0.165128	-1.27565	0.202079	0.999914
Slc25a33	32.6109	-0.643778	0.504726	-1.2755	0.202132	0.999914
Parp2	1286.35	0.131433	0.103073	1.27515	0.202256	0.999914
Ppp1r16b	3169.76	-0.108506	0.0851401	-1.27444	0.202509	0.999914
Pglyrp1	290.908	-0.227618	0.178672	-1.27395	0.202683	0.999914
Pdia6	3322.2	0.109449	0.085923	1.27381	0.202731	0.999914
Sys1	473.957	-0.186715	0.146583	-1.27378	0.20274	0.999914
Ndufa7	1208.61	-0.167454	0.131464	-1.27376	0.202747	0.999914
Dtx3	2083.36	-0.1155	0.0906983	-1.27345	0.202857	0.999914
9830144P21Rik	9.18791	1.22042	0.958636	1.27308	0.20299	0.999914
Nupl1	1582.31	0.123391	0.0969239	1.27307	0.202994	0.999914
Rpain	358.58	0.218627	0.171762	1.27285	0.203071	0.999914
Gm2245	19.7354	0.849887	0.667786	1.27269	0.203127	0.999914
Trav5-4	25.6866	0.71707	0.563486	1.27256	0.203174	0.999914
Zfp707	278.228	-0.232922	0.183053	-1.27243	0.203221	0.999914
Isoc2b	281.883	-0.230061	0.180814	-1.27236	0.203244	0.999914
Fndc3a	4098.02	0.120091	0.094435	1.27168	0.203488	0.999914
Itpr2	1901.53	-0.126672	0.0996123	-1.27165	0.203499	0.999914
Lrrc23	3.69269	-2.07991	1.63583	-1.27147	0.203562	0.999914
Dtx2	357.763	-0.21385	0.168227	-1.2712	0.203657	0.999914
Zc3h13	2045.11	0.116271	0.0914963	1.27078	0.203808	0.999914
Hmgcs1	9139.54	0.097722	0.0769119	1.27057	0.203881	0.999914
Tspan2	389.812	0.210873	0.165984	1.27044	0.203928	0.999914
Gm9949	39.0653	-0.580178	0.456831	-1.27001	0.204083	0.999914
Gm3511	3.67679	-2.07337	1.63368	-1.26914	0.204391	0.999914
A930011G23Rik	52.3561	-0.518848	0.408857	-1.26902	0.204434	0.999914
Asf1b	1827.56	0.134	0.105625	1.26864	0.204569	0.999914
Atp1b2	11.1582	1.13764	0.897019	1.26825	0.204709	0.999914
Gm43698	23.8448	-0.7414	0.584612	-1.26819	0.204729	0.999914
Rpl30-ps10	8.35294	-1.28592	1.01433	-1.26775	0.204886	0.999914
Crebl2	716.121	-0.159741	0.126015	-1.26764	0.204926	0.999914
Jagn1	406.186	0.198465	0.156568	1.2676	0.204942	0.999914
Stat4	3846.42	-0.110447	0.0872279	-1.26619	0.205445	0.999914
Glipr1	5092.55	0.102974	0.081337	1.26602	0.205507	0.999914
Tmem2	657.737	-0.162469	0.128333	-1.26599	0.205516	0.999914
Gins1	285.049	0.227455	0.179668	1.26597	0.205522	0.999914
Col20a1	101.457	-0.369332	0.291799	-1.26571	0.205617	0.999914
Gstt2	533.288	-0.177885	0.140566	-1.26549	0.205695	0.999914
Zfp534	12.1552	1.04588	0.826535	1.26537	0.205737	0.999914
Nkrf	374.203	0.202326	0.159904	1.26529	0.205767	0.999914
Gm1043	352.793	-0.2318	0.1832	-1.26528	0.205771	0.999914
Rps13-ps1	157.281	-0.297319	0.234984	-1.26527	0.205774	0.999914
Rxrb	1581.26	-0.141975	0.112244	-1.26488	0.205915	0.999914
Fam169b	2846.69	-0.115944	0.0916715	-1.26477	0.205952	0.999914
Lrrc59	3414.65	0.116878	0.0924192	1.26465	0.205997	0.999914
Metap1	1102.78	0.138227	0.109302	1.26463	0.206004	0.999914
Arhgdib	30747	0.108323	0.0856721	1.26439	0.206089	0.999914
Rpl38	9089.76	-0.0971796	0.0768668	-1.26426	0.206137	0.999914
Traj24	14.17	0.998756	0.790038	1.26419	0.206163	0.999914
Eif2b3	405.598	0.196863	0.155796	1.2636	0.206375	0.999914
Opa3	903.499	0.155206	0.122831	1.26357	0.206384	0.999914
Ssr4	2068.27	0.114953	0.0909783	1.26352	0.206402	0.999914
Cd3g	14935.5	0.08853	0.0700752	1.26336	0.206461	0.999914
Gm26762	48.4557	0.581374	0.460207	1.26329	0.206486	0.999914
Ctps	947.277	0.142526	0.112921	1.26218	0.206885	0.999914
Cdkn3	712.255	0.1601	0.126915	1.26147	0.207138	0.999914
Hist1h1d	44.6838	0.545325	0.43261	1.26055	0.207472	0.999914
Mettl8	254.607	-0.261999	0.207868	-1.26041	0.207523	0.999914
Atad3a	747.198	0.157403	0.124912	1.26012	0.207627	0.999914
Pak6	2500.63	-0.114512	0.0908926	-1.25987	0.207718	0.999914
Rpl27a-ps1	3.77494	2.04807	1.62579	1.25974	0.207762	0.999914
Trav9-4	7.68992	-1.31903	1.04708	-1.25972	0.207772	0.999914
Nol6	1555.11	0.138224	0.109742	1.25953	0.207839	0.999914
Nomo1	2217.19	0.130004	0.103229	1.25937	0.207896	0.999914
Ermn	5.86744	1.53714	1.22091	1.25901	0.208026	0.999914
Tecr	3438.93	0.126787	0.100756	1.25836	0.20826	0.999914
Arrdc2	315.026	-0.238179	0.189358	-1.25782	0.208457	0.999914
Gm15427	244.46	-0.27156	0.215927	-1.25765	0.208519	0.999914
Rbm12b1	163.693	-0.293243	0.233176	-1.2576	0.208535	0.999914
Mbd2	5607.1	0.101355	0.0805968	1.25756	0.208551	0.999914
Hsd17b12	1718.94	0.119811	0.0953011	1.25718	0.208687	0.999914
Rffl	157.71	-0.299579	0.23833	-1.257	0.208755	0.999914
Vps13d	3401.87	-0.127096	0.101156	-1.25644	0.208958	0.999914
Rpl7l1	1778.6	0.118875	0.0946467	1.25598	0.209122	0.999914
Rpl12	32279.3	-0.0930246	0.0740948	-1.25548	0.209304	0.999914
Hsp90ab1	75770.2	0.0975285	0.0776866	1.25541	0.20933	0.999914
Zfp248	115.334	0.340962	0.271616	1.25531	0.209366	0.999914
Anp32e	5907.12	0.10098	0.0805163	1.25415	0.209787	0.999914
Gm37607	60.1137	0.485418	0.387218	1.2536	0.209987	0.999914
Klf16	601.03	-0.168341	0.134298	-1.25349	0.210027	0.999914
Phka2	841.294	0.149271	0.119109	1.25323	0.210121	0.999914
0610030E20Rik	1445.27	-0.130449	0.10412	-1.25288	0.210251	0.999914
Zfhx2	485.283	-0.18759	0.14975	-1.25269	0.210319	0.999914
Hspa14.1	1413.8	0.127573	0.101841	1.25267	0.210327	0.999914
Rexo2	2026.28	0.117918	0.0941498	1.25245	0.210405	0.999914
Cnpy4	596.647	0.167092	0.13345	1.25209	0.210536	0.999914
Usp39	1463.98	0.126554	0.101078	1.25205	0.210553	0.999914
Tk1	2362.09	0.111368	0.0889583	1.25191	0.210603	0.999914
Cox7b	2982.19	0.104878	0.0837782	1.25186	0.210622	0.999914
Stk19	570.205	-0.175092	0.139897	-1.25158	0.210722	0.999914
Palb2	432.787	0.191547	0.153062	1.25143	0.210776	0.999914
Myd88	1569.84	-0.127304	0.101728	-1.25141	0.210784	0.999914
Eif2s1	3620.01	0.109921	0.0878399	1.25138	0.210795	0.999914
BC029214	530.859	-0.175183	0.140055	-1.25082	0.211001	0.999914
Lef1	3669.53	-0.124336	0.099407	-1.25078	0.211016	0.999914
Abce1	4371.1	0.0993681	0.0794583	1.25057	0.211091	0.999914
C330027C09Rik	3002.97	0.111823	0.0894219	1.25051	0.211113	0.999914
Gm26586	20.5829	0.796685	0.637174	1.25034	0.211175	0.999914
Trove2	338.739	-0.219813	0.175804	-1.25033	0.211179	0.999914
Supt4a	2160.34	-0.112781	0.0902405	-1.24979	0.211378	0.999914
Slc8b1	380.777	-0.198972	0.159231	-1.24958	0.211453	0.999914
Ruvbl1	1069.59	0.142096	0.11374	1.2493	0.211554	0.999914
Nop2	1343.15	0.132713	0.106247	1.2491	0.211629	0.999914
Mark4	867.247	-0.149998	0.120092	-1.24903	0.211654	0.999914
Rpl15-ps2	7.70354	-1.29405	1.03696	-1.24793	0.212058	0.999914
Psmd6	1473.11	0.124478	0.0997813	1.24751	0.212211	0.999914
Peli1	3277.42	-0.105499	0.0846208	-1.24673	0.212497	0.999914
Smg9	1050.01	-0.156536	0.125713	-1.24519	0.213062	0.999914
Zfp658	227.507	-0.250226	0.201072	-1.24446	0.213332	0.999914
Rpl17	32940.3	0.0908277	0.0729938	1.24432	0.213381	0.999914
Bcl3	429.42	0.207168	0.166497	1.24428	0.213398	0.999914
Pik3r1	5887.21	-0.0947761	0.0761754	-1.24418	0.213432	0.999914
Sfpq	9565.53	0.0953103	0.0766509	1.24343	0.213708	0.999914
Galk2	1441.94	-0.131585	0.105835	-1.2433	0.213757	0.999914
Kdm6b	501.884	0.188015	0.151257	1.24302	0.213861	0.999914
Topbp1	7317.83	0.0959389	0.0772097	1.24258	0.214024	0.999914
Golga3	2445.56	-0.109505	0.088134	-1.24248	0.21406	0.999914
Cysltr1	397.018	0.195516	0.15742	1.242	0.214237	0.999914
1110035H17Rik	5.75151	-1.50387	1.21085	-1.24199	0.214239	0.999914
Tcrg-C1	1221.14	0.139537	0.112352	1.24196	0.214251	0.999914
Gja1	9.01979	1.20621	0.971393	1.24173	0.214335	0.999914
Cinp	499.508	0.180773	0.14562	1.2414	0.214456	0.999914
3110082I17Rik	102.355	0.369697	0.297823	1.24133	0.214483	0.999914
Acaca	2153.45	0.116111	0.0935382	1.24132	0.214488	0.999914
Hist1h1a	34.7647	0.647789	0.521885	1.24125	0.214514	0.999914
Sap30bp	1218.83	0.134083	0.108029	1.24118	0.21454	0.999914
Lin9	544.483	0.172812	0.139244	1.24107	0.21458	0.999914
Abhd8	1029.08	-0.178563	0.143896	-1.24092	0.214635	0.999914
Slfn2	7998.93	-0.0937899	0.0756006	-1.2406	0.214755	0.999914
B230322F03Rik	3.04102	-2.25614	1.81864	-1.24057	0.214765	0.999914
Tfb1m	310.426	0.222637	0.179578	1.23978	0.215056	0.999914
Gm44890	11.4878	1.06427	0.858724	1.23936	0.215214	0.999914
Atp5f1	7814.39	0.101307	0.0817965	1.23853	0.21552	0.999914
Tspan5	324.19	-0.213107	0.172078	-1.23843	0.215556	0.999914
Trub1	244.392	0.24123	0.194787	1.23843	0.215558	0.999914
Hras	904.624	0.159012	0.128506	1.2374	0.21594	0.999914
Clcn4	1549.53	-0.12717	0.102797	-1.23709	0.216053	0.999914
Ctns	608.4	-0.163396	0.132114	-1.23678	0.216168	0.999914
Ndufa4	590.895	0.169491	0.1371	1.23626	0.216361	0.999914
Slbp	2814.31	0.105771	0.0855649	1.23615	0.216403	0.999914
Gltp	3193.33	0.119574	0.0967493	1.23591	0.216491	0.999914
Plpp5	270.528	0.250725	0.202945	1.23544	0.216669	0.999914
Sh2d3c	6361.74	-0.112512	0.0910945	-1.23511	0.21679	0.999914
Btf3l4	424.997	0.191097	0.154762	1.23478	0.216911	0.999914
Med20	962.73	-0.150792	0.122268	-1.23329	0.217467	0.999914
Gm4285	40.5865	0.57321	0.464828	1.23317	0.217513	0.999914
Cd27	2257.39	-0.11463	0.0929673	-1.23302	0.217569	0.999914
Pex5	766.217	-0.149628	0.121374	-1.23279	0.217655	0.999914
1520401A03Rik	5.79247	1.50328	1.21951	1.2327	0.217689	0.999914
Gm4841	326.39	0.214185	0.173756	1.23268	0.217696	0.999914
Rfc2	1951.1	0.11492	0.0932462	1.23244	0.217785	0.999914
Ercc6l	652.736	0.158523	0.12863	1.23239	0.217802	0.999914
Taf1c	524.973	-0.185843	0.150849	-1.23198	0.217956	0.999914
Mib1	2341.89	-0.119757	0.0972323	-1.23166	0.218078	0.999914
Slc36a4	499.761	0.17581	0.142769	1.23143	0.218163	0.999914
Noct	586.676	0.167071	0.135727	1.23094	0.218346	0.999914
Lrrc28	1185.85	-0.130291	0.105849	-1.23092	0.218353	0.999914
Zer1	2397.56	-0.110115	0.0894588	-1.2309	0.218361	0.999914
Phf19	856.071	0.147253	0.119655	1.23065	0.218455	0.999914
Ercc5	1355.05	-0.124845	0.101457	-1.23052	0.218502	0.999914
Cbx8	302.64	-0.221775	0.180345	-1.22973	0.2188	0.999914
mt-Atp8	7.09491	1.34645	1.0951	1.22952	0.218878	0.999914
Dgkd	4313.26	-0.0971607	0.0790619	-1.22892	0.219102	0.999914
Zfp560	213.212	-0.251332	0.204737	-1.22758	0.219603	0.999914
Brip1os	2276.3	0.110913	0.0903572	1.2275	0.219636	0.999914
Gatm	230.703	0.24345	0.198383	1.22717	0.219759	0.999914
Zdhhc18	5332.1	-0.107441	0.087561	-1.22704	0.219807	0.999914
Gm8129	54.9305	0.480705	0.391761	1.22704	0.219809	0.999914
Cipc	960.354	-0.137885	0.112391	-1.22684	0.219884	0.999914
Rpl18	22119.2	-0.101481	0.0827382	-1.22653	0.219998	0.999914
Mbnl2	2078.41	-0.113686	0.0927325	-1.22596	0.220215	0.999914
Bbs1	21.46	0.754355	0.615431	1.22573	0.220299	0.999914
Cluh	1501.46	0.129995	0.106058	1.22569	0.220314	0.999914
Reep2	16.1216	-0.873287	0.71254	-1.2256	0.220351	0.999914
Cd6	2403.61	-0.116524	0.0951225	-1.22499	0.22058	0.999914
Dusp5	1883.7	0.114099	0.0931596	1.22477	0.220662	0.999914
Fgfbp3	51.9197	-0.515347	0.420789	-1.22471	0.220683	0.999914
Zfp395	1425.42	-0.132876	0.108504	-1.22463	0.220716	0.999914
Pde4d	2002.56	-0.113665	0.0928588	-1.22406	0.22093	0.999914
Srxn1	414.294	0.191206	0.156251	1.22371	0.221061	0.999914
A930024E05Rik	158.462	-0.298932	0.244333	-1.22346	0.221157	0.999914
Gcm2	198.154	-0.261477	0.213731	-1.22339	0.221183	0.999914
Lta	688.321	0.155981	0.127511	1.22328	0.221225	0.999914
Rreb1	576.553	-0.16903	0.138192	-1.22315	0.221271	0.999914
Uhrf1	5607.86	0.107042	0.0875533	1.2226	0.221482	0.999914
Chd3os	74.2893	0.408755	0.334351	1.22253	0.221506	0.999914
Dgcr8	1340.16	0.130713	0.106944	1.22226	0.22161	0.999914
Rmrp	16.8538	0.872914	0.714233	1.22217	0.221644	0.999914
Epb41l4aos	256.299	-0.240701	0.197026	-1.22167	0.221832	0.999914
Scrn3	168.267	-0.285876	0.234042	-1.22147	0.221909	0.999914
Trpm2	18.0212	0.82406	0.674831	1.22114	0.222035	0.999914
Ap3s1-ps2	5.01123	-1.61204	1.3202	-1.22106	0.222064	0.999914
Pbk	750.342	0.151442	0.124033	1.22098	0.222092	0.999914
Armc9	94.476	-0.367096	0.300708	-1.22077	0.222172	0.999914
Ei24	4098.77	0.0997328	0.0817092	1.22058	0.222244	0.999914
Fbxo38	2469.66	-0.106241	0.087074	-1.22013	0.222417	0.999914
Znhit2	214.746	-0.261771	0.214638	-1.2196	0.222618	0.999914
Sh3bgrl3	12250.9	0.113622	0.0931706	1.21951	0.222652	0.999914
Rnf125	2106.3	-0.111488	0.0914418	-1.21922	0.222759	0.999914
Smarcc1	3916.94	0.101887	0.0836347	1.21824	0.223132	0.999914
Mad2l1	2937.09	0.10926	0.0896899	1.2182	0.22315	0.999914
E030030I06Rik	18.4263	-0.808479	0.663958	-1.21767	0.223351	0.999914
Mki67	24775.2	0.0993103	0.0815694	1.2175	0.223416	0.999914
Sf3b3	6225.38	0.0922342	0.0757629	1.21741	0.22345	0.999914
Usp19	4569.1	-0.0999888	0.0821333	-1.2174	0.223453	0.999914
Gm16310	7.00403	1.32549	1.08898	1.21719	0.223533	0.999914
Rnf138	1798.12	-0.115485	0.0949222	-1.21663	0.223745	0.999914
Gm15440	74.5379	-0.412642	0.33917	-1.21662	0.223747	0.999914
Als2cl	2168.86	-0.113915	0.0936951	-1.2158	0.22406	0.999914
Fbxo48	310.486	0.215438	0.1772	1.2158	0.224063	0.999914
Tcerg1	3384.98	0.103337	0.0850266	1.21535	0.224231	0.999914
Gm44170	9.64072	1.14304	0.940535	1.21531	0.224248	0.999914
Tbl1xr1	6138.72	-0.0919514	0.0756785	-1.21503	0.224356	0.999914
Fkbp2	652.413	0.17314	0.142523	1.21482	0.224434	0.999914
Gm44168	4.32141	1.72853	1.4229	1.2148	0.224444	0.999914
Mustn1	10.8364	1.08081	0.889722	1.21477	0.224454	0.999914
Cox5b	2222.95	0.132307	0.108915	1.21477	0.224455	0.999914
Pum3	1894.04	0.115966	0.0954957	1.21435	0.224613	0.999914
Ilf2	1781.65	0.116255	0.0957988	1.21353	0.224928	0.999914
Wdr1	16168	0.094762	0.0781221	1.213	0.22513	0.999914
Fmo5	211.126	-0.24842	0.204841	-1.21275	0.225226	0.999914
B4galt7	1165.08	-0.135339	0.111633	-1.21236	0.225375	0.999914
Mir6236	2660.67	0.126218	0.104141	1.21199	0.225515	0.999914
Wdr89	1113.2	-0.15963	0.13171	-1.21198	0.22552	0.999914
Ptger3	150.547	0.306989	0.253299	1.21196	0.225527	0.999914
Lsm11	428.593	-0.185532	0.153165	-1.21132	0.225771	0.999914
Psmd14	3065.74	0.102653	0.0847478	1.21128	0.225788	0.999914
Akr1e1	368.467	-0.210057	0.173443	-1.2111	0.225856	0.999914
Scgb3a1	9.06245	1.22913	1.01493	1.21105	0.225875	0.999914
R3hcc1	531.415	0.169053	0.139689	1.21021	0.226199	0.999914
Gm13238	2.88652	-2.36182	1.95175	-1.2101	0.22624	0.999914
Pik3cb	277.143	0.221118	0.182821	1.20947	0.226481	0.999914
Ddost	4513.48	0.106909	0.0883935	1.20947	0.226483	0.999914
Farsb	1423.72	0.123529	0.102151	1.20927	0.226559	0.999914
Adarb1	57.8475	0.460147	0.380621	1.20894	0.226687	0.999914
2011-09-01	7514	0.0924576	0.0765076	1.20848	0.226864	0.999914
Crebbp	3210.82	-0.100958	0.0835829	-1.20788	0.227092	0.999914
Apol7e	2161.22	-0.111113	0.0919944	-1.20783	0.227113	0.999914
Tfcp2l1	4.3055	1.74195	1.44243	1.20765	0.227184	0.999914
Pbxip1	5958.55	-0.0958744	0.0793952	-1.20756	0.227217	0.999914
Map3k4	1183.67	-0.135483	0.112213	-1.20737	0.227288	0.999914
Gm29718	4.98878	1.57627	1.30563	1.20729	0.227322	0.999914
D930030I03Rik	4.98878	1.57627	1.30563	1.20729	0.227322	0.999914
Hspa14	186.665	0.297388	0.246393	1.20697	0.227445	0.999914
Gm32200	18.85	-0.794877	0.658612	-1.2069	0.227471	0.999914
Spry1	4.27597	1.7123	1.41881	1.20686	0.227487	0.999914
Gm16439	4.22325	-1.74625	1.44767	-1.20625	0.227722	0.999914
Icam5	46.0988	0.515337	0.427244	1.20619	0.227745	0.999914
Kbtbd2	1812.97	-0.114678	0.0950888	-1.20601	0.227812	0.999914
Klhl21	528.796	-0.173805	0.144184	-1.20544	0.228035	0.999914
Prkch	4678.66	-0.0941481	0.0782033	-1.20389	0.228632	0.999914
Thra	419.984	-0.183518	0.152465	-1.20367	0.228717	0.999914
Rpl24	15.6094	0.887119	0.737223	1.20332	0.228851	0.999914
Fasl	2219.71	-0.109168	0.0907361	-1.20314	0.228922	0.999914
Heatr1	1990.73	0.117522	0.0976944	1.20295	0.228995	0.999914
Inafm1	143.27	-0.295359	0.245648	-1.20237	0.22922	0.999914
Triap1	547.417	-0.168705	0.140425	-1.20139	0.2296	0.999914
Gm6611	16.687	0.837428	0.697184	1.20116	0.22969	0.999914
Gm43274	3.65403	1.95477	1.62833	1.20048	0.229954	0.999914
Tbc1d10c	7102.29	-0.0917492	0.076442	-1.20025	0.230044	0.999914
Rps13	14928.3	-0.105853	0.0882256	-1.19979	0.230219	0.999914
Hace1	763.741	-0.150572	0.1255	-1.19977	0.230228	0.999914
Mtmr3	3975.73	-0.0979824	0.0816768	-1.19964	0.230281	0.999914
RP24-246F10.4	4.26869	-1.7085	1.42512	-1.19885	0.230588	0.999914
Gm27010	46.7207	0.535548	0.446821	1.19857	0.230694	0.999914
Gm19585	1654.97	-0.122826	0.102491	-1.19841	0.230757	0.999914
Fam135b	39.3867	-0.551546	0.460234	-1.1984	0.23076	0.999914
Skiv2l2	2800.53	0.105814	0.088299	1.19836	0.230775	0.999914
Hspd1	7438.4	0.0901265	0.0752304	1.19801	0.230914	0.999914
Fam213b	12.7135	1.03839	0.867342	1.19721	0.231225	0.999914
Gm17638	29.3528	0.63804	0.533069	1.19692	0.231339	0.999914
G6pdx	1160.03	0.142354	0.118977	1.19649	0.231507	0.999914
Sfxn1	2372.6	0.105846	0.0884645	1.19648	0.23151	0.999914
B130034C11Rik	18.533	-0.796846	0.666243	-1.19603	0.231685	0.999914
Lage3	549.852	0.165213	0.138146	1.19593	0.231724	0.999914
Uchl1	261.892	-0.225044	0.188185	-1.19586	0.231749	0.999914
Dusp6	4923.3	0.0938746	0.0785021	1.19582	0.231766	0.999914
Gm15964	3.57906	1.89891	1.58809	1.19572	0.231806	0.999914
Zfp266	1343.19	-0.125925	0.105346	-1.19534	0.231952	0.999914
Gm10478	13.6231	-0.928028	0.776507	-1.19513	0.232036	0.999914
Cpt1b	6.84059	-1.38095	1.15561	-1.195	0.232086	0.999914
B2m	76571.6	0.102312	0.0856435	1.19463	0.232231	0.999914
Gm17036	4.38275	1.73184	1.44995	1.19441	0.232318	0.999914
Zswim4	551.518	-0.179371	0.150251	-1.19381	0.232551	0.999914
Nin	7511.18	-0.0969785	0.0812799	-1.19314	0.232814	0.999914
Ifit3	278.626	-0.21831	0.182977	-1.19311	0.232828	0.999914
Zscan2	431.492	-0.206598	0.173162	-1.19309	0.232833	0.999914
Cd53	24022.5	-0.0865765	0.0726203	-1.19218	0.233191	0.999914
Josd2	508.294	-0.183297	0.153787	-1.19189	0.233304	0.999914
Fam69b	32.674	0.601613	0.504871	1.19162	0.233411	0.999914
Pip5k1b	21.0752	-0.740806	0.621689	-1.1916	0.233417	0.999914
Ssh2	4045.13	-0.0986777	0.082812	-1.19159	0.233423	0.999914
Zfp948	222.455	-0.2768	0.232415	-1.19098	0.233663	0.999914
Chmp4c	3.4648	-1.89458	1.59134	-1.19056	0.233826	0.999914
Pik3r4	1556.29	-0.116108	0.0975442	-1.19031	0.233925	0.999914
Ifit1bl2	21.0588	-0.753772	0.633291	-1.19025	0.23395	0.999914
Ccdc148	42.5821	-0.528327	0.443933	-1.1901	0.234005	0.999914
Spag5	3332.62	0.100328	0.0843623	1.18925	0.234342	0.999914
Mir343	2.73815	-2.16609	1.82143	-1.18922	0.234352	0.999914
Tmem202	2.73815	-2.16609	1.82143	-1.18922	0.234352	0.999914
Gm7384	2.82132	2.23557	1.88039	1.18889	0.234483	0.999914
Nfe2l2	2027.14	-0.111227	0.0936306	-1.18794	0.234858	0.999914
Hvcn1	1519.21	-0.125852	0.105944	-1.18791	0.234868	0.999914
Foxo1	4147.1	-0.0955959	0.080503	-1.18748	0.235037	0.999914
Cldnd2	173.937	-0.287315	0.241967	-1.18741	0.235064	0.999914
Kdm5a	5353.98	-0.095121	0.0801106	-1.18737	0.235082	0.999914
Cbx5	6765.29	0.0934733	0.0787258	1.18733	0.235099	0.999914
Jakmip1	2717.35	-0.101886	0.0858127	-1.1873	0.235109	0.999914
Ubl5	2964.95	0.103997	0.087688	1.18599	0.235625	0.999914
Rps9	43390.6	-0.0873095	0.0736177	-1.18599	0.235628	0.999914
Kmt5a	3006.52	0.103211	0.0870286	1.18594	0.235645	0.999914
Mir8094	6.27532	1.39013	1.17236	1.18575	0.235721	0.999914
E230029C05Rik	11.4578	1.04466	0.881405	1.18522	0.23593	0.999914
Ttc28	122.368	-0.325231	0.274422	-1.18515	0.235959	0.999914
Fbxl12	886.333	-0.140508	0.118569	-1.18503	0.236007	0.999914
Pten	4300.76	-0.096309	0.0813279	-1.18421	0.236331	0.999914
Rnf169	2050.28	-0.111974	0.0945938	-1.18373	0.23652	0.999914
Zcchc17	942.645	0.134725	0.113814	1.18373	0.236521	0.999914
Ehd3	1965.36	-0.113425	0.0958417	-1.18347	0.236624	0.999914
Slc27a6	177.094	-0.272457	0.230285	-1.18313	0.236758	0.999914
Cenpk	402.054	0.194795	0.164676	1.1829	0.236849	0.999914
Scn3b	24.7153	0.704385	0.595651	1.18255	0.236989	0.999914
Zfp740	2610.54	-0.1034	0.0874452	-1.18245	0.237026	0.999914
Dgkz	6526.3	-0.105266	0.0890373	-1.18227	0.237098	0.999914
Znf41-ps	342.046	-0.212252	0.179582	-1.18192	0.237237	0.999914
Nsdhl	958.211	0.132858	0.112426	1.18174	0.23731	0.999914
Ly6g5b	1091.16	0.135082	0.114333	1.18148	0.237413	0.999914
Gm45464	18.9755	0.774386	0.65563	1.18113	0.23755	0.999914
Cdc7	1154.5	0.135713	0.114908	1.18106	0.23758	0.999914
Il17ra	6009	-0.0914602	0.0774412	-1.18103	0.237592	0.999914
Rps3a3	36.9377	-0.564514	0.478015	-1.18096	0.23762	0.999914
Ccne2	668.632	0.152336	0.129042	1.18052	0.237795	0.999914
Nanos1	218.857	-0.243266	0.206173	-1.17991	0.238035	0.999914
Tex14	11.2465	1.0054	0.852275	1.17966	0.238134	0.999914
Cpeb1	3.44889	-1.88788	1.60052	-1.17954	0.238183	0.999914
Gm45343	33.215	0.732905	0.621607	1.17905	0.238378	0.999914
RP23-80D20.2	2.70862	-2.24321	1.90259	-1.17903	0.238388	0.999914
Rnf4	3808.55	0.098039	0.0831885	1.17852	0.238591	0.999914
Kntc1	2525.94	0.102323	0.086848	1.17818	0.238725	0.999914
Coa7	171.314	0.275229	0.233625	1.17808	0.238763	0.999914
Hist1h1e	37.685	0.579085	0.49157	1.17803	0.238784	0.999914
Rnaseh2b	1114.46	0.134876	0.114545	1.17749	0.238999	0.999914
Slc7a1	3205.28	0.103089	0.0875571	1.17739	0.239038	0.999914
Snord100	10.1258	1.07486	0.912963	1.17733	0.239064	0.999914
Fbxo5	1711.22	0.113621	0.0965644	1.17664	0.23934	0.999914
Alkbh4	598.719	-0.164886	0.140141	-1.17657	0.239366	0.999914
Gm37320	2.72225	-2.15761	1.83397	-1.17647	0.239408	0.999914
Gm5801	46.1054	0.535474	0.455509	1.17555	0.239775	0.999914
Prc1	5076.94	0.0924018	0.078612	1.17542	0.239828	0.999914
Rad54l	1268	0.121935	0.103749	1.17529	0.239878	0.999914
Txn1	6000.5	0.0885989	0.0754002	1.17505	0.239975	0.999914
Mbp	3307.2	-0.102814	0.0875165	-1.1748	0.240076	0.999914
Gm13651	5.00469	1.5652	1.33242	1.1747	0.240115	0.999914
Eml2	1363.24	-0.124596	0.106077	-1.17458	0.240163	0.999914
Umps	1317.73	0.124628	0.106112	1.17449	0.240197	0.999914
Ksr1	1077.47	0.12948	0.110256	1.17435	0.240255	0.999914
Zfp747	249.01	-0.224736	0.191371	-1.17435	0.240256	0.999914
Dnajb11	2769.33	0.102015	0.0869089	1.17381	0.24047	0.999914
Incenp	5258.16	0.0935139	0.079678	1.17365	0.240536	0.999914
1700021A07Rik	78.8246	-0.389008	0.331454	-1.17364	0.240539	0.999914
Eldr	131.063	0.302859	0.258092	1.17345	0.240614	0.999914
2700097O09Rik	156.305	0.307635	0.262252	1.17305	0.240775	0.999914
C130013H08Rik	40.8738	-0.537808	0.458486	-1.17301	0.240792	0.999914
Jrk	97.2795	0.351565	0.299829	1.17255	0.240976	0.999914
4932438H23Rik	3.48819	1.86029	1.58697	1.17223	0.241106	0.999914
Gm45120	3.48819	1.86029	1.58697	1.17223	0.241106	0.999914
Sla2	2830.19	-0.10593	0.0903838	-1.172	0.241198	0.999914
4930579G24Rik	394.697	0.185686	0.15844	1.17197	0.24121	0.999914
Gm10031	11.823	0.977276	0.8341	1.17165	0.241337	0.999914
Glrx5	495.936	-0.176516	0.150696	-1.17134	0.241462	0.999914
Ppp1r3b	709.655	0.14691	0.125436	1.1712	0.24152	0.999914
Eif4e	1791.64	0.112873	0.0963961	1.17093	0.241627	0.999914
Scd4	100.836	0.355853	0.303949	1.17077	0.241693	0.999914
Etv5	116.095	-0.31862	0.272149	-1.17076	0.241696	0.999914
Tmem192	947.108	0.14631	0.124975	1.17071	0.241713	0.999914
Cd3e	15706.8	-0.100339	0.0857088	-1.17069	0.241721	0.999914
Brms1l	468.188	0.190558	0.162819	1.17037	0.241854	0.999914
Arhgef3	6034.41	-0.088207	0.0753681	-1.17035	0.24186	0.999914
Dnmt1	10821.1	0.0891438	0.0761777	1.17021	0.241917	0.999914
Gm33051	13.7071	-0.970714	0.829845	-1.16975	0.2421	0.999914
Eif1	8750.79	-0.0985161	0.0842346	-1.16954	0.242184	0.999914
Ivd	1072.79	-0.127122	0.108735	-1.16909	0.242366	0.999914
Zfand3	1521.93	-0.131604	0.112596	-1.16881	0.242479	0.999914
Thyn1	1161.25	0.126122	0.10792	1.16866	0.242539	0.999914
Idh3g	2306.25	0.107685	0.0921776	1.16823	0.242712	0.999914
Pex26	149.01	-0.280222	0.239957	-1.1678	0.242887	0.999914
Exosc9	1166.57	0.125383	0.107399	1.16745	0.24303	0.999914
Map1lc3b	2719.58	-0.103425	0.0885919	-1.16743	0.243037	0.999914
Mpp2	369.967	0.194259	0.16644	1.16714	0.243154	0.999914
Mxra8	6.21625	1.35047	1.15711	1.16711	0.243167	0.999914
Smg5	2119.79	0.108996	0.0934815	1.16597	0.243628	0.999914
Zscan29	1260.87	-0.121181	0.103948	-1.16578	0.243704	0.999914
Rrp1	3600.12	0.104141	0.0893731	1.16524	0.243923	0.999914
Gm9619	9.88327	-1.0659	0.914775	-1.1652	0.243937	0.999914
Hmox1	153.637	0.280356	0.240665	1.16492	0.244051	0.999914
Tmem106b	2484.54	-0.104002	0.0893021	-1.16461	0.244177	0.999914
Pum1	2496.73	-0.102324	0.087876	-1.16442	0.244255	0.999914
Stat1	4485.29	0.0925764	0.079507	1.16438	0.24427	0.999914
Ampd3	7.44612	-1.22505	1.05231	-1.16416	0.244361	0.999914
Rack1	48730.1	-0.088613	0.076142	-1.16379	0.244511	0.999914
Chpt1	384.554	-0.187027	0.160707	-1.16378	0.244514	0.999914
Cd274	1536.41	0.115533	0.0993019	1.16346	0.244645	0.999914
Ndufa1	999.313	0.133374	0.11464	1.16341	0.244662	0.999914
Sema3c	12.7943	0.986385	0.847865	1.16338	0.244677	0.999914
Gm12350	3.55795	-1.86705	1.60505	-1.16323	0.244736	0.999914
Prkar2b	314.283	0.204189	0.175593	1.16285	0.244889	0.999914
Zmpste24	2284.95	0.105645	0.0908626	1.16269	0.244955	0.999914
Fam71f2	18.0568	0.882342	0.759138	1.1623	0.245116	0.999914
Apitd1	194.601	0.254249	0.218803	1.162	0.245236	0.999914
Psmc3	3362.81	0.100763	0.0867224	1.1619	0.245275	0.999914
Itga2b	67.158	-0.40923	0.352428	-1.16117	0.245572	0.999914
Mageh1	2.67681	-2.22687	1.91867	-1.16063	0.245792	0.999914
Gpd1	4.29822	-1.66521	1.43483	-1.16056	0.245821	0.999914
Ddx39b	5952.67	0.0874633	0.0753883	1.16017	0.245979	0.999914
C130083M11Rik	2.83671	2.18598	1.88424	1.16014	0.245991	0.999914
Trbv16	3.41936	-1.94651	1.67833	-1.15979	0.246133	0.999914
RP23-99O13.6	3.41936	-1.94651	1.67833	-1.15979	0.246133	0.999914
Pcmtd1	2330.13	-0.106224	0.0916083	-1.15954	0.246235	0.999914
Gm43333	4.32617	5.56088	4.79729	1.15917	0.246387	0.999914
Gm26648	35.689	0.62045	0.535453	1.15874	0.246563	0.999914
Rnaset2a	303.716	-0.206234	0.178003	-1.1586	0.246621	0.999914
Clns1a	1513.68	0.11946	0.103139	1.15824	0.246765	0.999914
Naa40	2149.39	0.105282	0.0909675	1.15736	0.247126	0.999914
Psme2	4594.81	0.0972662	0.0840474	1.15728	0.247159	0.999914
Tmx3	3368.3	-0.0972067	0.0839986	-1.15724	0.247173	0.999914
St6gal1	829.759	0.138926	0.120052	1.15721	0.247185	0.999914
Rsrp1	13472	-0.113791	0.098338	-1.15714	0.247216	0.999914
A430046D13Rik	287.519	-0.207979	0.179742	-1.1571	0.247232	0.999914
Atad5	1500.22	0.125129	0.10814	1.1571	0.247233	0.999914
Ccdc64	2356.45	-0.112876	0.0975723	-1.15685	0.247335	0.999914
A930006L05Rik	6.27759	1.35406	1.17051	1.15681	0.247349	0.999914
Tpx2	6301.06	0.0869443	0.0751677	1.15667	0.247407	0.999914
Traj60	11.0178	-1.02992	0.890434	-1.15665	0.247414	0.999914
Gm37249	11.7028	-0.964536	0.833942	-1.1566	0.247436	0.999914
Atg2a	2189.09	-0.113542	0.0982039	-1.15619	0.247605	0.999914
Stag3	138.801	0.292925	0.253359	1.15617	0.247614	0.999914
Trim32	444.529	-0.176474	0.152714	-1.15559	0.247851	0.999914
2610035D17Rik	221.648	-0.232646	0.201329	-1.15555	0.247866	0.999914
Cfdp1	1845.74	0.118859	0.102864	1.15551	0.247883	0.999914
Sbf2	22.9313	0.693322	0.600062	1.15542	0.247919	0.999914
Heatr5a	1618.4	-0.112085	0.0970114	-1.15538	0.247934	0.999914
Lrrc73	12.3377	0.940022	0.813792	1.15511	0.248044	0.999914
Fen1	1953.65	0.107221	0.0928231	1.15511	0.248046	0.999914
Mettl1	217.687	0.237502	0.205637	1.15496	0.248107	0.999914
Gm13604	3.49433	-1.84008	1.59341	-1.1548	0.248171	0.999914
Zfp688	382.414	-0.190866	0.165339	-1.15439	0.24834	0.999914
Smpdl3a	503.48	-0.168288	0.145823	-1.15406	0.248477	0.999914
Clcn5	661.866	0.149506	0.129573	1.15384	0.248566	0.999914
Trim66	16.3402	-0.852618	0.739119	-1.15356	0.248681	0.999914
4732471J01Rik	18.4604	0.78652	0.681866	1.15348	0.248712	0.999914
Il1rl1	79.1377	0.375561	0.325644	1.15329	0.248792	0.999914
Eif3s6-ps1	2.71403	2.18603	1.89618	1.15286	0.248967	0.999914
Cox6b2	44.083	0.500826	0.434505	1.15264	0.24906	0.999914
Gemin7	516.346	-0.162131	0.140676	-1.15251	0.249112	0.999914
Pacs2	3321.3	-0.101028	0.0876822	-1.1522	0.249238	0.999914
Bst2	1413.43	-0.122411	0.106243	-1.15218	0.249246	0.999914
Hdac4	1756.1	-0.109673	0.0951943	-1.15209	0.249284	0.999914
Dhx29	865.592	0.136465	0.118458	1.152	0.249319	0.999914
Gm42658	67.123	0.438473	0.380751	1.1516	0.249486	0.999914
Gm44751	24.1934	-0.676249	0.587354	-1.15135	0.249589	0.999914
Ccnj	174.32	-0.265439	0.230584	-1.15116	0.249668	0.999914
Tha1	264.843	-0.216225	0.187868	-1.15094	0.249756	0.999914
Ahsa1	1900.97	0.108929	0.0946872	1.15041	0.249975	0.999914
Dntt	44.8965	0.49096	0.426808	1.15031	0.250018	0.999914
Spred3	73.4528	0.399433	0.347405	1.14976	0.250241	0.999914
Nol12	640.869	0.154656	0.134554	1.1494	0.250392	0.999914
Nup62	2044.88	0.118029	0.102716	1.14908	0.250522	0.999914
Nek2	2009.2	0.106783	0.092949	1.14883	0.250626	0.999914
Frmd8	4853.75	-0.10939	0.0952333	-1.14865	0.250699	0.999914
Pik3ap1	2159.34	-0.107123	0.0932747	-1.14847	0.250774	0.999914
Gm44710	6.95683	1.36086	1.18503	1.14838	0.250814	0.999914
Arl15	428.41	0.176125	0.153458	1.14771	0.251089	0.999914
Itpripl1	1209.99	0.125405	0.109268	1.14768	0.251102	0.999914
Acbd6	1019.52	-0.139066	0.121207	-1.14734	0.25124	0.999914
Anapc13	474.794	0.166838	0.145456	1.147	0.251382	0.999914
Gm20721	149.948	0.319253	0.278517	1.14626	0.251687	0.999914
Trat1	183.972	0.249946	0.218054	1.14625	0.25169	0.999914
Ifnar1	5160.95	-0.0889251	0.0776115	-1.14577	0.251889	0.999914
Plekhg2	902.405	-0.131979	0.115188	-1.14577	0.25189	0.999914
Gm42576	16.7566	-0.816781	0.713151	-1.14531	0.25208	0.999914
Ube4bos1	2.95712	2.28329	1.99411	1.14502	0.252201	0.999914
Zfp101	533.242	0.16777	0.146561	1.14471	0.252329	0.999914
Snord58b	6.80587	1.2752	1.11434	1.14436	0.252476	0.999914
Dzip1	2218.21	-0.107505	0.0939604	-1.14415	0.252561	0.999914
Ap1s2	1009.09	-0.130195	0.113807	-1.144	0.252622	0.999914
2610318N02Rik	382.655	0.181683	0.158815	1.14399	0.252627	0.999914
Wscd1	54.2138	0.456653	0.399401	1.14335	0.252895	0.999914
Rbm26	2039.44	0.125423	0.10973	1.14302	0.253032	0.999914
B130055M24Rik	140.442	-0.282141	0.246885	-1.1428	0.25312	0.999914
Tmem71	4298.47	-0.100218	0.0877031	-1.14269	0.253167	0.999914
Nr1d2	690.425	-0.156804	0.137241	-1.14255	0.253227	0.999914
Pold4	1453.95	-0.136413	0.119398	-1.14251	0.253243	0.999914
Obfc1	1367.85	-0.122555	0.107284	-1.14234	0.253312	0.999914
Thoc3	962.911	0.130341	0.114104	1.1423	0.253328	0.999914
Zmat2	2377.62	0.102928	0.0901466	1.14179	0.253543	0.999914
Ptprc	85586.7	-0.0805085	0.0705218	-1.14161	0.253615	0.999914
Sh3yl1	55.6982	0.440797	0.386282	1.14113	0.253816	0.999914
Snx3	2260.76	0.112189	0.0983382	1.14085	0.253932	0.999914
Ppp1r2	1074.24	0.132462	0.116119	1.14074	0.253978	0.999914
Fn3k	6.66041	-1.29038	1.13145	-1.14046	0.254094	0.999914
Stim2	2175.16	-0.108843	0.0954539	-1.14027	0.254175	0.999914
Parp4	5849.38	-0.0864686	0.0758522	-1.13996	0.254302	0.999914
Myc	3155.68	0.112522	0.0987604	1.13934	0.25456	0.999914
Tmtc4	219.103	-0.230979	0.202739	-1.13929	0.254581	0.999914
Tnfrsf8	944.891	0.134069	0.117697	1.13911	0.254659	0.999914
Bex6	23.0353	0.702712	0.616912	1.13908	0.25467	0.999914
Desi2	1241.19	-0.123721	0.108639	-1.13883	0.254775	0.999914
Msi2	1702.25	-0.109568	0.0962614	-1.13824	0.255022	0.999914
Dgat2	24.4139	0.65536	0.575772	1.13823	0.255025	0.999914
Pnpla6	1188.88	-0.128307	0.112734	-1.13815	0.25506	0.999914
Lats2	1034.55	-0.129918	0.114158	-1.13805	0.255098	0.999914
Dlgap5	3513.68	0.0945343	0.0830698	1.13801	0.255116	0.999914
Ankrd9	40.0306	0.536718	0.47164	1.13798	0.255128	0.999914
Pde3b	11881.1	-0.083314	0.0732238	-1.1378	0.255204	0.999914
Arhgap9	6623.82	-0.0866237	0.0761806	-1.13708	0.255503	0.999914
RP23-444K20.4	12.3826	0.937144	0.824505	1.13661	0.2557	0.999914
Gm16702	23.9765	0.666923	0.586916	1.13632	0.255824	0.999914
Sdad1	1190.57	0.119986	0.105615	1.13607	0.255929	0.999914
Lsr	37.2917	0.534707	0.470753	1.13586	0.256017	0.999914
Nab2	510.851	-0.167387	0.147386	-1.13571	0.256079	0.999914
Rabgap1	1470.25	-0.117589	0.103554	-1.13553	0.256155	0.999914
Cbll1	903.866	0.130519	0.114952	1.13543	0.256196	0.999914
Fam117b	1496.1	-0.114267	0.100724	-1.13446	0.256603	0.999914
Tgtp2	2330.25	0.101677	0.0896656	1.13396	0.25681	0.999914
Mccc1os	7.05187	-1.27166	1.1215	-1.13389	0.256843	0.999914
Gm17203	4.79062	1.50952	1.33154	1.13367	0.256933	0.999914
Ctif	69.4506	-0.39401	0.34765	-1.13335	0.257066	0.999914
Ank	1272.06	-0.122929	0.108475	-1.13324	0.257112	0.999914
Ogfrl1	912.079	0.132137	0.116655	1.13272	0.257331	0.999914
Cox15	1209.64	0.119386	0.105417	1.13252	0.257416	0.999914
Tada2a	385.657	0.179741	0.158736	1.13233	0.257495	0.999914
Epas1	833.088	-0.135708	0.11987	-1.13213	0.257578	0.999914
Gm5518	255.964	0.217093	0.191809	1.13182	0.257711	0.999914
Snhg4	144.771	0.294013	0.259783	1.13177	0.257733	0.999914
Mb21d1	331.433	0.192819	0.170405	1.13153	0.257831	0.999914
Apc2	22.9884	-0.703188	0.621508	-1.13142	0.257877	0.999914
Tmem106c	383.183	0.189858	0.167876	1.13094	0.258079	0.999914
Tgif1	747.262	-0.139772	0.123642	-1.13046	0.258282	0.999914
Trbc2	16028.6	-0.0828606	0.0733156	-1.13019	0.258396	0.999914
Faap24	425.17	0.179587	0.158965	1.12973	0.258591	0.999914
1810006J02Rik	79.9511	-0.38948	0.344768	-1.12968	0.258609	0.999914
Gm2a	5196.9	0.0968684	0.0857578	1.12956	0.258663	0.999914
3110009E18Rik	57.8989	-0.437189	0.387124	-1.12932	0.258761	0.999914
Jak1	30604.6	-0.0771525	0.0683362	-1.12901	0.258892	0.999914
Srek1ip1	577.043	-0.153265	0.135759	-1.12895	0.258919	0.999914
Gm16938	4.7379	-1.50544	1.33363	-1.12883	0.258968	0.999914
Nfatc1	6123.86	-0.0967023	0.0856678	-1.12881	0.25898	0.999914
Dcun1d4	129.282	-0.292381	0.259098	-1.12846	0.259127	0.999914
Rassf1	1375.08	-0.115136	0.102044	-1.1283	0.259193	0.999914
Slc11a2	1471.79	-0.111864	0.0991649	-1.12806	0.259294	0.999914
Wdr54	26.5957	0.622244	0.551634	1.128	0.259319	0.999914
Mtss1l	6.715	1.25314	1.11121	1.12773	0.259436	0.999914
Otud3	208.833	-0.236306	0.209585	-1.1275	0.259533	0.999914
E2f7	797.436	0.139134	0.123443	1.12711	0.259696	0.999914
Snrk	1056.26	-0.128825	0.114303	-1.12705	0.259723	0.999914
Kpna3	2748.06	0.100551	0.0892925	1.12608	0.26013	0.999914
Lmbrd1	744.933	-0.138786	0.12328	-1.12578	0.260258	0.999914
Gm17096	12.2599	0.931522	0.827628	1.12553	0.260363	0.999914
Thap11	692.468	-0.14844	0.13189	-1.12548	0.260384	0.999914
Rif1	3603.53	0.103515	0.0919758	1.12545	0.260397	0.999914
Gm38357	89.5574	0.416192	0.370051	1.12469	0.260722	0.999914
Psma3	3324.42	0.0933491	0.0830019	1.12466	0.260733	0.999914
Pgm2	1410.73	-0.117207	0.104291	-1.12385	0.261075	0.999914
Adcy7	13378.7	-0.0839082	0.0746696	-1.12373	0.261129	0.999914
Hmgb1-ps4	2.79949	-2.10548	1.87371	-1.12369	0.261143	0.999914
Trio	1515.59	-0.11322	0.100833	-1.12284	0.261503	0.999914
Ap1m2	30.6763	-0.60078	0.535123	-1.1227	0.261567	0.999914
Fuz	339.376	-0.198491	0.176878	-1.12219	0.261782	0.999914
Irf1	5682.07	0.0851106	0.0758548	1.12202	0.261854	0.999914
Gm29236	5.41256	1.39218	1.24098	1.12184	0.26193	0.999914
Gm13904	5.41256	1.39218	1.24098	1.12184	0.26193	0.999914
Pde8a	160.946	-0.268369	0.239254	-1.12169	0.261993	0.999914
Snhg3	157.707	0.264336	0.235679	1.12159	0.262036	0.999914
Selenos	1250.42	0.119208	0.106324	1.12117	0.262213	0.999914
Gm43136	2.69044	-2.13972	1.90852	-1.12114	0.262228	0.999914
Zfp677	459.498	-0.175469	0.156523	-1.12104	0.262271	0.999914
C1d	1047.97	-0.126639	0.112981	-1.12089	0.262335	0.999914
Gm16409	6.61269	-1.27894	1.14174	-1.12017	0.262641	0.999914
Pitpnm1	4784.96	-0.0997979	0.0891206	-1.11981	0.262796	0.999914
Slc27a3	33.9472	-0.551531	0.49253	-1.11979	0.262803	0.999914
Fam65c	19.1209	-0.729831	0.651961	-1.11944	0.262953	0.999914
Mib2	1711.94	-0.127761	0.114144	-1.1193	0.263013	0.999914
Gpatch4	595.613	0.152858	0.136595	1.11906	0.263112	0.999914
Ikbkg	1924.4	-0.103754	0.0927366	-1.11881	0.263222	0.999914
Pole3	932.853	0.12745	0.113956	1.11841	0.263391	0.999914
Agtrap	1303.14	-0.120012	0.107311	-1.11835	0.263417	0.999914
Pspc1	1404.09	0.111918	0.100077	1.11832	0.263429	0.999914
Txlng	1171.43	-0.125222	0.112006	-1.118	0.263569	0.999914
Rad51c	156.899	0.273166	0.244419	1.11761	0.263732	0.999914
Mxd1	1032.21	-0.123628	0.110636	-1.11743	0.26381	0.999914
Cr1l	2325.46	0.100143	0.0896451	1.11711	0.263949	0.999914
Samd15	17.8228	-0.769451	0.68896	-1.11683	0.264067	0.999914
B9d2	391.142	-0.17651	0.158073	-1.11664	0.26415	0.999914
Mfhas1	463.995	-0.168308	0.150767	-1.11635	0.264274	0.999914
4833439L19Rik	1020.86	0.130936	0.117345	1.11582	0.264497	0.999914
Cnih1	1809.37	0.107522	0.0963854	1.11555	0.264617	0.999914
Gm37132	8.30596	1.21531	1.08951	1.11547	0.26465	0.999914
Lnpep	14335.7	-0.0952407	0.085389	-1.11538	0.26469	0.999914
Msc	32.4026	0.571365	0.512438	1.11499	0.264853	0.999914
Nabp2	1283.98	0.131111	0.117634	1.11457	0.265036	0.999914
Patj	525.072	-0.15743	0.141259	-1.11448	0.265075	0.999914
Gm15821	16.6592	0.810146	0.727138	1.11416	0.265212	0.999914
4930429F24Rik	4.15329	1.70727	1.53269	1.1139	0.265322	0.999914
Ifi27l2a	2710.04	-0.101254	0.0909516	-1.11327	0.265593	0.999914
Tusc5	2.8313	-2.12074	1.90547	-1.11298	0.265718	0.999914
Map1s	802.219	-0.168891	0.151761	-1.11287	0.265763	0.999914
Osbpl1a	149.684	0.280945	0.252453	1.11286	0.265768	0.999914
Zfp984	1402.24	-0.121802	0.109476	-1.1126	0.265882	0.999914
Pfas	1233.44	0.119085	0.107034	1.11259	0.265884	0.999914
Gm37062	4.09371	1.62366	1.4599	1.11218	0.266063	0.999914
Whsc1	6699.06	0.085413	0.0768055	1.11207	0.266108	0.999914
Traf2	1024.49	-0.123856	0.111424	-1.11158	0.26632	0.999914
Fam219a	249.488	0.211176	0.190047	1.11118	0.26649	0.999914
Ccser2	2949.6	-0.0989037	0.0890473	-1.11069	0.266703	0.999914
Ift74	233.975	0.223416	0.201175	1.11055	0.266761	0.999914
Bin2	5834.69	-0.0943446	0.0849653	-1.11039	0.266831	0.999914
Gstp-ps	644.392	0.164314	0.148025	1.11004	0.266981	0.999914
Trit1	363.087	0.18818	0.169531	1.11001	0.266996	0.999914
Bora	1057.16	0.126395	0.113883	1.10987	0.267055	0.999914
Satb1	14268.3	-0.0785453	0.0707739	-1.10981	0.267083	0.999914
Dnajc24	195.532	0.235895	0.212556	1.1098	0.267084	0.999914
Kif19a	7.92656	1.14337	1.03049	1.10954	0.267198	0.999914
Aldh9a1	1647.79	0.107348	0.0967792	1.10921	0.267341	0.999914
Cish	5358.14	0.0920044	0.0829486	1.10917	0.267355	0.999914
Pir	15.7583	0.834838	0.752739	1.10907	0.267401	0.999914
4930539E08Rik	332.705	-0.193273	0.174322	-1.10871	0.267554	0.999914
Tnfsf9	96.0238	0.33272	0.300103	1.10869	0.267566	0.999914
Tulp4	1085.04	-0.120752	0.108939	-1.10844	0.267673	0.999914
Mysm1	1764.45	-0.112465	0.101512	-1.10791	0.267902	0.999914
Abcf2	2000.05	0.105368	0.0951323	1.1076	0.268036	0.999914
Fam84b	273.446	-0.224798	0.20296	-1.10759	0.268037	0.999914
Cth	4.78334	-1.47429	1.33134	-1.10737	0.268133	0.999914
Ly6e	27152.7	0.101179	0.0913806	1.10722	0.268198	0.999914
F11r	27.0195	0.606568	0.547933	1.10701	0.268289	0.999914
2010300C02Rik	272.306	-0.207723	0.187681	-1.10679	0.268383	0.999914
Rad51ap1	977.689	0.13582	0.122763	1.10636	0.26857	0.999914
Gm5528	4.12325	1.6555	1.4965	1.10625	0.26862	0.999914
Slc16a4	4.12325	1.6555	1.4965	1.10625	0.26862	0.999914
Gm14122	5.94967	-1.3208	1.19473	-1.10552	0.268934	0.999914
Gm43403	2.76768	-2.08753	1.88943	-1.10485	0.269226	0.999914
Snord34	2.76768	-2.08753	1.88943	-1.10485	0.269226	0.999914
Carns1	473.819	-0.188735	0.170858	-1.10463	0.269321	0.999914
Aim1l	112.327	-0.303102	0.274406	-1.10457	0.269344	0.999914
5730507C01Rik	9.65766	-1.01547	0.919571	-1.10428	0.26947	0.999914
Pprc1	1448.79	0.115704	0.104778	1.10428	0.269471	0.999914
Aste1	219.282	0.224792	0.203603	1.10407	0.269562	0.999914
Vps26b	2679.27	-0.103394	0.0936538	-1.104	0.269592	0.999914
Ttc8	132.714	-0.279705	0.253376	-1.10391	0.269631	0.999914
RP23-23P9.4	25.867	0.61715	0.55924	1.10355	0.269788	0.999914
Dusp11	7957.86	-0.0834165	0.0756054	-1.10331	0.269891	0.999914
Rpl9	29816.8	-0.0811077	0.0735199	-1.10321	0.269937	0.999914
Wdr55	703.839	0.138865	0.12597	1.10236	0.270304	0.999914
Yeats2	1761.07	-0.104974	0.0952463	-1.10213	0.270404	0.999914
Mettl13	358.13	0.180114	0.163429	1.1021	0.270419	0.999914
Tmem258	1343.44	0.128326	0.116464	1.10185	0.270525	0.999914
Myo5a	3086.82	0.104331	0.0947296	1.10135	0.270742	0.999914
Prpf38a	1383.16	0.114079	0.103624	1.10089	0.270943	0.999914
Hic2	79.5145	0.355335	0.32278	1.10086	0.270959	0.999914
Ppp2r3d	320.415	-0.205416	0.186609	-1.10078	0.270991	0.999914
Atp6v0c	294.155	-0.213236	0.193833	-1.1001	0.271288	0.999914
Ncbp2	1125.72	0.121254	0.110226	1.10005	0.271312	0.999914
Tmem128	1051.97	-0.120365	0.109427	-1.09996	0.271349	0.999914
BC022687	42.8409	-0.479428	0.435969	-1.09969	0.271469	0.999914
1700023H06Rik	5.53525	1.39971	1.27291	1.09961	0.2715	0.999914
Haus5	98.6648	0.32045	0.291453	1.09949	0.271554	0.999914
Bet1	585.492	-0.149143	0.135797	-1.09828	0.27208	0.999914
Sfn	604.657	-0.159341	0.145094	-1.09819	0.272121	0.999914
Bbx	2461.92	-0.0968665	0.0882275	-1.09792	0.272241	0.999914
Gm15471	64.0629	-0.398546	0.363063	-1.09773	0.272322	0.999914
Pex6	802.278	-0.142417	0.12974	-1.09771	0.27233	0.999914
Gm44104	7.29099	1.16911	1.06509	1.09767	0.272349	0.999914
Trmt112-ps2	2.62316	2.13684	1.94722	1.09738	0.272476	0.999914
Sde2	1120.88	-0.117965	0.107579	-1.09654	0.272842	0.999914
RP23-23P9.5	7.35234	1.17305	1.06995	1.09637	0.272919	0.999914
Tigd2	1030	-0.12272	0.111971	-1.096	0.273078	0.999914
Fam120aos	56.5678	-0.430127	0.39246	-1.09598	0.273088	0.999914
Prr11	2641.81	0.0951455	0.0868446	1.09558	0.273261	0.999914
Pmpca	2646.98	0.0962876	0.087897	1.09546	0.273316	0.999914
Smc1a	9389.79	0.0805612	0.0735462	1.09538	0.273349	0.999914
Gm26768	4.00284	1.58864	1.45068	1.0951	0.273473	0.999914
RP23-314A15.5	4.00284	1.58864	1.45068	1.0951	0.273473	0.999914
Slc10a3	407.559	0.180328	0.164768	1.09444	0.273763	0.999914
Gm38104	6.00219	1.30224	1.18992	1.0944	0.273781	0.999914
1700010I14Rik	229.502	0.218938	0.200077	1.09427	0.273836	0.999914
Dcakd	354.013	0.1872	0.171078	1.09423	0.273853	0.999914
Arl13b	706.411	-0.142055	0.12985	-1.09399	0.273957	0.999914
Fhod1	1327.49	-0.120139	0.109829	-1.09388	0.274009	0.999914
Rbbp7	5086.82	0.0852965	0.0780254	1.09319	0.274311	0.999914
Nanp	3.93401	-1.61663	1.47901	-1.09305	0.274371	0.999914
Zfp874a	600.21	-0.14757	0.135021	-1.09294	0.274422	0.999914
Paox	353.651	-0.180386	0.165048	-1.09293	0.274424	0.999914
Pycr2	521.008	-0.167653	0.153402	-1.0929	0.274438	0.999914
Vps51	761.743	-0.142862	0.130727	-1.09283	0.274469	0.999914
Gm20470	3.33546	1.79158	1.63953	1.09274	0.274507	0.999914
Zbtb4	1379.11	-0.115578	0.105776	-1.09267	0.274537	0.999914
Stk17b	19594.8	-0.0822532	0.0752805	-1.09262	0.274559	0.999914
Gm37145	131.653	0.281349	0.257526	1.09251	0.274609	0.999914
Dhrs13	157.518	0.260087	0.238293	1.09146	0.275072	0.999914
Dnah11	35.528	-0.52739	0.483387	-1.09103	0.275259	0.999914
Grhpr	407.455	-0.171945	0.157625	-1.09085	0.275337	0.999914
Psmc2	2427.54	0.098273	0.0900906	1.09082	0.27535	0.999914
Gm7514	13.6799	-0.888943	0.81504	-1.09068	0.275416	0.999914
Ikbip	166.053	0.25183	0.231054	1.08992	0.275749	0.999914
Hmg20b	770.448	-0.132158	0.121261	-1.08986	0.275774	0.999914
BC064078	336.784	0.189497	0.174046	1.08877	0.276254	0.999914
Hmgb1	5005.01	0.089915	0.0825905	1.08868	0.276293	0.999914
Tmed10	3955.36	0.0919313	0.0845009	1.08793	0.276625	0.999914
Xlr	29.8222	0.572274	0.526134	1.0877	0.276729	0.999914
Hspa4	5938.74	0.0831926	0.0764891	1.08764	0.276754	0.999914
Gimap1	3249.86	-0.10349	0.0952072	-1.087	0.277036	0.999914
Extl3	1267.49	-0.132377	0.121807	-1.08678	0.277135	0.999914
AW112010	10994.1	0.0781263	0.0718965	1.08665	0.277191	0.999914
Nectin2	3.29003	1.7704	1.62937	1.08656	0.277233	0.999914
Mllt6	5392.85	-0.0872786	0.080359	-1.08611	0.277431	0.999914
Mllt11	340.24	-0.184151	0.169615	-1.0857	0.27761	0.999914
5033430I15Rik	24.6187	-0.622849	0.5739	-1.08529	0.277792	0.999914
Arhgdia	17529.5	0.107981	0.0995239	1.08497	0.277934	0.999914
Hs6st1	249.457	-0.210999	0.194522	-1.08471	0.278052	0.999914
Aifm2	207.402	0.223833	0.206357	1.08469	0.27806	0.999914
Crat	276.14	-0.197786	0.182399	-1.08436	0.278205	0.999914
Ppa1	1106.21	0.121334	0.111903	1.08428	0.27824	0.999914
2007-03-01	3448.06	-0.10579	0.097573	-1.08422	0.278269	0.999914
Snora30	9.76443	-0.991867	0.914929	-1.08409	0.278324	0.999914
Gm12316	3.35137	1.77431	1.63691	1.08394	0.278393	0.999914
Gm12843	3.35137	1.77431	1.63691	1.08394	0.278393	0.999914
Cic	5807.09	-0.104911	0.0968173	-1.0836	0.278542	0.999914
Mfap1b	381.251	-0.180168	0.166361	-1.08299	0.278812	0.999914
Gm17206	2.54768	2.03028	1.87574	1.08239	0.279081	0.999914
Gm22486	2.54768	2.03028	1.87574	1.08239	0.279081	0.999914
Adcy6	260.48	0.203912	0.188469	1.08194	0.279277	0.999914
Igsf10	3.3968	1.79548	1.65958	1.08189	0.279301	0.999914
Gm42941	3.3968	1.79548	1.65958	1.08189	0.279301	0.999914
Fxyd5	22147.1	0.0934215	0.0863629	1.08173	0.279372	0.999914
Mcam	24.2185	0.634693	0.586829	1.08156	0.279446	0.999914
Cyb5r4	3517.98	-0.0916403	0.0847397	-1.08143	0.279504	0.999914
Sptan1	9861.71	-0.0792043	0.0732448	-1.08136	0.279536	0.999914
Gm44750	2.63855	2.08355	1.92779	1.0808	0.279786	0.999914
Psmg1	324.648	0.185117	0.171278	1.0808	0.279786	0.999914
Gm4734	3.91811	-1.61064	1.49039	-1.08068	0.279838	0.999914
AI480526	620.296	-0.175458	0.162394	-1.08044	0.279945	0.999914
Ep300	5469.8	0.0845665	0.0783389	1.0795	0.280367	0.999914
Nlrp1b	81.7884	0.348992	0.323415	1.07908	0.28055	0.999914
Stard3	673.174	-0.139594	0.12937	-1.07903	0.280575	0.999914
Gm8814	3.22327	-1.76101	1.63217	-1.07894	0.280615	0.999914
Bambi-ps1	86.7107	-0.340027	0.315161	-1.0789	0.280634	0.999914
Cdc42se2	4607.81	-0.0841264	0.0779767	-1.07887	0.280647	0.999914
Gnaz	3.9574	1.571	1.45648	1.07863	0.280755	0.999914
Limk2	2088.2	-0.0974701	0.0903794	-1.07845	0.280831	0.999914
Mettl16	876.732	0.124921	0.115833	1.07845	0.280831	0.999914
U2af1	2531.72	0.100729	0.0934037	1.07843	0.280843	0.999914
2810402E24Rik	136.005	0.28368	0.263052	1.07842	0.280847	0.999914
Adamtsl4	7.20012	1.14829	1.06483	1.07838	0.280866	0.999914
Dlc1	7.20012	1.14829	1.06483	1.07838	0.280866	0.999914
Zfp939	20.2502	-0.714217	0.662379	-1.07826	0.280918	0.999914
Gm42463	7.9903	-1.10905	1.02863	-1.07818	0.280954	0.999914
H2-DMb1	37.8798	0.501786	0.465467	1.07803	0.281021	0.999914
Eif3j1	1550.08	0.115167	0.106839	1.07794	0.281059	0.999914
Paics	6583.41	0.0818519	0.0759364	1.0779	0.281078	0.999914
Gm10110	23.1661	-0.6521	0.605244	-1.07742	0.281294	0.999914
Slc15a2	328.508	-0.205635	0.190937	-1.07697	0.281492	0.999914
Lzts1	379.835	0.172051	0.159784	1.07677	0.281581	0.999914
Ubap2	3465.76	0.108834	0.101089	1.07662	0.28165	0.999914
Ttc5	1026.85	-0.120266	0.111714	-1.07655	0.281682	0.999914
Snord71	8.1424	1.14219	1.06148	1.07603	0.281912	0.999914
Wscd2	165.447	-0.265763	0.247005	-1.07594	0.281953	0.999914
Foxred1	806.625	0.131515	0.122236	1.07591	0.281965	0.999914
Nacc1	2934.3	0.102185	0.0949785	1.07588	0.281981	0.999914
Plec	12201.7	-0.0958614	0.0891078	-1.07579	0.282021	0.999914
Nudt5	1555.57	0.106633	0.0991263	1.07573	0.28205	0.999914
Gm12366	155.839	-0.281512	0.261707	-1.07568	0.282072	0.999914
Clip2	317.342	-0.194967	0.181251	-1.07567	0.282074	0.999914
Tmpo	10367.9	0.0804411	0.0747863	1.07561	0.282101	0.999914
Uba2	3893.31	0.0864512	0.0803903	1.07539	0.282199	0.999914
AI597479	638.959	0.139558	0.129803	1.07515	0.282308	0.999914
Runx2	3333.05	0.0882401	0.0820775	1.07508	0.282338	0.999914
Mdc1	2163.53	0.0970983	0.0903742	1.0744	0.282642	0.999914
Pdlim2	2703.59	-0.101749	0.0947251	-1.07415	0.282758	0.999914
Ifnar2	1653.2	-0.102986	0.095885	-1.07405	0.282798	0.999914
Arpc5l	2215.82	0.0964237	0.0897823	1.07397	0.282835	0.999914
n-R5s204	3.24459	1.74928	1.62896	1.07386	0.282884	0.999914
Rassf6	25.1701	0.608569	0.566817	1.07366	0.282974	0.999914
Cdc45	1167.4	0.115007	0.107124	1.07359	0.283007	0.999914
Agfg2	1236.29	0.123649	0.115187	1.07346	0.283067	0.999914
Gm10073	10.1882	-0.956904	0.891555	-1.0733	0.283138	0.999914
Hmgn1	937.17	0.123437	0.115027	1.07311	0.28322	0.999914
Zfp784	94.684	0.329746	0.307297	1.07305	0.283247	0.999914
Unc13a	439.524	-0.161854	0.15086	-1.07287	0.283328	0.999914
Rsf1os2	4.01874	1.57525	1.46839	1.07277	0.283374	0.999914
Itga3	277.278	-0.208767	0.194637	-1.0726	0.283452	0.999914
Tmem101	241.949	0.210189	0.195978	1.07252	0.283488	0.999914
Txnrd3	52.034	0.42818	0.399251	1.07246	0.283513	0.999914
Sqle	2420.66	0.0940316	0.0876993	1.0722	0.283628	0.999914
4833417C18Rik	25.9378	-0.607612	0.566731	-1.07213	0.283659	0.999914
Oas3	6273.64	-0.0887148	0.0827628	-1.07192	0.283757	0.999914
Uhrf1bp1l	2882.42	-0.0906279	0.0845673	-1.07167	0.28387	0.999914
Xbp1	1819.1	0.10306	0.0961755	1.07158	0.283909	0.999914
Baz1b	7528.62	0.0791562	0.0739146	1.07091	0.284208	0.999914
Hipk3	3208.04	-0.0889761	0.0831015	-1.07069	0.284308	0.999914
AA467197	1836.53	0.104109	0.0972417	1.07062	0.28434	0.999914
Gpr62	4.73156	1.45713	1.36112	1.07053	0.284379	0.999914
Siva1	529.729	0.155636	0.145383	1.07052	0.284383	0.999914
Gm7424	3.20737	-1.75363	1.63811	-1.07052	0.284384	0.999914
Zfp683	68.8995	0.375718	0.350966	1.07052	0.284384	0.999914
Abcd4	475.184	-0.158347	0.14792	-1.0705	0.284396	0.999914
Fam195b	1161.27	-0.12517	0.116929	-1.07048	0.284405	0.999914
Cadm3	5.99283	-1.26082	1.17814	-1.07018	0.284539	0.999914
Wdpcp	48.421	-0.457091	0.427136	-1.07013	0.284561	0.999914
Sec61g	1733.31	0.107817	0.100757	1.07007	0.284587	0.999914
Tvp23a	5.94312	1.26104	1.1785	1.07004	0.284603	0.999914
RP23-228B2.5	148.486	0.260852	0.243787	1.07	0.284619	0.999914
Sppl3	1096.73	-0.121991	0.114046	-1.06967	0.284769	0.999914
Rnf225	9.13989	1.02935	0.96236	1.06961	0.284793	0.999914
Hk1os	47.0149	0.449978	0.42072	1.06954	0.284825	0.999914
Zfp763	251.665	-0.203283	0.1901	-1.06935	0.284913	0.999914
Arsk	266.993	-0.197662	0.184856	-1.06928	0.284944	0.999914
Rmi2	525.671	0.150222	0.140558	1.06875	0.28518	0.999914
Gm12599	2.51253	-2.00937	1.88105	-1.06822	0.285422	0.999914
Gm17035	2.50224	2.00384	1.87621	1.06803	0.285508	0.999914
Ccdc154	2.50224	2.00384	1.87621	1.06803	0.285508	0.999914
Fam184b	2.50224	2.00384	1.87621	1.06803	0.285508	0.999914
Adamtsl3	2.50224	2.00384	1.87621	1.06803	0.285508	0.999914
Hypk	55.8274	0.42608	0.398974	1.06794	0.285548	0.999914
Xkr5	193.1	0.231086	0.216389	1.06792	0.285556	0.999914
Psma5	2494.64	0.0933178	0.0873942	1.06778	0.28562	0.999914
Gm21596	20.6088	0.66957	0.627151	1.06764	0.285684	0.999914
Cd74	77.2569	-0.359499	0.336742	-1.06758	0.285709	0.999914
Acap1	10668.7	-0.0783029	0.0733655	-1.0673	0.285837	0.999914
Cd72	508.556	-0.153673	0.144025	-1.06698	0.285979	0.999914
Tspan13	2384.63	-0.0940417	0.0881385	-1.06698	0.285983	0.999914
Slc12a9	396.338	-0.173458	0.162648	-1.06646	0.286215	0.999914
Spata13	6374.41	-0.0814884	0.0764161	-1.06638	0.286253	0.999914
Top2a	30818.8	0.0728753	0.0683406	1.06635	0.286264	0.999914
Hist1h2bb	22.9996	0.659187	0.618214	1.06628	0.286299	0.999914
Phf13	454.122	-0.161972	0.15191	-1.06624	0.286317	0.999914
Dnajc11	1270.36	0.110822	0.103958	1.06602	0.286415	0.999914
Cd8a	9356.96	0.0773529	0.0725776	1.0658	0.286516	0.999914
Gm37534	2.49663	-2.00008	1.87713	-1.0655	0.286652	0.999914
Hmgb1-ps9	2.49663	-2.00008	1.87713	-1.0655	0.286652	0.999914
RP23-438P19.7	2.49663	-2.00008	1.87713	-1.0655	0.286652	0.999914
Fdps	136.239	0.273675	0.256863	1.06545	0.286672	0.999914
Spopl	659.662	-0.162117	0.152161	-1.06543	0.286681	0.999914
Map2k1	2370.22	-0.097218	0.0912508	-1.06539	0.286698	0.999914
Psmc1	2940.91	0.0925035	0.086845	1.06516	0.286805	0.999914
Echdc1	517.043	0.151012	0.141818	1.06483	0.286954	0.999914
RP24-318O6.3	27.9527	-0.573615	0.538715	-1.06478	0.286974	0.999914
Canx	13783.4	0.0765805	0.0719218	1.06477	0.286978	0.999914
Twf2	2560.01	-0.105904	0.0994727	-1.06465	0.287035	0.999914
B230217C12Rik	30.171	0.552059	0.518609	1.0645	0.287102	0.999914
Capns1	7290.48	0.0997387	0.0936982	1.06447	0.287116	0.999914
Lypd6b	689.809	-0.136581	0.128312	-1.06444	0.28713	0.999914
Rnpepl1	1082.13	-0.134233	0.126108	-1.06443	0.287134	0.999914
Pcyt2	1704.32	0.110314	0.103646	1.06433	0.287179	0.999914
Zfp277	999.792	-0.118622	0.111455	-1.06431	0.28719	0.999914
Arhgap27	2235.91	-0.105014	0.0986807	-1.06418	0.287247	0.999914
Unkl	1118.76	-0.124652	0.117148	-1.06405	0.287306	0.999914
Racgap1	6187.74	0.0823973	0.0774395	1.06402	0.287319	0.999914
Zcchc10	294.86	0.19571	0.183972	1.0638	0.287417	0.999914
Cyp11a1	7.94019	1.16651	1.09679	1.06357	0.287523	0.999914
Brip1	1255.88	0.110022	0.103453	1.0635	0.287554	0.999914
Pid1	81.6735	-0.342295	0.32187	-1.06346	0.287574	0.999914
Ppid	1935.06	0.104894	0.0986401	1.0634	0.2876	0.999914
4930431P19Rik	18.8635	-0.698605	0.656962	-1.06339	0.287606	0.999914
Bcs1l	391.367	-0.173559	0.163257	-1.0631	0.287736	0.999914
Pafah1b2	2480.3	0.0926719	0.0872016	1.06273	0.287904	0.999914
Limd1	3660.17	-0.0860154	0.0809627	-1.06241	0.288051	0.999914
Gm2238	5.25984	1.34194	1.26327	1.06227	0.288113	0.999914
Dfna5	300.832	0.1878	0.176834	1.06202	0.288229	0.999914
Slc7a6	1246.9	0.11047	0.104042	1.06178	0.288335	0.999914
AI413582	468.565	-0.163544	0.154048	-1.06164	0.288398	0.999914
Plod3	344.653	-0.177849	0.167523	-1.06164	0.288399	0.999914
RP24-84E18.1	389.147	-0.18729	0.176492	-1.06118	0.288608	0.999914
Nipal3	3180.65	-0.0890769	0.0839487	-1.06109	0.28865	0.999914
Abcb1b	3866.89	-0.0899335	0.084756	-1.06109	0.28865	0.999914
Cct8	7218.55	0.0809658	0.0763122	1.06098	0.288699	0.999914
Psma6	2713.03	0.091349	0.0861068	1.06088	0.288745	0.999914
Ankrd54	802.143	-0.129122	0.121742	-1.06062	0.288861	0.999914
Arpp19	1600.5	0.104117	0.0981721	1.06056	0.288891	0.999914
Kbtbd13	5.17759	-1.38392	1.30491	-1.06055	0.288894	0.999914
Gosr1	2675.39	-0.0909138	0.0857462	-1.06027	0.289024	0.999914
Atxn3	1185.84	-0.11508	0.108547	-1.06019	0.289058	0.999914
Ccdc167	355.395	0.173248	0.163413	1.06018	0.289063	0.999914
Heca	3820.56	-0.091597	0.0864127	-1.06	0.289147	0.999914
Ubxn8	763.702	0.129076	0.121788	1.05984	0.289217	0.999914
Gm5913	135.704	-0.266235	0.251207	-1.05982	0.289225	0.999914
Ccnb1	3156.21	0.0909566	0.085847	1.05952	0.289363	0.999914
Trmo	186.168	0.234356	0.221217	1.05939	0.28942	0.999914
Atg16l2	1028.18	-0.12415	0.117218	-1.05914	0.289537	0.999914
Suox	916.935	0.128241	0.1211	1.05897	0.289613	0.999914
Nt5c3b	1414.02	0.119613	0.112982	1.0587	0.289739	0.999914
Rpl13	20788.7	-0.0808983	0.0764195	-1.05861	0.289778	0.999914
Rnf43	193.626	-0.228472	0.215851	-1.05847	0.289841	0.999914
Eral1	470.524	0.157153	0.148522	1.05811	0.290005	0.999914
Mfn1	1072.26	-0.115037	0.108743	-1.05789	0.290107	0.999914
Gm37879	7.10803	1.36652	1.29178	1.05786	0.290118	0.999914
Dscc1	258.774	0.19944	0.188533	1.05785	0.290122	0.999914
Rpp40	111.431	0.292272	0.276317	1.05774	0.290173	0.999914
Wdr5	1655.28	0.101263	0.0957356	1.05773	0.290178	0.999914
RP23-40D21.1	2.57721	2.08336	1.96984	1.05763	0.290224	0.999914
Arid1b	2338.34	-0.111586	0.105517	-1.05751	0.290277	0.999914
Sec13	1886.35	0.101214	0.0957823	1.05671	0.290644	0.999914
Mpv17l	35.6457	-0.518223	0.490418	-1.05669	0.290651	0.999914
Gm12918	6.46432	-1.19348	1.12949	-1.05666	0.290668	0.999914
Snhg8	332.256	-0.19277	0.182442	-1.05661	0.29069	0.999914
Glis3	3.97331	1.55741	1.4743	1.05638	0.290796	0.999914
Gm20518	5.25256	-1.32331	1.25355	-1.05565	0.291128	0.999914
Map3k15	69.7916	-0.393384	0.372692	-1.05552	0.291187	0.999914
Tm9sf1	1319.27	0.108429	0.10275	1.05527	0.291301	0.999914
Rpl36-ps3	5.17531	-1.34052	1.27037	-1.05522	0.291326	0.999914
Gm11695	3.19915	1.728	1.63761	1.0552	0.291334	0.999914
Rabl3	331.037	0.180463	0.171064	1.05495	0.29145	0.999914
Zbtb32	3208.11	0.0995956	0.0944096	1.05493	0.291457	0.999914
Zfp263	1334.34	-0.114292	0.108356	-1.05478	0.291524	0.999914
Sf3b5	818.253	-0.170491	0.161682	-1.05448	0.291662	0.999914
Hps6	465.534	-0.164381	0.155914	-1.0543	0.291744	0.999914
Sulf1	4.04079	-1.54584	1.46634	-1.05421	0.291786	0.999914
Yap1	28.9275	-0.572404	0.542969	-1.05421	0.291786	0.999914
Knop1	980.449	0.120562	0.114384	1.05401	0.291878	0.999914
Oaz2	572.15	-0.144704	0.137331	-1.05369	0.292026	0.999914
Stx18	670.222	-0.134543	0.127695	-1.05362	0.292055	0.999914
Gm38067	23.5017	0.692402	0.657256	1.05347	0.292124	0.999914
Frs2	905.316	-0.121245	0.115104	-1.05335	0.292179	0.999914
Gnb5	133.388	-0.26731	0.253837	-1.05308	0.292306	0.999914
Cd160	2764.23	-0.0906135	0.0860522	-1.05301	0.292338	0.999914
Spry4	47.2648	0.445424	0.42304	1.05291	0.292381	0.999914
Abca1	359.547	-0.175873	0.167041	-1.05288	0.292397	0.999914
A930005H10Rik	273.09	-0.211012	0.20043	-1.05279	0.292436	0.999914
Nwd1	2.45119	-2.07187	1.9685	-1.05251	0.292564	0.999914
Gm2011	27.875	-0.584799	0.555771	-1.05223	0.292694	0.999914
Tcf7	12484.3	-0.0812769	0.0772495	-1.05213	0.292738	0.999914
Selenon	631.374	-0.138413	0.131564	-1.05206	0.292771	0.999914
Tppp	4.81742	-1.53395	1.45812	-1.05201	0.292796	0.999914
Ccdc162	144.505	0.256555	0.243884	1.05195	0.29282	0.999914
Plcb3	359.087	-0.177365	0.168608	-1.05193	0.292831	0.999914
Gm12971	2.53178	2.05618	1.95543	1.05152	0.293018	0.999914
Habp4	408.947	-0.165714	0.157599	-1.05149	0.293032	0.999914
Chil5	29.4104	-0.557789	0.530541	-1.05136	0.293094	0.999914
Gm15880	10.8076	0.919928	0.875139	1.05118	0.293176	0.999914
Dad1	1615.29	0.113441	0.107948	1.05089	0.293311	0.999914
Nabp1	8768.03	-0.0874643	0.0832361	-1.0508	0.293352	0.999914
Jade2	1847.45	-0.0984345	0.0936781	-1.05077	0.293362	0.999914
Ptpn6	5201.88	-0.0896932	0.085375	-1.05058	0.293452	0.999914
Psen2	471.149	0.157993	0.150404	1.05045	0.293509	0.999914
Gm16982	2.62265	2.11135	2.01026	1.05029	0.293586	0.999914
Eaf1	1999.86	0.0962073	0.0916059	1.05023	0.293612	0.999914
Mkks	454.708	-0.156017	0.148557	-1.05022	0.293618	0.999914
Heg1	1135.98	-0.113975	0.108611	-1.04939	0.294	0.999914
Abcg2	354.43	0.181244	0.172744	1.04921	0.294083	0.999914
Ggt5	53.3933	-0.418735	0.399274	-1.04874	0.294298	0.999914
Lztr1	1958.48	-0.102432	0.0976787	-1.04867	0.294332	0.999914
Relb	742.341	-0.128683	0.122712	-1.04866	0.294335	0.999914
Mical1	6468.96	-0.0838905	0.0800067	-1.04854	0.294388	0.999914
Ptbp3	15122.2	-0.0778554	0.0742596	-1.04842	0.294444	0.999914
Gm12592	30.4149	-0.558591	0.532867	-1.04828	0.294512	0.999914
Traj34	8.45952	-1.04358	0.995741	-1.04805	0.294617	0.999914
Capn3	169.024	-0.237637	0.226825	-1.04767	0.294791	0.999914
Tmc8	2522.6	-0.106208	0.101439	-1.04702	0.295092	0.999914
Socs1	660.612	0.162818	0.155538	1.04681	0.295188	0.999914
Synm	3.21506	1.7108	1.6349	1.04642	0.295367	0.999914
Slfn3	514.007	0.151456	0.14478	1.04611	0.295512	0.999914
Zfp27	307.223	0.18419	0.176088	1.04601	0.295555	0.999914
Rnf32	15.3033	-0.790741	0.75602	-1.04593	0.295595	0.999914
Ckap2l	3048.52	0.0884312	0.0845661	1.04571	0.295697	0.999914
Gpm6b	432.049	-0.157685	0.150846	-1.04534	0.295867	0.999914
[truncated: 14,088 more rows]

## Sheet: 3
3. Icam1 RNAseq DESeq2 output KO vs Ctrl_stimulated
external_gene_name	baseMean	log2FoldChange	lfcSE	stat	pvalue	padj
Ccl3	15906.1	1.31608	0.0466328	28.2222	3.12654e-175	3.77373e-171
Xcl1	6796.88	1.25204	0.0606841	20.6321	1.41276e-94	8.526e-91
Il3	2082.56	1.54975	0.0757357	20.4626	4.638e-93	1.86602e-89
Ifng	111224	0.816094	0.0406553	20.0735	1.25819e-89	3.79659e-86
Ccl4	6374.41	0.883251	0.050448	17.5081	1.24176e-68	2.99762e-65
Icam1	3360.62	-0.940311	0.0599735	-15.6788	2.11299e-55	4.25063e-52
Il13	955.814	1.41139	0.0946405	14.9131	2.70746e-50	4.66843e-47
Inhba	1630.31	1.19727	0.0803439	14.9018	3.20737e-50	4.83912e-47
Plek	7576.82	0.695784	0.0483016	14.405	4.81455e-47	6.45684e-44
Rgs2	1972.26	0.98759	0.0703873	14.0308	1.00995e-44	1.21901e-41
Crabp2	1542.39	1.09557	0.0799086	13.7103	8.8098e-43	9.66675e-40
Ccl9	2179.26	0.927473	0.0689797	13.4456	3.26748e-41	3.28654e-38
Nr4a3	2514.72	0.822849	0.0650464	12.6502	1.11597e-36	1.03613e-33
Perp	1409.48	0.985952	0.0821644	11.9997	3.56401e-33	3.07269e-30
Rgs16	4234.55	0.670937	0.0564793	11.8793	1.51571e-32	1.21964e-29
Nrn1	1998.84	0.815383	0.0717233	11.3684	6.00476e-30	4.52984e-27
Slfn2	4379.15	0.641392	0.0567103	11.31	1.17129e-29	8.31617e-27
Spp1	6845.61	0.559323	0.051177	10.9292	8.35839e-28	5.60476e-25
Slc15a3	1173.9	0.965268	0.0889022	10.8576	1.8343e-27	1.16526e-24
Serpine2	9985.52	0.475462	0.0458811	10.3629	3.65588e-25	2.20632e-22
Penk	3015.69	0.621759	0.0617504	10.0689	7.58158e-24	4.3576e-21
Stat3	25413.7	0.388682	0.0416662	9.32846	1.07419e-20	5.89342e-18
Irf8	8558.35	0.43867	0.0481952	9.10194	8.87303e-20	4.65641e-17
Sema7a	5451.02	0.468322	0.0523518	8.94568	3.69672e-19	1.85914e-16
Il1a	324.793	1.31594	0.154692	8.50686	1.78709e-17	8.62805e-15
Hivep3	930.031	0.846856	0.100122	8.45827	2.71383e-17	1.25984e-14
Cd6	4267.99	0.488039	0.0582929	8.37218	5.65625e-17	2.52855e-14
Pdcd1	958.531	0.801892	0.0962395	8.33225	7.93216e-17	3.41933e-14
mt-Rnr2	18185.5	-0.352899	0.0429626	-8.2141	2.13756e-16	8.89668e-14
Plk2	1189.72	0.689712	0.0857704	8.04137	8.88419e-16	3.57441e-13
Crtam	2831.77	0.493986	0.0621428	7.94921	1.8771e-15	7.30859e-13
Sla	4331.04	0.445894	0.0561581	7.93997	2.0223e-15	7.62785e-13
Il23a	1156	0.668562	0.0874912	7.64148	2.14746e-14	7.85449e-12
Spry1	339.557	1.14776	0.152279	7.53719	4.80213e-14	1.70476e-11
Cth	1141.47	0.641876	0.0854612	7.51073	5.87967e-14	2.02765e-11
Mt1	7978	0.394178	0.0525658	7.49875	6.4429e-14	2.16016e-11
Plxnd1	2654.31	0.487897	0.0655694	7.44092	9.99838e-14	3.26163e-11
Ptprn	250.891	1.28129	0.173553	7.38272	1.55082e-13	4.92591e-11
Mpzl3	1683.79	0.550773	0.0747214	7.37101	1.6934e-13	5.24085e-11
Serpinb9b	7716.35	0.355937	0.0484224	7.35066	1.97236e-13	5.87039e-11
Runx2	4122.96	0.421249	0.0573191	7.34919	1.99409e-13	5.87039e-11
Samhd1	12374.3	-0.332533	0.0454829	-7.31116	2.64842e-13	7.61105e-11
mt-Rnr1	9814.67	-0.381358	0.0522879	-7.29343	3.02172e-13	8.48191e-11
Rbpms2	300.362	1.13488	0.156043	7.27288	3.51907e-13	9.64563e-11
Ctla2a	4777.03	-0.391849	0.0538999	-7.26995	3.59613e-13	9.64563e-11
Lgals3	13408.6	0.352292	0.0485706	7.25319	4.07063e-13	1.0681e-10
Atf3	4875.06	0.377483	0.0529726	7.126	1.03326e-12	2.65351e-10
Nfkbib	2443.92	0.496152	0.0701952	7.06818	1.56984e-12	3.9475e-10
Stat5a	7894.41	0.356722	0.0509597	7.00008	2.55816e-12	6.30143e-10
Dusp4	3456.99	0.409727	0.0585676	6.9958	2.6375e-12	6.36693e-10
Rel	3992.85	0.429437	0.0616347	6.96746	3.22719e-12	7.63769e-10
Il18r1	2278.37	-0.461957	0.0664245	-6.95462	3.53523e-12	8.20581e-10
Ctla4	20051.8	0.29342	0.0422551	6.94401	3.81121e-12	8.67949e-10
Rgs1	12003.5	0.321149	0.0463029	6.93584	4.03811e-12	9.02593e-10
Tnfsf11	2636.95	0.434395	0.0628497	6.91165	4.79055e-12	1.05131e-09
Slc13a3	139.655	1.59146	0.231	6.88942	5.60205e-12	1.20744e-09
Lag3	11243.6	0.338758	0.0492083	6.88417	5.81261e-12	1.23085e-09
Ermn	474.326	-0.890956	0.129471	-6.88149	5.92294e-12	1.23258e-09
Cst3	1978.48	0.53082	0.0776052	6.84	7.91927e-12	1.6201e-09
Cpd	1123.57	0.600113	0.0901204	6.65901	2.75671e-11	5.54558e-09
Pcyt1a	3397.83	0.39449	0.0592707	6.65572	2.81912e-11	5.57815e-09
Anxa3	705.093	-0.714082	0.107396	-6.64904	2.95017e-11	5.74332e-09
Flnb	2528.79	0.425985	0.0641061	6.64499	3.0324e-11	5.80969e-09
Prf1	35769.9	0.317498	0.047835	6.63737	3.1934e-11	5.97216e-09
Ccl5	1738.69	0.488587	0.0736232	6.63632	3.21616e-11	5.97216e-09
Srgap3	2944.48	0.423314	0.064623	6.55052	5.73384e-11	1.0486e-08
Plxnc1	2866.94	-0.407439	0.0622612	-6.54402	5.98857e-11	1.07884e-08
Myo1e	1461.26	0.527624	0.0812967	6.49011	8.57756e-11	1.52252e-08
Treml2	6042.46	-0.348516	0.0542834	-6.42031	1.35996e-10	2.37894e-08
Acsl6	247.714	1.07827	0.170588	6.3209	2.60044e-10	4.4839e-08
Dot1l	4069.21	0.34825	0.0557906	6.24209	4.3175e-10	7.33974e-08
Gimap7	2055.44	-0.43565	0.0706485	-6.16644	6.98427e-10	1.17083e-07
Slc16a3	13090.3	0.302057	0.0492973	6.12724	8.94147e-10	1.4784e-07
Trim30a	4909.31	0.316711	0.0527678	6.00197	1.94938e-09	3.1796e-07
Mt2	7651.28	0.357602	0.0597446	5.98552	2.15696e-09	3.47126e-07
Ccdc50	12744.8	0.276966	0.0466068	5.9426	2.8054e-09	4.39844e-07
Zbp1	1585.43	0.458065	0.077082	5.94257	2.80596e-09	4.39844e-07
Ctla2b	1176.97	-0.528235	0.0889614	-5.9378	2.88878e-09	4.4702e-07
Cd200	3066.87	0.374179	0.0632123	5.91941	3.23091e-09	4.9319e-07
Slc29a3	1013.86	0.532714	0.0900237	5.91749	3.26887e-09	4.9319e-07
Adora2a	705.889	0.625942	0.106023	5.90383	3.55161e-09	5.29233e-07
Dlc1	395.138	0.87116	0.148233	5.87696	4.17863e-09	6.15073e-07
Serpinb6b	31454.8	0.243252	0.0414348	5.87072	4.33919e-09	6.31012e-07
Chst11	4102.96	0.32414	0.0554037	5.85052	4.90038e-09	7.04138e-07
Smpd4	2132.08	0.393032	0.0673972	5.83158	5.49048e-09	7.79649e-07
Tnfsf4	1684.58	0.430131	0.0738741	5.82249	5.79773e-09	8.13704e-07
mt-Nd5	47244.7	-0.274154	0.0471512	-5.81436	6.08674e-09	8.44448e-07
Nfkbiz	1171.05	0.504918	0.086907	5.80987	6.2522e-09	8.57546e-07
Ifi27l2a	1699.2	0.433068	0.0746559	5.80085	6.59785e-09	8.94788e-07
Zeb2	2118.64	0.400191	0.0690672	5.79423	6.86365e-09	9.20491e-07
Nr4a2	1536.91	0.438445	0.0757177	5.79053	7.01666e-09	9.30672e-07
Stx11	2048.59	0.395062	0.0684663	5.77017	7.91935e-09	1.03898e-06
Slco3a1	3802.33	0.326226	0.0570846	5.71478	1.09849e-08	1.42567e-06
Fyb	4459.68	-0.308109	0.0540997	-5.6952	1.23229e-08	1.58231e-06
Ell2	3128.38	0.357959	0.0629423	5.6871	1.29214e-08	1.6417e-06
Pdpn	262.927	0.956207	0.168347	5.67998	1.34707e-08	1.69366e-06
P2ry14	2144.17	-0.384675	0.067789	-5.6746	1.39014e-08	1.72979e-06
Nr4a1	872.4	0.551072	0.0971436	5.67275	1.40521e-08	1.7307e-06
Traf3ip3	2791.05	-0.353708	0.0634961	-5.57055	2.53941e-08	3.09603e-06
Iqgap2	3410.64	-0.32441	0.0584089	-5.55412	2.79019e-08	3.36776e-06
Nid1	286.463	0.881699	0.158911	5.54839	2.88309e-08	3.44544e-06
Csf2	318.926	0.862674	0.155726	5.53971	3.0297e-08	3.58515e-06
9430020K01Rik	2179.03	0.368547	0.0675649	5.45471	4.90532e-08	5.74827e-06
Gadd45b	1571.83	0.433855	0.0795997	5.45046	5.02411e-08	5.83086e-06
Ehd1	5900.38	0.296724	0.0544753	5.44696	5.1239e-08	5.89004e-06
Grina	5059.53	0.295951	0.0544327	5.43701	5.41814e-08	6.16953e-06
Abtb2	3511.55	0.323997	0.0601116	5.38992	7.04876e-08	7.95127e-06
Ccr2	4614.6	-0.30616	0.0568807	-5.3825	7.3458e-08	8.20962e-06
Epn2	618.855	0.593664	0.110351	5.3798	7.45668e-08	8.25708e-06
Lamc1	5380.23	0.276866	0.0519168	5.33287	9.66701e-08	1.06073e-05
Bst2	3397.75	0.318458	0.0599378	5.31314	1.0775e-07	1.17166e-05
Lad1	263.437	0.875732	0.165112	5.30387	1.13376e-07	1.22183e-05
Helz2	6552.55	0.265577	0.0502795	5.28202	1.27765e-07	1.36471e-05
Rcsd1	4096.12	-0.291237	0.0552138	-5.27471	1.32964e-07	1.40778e-05
Phlda1	436.603	0.790214	0.150983	5.23379	1.66073e-07	1.74304e-05
Marcks	1795.9	0.447065	0.0860198	5.19723	2.02284e-07	2.1048e-05
Insm1	89.7686	1.48927	0.286676	5.19498	2.04745e-07	2.1122e-05
Ece1	1717.29	0.382079	0.0738915	5.1708	2.33088e-07	2.38421e-05
Rnf126	2600.1	0.377989	0.0732029	5.16358	2.42274e-07	2.45735e-05
Slc37a2	237.071	0.932048	0.181126	5.14586	2.66304e-07	2.67857e-05
Sik3	6944.01	0.253991	0.0494463	5.1367	2.79602e-07	2.78909e-05
P2ry10	2196.87	-0.348758	0.0680416	-5.12566	2.96498e-07	2.93339e-05
Ncs1	1708.66	0.393744	0.0772208	5.09894	3.41567e-07	3.3518e-05
Gimap4	8346.08	-0.241868	0.0475578	-5.08577	3.66134e-07	3.5639e-05
Dusp10	343.111	0.755151	0.149031	5.06707	4.03994e-07	3.90097e-05
St3gal1	2621.7	0.326636	0.0646406	5.05311	4.34678e-07	4.16394e-05
Atp6v0b	3137.68	0.300569	0.0596364	5.04002	4.65476e-07	4.42386e-05
Fosl2	4036.42	0.279679	0.0558755	5.00539	5.57491e-07	5.25696e-05
Galnt3	1793.68	0.359474	0.0718888	5.00042	5.72058e-07	5.35251e-05
Syt7	110.743	1.26522	0.254881	4.96398	6.90623e-07	6.41217e-05
Gbp4	7211.52	-0.263431	0.0532037	-4.95137	7.36922e-07	6.73946e-05
Alcam	4313.02	0.273378	0.0552128	4.95134	7.37041e-07	6.73946e-05
Kdm3a	6425.72	-0.272113	0.0550434	-4.94361	7.6689e-07	6.95967e-05
Mfhas1	3300.97	0.289174	0.0588344	4.91505	8.87578e-07	7.99482e-05
Tbx21	909.09	0.472987	0.0962683	4.91321	8.95966e-07	8.0106e-05
Isg15	286.882	0.773323	0.157726	4.90294	9.44132e-07	8.34796e-05
Osgin2	4153.95	0.288176	0.0587847	4.90223	9.47532e-07	8.34796e-05
Il33	168.434	1.00252	0.204711	4.89727	9.71773e-07	8.49949e-05
Gldc	137.886	1.12614	0.23017	4.89264	9.94946e-07	8.63956e-05
Zfp703	507.735	0.618384	0.12684	4.8753	1.08642e-06	9.36645e-05
Nos2	940.376	0.450652	0.0925628	4.86861	1.12385e-06	9.62049e-05
Cdkn1a	17249.4	0.231315	0.0475423	4.86547	1.14187e-06	9.70588e-05
Sox4	102.589	1.29139	0.266151	4.85211	1.22157e-06	0.000102641
Idi2	216.717	0.87729	0.180824	4.85162	1.22455e-06	0.000102641
Fosb	290.274	-0.758913	0.157107	-4.83054	1.36166e-06	0.000113175
Raph1	2645.71	0.322649	0.0668084	4.82947	1.36898e-06	0.000113175
Myo1c	1445.72	0.375528	0.077869	4.82256	1.41726e-06	0.00011637
Basp1	3760.2	0.344942	0.0715591	4.82038	1.43283e-06	0.000116853
Gimap6	4520.22	-0.278796	0.0579428	-4.81156	1.49755e-06	0.000121311
Ccl1	101.252	1.29133	0.269143	4.79795	1.60298e-06	0.000128458
Slc28a2	982.767	-0.453849	0.0946023	-4.79744	1.60706e-06	0.000128458
Epas1	2582.82	0.307279	0.0644628	4.76675	1.87217e-06	0.000148665
Irs2	3430.91	0.285697	0.0600576	4.75705	1.96446e-06	0.0001547
Rasgrp1	2445.34	-0.306128	0.0643656	-4.75609	1.97381e-06	0.0001547
Fam160b1	2141.16	0.32894	0.0692281	4.75154	2.01872e-06	0.0001572
Npnt	337.212	0.689822	0.145626	4.73693	2.16978e-06	0.00016788
Ccr7	11903.2	0.228543	0.0483741	4.72449	2.30691e-06	0.000177353
Gpr68	3558.83	0.272673	0.0577988	4.71763	2.38607e-06	0.000182278
Trim30d	764.085	0.477907	0.1014	4.71308	2.44004e-06	0.000185228
Sqstm1	5462.61	0.252188	0.0537072	4.6956	2.65825e-06	0.000200532
Atp11a	2676.78	0.312254	0.066533	4.69322	2.68941e-06	0.000201622
Elmo1	13575.1	0.209818	0.0448736	4.67576	2.9287e-06	0.000218206
Extl3	2221.41	0.31861	0.0685557	4.64746	3.36042e-06	0.000247401
Tigit	6420.62	0.245347	0.0527925	4.64739	3.36157e-06	0.000247401
Tgfb1	7202.63	0.258108	0.0555532	4.64614	3.38203e-06	0.000247401
Park7	5111.45	-0.262226	0.0564667	-4.6439	3.41895e-06	0.000248595
Emb	9457.28	-0.226016	0.0486894	-4.64199	3.45073e-06	0.000249403
Gpr55	1708.93	-0.339375	0.073368	-4.62565	3.73422e-06	0.000268286
Ifngr1	4331.48	-0.25672	0.0556111	-4.61635	3.90545e-06	0.000278928
Bend4	1911.29	0.34414	0.0745712	4.61492	3.93256e-06	0.000279211
Mtmr7	434.468	0.607638	0.131954	4.60493	4.12596e-06	0.000290021
Hist1h1c	447.401	0.602817	0.130917	4.60459	4.13286e-06	0.000290021
Cdkn2a	1846.95	0.346546	0.0757945	4.57218	4.82671e-06	0.000336754
Stat5b	5720.47	0.24557	0.0537352	4.57001	4.87708e-06	0.000338312
Ptpn14	1161.79	-0.396784	0.0869909	-4.56121	5.08606e-06	0.000350793
Syn1	211.541	0.849302	0.187211	4.53659	5.717e-06	0.000392069
Fbxw11	3961.77	0.253561	0.0561837	4.51307	6.3897e-06	0.000435727
Lif	14421	-0.195738	0.0436355	-4.48575	7.26584e-06	0.000492689
Rn18s-rs5	200.095	0.935587	0.209074	4.47491	7.64432e-06	0.000515458
mt-Nd6	2912.26	-0.274346	0.0613338	-4.47299	7.71319e-06	0.000517212
Adgrg5	1253.02	-0.371458	0.0830772	-4.47123	7.77698e-06	0.000518608
Ramp3	674.3	0.486833	0.109083	4.46295	8.08394e-06	0.000536116
Il6	1033.28	0.41726	0.0936227	4.45683	8.31818e-06	0.000548636
Klf6	11878.2	0.206971	0.0464546	4.45535	8.37576e-06	0.000549431
Firre	3354.74	-0.297544	0.0669621	-4.44347	8.85181e-06	0.000577521
Cd5	1136.76	0.392557	0.0884007	4.44066	8.96854e-06	0.000581991
Csrnp1	2950.14	0.275821	0.0621474	4.43817	9.07252e-06	0.00058559
Lta	7231.42	-0.232771	0.0524887	-4.43468	9.22071e-06	0.000591989
Gimap3	7595.85	-0.239378	0.0543717	-4.40261	1.06956e-05	0.000683044
Ero1l	36749.1	-0.179511	0.0409169	-4.3872	1.14819e-05	0.000729405
Nrp1	156.293	0.94019	0.214458	4.38403	1.16505e-05	0.000736235
Grap2	4753.28	-0.234672	0.0535906	-4.37898	1.19236e-05	0.000749573
Smim3	3422.06	0.258947	0.059195	4.37448	1.21722e-05	0.000759683
Btg1	7044.24	0.226431	0.0517698	4.3738	1.22103e-05	0.000759683
Filip1	2301.5	-0.304365	0.0696987	-4.36686	1.26046e-05	0.000780191
Upp1	1455.03	0.347351	0.0796046	4.36345	1.28024e-05	0.000788395
Atp2b4	11593.1	-0.200056	0.0459009	-4.35844	1.30995e-05	0.000802596
Tnfaip3	9882	0.202152	0.0463976	4.35695	1.31887e-05	0.000803976
Eif2ak3	3539.26	-0.2535	0.0584396	-4.33781	1.43909e-05	0.000872856
Creb3l2	1304.12	0.349725	0.0806678	4.33537	1.45513e-05	0.000878169
Cd44	20136.9	0.192304	0.0444409	4.32719	1.51021e-05	0.000906878
Rsrp1	5267.27	-0.265352	0.0613868	-4.32262	1.54188e-05	0.000921309
Lilrb4a	11240.3	-0.219337	0.0508209	-4.31588	1.58966e-05	0.00094518
Cysltr1	2243.25	-0.28719	0.0666461	-4.30917	1.63866e-05	0.000969542
Nfkb2	9771.27	0.210376	0.0490583	4.28829	1.80053e-05	0.00106012
Gm4759	566.652	-0.543232	0.126771	-4.28515	1.82616e-05	0.00106999
Nlrc5	8132.15	-0.213647	0.0498804	-4.28319	1.84236e-05	0.00107313
Bcar1	371.433	0.618031	0.144342	4.28171	1.85464e-05	0.00107313
2900011O08Rik	156.538	-0.909446	0.212424	-4.28128	1.85819e-05	0.00107313
Pdzk1ip1	269.704	0.715869	0.167343	4.27786	1.88699e-05	0.00108457
Arel1	5535.74	0.220735	0.0516537	4.27335	1.92555e-05	0.00110149
Tasp1	985.125	0.387139	0.0907708	4.26502	1.99887e-05	0.00113804
Midn	2766.85	0.280062	0.0658879	4.25058	2.13221e-05	0.00120825
Egr2	227.826	0.775236	0.182455	4.24893	2.14798e-05	0.0012115
Zyx	2855.63	0.269424	0.0635623	4.23874	2.24781e-05	0.00126191
AA467197	4846.29	0.269697	0.0636475	4.23736	2.26165e-05	0.0012638
Mgat4a	2386.88	-0.281124	0.0665719	-4.22286	2.41217e-05	0.0013417
Triobp	2855.09	0.278891	0.0663119	4.20574	2.60226e-05	0.00144079
Nfkb1	22578.9	0.175692	0.0418353	4.19961	2.67378e-05	0.00147328
Cd40lg	163.7	0.878443	0.209221	4.19863	2.68536e-05	0.00147328
Rabac1	1198.34	0.375836	0.0895651	4.19624	2.71389e-05	0.0014822
Trp53i11	1121.63	-0.374745	0.0900552	-4.16129	3.16461e-05	0.00172058
Mirt1	503.73	-0.520006	0.125344	-4.14862	3.34481e-05	0.0018104
Malt1	5240.44	0.2204	0.0531967	4.14311	3.42621e-05	0.00184618
Ccdc184	446.474	0.533183	0.12891	4.13607	3.53297e-05	0.00188688
Stard13	129.835	0.958443	0.231728	4.13607	3.53301e-05	0.00188688
Pim3	2565.56	0.271731	0.0657784	4.131	3.61189e-05	0.00192051
Nedd9	4280.31	0.230442	0.0558209	4.12824	3.65556e-05	0.0019352
Hemgn	422.053	-0.555131	0.134793	-4.11839	3.81534e-05	0.00201097
St8sia4	1632.27	-0.31211	0.0759064	-4.11178	3.92624e-05	0.00206042
Fkbp5	5423.49	-0.213287	0.0520577	-4.09712	4.18321e-05	0.00218577
Dnah8	1424.4	-0.374277	0.0914128	-4.09436	4.23341e-05	0.00220247
Myo1f	3421.45	-0.238211	0.0582024	-4.0928	4.26202e-05	0.00220783
Atrx	12029.9	-0.241379	0.0590041	-4.09088	4.29737e-05	0.00221664
Furin	17374.8	0.2144	0.0524249	4.08966	4.31998e-05	0.00221882
Slc2a3	18224.9	0.174065	0.0426039	4.08566	4.39523e-05	0.0022479
Gmfg	2775.5	-0.271522	0.0664918	-4.08354	4.43543e-05	0.00225889
Tap1	6556.38	0.219394	0.0538632	4.07317	4.63784e-05	0.0023499
Enpp2	339.538	-0.592746	0.145552	-4.0724	4.65308e-05	0.0023499
Tnfrsf8	23732.6	-0.174329	0.0428364	-4.06965	4.70831e-05	0.0023632
Crlf2	565.172	0.498483	0.122503	4.06915	4.71858e-05	0.0023632
Skap1	2021.08	-0.298346	0.073553	-4.05621	4.98758e-05	0.00248761
Xaf1	500.233	0.498196	0.122963	4.05161	5.08667e-05	0.00252659
Sema4c	256.262	0.667769	0.165315	4.03937	5.3595e-05	0.00265119
Glrx	1939.3	-0.288789	0.071619	-4.03229	5.52357e-05	0.0027212
Mcu	812.805	0.41238	0.102591	4.01965	5.82843e-05	0.00285972
Havcr2	4242.12	0.222329	0.0553296	4.01827	5.8628e-05	0.00286494
H2-T22	4609.94	0.217672	0.0543163	4.00748	6.13699e-05	0.00298684
Gzmg	11319.5	0.209489	0.0523165	4.00425	6.22136e-05	0.00301574
Zswim4	1893.66	0.291405	0.0728713	3.99891	6.36359e-05	0.00307234
Kdm6b	2349.87	0.265627	0.0664785	3.99568	6.45085e-05	0.00310127
Entpd1	4898.37	-0.216158	0.0541192	-3.99412	6.49357e-05	0.00310127
2310036O22Rik	1465.45	0.338292	0.0847031	3.99386	6.50058e-05	0.00310127
Phactr2	327.168	0.589808	0.147755	3.99179	6.55765e-05	0.00311617
Trim16	1434.03	-0.320961	0.0804643	-3.98887	6.63899e-05	0.00314245
Serpinb9	46186.5	0.159062	0.0401099	3.96566	7.31927e-05	0.00345092
Ncf1	1186.57	-0.351188	0.0886488	-3.96157	7.44582e-05	0.00349693
Map1s	1476.63	0.318584	0.0806731	3.94907	7.84569e-05	0.00367044
Asph	1168.99	0.345404	0.0876938	3.93875	8.19072e-05	0.00381706
F2r	3773.26	-0.223545	0.0568694	-3.93085	8.46451e-05	0.00392948
Epsti1	2331.33	-0.267868	0.0682391	-3.92544	8.65727e-05	0.00400357
Carhsp1	944.277	0.359692	0.0919203	3.91309	9.11232e-05	0.00419793
Adamts14	1004.59	0.351677	0.0900323	3.90611	9.37922e-05	0.00430446
Hopx	5818.39	-0.221171	0.0566405	-3.90481	9.42981e-05	0.00431128
Mdfic	5468.22	0.211961	0.054313	3.90258	9.5171e-05	0.00433477
Plscr1	4033.9	0.21707	0.0556984	3.89725	9.72929e-05	0.00441475
S100a6	8232.95	-0.204969	0.0526078	-3.89617	9.77247e-05	0.00441774
Tpbg	349.383	0.554668	0.142449	3.89379	9.86882e-05	0.00444465
Sdc4	1159.94	0.33038	0.0850957	3.88245	0.000103411	0.00464005
Trpm6	38.6739	1.72495	0.447378	3.85569	0.000115404	0.00515623
Trim8	1994.53	0.278583	0.072267	3.85492	0.00011577	0.00515623
Nlrc3	2157.56	-0.278593	0.0723355	-3.8514	0.000117444	0.00521157
Osr2	66.4745	1.29122	0.335464	3.84907	0.000118569	0.00524222
Hc	484.729	-0.476887	0.124181	-3.84026	0.000122904	0.00541408
Ubald1	463.871	0.481319	0.125375	3.83902	0.000123527	0.0054217
Grk6	4902.23	-0.215178	0.0560867	-3.83653	0.000124782	0.00545697
Cd2ap	1594.28	-0.288604	0.0752734	-3.83408	0.000126038	0.00549197
Foxp4	1442.27	0.314675	0.0821195	3.83192	0.000127148	0.00552041
Khsrp	5633.24	0.206671	0.0540585	3.8231	0.000131787	0.0057013
Klhl30	34.068	-1.82372	0.478696	-3.80977	0.000139098	0.00599613
Ybx3	15145.4	0.18609	0.0488998	3.80554	0.000141495	0.00607775
Flt3l.1	913.665	-0.359175	0.0945642	-3.79822	0.00014574	0.00623789
Itgb7	2885.75	-0.234865	0.0618727	-3.79594	0.000147085	0.00627319
Rpl10a-ps2	42.6238	1.56181	0.413514	3.77693	0.000158773	0.00674785
Tnfrsf11b	1917.71	-0.272814	0.0724025	-3.76802	0.000164546	0.00696865
Sf3a2	2377.37	0.249303	0.0662304	3.76417	0.0001671	0.00705208
Slc6a6	12316.8	0.17542	0.0466812	3.75783	0.000171395	0.00720814
Tbc1d10c	3032.03	-0.232608	0.0619553	-3.75446	0.000173719	0.0072805
Socs3	1570.75	0.283431	0.0755773	3.75021	0.000176685	0.00737921
Mgst2	396.503	-0.514894	0.137434	-3.74648	0.000179332	0.00746393
Ndrg1	9389.59	0.185405	0.049507	3.74502	0.000180382	0.00748183
D8Ertd82e	1177.86	0.315457	0.0843701	3.73896	0.00018478	0.007638
Gnal	844.811	-0.362091	0.0969	-3.73675	0.000186414	0.00767924
Tnfsf8	2175.72	0.260541	0.0697733	3.7341	0.000188385	0.00773402
Srxn1	700.952	0.392282	0.105275	3.72627	0.000194331	0.00795109
Vat1	1219.23	0.311307	0.0835636	3.72539	0.000195014	0.00795208
Cd82	10023	0.176196	0.047324	3.72318	0.000196727	0.00799493
Slamf1	853.046	0.361901	0.0973401	3.71791	0.00020088	0.00813632
Arf5	2132.93	0.278907	0.075132	3.71223	0.000205445	0.00829337
Lhfpl2	99.8046	0.995052	0.268237	3.7096	0.000207584	0.00835178
Cd70	39.2716	1.59463	0.429984	3.70858	0.000208424	0.00835772
Vps18	569.923	0.421391	0.114042	3.69504	0.000219853	0.00878685
Pfn1	23144.4	0.174658	0.047281	3.69404	0.000220716	0.00879221
Rplp2	19519	0.190622	0.0516145	3.6932	0.000221452	0.00879253
Nup210	17085.7	-0.161597	0.0438206	-3.68771	0.000226286	0.00895497
Ehd4	1678.63	0.269109	0.0730566	3.68357	0.000229994	0.00905454
Cox8a	3505.67	0.243647	0.0661521	3.68314	0.00023038	0.00905454
Scin	504.902	0.444654	0.120751	3.6824	0.000231052	0.00905454
Gls	9510.7	-0.204962	0.0557061	-3.67936	0.000233824	0.00913353
Notch2	6740.88	0.184423	0.0501732	3.67573	0.000237173	0.00923443
Sla2	958.67	-0.35288	0.0961254	-3.67104	0.000241566	0.00935333
Gm14085	71.2265	-1.18481	0.322765	-3.67082	0.000241776	0.00935333
Eps8	661.236	-0.392143	0.107025	-3.66403	0.000248276	0.00957411
Abcb9	2989.71	-0.256906	0.070397	-3.64938	0.000262872	0.0101047
Ube2c	1383.47	0.30224	0.0830629	3.63869	0.000274032	0.0105002
Nfatc1	2354.49	0.23892	0.0656929	3.63692	0.000275917	0.010539
Hk1	17056.3	0.183274	0.0504168	3.63518	0.000277786	0.0105769
Arhgap15	1296.41	-0.292347	0.0807006	-3.62261	0.000291647	0.0110698
mt-Cytb	57909.1	-0.405641	0.112054	-3.62006	0.000294532	0.0111118
Ebi3	829.999	0.350352	0.0967822	3.62001	0.000294597	0.0111118
Obsl1	729.415	0.376853	0.104208	3.61633	0.000298805	0.0112354
Lrrk2	52.1065	1.33429	0.36932	3.61283	0.000302873	0.0113368
Afap1	224.722	0.640415	0.177283	3.6124	0.00030338	0.0113368
Mapre2	735.192	0.367044	0.101662	3.61043	0.000305684	0.0113877
Madd	3456.86	-0.21917	0.0607441	-3.60809	0.000308464	0.0114559
Gramd1b	3585.62	0.218645	0.0606636	3.60421	0.000313099	0.0115923
Slc7a1	9304.14	0.181285	0.0503676	3.59923	0.000319156	0.0117696
Chd3	1628.74	-0.280099	0.0778337	-3.59868	0.000319837	0.0117696
Pik3cd	20737.5	-0.161807	0.0449955	-3.59606	0.000323067	0.0118523
Pecam1	1296.65	0.297603	0.0829674	3.58698	0.000334524	0.0122355
Sema4a	1907.23	-0.251401	0.0701056	-3.58603	0.000335754	0.0122433
Ifitm3	2791.47	0.235314	0.0656663	3.58347	0.000339054	0.0123265
Tnfrsf1b	3504.61	0.211054	0.0589944	3.57753	0.000346857	0.0125723
Slc20a1	6116.36	-0.187319	0.0524269	-3.57295	0.000352978	0.0127558
Farp1	674.448	0.378547	0.10626	3.56247	0.000367386	0.0132369
Fgl2	3403.07	-0.21603	0.0606945	-3.5593	0.000371844	0.0133576
Marcksl1	232.763	0.625571	0.176324	3.54786	0.000388379	0.0139102
Romo1	764.016	0.397286	0.112029	3.54627	0.000390732	0.0139531
Ttll4	2600.48	-0.233553	0.0659041	-3.54383	0.000394367	0.0140413
Glipr2	12483.2	-0.161182	0.0455111	-3.54158	0.000397734	0.0141195
Scai	1004.23	-0.352392	0.0996023	-3.53799	0.000403191	0.0142713
Nek7	2837.12	0.237989	0.0674361	3.52911	0.000416961	0.0147155
Lef1	1770.5	-0.257078	0.0728656	-3.52811	0.000418533	0.014728
Rps16	21803.6	0.15275	0.0433086	3.52702	0.000420273	0.0147462
Pnisr	3208.8	-0.215279	0.0611643	-3.51968	0.000432064	0.015116
Pou2f2	519.65	0.436589	0.124411	3.50924	0.000449395	0.0156769
mt-Nd2	36639.2	-0.34332	0.098025	-3.50237	0.000461134	0.01604
Plac8	8156.86	-0.170045	0.0488102	-3.48381	0.000494339	0.0171456
Ddx17	11041.1	-0.157799	0.0453232	-3.48164	0.000498344	0.017193
Jun	2833.83	0.234686	0.0674087	3.48153	0.000498555	0.017193
Prkcdbp	25.5895	1.95244	0.56105	3.47997	0.000501476	0.0172053
Gprin3	2027.54	-0.259457	0.0745605	-3.47981	0.000501761	0.0172053
Cdkn2b	439.193	0.456672	0.131605	3.47002	0.000520413	0.0177943
Adcy7	4516.26	-0.193359	0.0557425	-3.46879	0.000522809	0.0178257
Ubash3b	1387.85	0.274042	0.0791502	3.4623	0.000535587	0.01821
Junb	12179	0.481091	0.139161	3.45708	0.000546071	0.0185143
Gipr	494.681	-0.420576	0.121794	-3.45317	0.000554034	0.0187316
Bcl2a1d	475.816	0.43634	0.126573	3.44734	0.000566131	0.0190871
Itgb1	8401.51	0.174752	0.0507121	3.44596	0.000569043	0.0191319
Rab8b	9922.56	0.160082	0.0465681	3.43759	0.000586909	0.0196777
Elk3	3527.47	0.199668	0.0581318	3.43475	0.000593108	0.0198305
Arhgef6	4900.48	-0.180895	0.0527344	-3.4303	0.000602904	0.0201024
Zbtb45	414.615	0.45177	0.131903	3.42503	0.00061473	0.0204402
Plod3	1973.37	0.252453	0.0738913	3.41654	0.000634215	0.0210302
Ubald2	1921.29	0.28694	0.084025	3.41493	0.000637972	0.0210968
Zfp395	806.405	0.335605	0.0984939	3.40736	0.00065594	0.0216317
Ifih1	457.2	0.427953	0.125672	3.40533	0.000660836	0.0217338
Clec2i	843.083	-0.333686	0.098184	-3.39857	0.000677382	0.0222174
Pgp	602.384	0.390669	0.115182	3.39174	0.000694505	0.0227173
Upb1	52.3667	1.24306	0.366886	3.38812	0.000703724	0.0229566
Fem1b	2026.87	0.236011	0.0697142	3.38541	0.000710717	0.0231222
Adamts10	1273.2	-0.291899	0.0863411	-3.38076	0.000722854	0.0234176
Phc3	11060.8	-0.177822	0.052603	-3.38045	0.000723677	0.0234176
Lcp2	6826.46	0.174293	0.0515898	3.37844	0.000728977	0.0235261
Tapbp	5186.42	0.187832	0.0556546	3.37497	0.00073825	0.0237618
Nfkbia	3211.73	0.202782	0.060123	3.37279	0.000744116	0.0238869
Ap3b1	4648.7	0.184713	0.0548184	3.36955	0.000752914	0.0240645
Abcd3	1339.88	0.274756	0.0815473	3.36928	0.000753636	0.0240645
Gm1966	553.847	-0.38699	0.114982	-3.36566	0.000763599	0.0243183
Ostf1	10837.4	0.155371	0.0462016	3.36288	0.000771328	0.0244998
Ehd2	238.535	0.609196	0.181612	3.35438	0.000795423	0.0251423
Pcx	1074.88	-0.299596	0.0893174	-3.35428	0.000795723	0.0251423
Dnmt3a	1638.7	0.268961	0.0802021	3.35355	0.000797827	0.025143
Olr1	165.552	0.686883	0.204985	3.35089	0.000805523	0.0252117
Smg1	10938.4	-0.18814	0.0561578	-3.3502	0.000807531	0.0252117
Znrf2	3176.65	-0.212665	0.0634797	-3.35013	0.000807745	0.0252117
Trbc1	6112.72	-0.18829	0.0562074	-3.34992	0.00080836	0.0252117
D930015E06Rik	637.626	-0.367274	0.109848	-3.34346	0.000827392	0.0257387
Ctps2	873.642	-0.317541	0.095281	-3.33268	0.000860146	0.0266805
Vwa8	1768.88	-0.242963	0.072922	-3.33182	0.000862793	0.0266805
Whrn	205.742	0.611683	0.183615	3.33134	0.0008643	0.0266805
Ptprcap	2410.34	0.27059	0.0815697	3.31729	0.00090895	0.0279873
Bhlhe40	30591.5	0.135932	0.0410451	3.31178	0.000927036	0.0284359
Ugt1a10	36.2669	1.53408	0.463329	3.311	0.000929631	0.0284359
Clcn5	2907.19	0.20817	0.062891	3.31002	0.000932909	0.0284359
Ptpn6	3911.45	0.203012	0.0613329	3.31001	0.000932942	0.0284359
Exosc8	2660.37	-0.217868	0.0658953	-3.30628	0.000945452	0.0287446
Bak1	3192.79	0.200506	0.0606996	3.30326	0.00095569	0.0289362
Jag2	724.464	0.346492	0.104902	3.303	0.000956549	0.0289362
Gm1045	301.644	0.521767	0.158054	3.30119	0.000962742	0.0290507
Gzma	49082.3	0.134126	0.0406569	3.29898	0.000970385	0.0292084
Mtss1	2092.83	0.223723	0.0678925	3.29525	0.000983346	0.0295249
Smox	5393.83	0.185608	0.0563954	3.29118	0.000997665	0.0298804
Txnip	6933.4	-0.1618	0.0491868	-3.2895	0.00100366	0.0299855
Mdm4	7788.61	-0.190734	0.0579957	-3.28876	0.0010063	0.0299902
Cherp	3585.19	0.194657	0.0592035	3.28793	0.00100926	0.0300043
Kcnn4	5572.05	0.177776	0.0541023	3.28591	0.00101652	0.030146
Sp4	1090.59	-0.286527	0.0873037	-3.28196	0.00103089	0.030497
Mir142hg	337.716	-0.479533	0.146279	-3.27821	0.00104467	0.0308294
Gabarapl1	2917.25	0.206085	0.0628924	3.27678	0.00104998	0.0309102
Wdr77	1735.82	-0.262051	0.0800443	-3.27383	0.00106102	0.0311593
Plaur	237.802	0.559501	0.171011	3.27172	0.00106895	0.0313161
H2-D1	32143.5	0.152242	0.046583	3.26819	0.00108239	0.0316025
Rela	2733.05	0.203814	0.0623709	3.26778	0.00108396	0.0316025
Tmem259	2417.15	0.228444	0.0699276	3.26686	0.00108748	0.0316285
Prdm1	1574.82	0.247042	0.0758649	3.25633	0.00112861	0.0327459
Themis	16011.7	-0.149533	0.0459535	-3.25401	0.0011379	0.0329363
Il7r	4395.68	-0.181225	0.0557329	-3.25167	0.0011473	0.0330984
Atp6v0c	500.535	0.39737	0.122221	3.25125	0.00114898	0.0330984
Trip11	3325.3	-0.209765	0.0646356	-3.24534	0.0011731	0.0337127
Fasn	23068.4	0.135119	0.0416486	3.24427	0.00117754	0.0337598
Rbm3	9974.51	-0.166094	0.0512486	-3.24095	0.00119134	0.034008
Ppm1j	976.247	-0.304773	0.0940681	-3.23991	0.00119567	0.034008
Irf7	292.773	0.508826	0.157053	3.23985	0.00119593	0.034008
Cd28	8467.17	0.153694	0.0474467	3.2393	0.00119822	0.034008
Atp11b	18657.4	-0.140406	0.0433588	-3.23823	0.00120275	0.034008
Uqcrq	2764.73	0.210299	0.0649442	3.23814	0.0012031	0.034008
Arid5a	7921.44	-0.182283	0.0563458	-3.23507	0.00121613	0.0342232
Dennd2d	4377.68	-0.180673	0.0558494	-3.23501	0.00121638	0.0342232
Dazap1	4216.42	0.193537	0.0598625	3.23303	0.00122485	0.0343801
Trdc	1260.56	-0.268821	0.0831652	-3.23237	0.00122766	0.0343801
Piwil4	32.3054	-1.54509	0.478662	-3.22794	0.00124686	0.0347762
Tspo	1938.37	0.225807	0.0699574	3.22778	0.00124756	0.0347762
Slc2a6	813.72	0.314251	0.0974871	3.22351	0.00126628	0.0352167
Arrb2	3331.96	-0.194083	0.0602922	-3.21904	0.0012862	0.0355696
Ckap4	264.454	0.523021	0.16249	3.2188	0.00128729	0.0355696
Nrros	1305.89	-0.268048	0.0832787	-3.21868	0.00128782	0.0355696
H2afx	603.21	0.375764	0.116879	3.21497	0.00130456	0.0359298
4930539E08Rik	1260.93	-0.263485	0.0819681	-3.21448	0.00130681	0.0359298
Pkhd1l1	230.509	-0.568996	0.177158	-3.21179	0.00131911	0.0361857
Fbrs	3440.59	0.194365	0.0605976	3.20747	0.00133908	0.0365992
mt-Nd1	56566.9	-0.33035	0.103002	-3.20722	0.00134025	0.0365992
Rasgrp2	252.16	-0.533119	0.16626	-3.20654	0.00134341	0.0366027
Bbc3	263.066	0.544863	0.169989	3.20528	0.00134933	0.0366811
Pold1	2205.96	0.22282	0.0695642	3.20308	0.00135966	0.0368788
Tubb6	5398.8	0.209953	0.065598	3.2006	0.00137144	0.0371149
Gm26917	5605.76	0.627288	0.196103	3.19876	0.00138018	0.037268
Il5	113.03	0.792199	0.247912	3.19548	0.00139598	0.0376103
Slc25a40	1817.96	-0.239765	0.0750701	-3.19388	0.00140375	0.0377355
Plk3	1169.21	0.277177	0.0868057	3.19307	0.00140769	0.0377573
Rps26	21152.3	0.162821	0.0510149	3.19164	0.00141469	0.0377933
Gm12992	131.918	0.842402	0.26395	3.19151	0.00141529	0.0377933
Usp3	1914.75	-0.229513	0.0719989	-3.18773	0.00143397	0.0381866
Pttg1ip	1376.18	0.251053	0.0787681	3.18725	0.00143635	0.0381866
Apold1	314.754	0.476945	0.149889	3.18199	0.00146268	0.0388011
Trp53i13	403.33	0.424117	0.133596	3.17462	0.00150031	0.0397121
Dnajc1	4087.05	0.181873	0.0574118	3.16786	0.00153565	0.0405587
Isyna1	2116.91	0.21375	0.0675808	3.16289	0.00156214	0.0411681
Map2k3	2761.41	0.200742	0.0635233	3.16013	0.001577	0.0414693
Rai14	1518.92	0.242717	0.0768643	3.15774	0.00158998	0.0417198
Slc7a2	52.9811	1.13986	0.361049	3.15709	0.00159352	0.0417218
Foxo3	1703.52	0.233785	0.0740974	3.1551	0.00160442	0.0419163
Sipa1l1	6793.79	-0.154645	0.0490796	-3.1509	0.0016277	0.0424326
Srebf2	12242.5	0.15316	0.048684	3.146	0.00165517	0.0430559
Ccr4	4196.22	-0.17732	0.0564664	-3.14027	0.00168792	0.0438134
H1f0	1686.57	0.234024	0.074563	3.1386	0.00169755	0.0438235
Srebf1	4440.39	0.173315	0.0552223	3.13849	0.00169822	0.0438235
Ccnd2	61277	0.128313	0.0408869	3.13824	0.00169964	0.0438235
Lpxn	2626.3	-0.196882	0.0627475	-3.13769	0.00170283	0.0438235
Gnptab	6096.74	0.159108	0.0507584	3.13462	0.00172079	0.0441914
Dmxl2	221.48	0.564657	0.180176	3.13392	0.00172486	0.0442018
Timm13	1922.31	0.226202	0.0721948	3.13322	0.00172902	0.0442145
Sorl1	399.272	-0.453871	0.145023	-3.12965	0.00175017	0.044588
Nabp1	12726.8	-0.138985	0.0444113	-3.12951	0.00175101	0.044588
Gfod1	1227.36	0.267789	0.0856252	3.12745	0.00176328	0.044777
Slc24a3	592.201	-0.361366	0.115586	-3.12638	0.00176975	0.044777
Vwa5a	1372.08	0.24882	0.0795889	3.12632	0.0017701	0.044777
Igf2r	20203.9	-0.134686	0.0430887	-3.12579	0.00177327	0.044777
Nin	3661.04	-0.178609	0.057155	-3.125	0.00177807	0.0448044
Slc17a6	50.7194	1.17411	0.375862	3.12378	0.00178542	0.0448959
Rapgef1	6033.03	0.16458	0.0526981	3.12307	0.00178976	0.0449115
Elk1	848.339	0.300871	0.0964714	3.11875	0.00181617	0.0454797
Tmem30a	12778.8	-0.151174	0.048647	-3.10756	0.00188636	0.0471396
Sec61b	2525.07	0.229314	0.0738661	3.10446	0.00190629	0.047539
Edem1	18715.4	-0.137525	0.044363	-3.1	0.0019352	0.0480838
Bcl2l1	6541.18	0.172651	0.0556964	3.09986	0.0019361	0.0480838
Icos	7447.81	0.157149	0.0508017	3.09337	0.00197896	0.049002
Pvr	1975	0.21414	0.0692331	3.09304	0.00198119	0.049002
Acadl	8226.12	-0.146513	0.0474487	-3.08782	0.00201628	0.0497216
Ier2	1125.59	0.285754	0.092552	3.08749	0.00201852	0.0497216
Pglyrp2	646.98	-0.3337	0.108139	-3.08585	0.00202973	0.0498959
Lrp10	5515.18	0.169404	0.0549919	3.08054	0.00206629	0.0506628
Dusp14	399.385	0.414822	0.134696	3.0797	0.00207208	0.0506628
Fkbp3	3356.44	-0.180829	0.0587203	-3.07949	0.00207352	0.0506628
2010005H15Rik	71.6725	1.001	0.325191	3.07819	0.00208265	0.0507831
Vav3	721.118	-0.319191	0.103786	-3.07546	0.00210177	0.0511459
Orai2	625.754	-0.38439	0.125157	-3.07127	0.00213151	0.0517652
Gpr65	7910.41	0.146238	0.0476775	3.06724	0.00216047	0.0523633
Timp1	4640.57	0.193429	0.0630824	3.06629	0.00216736	0.0523872
Gng2	3096.61	-0.187122	0.0610449	-3.06532	0.00217439	0.0523872
Plagl2	6218.84	0.154857	0.0505194	3.06531	0.00217448	0.0523872
Capn2	15593.7	-0.13548	0.0442292	-3.06314	0.00219024	0.0526618
Creld2	1796.36	0.222746	0.0727878	3.06022	0.00221178	0.0530739
Lypla2	2790	0.223122	0.0729351	3.05919	0.00221939	0.0531508
Tex9	488.958	-0.381602	0.124879	-3.05577	0.00224481	0.0536531
Areg	44.7071	1.20487	0.394393	3.055	0.00225064	0.0536862
Aff3	234.072	-0.52489	0.171949	-3.0526	0.00226871	0.0540104
Zbtb7a	2624.93	0.211476	0.069307	3.05129	0.0022786	0.0541391
Mex3a	367.756	-0.423679	0.138925	-3.0497	0.00229069	0.0543195
Irf5	944.644	0.285158	0.0935355	3.04866	0.00229861	0.0544005
Traf4	2217.25	0.206291	0.0677048	3.04691	0.00231207	0.054612
Gbp5	3725.92	0.177558	0.0582934	3.04594	0.00231955	0.0546815
Yif1b	1567.81	0.255265	0.0838385	3.04473	0.0023289	0.054795
Gata3	154.962	0.650471	0.213942	3.0404	0.00236263	0.0554451
Rgcc	508.308	0.366241	0.120474	3.04001	0.00236572	0.0554451
Ifi204	232.938	0.53007	0.174662	3.03484	0.00240665	0.0562908
Gm9745	31.0876	1.47009	0.484494	3.03428	0.00241113	0.0562908
Gatm	4706.21	-0.167836	0.0553382	-3.03291	0.00242209	0.0564375
Gm17767	1466.57	-0.23871	0.0787244	-3.03222	0.0024276	0.0564569
Kcnk10	80.0003	0.889468	0.293515	3.0304	0.00244229	0.0566151
Echdc1	1683.67	-0.227371	0.0750346	-3.03022	0.00244379	0.0566151
Twsg1	1885.67	0.211909	0.0700199	3.02641	0.00247474	0.0572224
Ddx54	4257.77	0.173104	0.057244	3.02398	0.00249476	0.0575751
Capg	6545.08	0.17494	0.0578655	3.02323	0.00250094	0.0576076
Sh3rf1	919.511	0.288805	0.0955473	3.02264	0.00250582	0.05761
Cds2	7480.44	-0.148678	0.0492978	-3.01591	0.00256207	0.0587911
Sf1	9133.16	0.150971	0.0501178	3.01233	0.00259253	0.0593774
Ptms	2813.39	0.209945	0.0697193	3.01129	0.00260138	0.0594672
Slc9b2	98.2098	0.803441	0.267163	3.0073	0.00263578	0.0601396
Agps	5381.73	-0.157027	0.0522517	-3.00521	0.00265397	0.0604404
Padi2	4753.06	-0.162255	0.0541341	-2.99728	0.00272402	0.0619188
Ccng1	16487.6	-0.138015	0.0461204	-2.99248	0.00276719	0.0627819
Trps1	640.974	0.34294	0.11474	2.98884	0.00280037	0.0634154
Gm5483	84.2692	0.889082	0.298051	2.98298	0.00285453	0.0645208
Jund	6577.49	0.651961	0.218664	2.98156	0.00286779	0.0646996
Fam185a	971.821	-0.269668	0.0905311	-2.97873	0.00289442	0.0651785
Ptger2	551.654	0.347458	0.116861	2.97327	0.00294644	0.0662263
Vldlr	739.126	0.301222	0.101387	2.97102	0.0029681	0.0665169
E130012A19Rik	908.594	0.284803	0.0958679	2.97079	0.00297039	0.0665169
Pkn3	170.349	0.594262	0.200841	2.95886	0.00308778	0.0690177
Lax1	479.299	-0.376034	0.127206	-2.9561	0.00311559	0.0695106
Insl6	627.28	0.327539	0.11089	2.95373	0.00313957	0.0696752
Zfp991	362.352	-0.413333	0.139937	-2.95371	0.00313975	0.0696752
Mboat7	1694.16	0.216684	0.0733612	2.95366	0.00314029	0.0696752
Hprt	7102.02	-0.147141	0.0498422	-2.95213	0.00315587	0.0698925
Prkcq	3043.38	-0.182838	0.0619785	-2.95003	0.00317746	0.070192
Chpf	1141.28	0.267847	0.0908055	2.94968	0.00318103	0.070192
H2-Q7	9028.28	0.146639	0.0497324	2.94856	0.00319259	0.0703185
Gpx1	3383.45	0.192911	0.065466	2.94674	0.00321145	0.070605
Eif4a-ps4	598.759	-0.347197	0.117986	-2.9427	0.00325362	0.0714022
Il16	1637.63	-0.227751	0.077437	-2.94111	0.0032704	0.0715447
Rnf19a	2249.44	0.194106	0.0660008	2.94096	0.00327197	0.0715447
Atp8b4	12256.4	-0.132491	0.0450901	-2.93836	0.00329951	0.0720164
Anapc11	1248.22	0.253619	0.0864996	2.93202	0.0033676	0.0733699
Cd83	511.009	0.361472	0.123315	2.93128	0.00337572	0.0734143
Xlr4b	586.831	-0.336511	0.114846	-2.93012	0.0033883	0.0735553
Ppid	6097.2	-0.151765	0.0518474	-2.92714	0.00342094	0.0741306
2610020H08Rik	2586.93	-0.215409	0.0736405	-2.92515	0.00344293	0.0744734
Rab37	231.647	-0.511765	0.175143	-2.92199	0.00347804	0.0750982
Piezo1	6877.35	0.143356	0.0490831	2.92068	0.00349265	0.0752675
Rnpepl1	1312.59	0.264087	0.0904382	2.92008	0.00349941	0.0752675
Fam49b	11842	-0.133619	0.0457658	-2.91962	0.00350459	0.0752675
Myo10	6561.31	0.146754	0.0502967	2.91777	0.00352541	0.0754712
Dennd1b	1878.28	-0.214334	0.0734608	-2.91767	0.00352657	0.0754712
Ext1	185.848	0.566218	0.19436	2.91324	0.00357702	0.0764152
Mlf2	3400.49	0.192281	0.0660506	2.91111	0.00360149	0.0768021
Aldoc	3093.49	-0.180891	0.0622191	-2.90732	0.00364537	0.0776008
Bcl2	10466.7	-0.143687	0.0494536	-2.9055	0.00366671	0.0779176
Egln3	10980.8	0.133282	0.04592	2.90249	0.00370215	0.0785324
Agpat1	2156.37	0.215728	0.0743579	2.90121	0.00371723	0.078714
Zfand1	425.136	-0.381594	0.131719	-2.89702	0.00376727	0.0796338
Sf3b5	1275.78	0.257465	0.0889265	2.89526	0.00378844	0.0799415
Slc25a51	2194.19	0.195813	0.0676725	2.89354	0.00380921	0.0802393
Atp5d	6375.81	0.160108	0.055355	2.89239	0.00382318	0.0803576
Ndst1	1979.7	-0.206432	0.0713807	-2.89199	0.00382814	0.0803576
Fam78a	2566.24	-0.188137	0.0651825	-2.88632	0.00389777	0.0815944
H2-T23	8377.3	0.165616	0.057384	2.88609	0.00390058	0.0815944
Mycn	1760	0.21288	0.0738307	2.88335	0.0039347	0.0821659
Stoml1	820.116	-0.288749	0.10019	-2.88201	0.00395147	0.082184
Stat4	1770.58	0.213052	0.0739297	2.88182	0.00395384	0.082184
Rasa4	1004	0.257626	0.0894024	2.88165	0.003956	0.082184
Myb	3980.38	-0.172204	0.0597761	-2.88082	0.00396644	0.0822593
Foxo1	4307.57	0.164406	0.0570997	2.87928	0.00398588	0.0825194
Slc1a2	346.067	0.418368	0.145339	2.87857	0.00399483	0.0825194
Pgk1	63444.8	-0.134826	0.0468437	-2.8782	0.00399949	0.0825194
Slc39a6	5347.45	-0.150778	0.0524386	-2.87533	0.00403605	0.0831316
Nap1l1	20696.3	-0.120518	0.0419495	-2.87293	0.00406681	0.0836225
Pcbp1	10797.9	0.147033	0.0512126	2.87103	0.00409131	0.0839832
2010016I18Rik	540.494	-0.338205	0.117873	-2.86924	0.00411456	0.0842723
Gtf2e2	2207.16	0.191962	0.0669119	2.86887	0.00411936	0.0842723
Sptbn1	3713.29	-0.16219	0.0566042	-2.86533	0.00416577	0.0850775
Prrc1	2466.16	0.188583	0.0659025	2.86154	0.00421585	0.0859548
Anxa5	4143.18	0.163899	0.0572897	2.86088	0.00422466	0.0859894
Slco4a1	1472.06	0.223532	0.0781804	2.85918	0.00424736	0.0863057
Fat1	322.205	-0.436236	0.152932	-2.85248	0.004338	0.0879995
Itk	15404.2	0.123542	0.0433493	2.84992	0.00437305	0.0885617
Apba3	628.314	0.31054	0.10902	2.84848	0.0043929	0.0888146
Tnfrsf4	5548.08	0.167509	0.0588277	2.84745	0.00440706	0.08892
Rhog	2655.98	0.200567	0.0704478	2.84704	0.00441285	0.08892
Lrfn1	289.555	0.45969	0.161544	2.8456	0.00443272	0.0891716
Cd63	111.261	0.702275	0.246888	2.84451	0.00444802	0.0891888
Frmd4b	567.027	-0.331602	0.116577	-2.84448	0.00444835	0.0891888
Prnp	631.759	-0.333619	0.117361	-2.84267	0.0044738	0.0895503
Ipo4	4643.97	0.158533	0.0558428	2.83891	0.00452681	0.0903602
Ammecr1	593.86	0.322737	0.11369	2.83874	0.00452924	0.0903602
Vsir	4797.65	0.155603	0.0548349	2.83767	0.00454439	0.0905129
Cul2	3532.03	-0.16554	0.0583628	-2.83639	0.0045626	0.0907258
Gm5541	260.951	-0.467611	0.165187	-2.83081	0.00464308	0.0920341
Actn1	989.137	0.258092	0.091174	2.83077	0.00464364	0.0920341
Nkg7	13663.1	0.128416	0.0453803	2.82978	0.00465796	0.0921665
Dennd1c	1656.94	-0.215062	0.0760853	-2.82659	0.00470465	0.0928365
Manf	4830.38	0.151307	0.0535331	2.82642	0.00470721	0.0928365
Fth1	16615	-0.127575	0.0451951	-2.82276	0.00476123	0.0936177
Exph5	95.1734	0.757809	0.268471	2.82269	0.00476233	0.0936177
Ccnd3	8557.62	-0.144505	0.0512317	-2.82062	0.00479316	0.0940674
Tecr	3745.26	0.186676	0.0661946	2.82011	0.00480079	0.0940674
Celsr1	2527.97	-0.178902	0.0634986	-2.81742	0.00484114	0.0947043
Tpgs1	231.827	0.489709	0.17386	2.81669	0.00485215	0.0947661
Ltb	1040.66	-0.258422	0.0917913	-2.81532	0.00487284	0.0950164
Map3k7	3826.38	-0.167349	0.0594767	-2.81369	0.00489766	0.0953463
Jak2	6050.24	0.143617	0.0511025	2.81038	0.00494837	0.0961785
Gys1	5847.16	0.147105	0.0523789	2.80847	0.00497768	0.0965926
Oxct1	3462.66	-0.163961	0.0584031	-2.8074	0.00499428	0.0967592
Ssbp4	1586.48	0.223626	0.07977	2.80339	0.00505687	0.0978148
Clic4	9501.14	0.130648	0.0466289	2.80187	0.00508081	0.0981206
Scand1	72.9752	1.00359	0.35843	2.79996	0.00511093	0.0984077
Slc2a1	10349.6	0.134302	0.0479668	2.79989	0.00511198	0.0984077
Arsb	1595.45	-0.208518	0.0745316	-2.79771	0.00514658	0.098916
Crip2	217.674	0.515018	0.184235	2.79544	0.00518296	0.0994568
A930011G23Rik	31.6685	1.32356	0.473709	2.79404	0.00520546	0.0997299
Arhgap9	2322.23	-0.183908	0.0660375	-2.7849	0.00535446	0.102422
2310031A07Rik	343.691	0.401582	0.144275	2.78346	0.00537832	0.102716
Egln1	6614.77	0.139724	0.0502343	2.78145	0.00541173	0.10319
Cish	9929.71	0.141338	0.0508719	2.77832	0.00546415	0.104026
Cited2	652.906	0.3205	0.115414	2.77697	0.00548674	0.104291
Capn5	264.782	-0.483695	0.174318	-2.77478	0.00552394	0.104833
Scimp	28.5164	1.4287	0.515308	2.77252	0.00556239	0.105397
Gfi1	2652.38	0.175855	0.0634465	2.77171	0.00557624	0.105494
Plec	8646.33	0.132453	0.0478434	2.76848	0.00563186	0.106358
Enah	1135.95	-0.235315	0.0850117	-2.76803	0.00563955	0.106358
Col5a3	163.525	0.621757	0.224879	2.76485	0.00569497	0.107236
Dnm1	106.855	-0.705105	0.25534	-2.76143	0.00575481	0.108194
Inpp4a	238.137	0.476568	0.172752	2.75868	0.00580345	0.10882
Ttyh3	609.791	0.312819	0.113401	2.75853	0.00580613	0.10882
Phf20l1	3328.83	-0.179625	0.0652673	-2.75215	0.00592053	0.110792
Slfn5	184.778	0.529437	0.192411	2.75159	0.00593061	0.110809
Zap70	2571.69	0.185084	0.0673307	2.74888	0.00597994	0.111387
Orai1	467.458	0.3422	0.124487	2.74888	0.00598001	0.111387
Wdr78	900.19	-0.264259	0.0961957	-2.74709	0.00601262	0.1118
Il2rg	4603.68	0.151887	0.055299	2.74665	0.0060207	0.1118
Itga4	1351.03	0.221847	0.0808212	2.74491	0.00605275	0.112044
Bcat1	4742.35	0.147861	0.0538751	2.74451	0.00606012	0.112044
Dock9	2218.84	-0.188233	0.0686069	-2.74365	0.006076	0.112044
Aqp9	1269.06	-0.235292	0.0857615	-2.74357	0.00607758	0.112044
Ppp2r3a	403.713	0.368163	0.134199	2.74342	0.00608029	0.112044
Armc5	580.501	0.319068	0.116402	2.74108	0.00612379	0.112674
Dhx58	787.514	0.272075	0.0992834	2.74038	0.00613675	0.112741
Fgfr1op2	4787.83	-0.145552	0.0531642	-2.73777	0.00618566	0.113466
Srgn	23444	0.128004	0.0467644	2.73722	0.00619604	0.113484
Cst7	2914.36	0.171683	0.0627648	2.73534	0.00623162	0.113963
Rfx5	1328.07	-0.219221	0.0801592	-2.73483	0.00624134	0.113968
Nme2	20.5894	1.82059	0.666007	2.73359	0.00626487	NA
Gpsm2	679.993	-0.294364	0.107693	-2.73337	0.00626898	0.1143
Sipa1l2	378.368	0.37318	0.13667	2.73051	0.00632368	0.115123
Neb	8468.74	-0.390086	0.142931	-2.72919	0.00634897	0.11541
Pvt1	602.509	-0.321227	0.117791	-2.72709	0.0063895	0.115972
Tex2	3047.71	-0.163969	0.0602052	-2.7235	0.00645943	0.116984
Aurkb	1335.16	0.224519	0.0824513	2.72305	0.00646823	0.116984
Ppm1f	1655.54	-0.201608	0.0740532	-2.72248	0.00647946	0.116984
Rhob	600.26	0.310267	0.113975	2.72224	0.00648405	0.116984
Lamc2	77.8059	0.805324	0.296238	2.7185	0.00655786	0.118139
Lmna	4154.67	-0.173251	0.0637459	-2.71784	0.00657092	0.118198
Aup1	3989.17	0.159619	0.0587678	2.71609	0.00660579	0.118649
Gm45552	70.4555	0.856458	0.315442	2.71511	0.00662544	0.118825
RP24-286J21.7	14132	-0.336041	0.123817	-2.71402	0.00664722	0.119038
9530068E07Rik	3504.62	0.164669	0.060718	2.71203	0.00668735	0.11958
Zbtb37	727.943	-0.290448	0.10719	-2.70966	0.00673518	0.12014
Lmf2	2540.47	0.172768	0.0637641	2.70949	0.00673859	0.12014
Slc30a4	3583.68	-0.15536	0.0574132	-2.706	0.00680989	0.121232
Cndp2	9223.86	-0.147057	0.0543716	-2.70466	0.00683742	0.121539
Ptbp1	17774.6	0.120188	0.0444453	2.70418	0.00684724	0.121539
1110032F04Rik	441.073	0.348043	0.128817	2.70184	0.00689579	0.122221
Tnfsf14	475.471	0.332656	0.123307	2.69777	0.00698046	0.123392
Kit	1380.34	-0.214437	0.0794891	-2.69769	0.00698232	0.123392
Sell	7666.14	-0.129377	0.0479749	-2.69676	0.00700172	0.123522
Pigt	2129.02	0.185621	0.0688411	2.69636	0.00701016	0.123522
Chst12	1730.68	0.199766	0.0741653	2.69352	0.00707021	0.124342
Lsp1	3597.15	-0.168355	0.0625124	-2.69315	0.00707808	0.124342
Procr	738.606	-0.276236	0.102587	-2.6927	0.00708759	0.124342
Pdcd4	1266.68	-0.227613	0.0845456	-2.69219	0.00709845	0.124352
Med25	1872.59	0.21337	0.0793609	2.6886	0.00717528	0.12545
Pds5b	3420.94	-0.1571	0.0584385	-2.68829	0.00718196	0.12545
Ms4a4c	340.218	-0.41248	0.153475	-2.68761	0.00719653	0.125523
Rab20	166.221	0.588138	0.218882	2.68701	0.00720952	0.125549
Fgd2	225.587	-0.473185	0.176151	-2.68624	0.00722613	0.125549
Mgat5	2783.78	0.168143	0.0625976	2.6861	0.0072292	0.125549
Metrn	358.429	0.405387	0.151142	2.68217	0.00731473	0.126852
H2-T24	319.719	0.415489	0.155084	2.67912	0.00738154	0.127747
Rab1b	2812.55	0.177507	0.0662635	2.6788	0.00738864	0.127747
Gimap1	1326.68	0.218829	0.0817061	2.67824	0.00740094	0.127747
Ccdc85b	149.572	0.619762	0.231437	2.67789	0.00740871	0.127747
Alkbh1	1316.75	-0.216648	0.0809807	-2.6753	0.00746614	0.128554
Rbms1	5182.99	0.146843	0.0549184	2.67384	0.00749881	0.128932
Lrrc8c	6423.92	-0.132793	0.0497012	-2.67182	0.00754418	0.129528
Map2k1	6202.6	0.138279	0.051792	2.6699	0.00758747	0.130069
Elovl6	2376.92	-0.174233	0.065269	-2.66946	0.00759726	0.130069
Cep19	485.032	-0.33238	0.124661	-2.66628	0.00766967	0.131123
Abhd17a	984.864	0.240502	0.0902403	2.66513	0.00769587	0.131267
Hspbp1	1306.55	0.219213	0.0822578	2.66496	0.00769985	0.131267
Abca1	365.099	0.369653	0.138932	2.66067	0.00779856	0.132604
Ggps1	996.72	-0.238667	0.0897045	-2.6606	0.00780024	0.132604
Rps20	24341.8	0.111027	0.0417644	2.65842	0.00785078	0.133276
Rhbdf2	3060.08	0.166509	0.0626544	2.65758	0.00787034	0.13342
Gm5913	256.283	-0.46304	0.174346	-2.65586	0.00791065	0.133915
Lnx2	1402.07	0.220473	0.08305	2.6547	0.00793788	0.134188
Ier5l	51.5177	1.05698	0.398867	2.64996	0.00805018	0.135896
Yap1	350.391	0.376202	0.142069	2.64803	0.00809627	0.136483
Tia1	1513.86	-0.219517	0.0830019	-2.64472	0.00817591	0.137453
Ube2o	2503.25	0.171653	0.0649049	2.64469	0.00817655	0.137453
Impdh2	8153.7	-0.147116	0.0556503	-2.64357	0.00820363	0.137716
Edem2	3919.36	-0.148094	0.0560561	-2.64188	0.00824469	0.138213
Atxn7l1	1987.08	0.193092	0.0731065	2.64124	0.00826041	0.138285
Slk	6046.53	-0.138658	0.0525102	-2.6406	0.00827597	0.138353
Zdhhc20	3214.01	-0.161632	0.0612539	-2.63872	0.008322	0.138885
Hp1bp3	5887.95	-0.134769	0.0510808	-2.63836	0.00833082	0.138885
Ogt	10659.5	-0.159303	0.0603989	-2.63752	0.00835158	0.139039
Rif1	3903.79	-0.172041	0.0652884	-2.63509	0.00841145	0.139745
Tmem109	3434.11	0.152805	0.0579934	2.63486	0.00841713	0.139745
Dlgap3	80.0221	0.789746	0.299929	2.63311	0.00846068	0.140265
Ripk2	3733.79	0.149675	0.0568607	2.63232	0.0084805	0.140265
Arid4b	1989.61	-0.186374	0.0708233	-2.63154	0.00849991	0.140265
Stx6	1869.88	0.186643	0.0709403	2.63099	0.00851363	0.140265
Stra6	143.327	0.59946	0.227853	2.63091	0.00851572	0.140265
Arl4c	4042.05	-0.145801	0.0554222	-2.63073	0.00852008	0.140265
Fastk	2283.52	0.183425	0.0697341	2.63035	0.00852981	0.140265
Klc1	3603.52	0.150568	0.0572945	2.62797	0.00858956	0.141056
Birc2	3219.54	-0.156373	0.0595194	-2.62726	0.00860745	0.141158
Tnfrsf9	73872.6	0.108207	0.0412202	2.62509	0.00866269	0.141594
Eif1	11616.1	0.120582	0.0459354	2.62503	0.0086642	0.141594
Tep1	3203.91	-0.159584	0.0607998	-2.62474	0.00867149	0.141594
Kctd9	1423.36	0.208818	0.079569	2.62437	0.00868098	0.141594
Plxnb2	483.731	-0.342775	0.130681	-2.62299	0.00871614	0.141896
Tdrd7	210.724	0.499036	0.190299	2.62238	0.00873186	0.141896
Trpm7	3244.96	-0.168095	0.0641031	-2.62226	0.0087348	0.141896
Pdia5	253.18	0.434977	0.166056	2.61946	0.00880697	0.142877
Phf6	2420.04	-0.173275	0.0661709	-2.6186	0.00882916	0.143044
RP23-98C9.5	23.5404	1.46357	0.559704	2.6149	0.00892537	0.144265
Dad1	2645.02	0.170459	0.0651906	2.61478	0.0089284	0.144265
Tmbim1	1471.58	0.213972	0.0819302	2.61164	0.00901093	0.145404
Tmem248	2645.16	0.164039	0.0628263	2.61099	0.00902806	0.145458
Etnk1	8800.2	-0.137481	0.0526625	-2.6106	0.00903839	0.145458
Samd4b	2200.53	0.187364	0.0718215	2.60875	0.00908738	0.146052
Myh10	154.15	0.549986	0.210979	2.60683	0.00913854	0.146637
Gch1	330.735	0.378984	0.145421	2.60611	0.00915767	0.146637
Susd3	914.108	-0.243147	0.0933021	-2.60601	0.00916025	0.146637
Rap1b	14599.1	0.116991	0.0449026	2.60545	0.00917545	0.146686
2510039O18Rik	2026.93	0.190577	0.0732131	2.60304	0.00924007	0.147523
Dtx2	505.09	0.322024	0.123773	2.60174	0.00927531	0.14789
Wisp1	33.6798	1.23322	0.474219	2.60053	0.00930812	0.148035
Whsc1	3836.59	-0.159962	0.0615121	-2.60049	0.00930894	0.148035
Ints1	3354.29	0.156615	0.0602681	2.59864	0.00935926	0.148485
Prdx1	6983.69	-0.126965	0.0488598	-2.59855	0.00936183	0.148485
Zfand3	1215.19	0.231768	0.0892816	2.59592	0.00943374	0.149142
Errfi1	1354.61	0.208219	0.0802426	2.59487	0.00946281	0.149142
Snx2	2223.24	-0.172904	0.0666336	-2.59485	0.00946317	0.149142
Cd3g	7895.2	-0.140212	0.0540374	-2.59472	0.00946669	0.149142
Rab10os	377.434	0.355482	0.137004	2.59468	0.00946785	0.149142
Itpripl2	2898.12	0.158975	0.0612784	2.59431	0.00947808	0.149142
Ly6e	8521.59	-0.13023	0.0502065	-2.59389	0.0094897	0.149142
Scaf1	3134.59	0.159902	0.0617148	2.59099	0.00957007	0.150209
Orc3	2894.75	-0.168455	0.0651075	-2.58734	0.00967204	0.151465
Pisd-ps1	399.147	-0.368317	0.142372	-2.587	0.0096816	0.151465
Tbc1d2b	2055.61	-0.176088	0.0680723	-2.58678	0.00968775	0.151465
Pycr2	1569.12	0.202194	0.0782262	2.58474	0.00974525	0.152167
Tomm40	3369.43	0.170133	0.0658713	2.5828	0.0098001	0.152826
Rps21	7429.32	0.136055	0.0527	2.5817	0.00983156	0.153119
Zfp36l1	1074.3	0.254141	0.0985279	2.57938	0.00989783	0.153952
Agfg1	5886.29	0.139553	0.0541338	2.57793	0.0099394	0.1544
Gem	3565.43	0.148281	0.0575429	2.57688	0.00996962	0.154595
Calm2	8550.61	-0.133486	0.051807	-2.5766	0.0099776	0.154595
Fhl2	928.668	0.240921	0.0935685	2.57481	0.0100296	0.15504
Ahcy	5456.66	-0.1543	0.0599288	-2.57472	0.010032	0.15504
2001-09-01	3810.78	-0.15648	0.060906	-2.56921	0.0101931	0.157328
Ly6g	226.175	-0.447074	0.17416	-2.56703	0.0102574	0.158119
Spr	597.965	0.286216	0.111519	2.56652	0.0102726	0.15815
Fosl1	222.523	0.47875	0.186747	2.56363	0.0103585	0.15927
Trim37	1691.27	-0.189059	0.0738471	-2.56014	0.0104629	0.160671
Erap1	3631.88	-0.147058	0.0574664	-2.55902	0.0104968	0.160987
Tmtc2	47.9106	0.984251	0.384808	2.55777	0.0105344	0.161232
Pde7a	3795.47	0.151917	0.059404	2.55735	0.0105472	0.161232
Slc44a2	8239.56	-0.127722	0.0499465	-2.55717	0.0105529	0.161232
R3hdm4	1414.93	0.205051	0.080321	2.55289	0.0106833	0.163019
Car13	77.8131	0.784897	0.307642	2.55133	0.0107313	0.163544
H2afj	587.265	0.329824	0.129319	2.55047	0.0107578	0.163741
N4bp2l1	192.656	-0.495688	0.194437	-2.54935	0.0107925	0.164063
Zswim6	736.046	0.259463	0.101889	2.54652	0.0108803	0.165189
Osbpl8	4042.69	0.147758	0.0580391	2.54584	0.0109015	0.165303
Rhbdd2	632.649	-0.277131	0.108992	-2.54268	0.0110005	0.166596
Erdr1	505.118	0.310665	0.122269	2.54083	0.0110589	0.16727
Itgal	24181.6	-0.107174	0.0422042	-2.53942	0.0111037	0.167607
Sox5os3	737.605	0.259876	0.102343	2.53925	0.011109	0.167607
Usp6nl	217.771	0.454377	0.179208	2.53548	0.0112295	0.169064
3110082I17Rik	481.319	0.331002	0.130555	2.53535	0.0112336	0.169064
Rprd1a	355.641	-0.361046	0.14247	-2.5342	0.0112705	0.169223
Yipf3	1386.25	0.199025	0.0785373	2.53415	0.0112722	0.169223
Rnf31	1667.55	0.191685	0.0756938	2.53238	0.0113291	0.169866
Eno1b	94.1286	4.15507	1.64129	2.53159	0.0113547	0.170006
Slc39a1	1823.19	0.179393	0.0708739	2.53116	0.0113688	0.170006
Stk26	3226.05	-0.161432	0.0637872	-2.53079	0.0113807	0.170006
Gm20400	241.33	0.480007	0.189718	2.53011	0.0114026	0.170075
Trappc4	2402.29	0.176956	0.0699492	2.52978	0.0114135	0.170075
Shtn1	26.374	1.32079	0.522252	2.52903	0.0114379	0.170229
Spint1	64.9338	0.813827	0.322133	2.52637	0.0115247	0.17131
Pcgf5	3330.64	0.151901	0.0601554	2.52514	0.0115653	0.171697
Mnt	1375.15	0.204838	0.081154	2.52406	0.0116007	0.171697
Arhgap30	11515.7	-0.115784	0.0458731	-2.524	0.0116027	0.171697
Ftl1	12988.8	0.129035	0.0511338	2.52348	0.01162	0.171697
Sub1	9098.19	-0.125183	0.0496084	-2.52342	0.0116219	0.171697
Prdx5	4122.28	0.146541	0.0580873	2.52278	0.0116432	0.171738
Tbl2	2380.27	0.165646	0.0656736	2.52226	0.0116603	0.171738
Cyfip1	2184.94	0.168626	0.0668608	2.52205	0.0116674	0.171738
Adarb1	1882.57	0.178905	0.0711098	2.51589	0.0118732	0.174429
P4ha2	1712.54	0.19475	0.0774133	2.51572	0.0118791	0.174429
Prdx4	802.779	-0.250623	0.0996735	-2.51444	0.011922	0.174847
Ptpn5	864.719	0.250643	0.0997064	2.51381	0.0119435	0.174949
Slfn10-ps	1344.44	0.202549	0.0807048	2.50976	0.0120815	0.176756
Hmgb1	2946.08	-0.173384	0.0691455	-2.50752	0.0121581	0.177621
Acp1	2432.79	-0.163337	0.0651478	-2.50718	0.01217	0.177621
Slc25a17	2875.21	0.155842	0.0621856	2.50608	0.0122078	0.177957
Wdr43	7029.37	-0.123461	0.0492751	-2.50554	0.0122265	0.178015
Mier1	6313.55	-0.138076	0.0551308	-2.50451	0.0122622	0.178072
Gltscr2	6654.76	0.134873	0.0538549	2.50439	0.0122664	0.178072
Hnrnpl	12467.3	0.11538	0.0460829	2.50375	0.0122884	0.178072
Tra2a	4460.91	-0.136243	0.0544162	-2.50372	0.0122895	0.178072
Tjp2	410.151	0.333773	0.133408	2.5019	0.0123527	0.178774
mt-Co1	162939	-0.408078	0.16324	-2.49987	0.012424	0.17959
Tnfrsf13b	1142.48	0.211242	0.084553	2.49834	0.0124776	0.180101
Chml	683.969	-0.275351	0.110228	-2.49801	0.0124892	0.180101
Gbp7	2096.84	-0.16963	0.0679354	-2.49693	0.0125275	0.180437
Mrps9	1489.59	-0.190435	0.0763364	-2.49468	0.012607	0.181366
Trp53	3560.6	0.147665	0.059242	2.49257	0.0126822	0.182202
Gpd2	7112.32	0.121461	0.0487362	2.4922	0.0126953	0.182202
Slc52a3	446.263	0.324715	0.130359	2.49093	0.0127409	0.182579
Gm17638	56.0786	1.00835	0.404909	2.49031	0.0127632	0.182579
Gramd1a	10911.5	-0.121355	0.0487529	-2.48918	0.0128036	0.182579
Klhdc3	1352.21	0.206684	0.0830454	2.48881	0.0128173	0.182579
Nek6	3969.14	0.155612	0.0625267	2.48873	0.01282	0.182579
Ptprg	260.204	-0.405865	0.163083	-2.4887	0.0128211	0.182579
Ski	1078.34	0.22387	0.0899684	2.48832	0.0128347	0.182579
Cd8b1	5337.79	0.129463	0.0520328	2.48811	0.0128425	0.182579
Socs4	1907.59	-0.180717	0.0726644	-2.48701	0.0128823	0.182929
Rab11fip1	1709.46	0.185648	0.0746602	2.48657	0.012898	0.182936
Atp5j	3541.31	-0.149737	0.060247	-2.48539	0.0129411	0.183333
Gbp2	1656.43	0.182617	0.073578	2.48195	0.0130666	0.184698
Nckap1	1988.55	0.175725	0.0708025	2.48191	0.0130681	0.184698
Tnfaip8	1894.87	0.174054	0.0701523	2.48108	0.0130983	0.184909
C2cd2l	1389.01	0.198495	0.0800334	2.48015	0.0131327	0.185094
Neat1	3332.77	-0.154691	0.0623781	-2.47989	0.0131422	0.185094
Zfc3h1	4179.47	-0.164419	0.0663549	-2.47787	0.0132168	0.185929
Ssr2	3751.29	0.142674	0.0576501	2.47482	0.0133303	0.187307
Rab27a	7763.71	-0.125122	0.0505742	-2.47403	0.0133599	0.187505
Itga7	566.841	-0.283567	0.114664	-2.47303	0.0133973	0.187787
Cntrl	9517.25	-0.130602	0.0528182	-2.47266	0.0134111	0.187787
Alg3	771.28	0.249234	0.100852	2.47129	0.0134628	0.188292
Pkp4	1321.97	0.199196	0.0806704	2.46925	0.0135395	0.189145
Eif6	4519.51	0.154333	0.0625436	2.4676	0.0136021	0.189801
Ubb	12839.4	0.123023	0.0498984	2.46548	0.0136831	0.19071
Zmiz2	5653.55	0.140647	0.0571173	2.46242	0.0138001	0.192045
Zranb2	4145.16	-0.152657	0.0620076	-2.46191	0.0138199	0.192045
Zfp219	1035.73	0.224076	0.0910234	2.46174	0.0138266	0.192045
Gm17383	10.9678	2.16755	0.881182	2.45982	0.0139005	NA
2810428I15Rik	331.437	0.365363	0.148547	2.45958	0.0139099	0.192812
Selp	2629.56	-0.156318	0.0635572	-2.45948	0.0139138	0.192812
Lair1	92.6201	-0.676402	0.275312	-2.45685	0.014016	0.194006
Cyld	3785.44	-0.142712	0.0581013	-2.45626	0.0140393	0.194105
Gm1821	526.007	0.303222	0.123567	2.4539	0.0141317	0.195159
Tmem104	849.191	0.236785	0.0965327	2.4529	0.0141708	0.195476
Eif4ebp1	3393.82	0.160444	0.0654523	2.45131	0.0142336	0.196118
Csrp1	1736.6	0.182653	0.0745767	2.4492	0.0143173	0.196936
Cdc42ep3	308.005	0.381722	0.155869	2.44899	0.0143256	0.196936
Wnk1	33564.5	-0.0992104	0.0405237	-2.44821	0.0143569	0.197142
Man2a2	2091.79	-0.166168	0.0678866	-2.44772	0.0143762	0.197183
Gns	1282.52	-0.198828	0.0812574	-2.44689	0.0144093	0.197413
Tmbim6	9748.73	0.118039	0.0482699	2.44541	0.0144689	0.197841
Slc4a2	1481.55	0.196352	0.0802977	2.4453	0.0144734	0.197841
Dcun1d3	1363.86	-0.196371	0.0803292	-2.44458	0.014502	0.197844
Arid3a	1456.63	0.195369	0.0799228	2.44447	0.0145064	0.197844
Trib1	195.288	0.45932	0.188031	2.44278	0.0145746	0.198541
Zmym6	525.311	-0.289617	0.11858	-2.44239	0.0145904	0.198541
Usp40	520.345	0.288409	0.118224	2.43951	0.0147074	0.199907
Ywhag	10174	0.120392	0.0493593	2.43909	0.0147242	0.199912
Slfn1	931.325	0.228018	0.0935595	2.43715	0.0148036	0.200764
Dctn1	3306.25	0.152541	0.0626037	2.43662	0.0148254	0.200833
Ucp2	12964.2	0.120248	0.0493717	2.43557	0.0148684	0.20119
Gm23935	1521.08	0.909609	0.373884	2.43286	0.0149799	0.202472
Stk11ip	1201.74	0.203761	0.0838327	2.43057	0.0150751	0.203484
Cmah	215.575	-0.434585	0.178832	-2.43012	0.0150936	0.203484
Iffo2	273.623	0.389856	0.160449	2.42978	0.0151081	0.203484
Rab11fip4	1510.99	0.186374	0.076715	2.42944	0.0151222	0.203484
Ncdn	2009.95	0.169797	0.0699077	2.42887	0.0151458	0.203575
Dpp4	1637.14	-0.181007	0.0745418	-2.42826	0.0151713	0.203691
mt-Nd4	21127.5	-0.331334	0.136495	-2.42746	0.0152051	0.203748
Adora2b	532.328	0.29948	0.123383	2.42723	0.0152147	0.203748
Relb	1016.91	0.215501	0.0888053	2.42667	0.0152383	0.203748
Srsf3	10634.9	-0.120132	0.049511	-2.42638	0.0152503	0.203748
Pdgfa	285.799	0.379378	0.156391	2.42583	0.0152733	0.203748
AI467606	943.864	-0.231389	0.0953886	-2.42575	0.0152769	0.203748
Ly9	2119.24	-0.166533	0.0687101	-2.4237	0.0153633	0.204592
Rpa1	4282.44	-0.135807	0.0560466	-2.42311	0.0153881	0.204592
Thap7	477.899	0.297387	0.122733	2.42305	0.015391	0.204592
Fut7	316.421	-0.373974	0.154429	-2.42165	0.01545	0.205151
Plpp2	542.297	0.296949	0.122647	2.42117	0.0154707	0.2052
Unc13a	1653.62	-0.184931	0.0764485	-2.41903	0.0155621	0.206185
Gm26648	32.9612	1.18128	0.488731	2.41704	0.0156473	0.207086
Dpagt1	1200.55	0.204652	0.0846853	2.41662	0.0156653	0.207098
Rab11fip2	270.762	-0.411518	0.170329	-2.41601	0.0156915	0.207178
Serbp1	23363.5	0.109961	0.0455225	2.41552	0.0157127	0.207178
Rnf152	282.399	0.391068	0.161914	2.41528	0.0157229	0.207178
Znf41-ps	267.808	-0.3876	0.160508	-2.41483	0.0157425	0.20721
Eif2s2	10727.4	-0.110193	0.0456794	-2.41232	0.0158516	0.208419
Ccdc61	278.905	0.379179	0.157474	2.40789	0.016045	0.210508
Tfrc	37323.9	-0.100667	0.0418073	-2.40788	0.0160453	0.210508
Tipin	1870.86	-0.170646	0.070943	-2.4054	0.0161549	0.211715
Gpaa1	1178.52	0.205572	0.0854966	2.40445	0.0161969	0.211856
Kcnab2	9709.33	0.125993	0.0524017	2.40436	0.0162008	0.211856
S100a10	14404.3	-0.111469	0.0463841	-2.40317	0.0162538	0.21232
Rfc3	1722.71	-0.180581	0.0751608	-2.4026	0.016279	0.212419
Ubl7	1421.62	0.196072	0.0816281	2.40202	0.0163048	0.212526
Cox5b	2491.43	0.185361	0.0772516	2.39945	0.0164196	0.213605
Mbnl1	16410	-0.12022	0.0501092	-2.39915	0.0164331	0.213605
Tor1aip1	2894.27	0.151483	0.0631483	2.39885	0.0164468	0.213605
Eid1	1987.92	-0.172691	0.0719971	-2.39859	0.0164584	0.213605
Gm2a	5133.69	0.135293	0.0564335	2.39739	0.0165125	0.21401
Snx29	190.576	-0.454491	0.1896	-2.39711	0.0165251	0.21401
Sin3b	3885.26	0.141534	0.0590854	2.39541	0.0166017	0.214625
Tbc1d17	693.18	0.251547	0.105018	2.39527	0.0166081	0.214625
Sae1	4344.96	-0.136218	0.0568959	-2.39415	0.0166587	0.215049
Sac3d1	328.333	0.363451	0.151899	2.39271	0.0167245	0.215453
Tbc1d14	1567.05	-0.181089	0.0756843	-2.39268	0.0167257	0.215453
Rfx1	842.04	0.23063	0.096476	2.39055	0.0168233	0.216479
Atf7ip	1864.08	-0.169964	0.0712456	-2.3856	0.0170512	0.219178
Sp110	2871.91	-0.151918	0.0637074	-2.38462	0.0170967	0.219529
Arf3	3788.06	0.134554	0.0564408	2.38398	0.0171264	0.219676
Esm1	717.405	0.248338	0.104237	2.38243	0.0171987	0.22037
Zmynd11	2009.1	-0.165679	0.0695687	-2.38152	0.0172416	0.220464
Polr2a	12818.1	0.108445	0.0455366	2.38149	0.0172426	0.220464
Arhgap23	72.0221	0.738924	0.310682	2.3784	0.0173882	0.221908
Uqcrfs1	4304.72	0.129686	0.0545297	2.37827	0.017394	0.221908
Plcl1	99.1259	0.621052	0.261175	2.37792	0.0174106	0.221908
Nr1h2	1761.01	0.177295	0.0745972	2.3767	0.0174684	0.222408
Rbm14	1528.57	0.183394	0.0771993	2.37559	0.0175211	0.222845
Thop1	2297.21	0.159809	0.0673234	2.37375	0.0176082	0.223717
Fam96a	2131.21	-0.163805	0.0690264	-2.37307	0.0176409	0.223844
2810474O19Rik	2894.62	-0.157946	0.066566	-2.37277	0.0176553	0.223844
Cog5	2181.59	-0.163994	0.0691463	-2.3717	0.0177064	0.224256
Sidt1	210.653	-0.427312	0.180548	-2.36676	0.0179447	0.227036
Adora3	1022.51	-0.226118	0.0956111	-2.36498	0.018031	0.22789
Zfp329	374.172	-0.327615	0.1386	-2.36375	0.0180912	0.22841
Rasal3	4172.81	-0.131756	0.055826	-2.36012	0.018269	0.230414
Dohh	1286.82	0.202517	0.0858371	2.35932	0.0183083	0.230669
Polr2l	513.024	0.288931	0.12253	2.35804	0.0183717	0.231181
Plpp5	754.552	0.242817	0.102988	2.35773	0.0183872	0.231181
Sarnp	2547.88	-0.150135	0.0636901	-2.35727	0.0184098	0.231224
Thumpd3	2288.27	-0.156134	0.0662589	-2.35643	0.0184516	0.231508
Nkain1	3001.32	0.149505	0.0634745	2.35536	0.0185047	0.231801
Lifr	7.96121	2.41655	1.02598	2.35535	0.0185053	NA
Akt1s1	421.711	0.328332	0.139408	2.35519	0.0185133	0.231801
4930486L24Rik	226.348	-0.41985	0.178608	-2.35068	0.0187391	0.234385
Bach2	1570.7	0.185944	0.0791825	2.34829	0.0188597	0.235649
Tsc22d4	3063.98	0.155889	0.0664356	2.34647	0.018952	0.236557
Slc39a14	6753.06	-0.116648	0.0497679	-2.34383	0.0190867	0.237992
Fam19a3	175.56	-0.466036	0.198892	-2.34316	0.0191211	0.238081
Dusp5	6498.75	0.117603	0.0501949	2.34292	0.0191332	0.238081
Pcca	807.816	-0.231167	0.0986821	-2.34254	0.019153	0.238082
Rassf2	1292.55	-0.196823	0.084161	-2.33865	0.0193536	0.240327
Klf7	2794.08	-0.1491	0.0637784	-2.33777	0.019399	0.240644
Chd7	10811.7	-0.114864	0.0491441	-2.3373	0.0194238	0.240704
Slc17a9	1447.76	-0.183347	0.07848	-2.33623	0.0194792	0.24077
Cetn2	1230.89	-0.193815	0.0829717	-2.33591	0.0194957	0.24077
Lrrc41	1597.16	0.174793	0.0748334	2.33576	0.0195037	0.24077
Ndel1	1831.29	0.167006	0.0715026	2.33566	0.019509	0.24077
Rps6ka4	1342.78	0.188059	0.0806008	2.33321	0.0196371	0.242103
Ppp3ca	1568.6	-0.183807	0.078864	-2.33068	0.0197701	0.243489
Ipo7	13392.3	-0.105508	0.0452763	-2.33031	0.0197897	0.243489
Nudcd1	2005.98	-0.161172	0.0691822	-2.32968	0.0198231	0.243651
Ankrd10	1439.96	-0.182196	0.0782563	-2.32819	0.019902	0.244371
Clpp	849.576	0.226985	0.0975247	2.32746	0.0199408	0.244599
Pkmyt1	932.732	0.217123	0.0933914	2.32487	0.020079	0.246044
Gzmd	23766.1	0.111359	0.0479143	2.32412	0.020119	0.246284
Stk4	6029.11	0.119917	0.0516259	2.3228	0.0201898	0.24687
Erf	587.697	0.283592	0.122108	2.32247	0.0202077	0.24687
Ppia	40277.3	-0.106267	0.0457893	-2.32078	0.0202989	0.247733
Mark4	1425.78	0.180113	0.0776415	2.31981	0.0203514	0.248123
Nup62	3554.32	0.137104	0.0591165	2.31922	0.0203832	0.24826
Srsf5	10766.4	-0.109773	0.0473412	-2.31877	0.0204077	0.248307
Arglu1	3142.86	-0.161124	0.0695848	-2.31551	0.020585	0.250112
Tubb2b	290.076	0.360957	0.155925	2.31495	0.0206159	0.250112
Gnai2	12281.6	0.106275	0.0459091	2.3149	0.0206181	0.250112
Wscd2	184.2	-0.444516	0.19224	-2.3123	0.0207614	0.25151
Anxa2	32827.8	-0.116287	0.0502986	-2.31194	0.020781	0.25151
Mir301b	2.49469	-4.7721	2.06436	-2.31166	0.0207964	NA
Lrrk1	4131.51	-0.127907	0.055333	-2.31159	0.0208004	0.25151
Lman1	4712.48	0.126236	0.054621	2.31112	0.0208261	0.25151
Arhgdia	26037.2	0.113786	0.0492385	2.31091	0.0208376	0.25151
Tespa1	375.669	0.32781	0.141894	2.31024	0.0208748	0.251707
Atp5f1	10478.8	-0.115138	0.0498853	-2.30806	0.0209961	0.252917
Stk11	2255.99	0.156363	0.0677837	2.30679	0.0210666	0.253513
Serpina3g	444.577	-0.293348	0.127256	-2.30518	0.0211565	0.254342
Mid2	455.584	0.29154	0.126557	2.30363	0.0212435	0.254946
Spata5l1	286.487	0.361693	0.157035	2.30327	0.0212639	0.254946
Klra5	774.749	0.237265	0.103018	2.30316	0.0212701	0.254946
Gbe1	2239.65	-0.156829	0.0681233	-2.30214	0.0213275	0.25538
Scyl1	1967.07	0.16225	0.0705128	2.301	0.0213916	0.255741
St6gal1	1049.91	0.217104	0.0943579	2.30085	0.0214	0.255741
Rnf145	4263.01	0.127045	0.0552302	2.30028	0.0214325	0.255875
Gm12715	369.325	0.338723	0.147307	2.29944	0.0214801	0.25601
Zmiz1	9554.39	0.115029	0.0500332	2.29905	0.0215023	0.25601
H2-K1	37853.3	0.112965	0.0491375	2.29896	0.0215074	0.25601
Erbin	4969.78	-0.132891	0.0578164	-2.2985	0.0215336	0.25607
Pcgf2	509.181	0.282609	0.123011	2.29743	0.021594	0.256201
Gsap	59.5203	-0.786705	0.342448	-2.29729	0.021602	0.256201
Mir155hg	1832.06	-0.183676	0.0799712	-2.29678	0.0216315	0.256201
Arc	43.1651	0.950535	0.413903	2.29652	0.0216464	0.256201
Brd4	5702.38	0.123077	0.0535949	2.29644	0.0216508	0.256201
Zfp628	341.388	0.331248	0.144291	2.2957	0.0216932	0.256451
Abhd16a	528.329	0.272811	0.119039	2.29178	0.0219186	0.258862
Sft2d2	2153.45	-0.160852	0.0702028	-2.29125	0.0219488	0.258965
1700012B09Rik	46.8784	0.901649	0.393974	2.2886	0.0221027	0.260414
Lcorl	494.157	-0.287739	0.125739	-2.28839	0.0221147	0.260414
Ctsb	4791.11	0.123017	0.0537941	2.28681	0.0222071	0.261234
Dek	4101.77	-0.127736	0.0558662	-2.28646	0.0222276	0.261234
Ifi211	45.7133	0.885689	0.387576	2.2852	0.0223011	0.261842
Kif13b	352.842	0.327762	0.143452	2.28481	0.0223237	0.261853
Psmc3	4292.95	0.129092	0.0565427	2.28309	0.0224251	0.262162
Net1	3550.91	0.131414	0.0575605	2.28306	0.0224266	0.262162
Dhcr24	6628.27	0.115312	0.0505139	2.28277	0.0224439	0.262162
Camk2n1	273.367	0.365996	0.160355	2.28242	0.0224648	0.262162
Rarg	481.595	0.29463	0.129098	2.28222	0.0224765	0.262162
Cycs	4516.58	-0.130403	0.0571404	-2.28215	0.0224804	0.262162
Aim2	1419.9	-0.184244	0.0808118	-2.27992	0.0226126	0.26345
Itpkb	2751.27	0.142119	0.0623882	2.27797	0.0227282	0.264416
Cblb	8014.04	0.110512	0.0485172	2.27779	0.0227393	0.264416
Slc16a10	147.92	0.486233	0.213615	2.27622	0.0228331	0.264832
Setd7	5494.11	-0.117634	0.0516818	-2.27613	0.0228383	0.264832
Bag6	6016.8	0.121789	0.053508	2.27608	0.022841	0.264832
Wipi1	211.214	0.420195	0.184808	2.27368	0.0229851	0.266248
RP23-181A8.2	384.428	-0.342891	0.15088	-2.27261	0.0230497	0.26662
A830080D01Rik	668.273	-0.245721	0.108132	-2.27242	0.0230614	0.26662
S1pr3	209.513	0.415159	0.182726	2.27203	0.0230849	0.266636
Cbl	8066.07	-0.124331	0.054734	-2.27156	0.0231132	0.266708
Prpf38b	3905.82	-0.131102	0.0577359	-2.27071	0.0231643	0.266959
Ildr1	112.141	-0.571101	0.251534	-2.27047	0.0231792	0.266959
Trbc2	4969.91	0.120958	0.0532905	2.2698	0.02322	0.267174
Cep192	3735.71	-0.136961	0.0603628	-2.26897	0.0232702	0.267253
E130309D02Rik	1026.87	0.202375	0.089193	2.26895	0.0232711	0.267253
Fgf2	13.3123	1.76041	0.776137	2.26817	0.0233191	NA
Btbd1	1869.03	-0.159369	0.0703294	-2.26604	0.0234489	0.269038
Gm9703	2.43082	4.72581	2.08754	2.26382	0.0235855	NA
Stk38l	768.234	0.226266	0.100104	2.2603	0.0238025	0.272836
Jmjd1c	2219.06	-0.17486	0.0774072	-2.25897	0.0238856	0.273528
Atf6b	1590.11	0.16818	0.0745127	2.25707	0.0240038	0.274599
Smtnl2	349.392	0.35531	0.157444	2.25674	0.0240246	0.274599
Sigirr	2297.35	-0.155959	0.0691202	-2.25635	0.0240487	0.274615
Gm20743	7.62992	2.35493	1.04369	2.25634	0.0240494	NA
Car12	1997.89	-0.155168	0.0688335	-2.25425	0.0241803	0.275857
Parp10	1261.54	0.188872	0.0838501	2.25249	0.0242911	0.276859
Tubb2a	331.992	0.327723	0.145585	2.25107	0.0243809	0.27762
Ctdnep1	2692.44	0.140952	0.0626527	2.24973	0.024466	0.278327
Pmepa1	736.974	0.245316	0.109066	2.24924	0.0244971	0.278418
Itpa	1482.13	-0.174604	0.0776813	-2.24769	0.0245957	0.279275
Ncln	2844.24	0.155404	0.0692256	2.2449	0.0247746	0.281043
Gm26885	22.2297	1.34425	0.59909	2.24381	0.0248444	0.28157
Arpc3	8147.52	-0.11682	0.0521354	-2.2407	0.0250454	0.283581
Slc25a1	2425.97	0.154071	0.068797	2.2395	0.0251232	0.284152
Ilk	2249.48	0.153827	0.0686973	2.2392	0.0251429	0.284152
Ddx50	2213.05	-0.154223	0.0689605	-2.2364	0.0253257	0.28595
Gmip	2172.93	-0.153617	0.0687919	-2.23306	0.0255448	0.288155
Sec23b	5395.74	0.115824	0.0518992	2.23171	0.025634	0.288458
Pom121	4011	0.126869	0.0568572	2.23135	0.0256578	0.288458
Ets1	5029.58	0.117305	0.0525738	2.23124	0.0256652	0.288458
Dusp16	1010.09	0.218484	0.0979281	2.23106	0.025677	0.288458
Ssbp1	1050.25	-0.197675	0.0886097	-2.23085	0.0256911	0.288458
Capns1	6038.02	0.124987	0.056039	2.23035	0.025724	0.288487
Sema4f	1301.31	-0.184716	0.0828289	-2.23009	0.0257415	0.288487
Mrpl52	971.07	0.203119	0.0911389	2.22867	0.0258358	0.289211
Actr2	19229.5	-0.0958162	0.0429978	-2.2284	0.0258541	0.289211
Igf2	6.70977	2.50942	1.12636	2.2279	0.0258874	NA
Vdr	260.753	-0.363279	0.163096	-2.22739	0.025921	0.289691
2010107G23Rik	46.8457	0.86687	0.38931	2.22668	0.0259685	0.289836
Dpp8	4360.26	-0.124842	0.0560752	-2.22633	0.0259919	0.289836
Ltbp1	12.6949	1.68732	0.757942	2.22619	0.0260017	NA
RP23-187B11.10	48.0638	-0.850121	0.381884	-2.22612	0.026006	0.289836
Rnasel	1551.02	-0.167946	0.0754588	-2.22567	0.0260364	0.289907
Npm1	82312.4	-0.09299	0.0418118	-2.22401	0.0261477	0.290775
Zfp944	595.206	-0.250081	0.112457	-2.22379	0.0261625	0.290775
Abca3	1301.23	0.185728	0.0836399	2.22056	0.0263804	0.292927
Eva1b	337.308	0.320188	0.144251	2.21966	0.0264417	0.293338
Ascc3	3918.54	0.127122	0.0573091	2.21818	0.0265426	0.294187
Myl12b	3538.44	-0.127297	0.0574275	-2.21666	0.026646	0.294996
Zcchc24	641.51	-0.242776	0.109541	-2.21631	0.0266703	0.294996
Map3k1	2068.1	0.164963	0.0744464	2.21587	0.0267006	0.294996
Zfp608	1093.13	-0.193801	0.0874757	-2.21548	0.026727	0.294996
Tnfrsf26	480.12	-0.272488	0.123002	-2.21532	0.0267379	0.294996
Zfas1	2473.61	-0.150108	0.0677701	-2.21496	0.0267627	0.295001
Pex7	599.237	-0.260645	0.117733	-2.21387	0.0268378	0.295559
Eml1	54.9508	0.772763	0.349566	2.21064	0.0270611	0.297681
Lman2	6575.56	0.115911	0.0524399	2.21036	0.0270798	0.297681
Fzr1	2094.69	0.158519	0.0717301	2.20994	0.027109	0.29773
6330418K02Rik	43.2774	-0.897203	0.406086	-2.20939	0.0271474	0.297881
Cdk7	1257.48	-0.183427	0.0830684	-2.20815	0.0272339	0.298344
Gm614	38.2094	-0.928356	0.420437	-2.20808	0.027239	0.298344
Pspc1	2342.04	-0.144701	0.0655767	-2.20658	0.0273431	0.299212
Micall2	333.375	-0.328533	0.148941	-2.20579	0.0273985	0.299526
Rubcn	957.232	0.201875	0.0915339	2.20547	0.0274214	0.299526
Lgals9	1668.43	0.172838	0.078402	2.2045	0.0274889	0.299992
Plcb2	1790.74	-0.167056	0.0757986	-2.20394	0.0275283	0.300151
Vars	8291.62	0.108154	0.0491154	2.20203	0.027663	0.301347
Lrrc8d	2800.2	0.13671	0.0621393	2.20006	0.0278025	0.302594
Fam126a	2889.7	0.143295	0.0651488	2.1995	0.0278422	0.302752
Ppp3cc	4901.67	-0.116876	0.0531492	-2.19902	0.0278765	0.302853
Ogdh	6268.07	0.114507	0.0520825	2.19858	0.0279081	0.302924
Zfp444	448.913	0.282296	0.128456	2.1976	0.0279776	0.303308
Hnrnpc	12396.7	-0.101164	0.0460505	-2.19681	0.028034	0.303308
Cuedc1	513.242	-0.262514	0.119504	-2.19669	0.0280424	0.303308
Pias4	853.291	0.210047	0.0956449	2.19612	0.0280837	0.303308
Cyb5r3	1640.38	0.167393	0.0762267	2.19598	0.0280932	0.303308
Cops3	1868.18	-0.154342	0.0702841	-2.19597	0.0280943	0.303308
Rbm25	9018.61	-0.132383	0.0603064	-2.19517	0.0281514	0.303653
Coq8a	170.725	-0.440774	0.200927	-2.1937	0.0282569	0.304437
Gabarap	4312.95	0.146932	0.0669892	2.19337	0.0282805	0.304437
Elp2	4448.31	-0.122791	0.0559939	-2.19294	0.0283115	0.304437
Bod1l	3099.62	-0.134761	0.0614576	-2.19276	0.028325	0.304437
Glud1	11266	0.101383	0.0463041	2.18951	0.0285599	0.306688
Emc10	1980.95	0.160625	0.0734787	2.18601	0.0288151	0.309154
Ube2m	4786.18	0.118828	0.0544307	2.1831	0.0290283	0.31063
Calcrl	188.11	0.419088	0.191987	2.1829	0.0290433	0.31063
Rufy3	571.842	-0.247203	0.113251	-2.1828	0.0290509	0.31063
Bhlhb9	1236.77	-0.185259	0.0848865	-2.18244	0.0290773	0.31063
Kctd13	507.652	0.264772	0.12133	2.18226	0.0290904	0.31063
Ppp1r13l	328.079	0.318921	0.146158	2.18203	0.029107	0.31063
Srf	1780.75	0.159722	0.073218	2.18146	0.0291495	0.31074
Eif2s1	7981.51	-0.105812	0.048511	-2.1812	0.0291689	0.31074
Fam21	3366.07	-0.130011	0.0596193	-2.18069	0.0292066	0.310747
Clptm1	3294.91	0.132065	0.0605667	2.18049	0.0292211	0.310747
Brwd1	1443.03	-0.180139	0.0826606	-2.17926	0.0293126	0.311447
Zfp932	250.304	-0.373336	0.171401	-2.17814	0.0293954	0.311809
Gm28053	70.6306	-0.682041	0.313178	-2.1778	0.0294207	0.311809
Evl	5969.3	-0.118512	0.0544206	-2.17771	0.0294276	0.311809
Zmym5	700.749	-0.226618	0.104081	-2.17731	0.0294572	0.311809
Oaf	131.415	0.49405	0.226959	2.17683	0.0294935	0.311809
Spopl	524.035	-0.279123	0.128247	-2.17644	0.0295222	0.311809
Dll4	27.3805	1.08597	0.499067	2.176	0.0295551	0.311809
Arhgef1	10503.3	-0.0996303	0.0457864	-2.17598	0.0295566	0.311809
Tpm1	759.304	0.220722	0.10145	2.17568	0.0295792	0.311809
Bahd1	1332.7	0.176317	0.0810994	2.17409	0.0296984	0.312792
Car2	134.116	0.487216	0.224166	2.17346	0.0297458	0.313018
Uhmk1	8801.18	-0.105865	0.0487634	-2.17099	0.029932	0.314703
Gm26699	5.76123	2.72818	1.25676	2.1708	0.0299461	NA
Tcrg-C4	601.781	0.242755	0.11187	2.16997	0.0300088	0.315136
Prpf4b	3944.42	-0.128203	0.0590865	-2.16976	0.0300254	0.315136
Gm4951	86.2232	-0.611572	0.281919	-2.16932	0.0300585	0.31521
Telo2	828.688	-0.213631	0.0985138	-2.16853	0.030118	0.31556
Grk2	12047.7	-0.108874	0.0502316	-2.16744	0.0302014	0.316159
Prr12	1219.82	0.189274	0.0873564	2.16668	0.0302589	0.316486
1810037I17Rik	2635.43	-0.147698	0.0681986	-2.1657	0.0303344	0.316943
Atp1a1	10282.2	0.104857	0.048428	2.16522	0.030371	0.316943
Hectd1	10136.8	-0.101505	0.0468889	-2.16479	0.0304034	0.316943
Pck2	2134.08	0.146031	0.0674587	2.16474	0.0304076	0.316943
Kif5a	75.8533	-0.657784	0.304247	-2.162	0.0306178	0.31884
Kbtbd7	142.977	0.473133	0.21889	2.16151	0.0306556	0.31884
Chst2	79.0635	0.630342	0.291644	2.16134	0.0306688	0.31884
Fam129a	9074.65	0.102123	0.0473064	2.15875	0.0308696	0.320447
Bclaf1	8584.25	-0.103812	0.048091	-2.15866	0.0308765	0.320447
B4galnt3	50.1876	-0.799264	0.370415	-2.15775	0.0309471	0.320903
Irf2bpl	1225.49	0.195001	0.0903901	2.15733	0.0309802	0.320971
Runx1	87.0824	0.602579	0.279691	2.15445	0.0312052	0.323024
Atp5g1	2569.27	0.155908	0.07239	2.15372	0.0312623	0.323339
Rps10-ps2	18.1639	1.58901	0.737934	2.15332	0.0312932	NA
Sntb2	557.128	-0.253961	0.117966	-2.15284	0.0313311	0.323772
1600014C10Rik	1410.96	-0.169779	0.0788763	-2.15248	0.0313598	0.323792
Mxi1	3384.7	0.125046	0.0581208	2.15148	0.0314383	0.324218
Zfp574	404.477	0.295576	0.137396	2.15127	0.0314548	0.324218
Trac	6127.27	0.110237	0.0512682	2.15021	0.0315387	0.324806
Zdhhc3	2584.9	-0.135596	0.0631236	-2.14811	0.0317052	0.326242
Abca2	5020.46	-0.115908	0.053985	-2.14705	0.0317893	0.326828
Inpp5b	5148.8	0.118832	0.0554212	2.14416	0.0320199	0.328919
Lum	405.561	0.295845	0.138039	2.1432	0.0320973	0.329434
Cd81	95.2569	0.582696	0.271935	2.14278	0.0321307	0.329497
Larp4	7823.82	-0.102977	0.0480693	-2.14227	0.032172	0.329525
Unc119	1010.94	-0.202315	0.0944536	-2.14195	0.0321976	0.329525
Gm10640	29.5094	-1.02935	0.480619	-2.14173	0.0322154	0.329525
Csnk2b	4377.91	0.119094	0.0556358	2.14061	0.0323058	0.32993
Tmx3	3974.46	-0.120581	0.056335	-2.14043	0.0323202	0.32993
Tpr	15817.2	-0.0923977	0.043174	-2.14012	0.0323447	0.32993
Rnf123	1517.39	-0.169983	0.079443	-2.13969	0.0323801	0.32993
Lamtor4	654.607	-0.232721	0.108771	-2.13954	0.0323917	0.32993
Mat2a	5887.32	-0.112238	0.0525428	-2.13612	0.0326694	0.33236
Atp6v0d2	50.8883	0.807731	0.378166	2.13592	0.0326859	0.33236
Zbtb8os	1305.69	-0.172946	0.0809945	-2.13528	0.0327384	0.33236
Actr1a	4493.96	0.118518	0.0555356	2.1341	0.0328349	0.33236
Snx5	10597.2	-0.100504	0.0470952	-2.13406	0.032838	0.33236
Fnbp1	11632.5	-0.0959347	0.0449617	-2.1337	0.0328674	0.33236
Eif4a2	9967.46	-0.119164	0.0558534	-2.13351	0.0328829	0.33236
Hrh2	117.508	-0.53066	0.248747	-2.13333	0.0328973	0.33236
Plk1	1428.83	0.167118	0.0783394	2.13325	0.0329039	0.33236
Gk	1434.11	0.165873	0.0777566	2.13323	0.0329056	0.33236
Ube2n	2493.17	-0.14703	0.0689482	-2.13247	0.0329684	0.332534
Chst10	521.629	-0.255318	0.119735	-2.13235	0.0329779	0.332534
BC030336	566.373	-0.246113	0.115496	-2.13093	0.0330948	0.333345
Taz	882.031	-0.201363	0.0945054	-2.1307	0.0331136	0.333345
Rapgef4	59.7595	-0.724232	0.340034	-2.12988	0.0331815	0.333487
Ctsw	1387.81	-0.204312	0.0959275	-2.12986	0.033183	0.333487
Oasl1	43.3023	0.885007	0.41573	2.12881	0.0332704	0.333767
Mrpl34	570.053	0.264415	0.124214	2.1287	0.0332788	0.333767
Adap1	2388.25	-0.137796	0.0647378	-2.12852	0.0332937	0.333767
Vegfc	17.2287	1.37955	0.648435	2.12751	0.0333775	NA
Zfp865	761.633	0.215421	0.101297	2.12662	0.0334518	0.335073
Sp2	846.454	0.207791	0.0979546	2.1213	0.0338967	0.339248
Myl12a	9205.95	0.100588	0.0474391	2.12036	0.0339753	0.339477
Tiam1	133.098	0.477454	0.225176	2.12036	0.0339758	0.339477
Gnb4	528.472	0.260628	0.123068	2.11775	0.0341958	0.341393
Rnaseh2c	264.347	0.347669	0.164325	2.11574	0.034367	0.342818
Lnpep	8348.43	-0.113323	0.0535947	-2.11445	0.0344771	0.343432
Kdelr2	2935.22	0.135429	0.0640624	2.11402	0.0345135	0.343432
Gm13546	444.846	-0.268041	0.126804	-2.11382	0.034531	0.343432
Atp5l	2812.12	-0.132828	0.0628419	-2.11368	0.0345424	0.343432
1810049J17Rik	4.10398	3.93959	1.86743	2.10963	0.0348904	NA
Smc6	3147.9	-0.130967	0.062089	-2.10934	0.0349154	0.346855
Tm6sf1	1079.07	-0.190527	0.090371	-2.10827	0.0350074	0.347483
Fcer1g	39.0606	0.879534	0.417376	2.1073	0.035092	0.348036
D930020B18Rik	6.42998	2.42945	1.15323	2.10666	0.0351474	NA
Lgals3bp	4163.24	0.133677	0.0635112	2.10477	0.035311	0.349921
Sytl3	3565.35	0.1222	0.0580929	2.10353	0.0354196	0.35071
Slc25a36	2520.26	-0.145003	0.0689457	-2.10314	0.0354533	0.350755
2310022B05Rik	453.883	0.266639	0.126865	2.10176	0.0355746	0.351667
Dag1	1222.53	0.180543	0.0859195	2.1013	0.0356145	0.351774
Mir6236	2252.66	0.838005	0.399017	2.10017	0.0357135	0.352311
Rps15a	28337.7	-0.0982219	0.0467719	-2.10002	0.0357273	0.352311
Chpf2	1494.67	0.16219	0.077259	2.0993	0.03579	0.352555
Sec24d	1667.99	0.157467	0.0750177	2.09907	0.0358109	0.352555
Gm6758	113.48	-0.518319	0.246966	-2.09874	0.0358397	0.352555
Adar	3186.68	0.125747	0.0599456	2.09769	0.035933	0.353111
Lsm12	1916.81	0.151609	0.0722849	2.09738	0.0359597	0.353111
Phlpp2	653.828	-0.224834	0.107212	-2.09711	0.035984	0.353111
Rev1	843.911	-0.203627	0.0971647	-2.09569	0.0361096	0.354056
Aimp2	1678.58	0.156028	0.074507	2.09414	0.0362478	0.355031
Ppp1cb	7078.06	0.104057	0.049695	2.09391	0.0362679	0.355031
Rps9	40406.9	-0.0976981	0.0466807	-2.0929	0.036358	0.355625
Mir703	221.583	0.422602	0.201989	2.09221	0.0364199	0.355765
Dennd4a	9296.73	-0.113086	0.0540542	-2.09208	0.0364313	0.355765
Gm14086	21.1574	-1.19909	0.573309	-2.09152	0.0364816	NA
Atmin	1789.36	0.151195	0.072308	2.09099	0.0365292	0.356433
Tsnax	3137.36	-0.127199	0.0608571	-2.09012	0.0366068	0.356901
Plp2	3587.68	0.13539	0.0648495	2.08776	0.0368195	0.358489
Gm44709	4.7843	3.07703	1.47387	2.08772	0.0368234	NA
Anxa4	1762.06	-0.149854	0.071781	-2.08765	0.036829	0.358489
Dnah3	61.7255	-0.695047	0.333038	-2.08699	0.0368891	0.358785
Klrc1	365.431	0.291752	0.139834	2.08642	0.0369407	0.358997
Wdr46	1351.27	0.167547	0.0803487	2.08525	0.0370463	0.359734
Sulf2	207.142	0.38257	0.183531	2.08451	0.0371143	0.360104
Stox2	16.8575	1.34532	0.645588	2.08387	0.037172	NA
Fkbp4	7224.53	0.105728	0.0507397	2.08373	0.0371846	0.360363
Etv3	1445.93	0.169537	0.0813691	2.08355	0.0372007	0.360363
Lrp1	6404.98	0.107731	0.0517547	2.08157	0.0373817	0.361826
Bhlhe41	76.5589	0.626403	0.301385	2.07842	0.0376711	0.364044
Ap2s1	2484.46	0.140396	0.0675603	2.07808	0.0377021	0.364044
Insig1	2849.17	0.127847	0.0615412	2.07742	0.0377631	0.364044
Polr2g	2185.23	-0.141302	0.0680214	-2.07732	0.037772	0.364044
Lat2	938.455	-0.197759	0.0952098	-2.07708	0.0377941	0.364044
Mbtd1	1179.28	-0.178475	0.0859365	-2.07683	0.0378174	0.364044
Fam199x	1039.5	-0.188961	0.0909977	-2.07655	0.0378432	0.364044
Ankrd52	4575.42	0.123675	0.059567	2.07623	0.0378723	0.364044
Actr3b	259.573	-0.343348	0.165379	-2.07613	0.0378823	0.364044
Mylk	233.373	-0.355445	0.17124	-2.07571	0.0379207	0.364123
Spsb1	79.4668	0.601885	0.29007	2.07497	0.0379897	0.364496
Clock	728.892	-0.241675	0.116517	-2.07416	0.0380648	0.364926
Calm1	19660.4	0.0893232	0.0430972	2.0726	0.0382095	0.366022
Dars	6448.28	-0.105125	0.0507336	-2.07209	0.0382571	0.366114
Rrp9	2743.04	0.135243	0.0652764	2.07185	0.0382797	0.366114
Atp7b	317.777	0.311147	0.150262	2.0707	0.0383865	0.366598
Gusb	2820.18	-0.129536	0.0625578	-2.07066	0.038391	0.366598
Stfa2	6.26902	2.39016	1.15432	2.07063	0.0383933	NA
Tuba8	3.7717	-3.81047	1.84025	-2.07063	0.0383936	NA
Pde6h	24.1187	1.13598	0.548818	2.06986	0.0384652	0.367016
Il1rn	42.9329	0.845906	0.408901	2.06873	0.0385716	0.36774
Sh3gl1	1482.59	0.1597	0.0772288	2.06789	0.0386507	0.368149
Rap2c	2897.59	-0.126687	0.0612832	-2.06723	0.0387124	0.368149
Wasf2	6933.06	0.105702	0.0511393	2.06695	0.0387389	0.368149
Lipg	404.545	0.273688	0.13242	2.06682	0.0387515	0.368149
Itch	3186.42	-0.125338	0.0606481	-2.06665	0.038767	0.368149
Nol8	2124.68	-0.143137	0.0692796	-2.06607	0.0388215	0.368183
Actb	186413	0.0943946	0.0456956	2.06573	0.0388543	0.368183
Znhit1	910.029	0.196379	0.0950689	2.06564	0.038862	0.368183
Dynlrb1	2216.68	0.140183	0.067887	2.06495	0.0389275	0.368513
Otud6b	2101.38	-0.139244	0.0674515	-2.06436	0.0389833	0.368753
Rps5	29128.8	0.0891255	0.0431813	2.06398	0.0390192	0.368803
Hspd1	31096.6	-0.0870813	0.0422149	-2.06281	0.0391309	0.3694
Snhg5	1277.71	-0.171247	0.0830217	-2.06268	0.0391435	0.3694
2610005L07Rik	94.7305	-0.567888	0.27538	-2.0622	0.0391887	0.369537
Cdk8	3552.16	-0.119148	0.0578153	-2.06083	0.0393192	0.370479
Thyn1	1678.6	-0.152173	0.0738674	-2.06008	0.0393909	0.370864
Fbxw8	2408.46	0.136646	0.0663486	2.05951	0.0394453	0.371087
Tmsb10	28099.9	-0.0943263	0.045836	-2.05791	0.039599	0.37146
Specc1l	2130.29	0.139287	0.0676867	2.05782	0.0396074	0.37146
Nrf1	1116.04	0.182504	0.088689	2.05779	0.0396098	0.37146
Egr3	177.758	-0.413834	0.201117	-2.05768	0.0396211	0.37146
Vegfa	2763.66	0.135583	0.0658971	2.05749	0.0396388	0.37146
Srsf2	8471.64	0.113458	0.0551614	2.05685	0.039701	0.371504
Susd6	1307.41	0.167775	0.0815705	2.0568	0.039705	0.371504
Camkk1	99.985	-0.542132	0.26363	-2.05641	0.0397428	0.371569
Ddb2	259.091	-0.354401	0.172406	-2.05562	0.0398191	0.371994
Tgfb3	259.487	0.338232	0.16462	2.05462	0.0399158	0.372609
Akr1c18	24.4793	1.09806	0.534636	2.05384	0.039991	0.373023
Osbpl3	4933.28	0.109429	0.0532971	2.05319	0.0400541	0.373294
Serpinb1b	85.4724	0.58049	0.282765	2.0529	0.040082	0.373294
Gipc1	1438.66	0.159344	0.077637	2.05242	0.0401291	0.373355
Smad7	619.656	0.225269	0.109771	2.05217	0.040153	0.373355
B430306N03Rik	64.1457	-0.670002	0.326555	-2.05173	0.040196	0.373355
Fads6	150.326	-0.43442	0.211766	-2.05142	0.0402265	0.373355
Nebl	142.373	0.457846	0.223227	2.05103	0.0402642	0.373355
Zfp398	624.527	-0.245614	0.119758	-2.05093	0.0402741	0.373355
Tdg	1591.85	0.170033	0.0829664	2.04942	0.0404212	0.374431
Camk2g	1393.92	-0.168665	0.0823582	-2.04795	0.0405651	0.375476
Zbtb32	14829.4	0.101536	0.0495987	2.04715	0.0406438	0.375917
Ppard	934.109	0.202265	0.0988429	2.04633	0.0407242	0.376143
Zfp652	652.042	-0.223177	0.109079	-2.04602	0.0407546	0.376143
Mcpt8	32.8098	0.93175	0.455413	2.04594	0.0407618	0.376143
Tmem119	21.1105	1.16679	0.570398	2.04557	0.0407984	NA
Ammecr1l	1206.49	0.169822	0.083052	2.04476	0.0408782	0.376822
Serpine1	1036.39	0.18093	0.088493	2.04456	0.0408979	0.376822
Ncoa3	4488.63	0.110161	0.0539267	2.04278	0.041074	0.377881
Fam214b	1230.46	0.175885	0.0861169	2.04239	0.0411125	0.377881
Pdcd2	738.498	-0.206974	0.101343	-2.04232	0.0411197	0.377881
Gpx4	3640.94	0.126204	0.0618001	2.04214	0.041138	0.377881
Prkd2	1382.82	-0.167139	0.0819037	-2.04068	0.0412826	0.378224
Ccr5	6949.08	-0.101839	0.0499064	-2.04061	0.0412899	0.378224
Hsp90aa1	43819.3	-0.0964223	0.0472626	-2.04014	0.0413362	0.378224
Zbtb38	1902.22	0.151038	0.0740347	2.0401	0.0413405	0.378224
Tmem201	955.036	0.192864	0.094559	2.03962	0.0413881	0.378224
Gimap8	4385.74	-0.111086	0.0544646	-2.03959	0.0413909	0.378224
Naca	18321	-0.0952397	0.0467199	-2.03852	0.0414976	0.378224
Pld3	4212.89	0.123309	0.0604935	2.03838	0.0415122	0.378224
Gcnt1	811.442	-0.203021	0.0996037	-2.03829	0.0415214	0.378224
Tcea1	2315.37	-0.136072	0.0667603	-2.03821	0.0415288	0.378224
Eif2s3x	10486.5	-0.109164	0.0535605	-2.03815	0.0415349	0.378224
Rcn1	1882.02	-0.144387	0.0708477	-2.03799	0.0415513	0.378224
Fam160b2	802.177	0.202679	0.09947	2.03759	0.0415912	0.378302
Ap2a1	3334.76	0.132005	0.0648012	2.03709	0.0416415	0.378474
Gnl3	4137.35	-0.125727	0.0617376	-2.03648	0.0417021	0.378739
Slc2a10	7.68015	2.0398	1.0019	2.03592	0.0417582	NA
Zfp512b	1070.86	-0.187261	0.0920811	-2.03366	0.0419863	0.381033
Ccne1	1585.41	-0.154158	0.0758475	-2.03247	0.042106	0.381833
Mfsd10	1130.62	0.172576	0.0849235	2.03213	0.04214	0.381855
Anp32b	10897.8	-0.115323	0.0568557	-2.02835	0.0425249	0.385053
Glul	1498.31	0.158121	0.0779969	2.02727	0.0426348	0.385758
Gltp	2276.16	0.137415	0.0678468	2.02536	0.0428299	0.38704
Map2k2	2581.08	0.141721	0.06998	2.02516	0.042851	0.38704
Fam104a	634.777	0.227315	0.112257	2.02495	0.0428726	0.38704
Rbm26	3252.28	-0.131519	0.064984	-2.02387	0.0429839	0.387518
Fbxl14	2384	0.138603	0.068486	2.02381	0.0429897	0.387518
Hnrnpr	2903.84	-0.124965	0.0618004	-2.02207	0.0431693	0.388846
Wdr18	1921.39	0.153794	0.0760859	2.02133	0.0432459	0.389246
Ints5	1428.34	0.168632	0.0834529	2.02069	0.0433124	0.389447
Plxna1	440.192	0.270022	0.133642	2.02049	0.0433328	0.389447
Pex6	891.44	0.189741	0.0939532	2.01953	0.0434326	0.390054
Tpcn2	324.036	-0.299135	0.148181	-2.01871	0.0435171	0.390522
Gng4	15.8858	1.33866	0.663292	2.0182	0.0435701	NA
Atp6v0d1	2202.24	0.141337	0.0700511	2.01762	0.0436308	0.391251
Gm42372	224.257	-0.355005	0.176167	-2.01516	0.0438877	0.393262
Anapc2	2980.24	0.125025	0.062063	2.01448	0.0439589	0.393608
Smchd1	5318.93	-0.108637	0.0540019	-2.01172	0.0442493	0.395647
Phf20	1190.64	-0.175979	0.0874782	-2.01169	0.0442521	0.395647
Zfp36	1042.19	0.185038	0.0920517	2.01015	0.0444149	0.39648
Cd80	1648.73	0.147697	0.073483	2.00994	0.0444373	0.39648
Gm11175	93.7455	1.5332	0.762829	2.00988	0.0444438	0.39648
Tapbpl	1959.15	0.153432	0.0764236	2.00766	0.0446799	0.397905
Bcap29	3339.86	-0.118407	0.0589836	-2.00746	0.0447005	0.397905
Snrpa	2530.94	0.134244	0.0668731	2.00744	0.0447025	0.397905
C230066G23Rik	9.01913	-1.8222	0.907954	-2.00693	0.0447572	NA
Wapl	6861.88	-0.102323	0.0510139	-2.00579	0.044879	0.399013
Fam13b	1128.71	-0.177528	0.0885139	-2.00565	0.0448931	0.399013
Cad	9801.9	0.0934226	0.0466056	2.00453	0.0450129	0.399784
Xpnpep3	668.543	-0.220759	0.110175	-2.0037	0.0451019	0.400279
Ccdc97	1526.95	0.156713	0.07823	2.00323	0.0451527	0.400436
Ccdc58	1690.91	-0.151334	0.0756169	-2.00133	0.0453572	0.401488
Zbtb10	76.3987	0.606046	0.302851	2.00114	0.0453772	0.401488
Cdc25a	1797.7	-0.143192	0.0715683	-2.00078	0.0454166	0.401488
Gm42664	205.421	-0.409653	0.20476	-2.00064	0.0454308	0.401488
Slc25a39	2150.93	0.142074	0.0710277	2.00026	0.0454718	0.401488
Cfap54	302.679	-0.332291	0.166125	-2.00025	0.045473	0.401488
Tpcn1	1430.3	-0.161018	0.0805103	-1.99996	0.0455042	0.401488
Rcbtb1	1146.52	-0.182489	0.0912673	-1.99949	0.0455548	0.401641
Cstf1	1317.65	0.161032	0.0805635	1.99883	0.0456273	0.401986
Whsc1l1	5299.04	-0.110453	0.0552774	-1.99816	0.0456993	0.402327
Vps8	1774.29	-0.155163	0.0777255	-1.99629	0.0459022	0.403126
Coq8b	486.774	0.256421	0.12845	1.99628	0.0459036	0.403126
Pdcd1lg2	689.272	0.212751	0.106577	1.99621	0.045911	0.403126
3010003L21Rik	25.8429	1.0301	0.516132	1.99581	0.0459545	0.403126
Ap5b1	212.207	0.363363	0.182087	1.99554	0.0459839	0.403126
Hgs	2008.22	0.145593	0.0729616	1.99548	0.0459904	0.403126
Zcchc11	2519.46	-0.132528	0.0664341	-1.99488	0.0460558	0.403406
Gm15375	4.44145	2.99178	1.49999	1.99454	0.0460936	NA
Lgals1	28995	-0.10693	0.0536378	-1.99356	0.0462006	0.404381
Utf1	38.3285	0.83702	0.420775	1.98923	0.0466754	0.408241
Vim	92228.1	-0.0843928	0.0424562	-1.98776	0.0468382	0.40921
Slc12a4	2199.53	0.132619	0.0667228	1.98762	0.046854	0.40921
Prpf39	1928.77	-0.161886	0.0814621	-1.98726	0.046894	0.409263
Ccdc141	6.7833	-2.1458	1.08018	-1.98652	0.0469758	NA
Podnl1	422.11	-0.258743	0.130351	-1.98497	0.0471483	0.411185
Dynll1	3414.52	0.122371	0.0616767	1.98407	0.0472486	0.411762
Glrx5	967.477	0.187888	0.0947763	1.98244	0.0474301	0.412855
Sertad2	1120.35	0.176449	0.089011	1.98233	0.0474424	0.412855
Trbj1-6	166.535	-0.40155	0.202657	-1.98142	0.0475437	0.413438
Ptov1	259.117	0.325644	0.164442	1.98029	0.0476706	0.413711
Tle1	366.935	0.276633	0.139707	1.98009	0.0476936	0.413711
Atxn1	2445.61	0.139269	0.0703401	1.97994	0.0477106	0.413711
Nfil3	4587.42	0.107304	0.0542061	1.97956	0.0477532	0.413711
Rbm6	3375.69	-0.115321	0.0582601	-1.97942	0.0477691	0.413711
Ogfr	2621.63	0.143111	0.0723033	1.97931	0.0477807	0.413711
RP24-343G19.3	8.24864	-1.89657	0.958513	-1.97866	0.047854	NA
Gm15564	1602.5	0.681091	0.344279	1.97831	0.0478934	0.41439
C1galt1	2443.32	-0.134128	0.0678119	-1.97794	0.0479356	0.414458
Gm15753	130.799	0.465301	0.235372	1.97688	0.0480556	0.415197
Cmip	5464.68	0.111756	0.0566476	1.97283	0.0485144	0.418608
Fam208b	2634.24	-0.146709	0.0743665	-1.97279	0.0485197	0.418608
Ipo13	1567.04	0.14941	0.0757608	1.97212	0.0485956	0.418963
Acbd6	1100.63	0.177173	0.0899008	1.97077	0.0487506	0.42
Hps5	1361.59	-0.16498	0.0837603	-1.96966	0.0488769	0.420754
S100pbp	1259.52	-0.162938	0.0827353	-1.96939	0.0489079	0.420754
Micall1	1468.58	0.152334	0.0774416	1.96708	0.0491744	0.422746
Myc	12300.6	0.101765	0.0517658	1.96587	0.0493137	0.423642
Pafah1b3	654.242	0.209701	0.106713	1.9651	0.0494028	0.4237
Anxa11	1691.88	0.148079	0.0753702	1.96469	0.0494496	0.4237
Tmem115	1082.82	0.177014	0.0901022	1.96459	0.049462	0.4237
Slc25a37	1322.89	-0.167046	0.0850399	-1.96432	0.049493	0.4237
Srsf10	4114.26	-0.111343	0.0566836	-1.96429	0.049496	0.4237
H2-Ab1	1608.24	0.157867	0.0804522	1.96225	0.0497331	0.425428
Cenpa	1884.66	0.137644	0.0702033	1.96065	0.0499199	0.426328
Brwd3	1061.77	-0.180176	0.0918987	-1.9606	0.0499259	0.426328
Gm7285	32.6701	1.01294	0.516691	1.96044	0.0499444	0.426328
Ptpn22	7257.82	0.100176	0.0511145	1.95983	0.0500154	0.426633
Cacnb3	666.553	0.210906	0.107705	1.95818	0.0502091	0.427983
Pik3r6	1141.63	-0.166745	0.0852141	-1.95678	0.0503736	0.429082
Sesn2	2734.7	0.126233	0.0645554	1.95543	0.0505327	0.430134
Psmb5	1619.18	0.147212	0.0753191	1.95451	0.050641	0.430673
Cic	4806.88	0.116065	0.05939	1.95429	0.0506675	0.430673
Gab2	541.469	0.232447	0.118995	1.95342	0.0507701	0.431231
Ankle2	2005.09	-0.13666	0.0699698	-1.95313	0.0508045	0.431231
Rnf7	1880.76	-0.13851	0.0710032	-1.95075	0.0510863	0.432992
Tagap1	598.672	-0.234775	0.120357	-1.95065	0.0510985	0.432992
Cox6a1	3413.35	0.12504	0.0641158	1.95023	0.0511489	0.432992
Gm26582	32.9548	0.941391	0.482763	1.95001	0.0511754	0.432992
Agpat9	79.6885	0.59901	0.307212	1.94983	0.0511968	0.432992
Rsrc1	1086.67	-0.172837	0.088654	-1.94957	0.0512273	0.432992
Mogs	3817.84	0.11305	0.0579996	1.94916	0.0512766	0.433106
Dennd5b	4.24683	2.89996	1.48918	1.94735	0.0514925	NA
Fam162a	6991.77	-0.105214	0.0540546	-1.94644	0.0516018	0.435262
Gm6637	74.2342	-0.585025	0.300564	-1.94642	0.051604	0.435262
Mrpl38	1047.07	0.172378	0.0885815	1.94598	0.051657	0.435405
Psmd3	5603.52	0.107501	0.0553094	1.94363	0.0519402	0.437487
Gfer	730.118	0.199738	0.102801	1.94296	0.0520205	0.437858
Luc7l3	3111.51	-0.122152	0.0628825	-1.94254	0.0520718	0.437984
Dido1	2286.57	-0.128919	0.0663795	-1.94215	0.0521189	0.438075
Sipa1l3	1336	-0.15776	0.0812513	-1.94164	0.0521812	0.438293
Gmfb	4048.96	-0.111442	0.0574067	-1.94128	0.0522246	0.438352
Ninj1	362.625	0.278031	0.143245	1.94095	0.052264	0.438378
Cmpk2	84.5322	0.57255	0.295049	1.94052	0.0523163	0.438512
Srrm2	36164.9	-0.0864957	0.0445874	-1.93991	0.0523904	0.438565
Cdc42bpa	255.189	0.346223	0.178477	1.93987	0.0523952	0.438565
Bcl10	1181.85	0.162722	0.083918	1.93906	0.052494	0.439051
Usp1	3285.83	-0.11594	0.0598	-1.9388	0.0525261	0.439051
Sgk1	921.917	0.182282	0.094048	1.93818	0.0526016	0.439292
Zkscan8	465.628	-0.247889	0.127912	-1.93796	0.0526277	0.439292
Zfp9	109.549	0.484375	0.250039	1.9372	0.0527211	0.43948
Fkrp	762.183	0.201401	0.103966	1.93718	0.052723	0.43948
Ndufs4	1443.8	-0.149345	0.0771398	-1.93603	0.0528643	0.440354
Gas2l1	180.722	0.38913	0.201159	1.93444	0.0530587	0.441475
Jakmip1	566.518	-0.221284	0.11441	-1.93414	0.0530961	0.441475
Slc15a2	29.0441	-0.941051	0.486618	-1.93386	0.0531305	0.441475
Mrpl4	1298.37	0.170076	0.087952	1.93374	0.0531452	0.441475
Alkbh5	5591.26	0.102188	0.0528591	1.93321	0.0532107	0.441715
Zfp984	1373.78	-0.155502	0.0804832	-1.9321	0.0533471	0.442543
Gm43819	98.1448	-0.506482	0.262513	-1.92936	0.0536862	0.44505
Ano8	951.451	0.178344	0.0924551	1.92898	0.0537331	0.445133
Plod2	7488.76	0.0952517	0.0494093	1.92781	0.053879	0.445997
Akr1b8	157.534	0.403827	0.209503	1.92755	0.0539114	0.445997
Zhx1	1951.31	-0.138164	0.0717335	-1.92608	0.054095	0.447134
Iqcb1	265.995	-0.314328	0.163215	-1.92585	0.0541229	0.447134
Plcg2	2311.1	-0.127718	0.0663505	-1.9249	0.054242	0.447649
Ctbp1	3566.13	0.118431	0.0615304	1.92476	0.0542594	0.447649
Capzb	10543.4	0.0899796	0.0467821	1.92338	0.0544327	0.448772
Itgb2	13188.6	-0.0927055	0.0482255	-1.92233	0.054564	0.449548
Gm37206	181.305	-0.41723	0.217201	-1.92094	0.0547387	0.450389
Ndnf	251.011	0.320234	0.166708	1.92093	0.0547407	0.450389
Foxf2	18.7056	1.16442	0.606377	1.9203	0.0548206	NA
Klrg1	21.7925	-1.1366	0.592211	-1.91925	0.0549525	0.451824
Gm35315	307.019	-0.299036	0.155856	-1.91867	0.0550267	0.452126
Cyr61	12.3119	1.4772	0.770037	1.91834	0.0550675	NA
Lrrc32	1703.34	-0.162976	0.0849843	-1.91772	0.0551467	0.452803
Pds5a	7956.27	-0.100216	0.0522786	-1.91697	0.0552417	0.453275
Zfp955b	145.551	-0.414863	0.216529	-1.91598	0.0553682	0.454004
Chordc1	3555.69	-0.113286	0.0591632	-1.9148	0.0555177	0.454921
Slc35b1	1477.08	0.148032	0.0773365	1.91412	0.0556044	0.455265
Limd2	1344.97	-0.152606	0.0797372	-1.91386	0.0556375	0.455265
Nsun7	11.0952	-1.67473	0.87524	-1.91345	0.0556902	NA
Nfkbid	574.951	0.216954	0.113391	1.91332	0.0557074	0.455265
Pts	393.297	-0.26268	0.137292	-1.91329	0.0557106	0.455265
Mtfr1	1919.54	-0.133563	0.0698258	-1.91281	0.0557729	0.455399
9030617O03Rik	1501.51	-0.148843	0.0778233	-1.91258	0.0558025	0.455399
Hddc2	601.262	-0.228717	0.119652	-1.91152	0.0559375	0.455937
Upf3b	1188.25	-0.166646	0.0871819	-1.91147	0.0559438	0.455937
Cdca8	1201.67	0.163137	0.0853815	1.91068	0.0560453	0.456455
Dzip1	137.727	-0.428671	0.224399	-1.9103	0.0560942	0.456546
Gm23130	208.306	-0.372035	0.194915	-1.9087	0.0563005	0.457651
Dbf4	1847.61	-0.138216	0.0724182	-1.90858	0.0563159	0.457651
Rsl1d1	9257.56	-0.0960009	0.0503053	-1.90837	0.0563438	0.457651
Sgip1	129.878	0.446101	0.233824	1.90785	0.0564111	0.457692
Wdr89	1203.24	-0.159705	0.0837351	-1.90726	0.0564863	0.457692
Me1	717.072	-0.202785	0.106336	-1.90703	0.056517	0.457692
B2m	49624.1	0.082745	0.0433917	1.90693	0.0565294	0.457692
Hmgn2	1877.2	0.134543	0.0705572	1.90686	0.0565384	0.457692
Usf2	828.904	0.184537	0.0967956	1.90646	0.0565901	0.457804
Drap1	2081.88	0.142229	0.0746241	1.90594	0.0566586	0.45805
Tsc22d3	618.368	0.209131	0.109777	1.90505	0.0567732	0.45867
Txlnb	14.1266	1.34064	0.703906	1.90457	0.0568358	NA
Cep250	4406.39	-0.10458	0.0549364	-1.90366	0.0569551	0.459599
Arl6ip5	3896.29	-0.106749	0.0560778	-1.90358	0.0569644	0.459599
Gm6548	595.296	0.213843	0.112377	1.9029	0.0570531	0.460008
Mknk2	8685.71	0.0969392	0.0509705	1.90187	0.0571884	0.460791
Peli1	2097.81	0.141036	0.0742004	1.90075	0.057335	0.460973
Sap18	2102.74	0.135898	0.071499	1.9007	0.0573419	0.460973
Ube2v2	736.747	-0.19892	0.10466	-1.90062	0.0573512	0.460973
Diaph2	1234.8	-0.158564	0.0834338	-1.90047	0.0573712	0.460973
1110051M20Rik	266.054	-0.307127	0.16165	-1.89995	0.0574398	0.460973
Mis18a	662.493	0.203822	0.107297	1.8996	0.0574856	0.460973
Krr1	2617.73	-0.126506	0.0666009	-1.89947	0.0575034	0.460973
Ythdc2	790.857	-0.187531	0.0987381	-1.89927	0.0575284	0.460973
Zfp971	163.382	-0.39006	0.205398	-1.89904	0.0575586	0.460973
Siah1b	108.818	0.475522	0.250463	1.89857	0.0576206	0.460973
Nlrp6	93.1428	-0.516697	0.272162	-1.89849	0.0576312	0.460973
Mkln1	2607.46	-0.129669	0.0683542	-1.89701	0.0578262	0.462226
Cmss1	430.638	0.250694	0.13225	1.89561	0.0580121	0.463405
Il1rl1	191.966	-0.360176	0.190091	-1.89476	0.0581248	0.463999
Gm17035	11.5105	1.5013	0.792581	1.89419	0.0582003	NA
Syncrip	9210.76	-0.0908645	0.0479768	-1.89393	0.0582348	0.464344
Phf5a	1326.36	0.153922	0.0812863	1.89358	0.0582804	0.464344
Hook3	2010.82	-0.136535	0.0721049	-1.89356	0.0582835	0.464344
Map3k6	51.2973	0.696819	0.368125	1.89289	0.058373	0.464591
Nab2	958.099	0.176764	0.0933901	1.89275	0.0583915	0.464591
Gm3550	3.28201	-3.59105	1.89749	-1.89252	0.0584211	NA
Kif3a	702.472	-0.201846	0.1067	-1.89171	0.0585294	0.465236
Pilrb1	501.893	-0.231659	0.122477	-1.89144	0.0585658	0.465236
Slc6a9	555.951	0.220844	0.116794	1.89088	0.05864	0.465236
Ubap2	4847.45	0.0999104	0.0528404	1.8908	0.0586515	0.465236
Zfp609	4915.48	0.10497	0.0555191	1.89069	0.0586653	0.465236
Zfp467	5.71473	2.23317	1.18141	1.89026	0.058723	NA
Zbtb21	790.056	0.191551	0.101346	1.89008	0.0587474	0.465364
Dnm1l	4060.95	-0.10546	0.0558035	-1.88984	0.0587793	0.465364
Men1	1941.19	0.138841	0.0734724	1.88971	0.058797	0.465364
Pak4	282.325	0.302658	0.160258	1.88857	0.0589495	0.466265
Nrgn	20.0474	1.15395	0.611115	1.88827	0.0589897	NA
Acap1	10123.1	-0.0938851	0.0497478	-1.88722	0.0591304	0.467258
Igsf8	732.533	0.201399	0.106727	1.88706	0.0591525	0.467258
Ltbp3	203.594	0.34796	0.184555	1.8854	0.0593756	0.468714
Nav1	31.4037	0.880693	0.46727	1.88476	0.0594617	0.469087
Uvssa	498.212	-0.233277	0.123791	-1.88443	0.0595062	0.469131
Gm1976	107.903	-0.472923	0.251074	-1.8836	0.0596193	0.469637
Psma5	3460.32	-0.117039	0.0621465	-1.88328	0.0596624	0.469637
Fam117a	324.331	-0.276574	0.146872	-1.8831	0.0596871	0.469637
Ube3a	6733.72	-0.10925	0.058032	-1.88259	0.0597562	0.469874
Aplp2	1894.22	0.133956	0.0711863	1.88177	0.0598675	0.470283
Hic1	232.135	0.347511	0.184686	1.88163	0.059886	0.470283
Dlg2	91.0587	0.509579	0.270917	1.88094	0.0599798	0.470713
Gm13502	46.9593	0.72088	0.383375	1.88035	0.0600604	0.470909
Rfxap	356.737	0.26739	0.142215	1.88018	0.0600829	0.470909
St6galnac4	2242.43	0.125537	0.0667841	1.87974	0.060143	0.471075
Mdm1	447.505	0.241401	0.128496	1.87866	0.0602905	0.471912
Slc37a3	515.385	-0.232047	0.123536	-1.87837	0.0603301	0.471912
B4galt2	338.77	0.277033	0.147507	1.8781	0.0603672	0.471912
Rpl7	47798.9	-0.0945286	0.0503422	-1.87772	0.0604195	0.472015
Cflar	8417.67	0.0899163	0.0479045	1.87699	0.0605196	0.472492
Gm20721	139.668	1.44389	0.769971	1.87525	0.0607587	0.473374
Trnt1	2450.66	-0.122716	0.0654494	-1.87497	0.0607966	0.473374
Casp2	1241.3	0.155988	0.0832044	1.87476	0.0608261	0.473374
Atp5g3	5377.33	0.109171	0.0582356	1.87465	0.0608409	0.473374
Zfp706	2752	-0.119883	0.0639522	-1.87457	0.0608525	0.473374
Snx22	47.8434	0.719273	0.383724	1.87445	0.060868	0.473374
Ism1	41.0566	0.755479	0.403214	1.87364	0.0609797	0.4739
Aldh1l2	350.122	-0.267882	0.142993	-1.87339	0.0610141	0.4739
Rmnd1	531.189	-0.222999	0.119073	-1.8728	0.0610962	0.474214
Nup133	1865.55	0.133756	0.0714304	1.87253	0.0611332	0.474214
Zfp46	365.126	0.262186	0.140108	1.87131	0.0613016	0.474762
Ccnk	2567.75	0.122663	0.0655595	1.87102	0.0613419	0.474762
Gm15987	54.7268	-0.66116	0.353393	-1.87089	0.0613602	0.474762
Arhgap6	53.7892	0.668668	0.357451	1.87065	0.061393	0.474762
Psip1	2829.5	-0.115395	0.0616929	-1.87047	0.0614188	0.474762
Cd59a	7.31301	1.95212	1.04366	1.87045	0.061421	NA
Gm45507	39.0747	0.791197	0.423028	1.87032	0.0614398	0.474762
Atxn2l	11472.6	0.0867554	0.0464081	1.8694	0.061567	0.475268
Per3	159.611	-0.389807	0.208584	-1.86882	0.0616473	0.475268
Abcb1a	1311.75	-0.156559	0.0837769	-1.86876	0.061656	0.475268
Actr1b	2703.67	0.117454	0.0628531	1.86871	0.0616628	0.475268
Gm43294	12.8362	-1.41447	0.757115	-1.86824	0.0617291	NA
Per1	1268.06	0.153237	0.0821303	1.86578	0.0620726	0.477441
Nfyc	848.41	0.2004	0.107415	1.86566	0.0620889	0.477441
Cyp11a1	85.6748	0.536562	0.2876	1.86565	0.0620897	0.477441
Sgpp1	1964.19	-0.133755	0.0716968	-1.86556	0.0621029	0.477441
Brca2	862.862	-0.191988	0.102995	-1.86406	0.0623138	0.478757
D8Ertd738e	1403.86	0.156362	0.0839031	1.86361	0.0623769	0.478909
Dock2	11470.6	-0.0861261	0.0462364	-1.86273	0.0625	0.478909
Bzrap1	810.998	-0.208745	0.112074	-1.86255	0.0625249	0.478909
Jak3	10819.1	0.0850382	0.0456569	1.86255	0.0625256	0.478909
Rufy2	633.137	-0.206662	0.110959	-1.8625	0.062532	0.478909
Ercc6l2	1106.23	-0.166654	0.0895026	-1.862	0.0626036	0.479153
Gas5	5658.56	-0.0956583	0.0513892	-1.86145	0.062681	0.479442
Ndufb6	1357.08	0.150928	0.0810983	1.86105	0.062737	0.479567
Lonrf1	222.476	0.346109	0.18608	1.86	0.0628851	0.480374
S100a13	1852.38	-0.131379	0.0706437	-1.85974	0.0629222	0.480374
Sphk2	1145.29	0.160625	0.0864004	1.85908	0.0630156	0.480661
Mfn2	2369.07	0.12083	0.0650005	1.85891	0.0630395	0.480661
Top2b	9219.76	-0.089372	0.0481003	-1.85803	0.0631642	0.481022
Ptpn4	4745.27	0.106485	0.0573113	1.85802	0.0631665	0.481022
Endod1	1131.92	-0.158043	0.0850856	-1.85746	0.063245	0.481316
Sbf2	207.304	0.339394	0.182853	1.8561	0.063439	0.482439
Hdac7	5583.02	0.0965775	0.0520471	1.85558	0.0635134	0.482439
Ifrd2	1449.04	0.144362	0.0778142	1.85521	0.0635662	0.482439
Clk4	1064.51	-0.171172	0.0922671	-1.85518	0.0635702	0.482439
Znhit2	234.75	0.346672	0.186902	1.85483	0.0636206	0.482439
Ankrd26	587.188	-0.218669	0.117917	-1.85443	0.0636779	0.482439
Tbrg1	3651.96	0.109877	0.0592642	1.85402	0.0637362	0.482439
Rbm5	4675.76	-0.108051	0.0582817	-1.85394	0.0637474	0.482439
Uqcrc2	6184.99	-0.0932419	0.0502948	-1.85391	0.0637523	0.482439
Cdkl3	269.075	-0.3085	0.166477	-1.8531	0.0638675	0.482768
Ptprj	2420.31	0.119423	0.0644498	1.85297	0.0638873	0.482768
Slc1a4	1338.86	0.155035	0.0836881	1.85254	0.0639488	0.482768
Emilin2	9350.24	0.0994946	0.0537089	1.85248	0.063957	0.482768
Gbp8	1828.5	-0.265404	0.14329	-1.85221	0.0639958	0.482768
Tmem60	376.627	0.256379	0.138567	1.85022	0.0642814	0.48462
Adk	1068.52	-0.161585	0.087364	-1.84957	0.0643762	0.485032
Akap8	3727.55	-0.111511	0.0603092	-1.849	0.0644585	0.485349
Fam92a	930.474	-0.178435	0.0965621	-1.84788	0.0646199	0.486261
Rpl3	62915.9	-0.0985362	0.0533377	-1.8474	0.0646889	0.486477
Ubash3a	1528.35	-0.142962	0.0774284	-1.84638	0.0648375	0.487087
Scd2	61613.9	-0.0736677	0.0399045	-1.8461	0.0648774	0.487087
Prkcd	1911.39	0.132114	0.071578	1.84574	0.0649306	0.487087
Actn4	9799.78	0.0926058	0.050173	1.84573	0.0649315	0.487087
Aebp1	191.459	0.354045	0.191864	1.84529	0.0649956	0.487265
Gcm2	229.329	-0.321195	0.174185	-1.84399	0.0651844	0.488097
Cope	3604.44	0.120884	0.0655566	1.84397	0.0651874	0.488097
Nfx1	3899.61	-0.103114	0.0559669	-1.84242	0.0654139	0.488885
Hs3st3b1	215.253	0.339971	0.184532	1.84235	0.0654247	0.488885
Trmt5	617.771	-0.210576	0.11431	-1.84215	0.0654537	0.488885
Rps27	13149.8	0.0919574	0.0499268	1.84184	0.0654979	0.488885
Tor4a	1761.1	-0.143008	0.0776525	-1.84164	0.0655272	0.488885
2310001H17Rik	434.748	-0.241978	0.131397	-1.84159	0.0655358	0.488885
Fam134b	1981.5	0.127853	0.0695133	1.83925	0.0658777	0.490711
Snd1	10660.5	0.087898	0.0477924	1.83916	0.0658914	0.490711
Eif5a	44648.1	0.0840789	0.0457178	1.83909	0.0659024	0.490711
Ephx1	88.3239	0.512582	0.278824	1.83837	0.0660073	0.491178
Kcnq5	1421.15	0.143565	0.0781107	1.83797	0.0660665	0.491178
Btf3	14655	-0.0824634	0.0448699	-1.83783	0.0660873	0.491178
Cep68	1092.79	-0.158089	0.0860594	-1.83698	0.0662133	0.491812
Thrap3	8457.97	-0.0869213	0.0473403	-1.83609	0.0663438	0.492265
Tfdp1	7052.63	-0.0911878	0.0496709	-1.83584	0.0663814	0.492265
Dio2	50.1091	0.679652	0.370234	1.83574	0.0663966	0.492265
Fgr	375.553	-0.257127	0.140267	-1.83312	0.0667842	0.494599
Dennd4b	3044.45	0.110355	0.0602072	1.83292	0.0668149	0.494599
Cep170b	1396.71	0.149975	0.081829	1.83279	0.0668344	0.494599
Exoc2	3150.62	-0.109745	0.0598881	-1.83249	0.0668778	0.494617
Sap30	760.83	0.19515	0.106553	1.83149	0.0670281	0.495425
Rpl17-ps9	28.0002	0.907686	0.495917	1.83032	0.0672026	0.496164
Dgke	980.347	-0.165506	0.0904306	-1.8302	0.0672194	0.496164
Mrpl57	661.757	0.215662	0.117851	1.82996	0.0672566	0.496164
Pygo2	1013.99	0.164992	0.0901951	1.82928	0.0673571	0.496164
Fbxl4	488.087	-0.228569	0.124974	-1.82893	0.0674104	0.496164
Ubxn2b	404.966	-0.244957	0.133953	-1.82867	0.0674485	0.496164
Tpst2	1057.65	0.165799	0.0906666	1.82867	0.0674489	0.496164
Agpat3	3326.09	-0.10975	0.0600178	-1.82862	0.0674569	0.496164
Josd2	699.105	0.199302	0.109029	1.82798	0.0675527	0.496566
Irgm1	1949.52	0.127293	0.0696566	1.82743	0.0676348	0.496787
Ghitm	10690.9	-0.083589	0.0457488	-1.82713	0.0676802	0.496787
Slc35d3	296.573	0.283316	0.155095	1.82673	0.0677404	0.496787
Med14	2432.16	-0.123551	0.0676368	-1.82668	0.0677475	0.496787
Fam111a	1694.64	-0.135788	0.0743505	-1.82632	0.0678017	0.496883
Desi1	2435.37	-0.118884	0.0651253	-1.82546	0.067931	0.497529
Kcnk5	1972.52	0.13018	0.0713491	1.82454	0.0680698	0.498243
Nifk	3281.38	-0.107052	0.0586858	-1.82416	0.0681273	0.498361
Gstk1	67.334	0.575461	0.315675	1.82295	0.0683105	0.499176
Rpp25l	311.161	0.28534	0.156532	1.82288	0.0683213	0.499176
2011-09-01	9491.15	0.08918	0.0489406	1.82221	0.0684235	0.49962
Mzt1	2003.96	-0.130599	0.0716933	-1.82164	0.06851	0.499949
Srpr	5826.65	0.0976143	0.0536016	1.82111	0.0685904	0.500233
Zfp385a	131.416	0.416712	0.228878	1.82067	0.0686566	0.500414
Srm	5266.24	0.100222	0.0550758	1.81971	0.0688028	0.501053
Aes	5026.42	0.108152	0.0594389	1.81955	0.0688273	0.501053
Gnas	15053.9	0.0803013	0.0441425	1.81914	0.0688903	0.501209
Ppp2cb	2041.6	0.130871	0.0719734	1.81833	0.0690143	0.501509
Ednrb	4.04621	-2.7946	1.53734	-1.81781	0.0690928	NA
Maz	3503.47	0.104993	0.0577607	1.81772	0.0691072	0.501509
Slc25a10	282.299	0.301634	0.165955	1.81756	0.0691313	0.501509
D7Bwg0826e	96.9016	-0.478359	0.263195	-1.81751	0.0691396	0.501509
Mapkapk3	4944.14	0.101981	0.0561196	1.8172	0.0691861	0.501509
Prpf40a	8845.88	-0.0890114	0.0489865	-1.81706	0.0692081	0.501509
Pknox1	1166.67	0.154779	0.0851854	1.81697	0.0692224	0.501509
Gm5869	51.661	0.684841	0.3773	1.81511	0.0695071	0.503084
Foxp1	5309.38	0.0976884	0.0538226	1.815	0.0695231	0.503084
mt-Tt	50.9729	-0.665689	0.366844	-1.81464	0.06958	0.503194
Rps8	35868.9	-0.098564	0.0543384	-1.81389	0.0696943	0.503317
Itga5	407.82	0.244305	0.134687	1.81388	0.0696965	0.503317
Uhrf2	2563.86	0.119208	0.0657322	1.81354	0.0697481	0.503317
Pdha1	5823.04	-0.0923732	0.0509381	-1.81344	0.0697638	0.503317
Pigk	1983.34	-0.124837	0.0689101	-1.81159	0.07005	0.505079
Psmb4	3978.51	0.105854	0.0584665	1.81051	0.0702165	0.505925
Gm44164	151.252	-0.402429	0.222307	-1.81024	0.0702589	0.505925
Fiz1	853.958	0.185448	0.102456	1.81002	0.070293	0.505925
Nploc4	4673.37	0.102532	0.056673	1.80919	0.0704212	0.506177
Rps6kb1	2256.76	-0.121505	0.0671641	-1.80908	0.0704386	0.506177
B3gnt5	235.497	-0.308538	0.170559	-1.80898	0.0704538	0.506177
Spin2c	44.4266	-0.704027	0.389287	-1.80851	0.0705279	0.506408
Kmo	193.187	-0.339446	0.187754	-1.80793	0.0706179	0.506753
Tram2	89.3909	0.495017	0.273972	1.80682	0.0707906	0.50769
Gm10550	4.82296	2.42342	1.34156	1.80642	0.0708525	NA
Wdr81	1226	0.15218	0.0842601	1.80608	0.0709058	0.508017
Dpp7	195.455	-0.348781	0.19314	-1.80584	0.0709428	0.508017
Isoc1	976.067	-0.165047	0.0914027	-1.80572	0.0709625	0.508017
Ccrl2	97.3194	0.478846	0.26536	1.80452	0.0711503	0.50906
Zfp946	102.363	-0.462457	0.256362	-1.80392	0.0712442	0.50943
Elac2	2761.86	0.114106	0.0632956	1.80275	0.0714281	0.50982
Capza1	8235.18	-0.0948011	0.0526102	-1.80195	0.0715529	0.50982
Kansl3	2215.78	-0.120444	0.0668503	-1.8017	0.0715923	0.50982
Ccnc	1894.56	-0.152988	0.0849189	-1.80158	0.0716118	0.50982
Pnpla7	514.54	-0.214813	0.119284	-1.80085	0.0717266	0.50982
Nfrkb	2324.71	-0.121826	0.0676506	-1.80081	0.071733	0.50982
Sgms2	37.3272	0.781105	0.433828	1.8005	0.0717825	0.50982
Mfsd13a	901.041	0.17299	0.0960878	1.80034	0.0718076	0.50982
Asb2	486.551	-0.225499	0.125268	-1.80012	0.071841	0.50982
Eomes	1018.26	-0.159943	0.0888572	-1.8	0.0718602	0.50982
Gm45606	102.258	0.467297	0.259622	1.79991	0.0718744	0.50982
Stk32c	732.698	-0.184721	0.102638	-1.79974	0.0719021	0.50982
Tmf1	2883.19	-0.120501	0.0669603	-1.79958	0.0719265	0.50982
Rras2	3645.49	-0.102708	0.0570747	-1.79954	0.0719327	0.50982
Man2b2	2409.34	0.121955	0.067787	1.79909	0.0720043	0.50982
Eif4e3	1207.03	-0.154796	0.0860531	-1.79885	0.0720429	0.50982
Gprc5a	177.475	0.369283	0.205301	1.79874	0.0720606	0.50982
Relt	552.841	-0.209685	0.116601	-1.79832	0.0721271	0.50982
Ube4b	4465.82	0.101914	0.0566792	1.79809	0.0721626	0.50982
Fam20a	3408.95	0.104205	0.0579602	1.79788	0.0721968	0.50982
Usp15	3831.49	-0.102419	0.0569689	-1.7978	0.0722081	0.50982
Me2	5481.77	-0.093122	0.0518144	-1.79722	0.0723005	0.50982
Atg4d	1000.48	0.163365	0.0909108	1.79698	0.0723389	0.50982
Rsad2	38.9315	0.746917	0.41567	1.7969	0.0723514	0.50982
Acad11	613.55	-0.199201	0.110879	-1.79656	0.0724058	0.50982
Selenom	33.0752	0.807715	0.44961	1.79648	0.0724183	0.50982
2410002F23Rik	1304.68	-0.145916	0.0812293	-1.79635	0.0724393	0.50982
Narf	632.428	0.196331	0.109329	1.79578	0.0725298	0.51016
Slc35e4	88.6487	0.496971	0.277153	1.79313	0.0729521	0.512668
Atm	2179.53	-0.136168	0.0759436	-1.79301	0.0729714	0.512668
Mx1	382.819	0.248319	0.138529	1.79254	0.0730463	0.512806
Zfp800	1851.78	-0.134982	0.07531	-1.79236	0.0730759	0.512806
Galnt11	577.357	-0.203392	0.113495	-1.79207	0.0731218	0.51283
Gm27271	3.03717	-3.46739	1.93508	-1.79186	0.0731552	NA
Cd38	263.199	-0.289934	0.161865	-1.79121	0.0732591	0.513212
Sipa1	2650.71	0.115027	0.0642258	1.79098	0.0732969	0.513212
Runx3	5856.77	0.10091	0.056345	1.79093	0.0733038	0.513212
Nr2f6	155.666	0.394841	0.220521	1.79049	0.0733748	0.513264
Ddost	6746.81	0.101805	0.0568926	1.78943	0.073546	0.513264
Cyb5b	8029.61	-0.0854737	0.0477805	-1.78888	0.0736338	0.513264
Ticam1	665.035	0.201193	0.112477	1.78875	0.0736557	0.513264
Chrm4	38.3732	0.750362	0.419508	1.78867	0.073668	0.513264
Myo15b	37.9918	-0.750996	0.419922	-1.78842	0.0737084	0.513264
Elf4	3922.2	-0.101372	0.0566837	-1.78837	0.0737158	0.513264
Pml	3183.27	0.108663	0.0607612	1.78836	0.0737186	0.513264
Kri1	3198.89	-0.107267	0.0599932	-1.78798	0.0737794	0.513264
Timm17b	679.951	0.192845	0.107869	1.78777	0.0738135	0.513264
Tiparp	787.907	0.181071	0.10129	1.78765	0.0738319	0.513264
Glmp	2142.06	0.124185	0.0694708	1.78758	0.0738432	0.513264
Gga2	793.598	-0.176818	0.0989217	-1.78745	0.0738641	0.513264
Myef2	2282.42	-0.121025	0.0677386	-1.78664	0.0739955	0.513881
Gm6793	1848.88	-0.148305	0.0830198	-1.78638	0.074038	0.513881
Eya2	133.818	-0.400336	0.2243	-1.78482	0.0742899	0.515119
4930556J24Rik	6.98801	1.85768	1.04087	1.78474	0.0743036	NA
Pradc1	224.164	-0.327655	0.183607	-1.78454	0.0743358	0.515119
Cdca7	885.665	-0.167346	0.093783	-1.7844	0.0743591	0.515119
Clip1	3517.54	-0.10251	0.0574622	-1.78396	0.0744294	0.515119
Gad2	477.595	0.224707	0.125971	1.78381	0.0744547	0.515119
Abcb4	59.973	0.601405	0.337253	1.78324	0.0745466	0.515119
Dmtf1	1538.85	-0.137151	0.0769143	-1.78316	0.0745595	0.515119
Naip2	489.752	-0.227732	0.127731	-1.7829	0.0746022	0.515119
Dph6	1040.9	-0.161824	0.0907757	-1.78267	0.0746394	0.515119
Rbm39	9758.12	-0.100203	0.0562102	-1.78265	0.0746432	0.515119
1700020I14Rik	3200.72	-0.109505	0.0614623	-1.78166	0.0748054	0.515943
Gm43126	15.7646	1.19772	0.672317	1.78148	0.0748344	NA
Gm19412	17.4542	1.11388	0.625366	1.78116	0.0748857	NA
Stom	293.746	0.282298	0.15851	1.78095	0.0749206	0.516443
Rpl35a-ps2	83.1515	0.552362	0.310204	1.78064	0.0749713	0.516497
Zbtb46	281.885	0.280116	0.157491	1.77861	0.0753034	0.51849
Gm15473	96.6364	-0.496162	0.279032	-1.77815	0.0753785	0.518692
Ckap2l	1025.26	0.159163	0.0895223	1.77791	0.0754188	0.518692
Arf6	10740.1	0.0818598	0.0460582	1.77731	0.0755167	0.51907
RP24-302M13.5	16.2945	1.16988	0.658631	1.77624	0.0756941	NA
Bag3	377.915	0.245364	0.138157	1.77598	0.0757358	0.52011
Fktn	419.955	-0.238986	0.134574	-1.77587	0.0757542	0.52011
Gm21811	126.778	-0.412937	0.232687	-1.77465	0.0759561	0.5212
Eefsec	620.956	0.196928	0.111017	1.77386	0.0760862	0.521796
Pfkfb3	2907.16	0.109206	0.0615807	1.77337	0.0761667	0.522051
Igf2bp2	131.067	-0.401616	0.226586	-1.77247	0.0763173	0.522645
Rhof	4618.77	0.10474	0.0590977	1.77233	0.07634	0.522645
Gm16793	48.455	0.659009	0.371919	1.77192	0.0764085	0.522818
Casd1	694.849	-0.19355	0.109285	-1.77106	0.0765501	0.52349
Ccl22	10.3633	1.4706	0.830373	1.77102	0.0765581	NA
Lpgat1	2522.13	-0.114671	0.0648145	-1.76921	0.0768585	0.525301
Cdkn2d	2652.55	0.117225	0.0662841	1.76853	0.0769726	0.525783
Rpl13a	1672.56	0.134206	0.0759634	1.76672	0.0772746	0.527548
Igbp1	2195.46	-0.120188	0.0680442	-1.76632	0.0773428	0.527715
Pcmtd2	910.285	-0.165473	0.0937134	-1.76574	0.0774396	0.528077
Slc27a4	1166.28	0.14843	0.0841853	1.76314	0.0778771	0.530631
2010315B03Rik	403.163	-0.239905	0.136078	-1.76299	0.077902	0.530631
Suclg2	1678.9	-0.133997	0.076078	-1.76132	0.078185	0.532258
Cd274	3857.69	0.10025	0.0569718	1.75964	0.0784688	0.533889
Gm43913	7.49728	-1.73612	0.986929	-1.75912	0.0785578	NA
Mif	13303.7	0.20411	0.116058	1.75868	0.078631	0.534594
Yeats4	1160.04	0.152685	0.0868267	1.75851	0.0786611	0.534594
Agrn	592.013	0.196424	0.111792	1.75705	0.0789087	0.535505
Zzz3	2596.42	-0.113908	0.0648358	-1.75688	0.0789391	0.535505
Xlr4c	295.92	-0.281227	0.160083	-1.75676	0.0789595	0.535505
Zhx2	410.174	0.23166	0.131874	1.75668	0.0789726	0.535505
Adam19	5904.8	0.0887001	0.0505186	1.75579	0.0791241	0.536072
Zbtb7b	1127.25	0.153994	0.0877123	1.75567	0.079145	0.536072
5430405H02Rik	51.916	-0.641168	0.365322	-1.75508	0.0792464	0.53636
Pik3ip1	212.351	-0.315472	0.179766	-1.7549	0.0792764	0.53636
Cgn	2.95017	3.42476	1.95261	1.75394	0.0794405	NA
Arhgef4	222.299	-0.30741	0.175345	-1.75318	0.0795717	0.537951
Zfp148	2347.9	-0.118043	0.0673375	-1.75301	0.0796007	0.537951
Zscan26	1037.95	-0.159944	0.0912578	-1.75266	0.0796607	0.538055
Ccdc18	177.757	-0.350056	0.199898	-1.75117	0.0799161	0.539195
Ino80b	317.361	0.264509	0.151048	1.75116	0.0799187	0.539195
Arhgap21	2114.29	-0.119127	0.0680776	-1.74987	0.0801405	0.540143
Tial1	2439.61	-0.112618	0.0643598	-1.74982	0.0801488	0.540143
Ptpn18	271.1	-0.281275	0.160794	-1.74929	0.0802412	0.540464
Maff	463.124	0.217863	0.124611	1.74834	0.0804059	0.54075
Gigyf1	790.471	0.172617	0.0987356	1.74828	0.0804161	0.54075
St3gal6	195.482	-0.362613	0.207438	-1.74806	0.0804535	0.54075
Usp18	116.156	0.421581	0.241178	1.74801	0.0804629	0.54075
Selenow	1871.39	0.126791	0.072566	1.74726	0.0805931	0.541041
Gm8225	87.6566	0.549547	0.314544	1.74712	0.0806163	0.541041
Ttc37	2180.57	-0.11781	0.0674366	-1.74698	0.0806406	0.541041
Trbj1-7	109.311	-0.463463	0.265336	-1.7467	0.080689	0.541064
Casp8	5657.68	-0.0935264	0.0535596	-1.74621	0.0807742	0.541335
Slc2a8	246.312	0.298061	0.17072	1.7459	0.0808282	0.541396
Calm3	7009.35	0.0916825	0.0525269	1.74544	0.0809086	0.541634
Slc35a4	2651.05	0.114769	0.0657882	1.74452	0.0810682	0.542402
Cxcr6	3378.57	0.102589	0.0588171	1.7442	0.0811245	0.542465
Tmem120b	398.318	0.235036	0.134781	1.74384	0.081187	0.542465
Cysltr2	350.139	0.248397	0.142465	1.74357	0.0812348	0.542465
Mxd3	63.4627	0.575684	0.330201	1.74344	0.0812574	0.542465
Cyfip2	14842.1	-0.0761931	0.0437233	-1.74262	0.0813999	0.543107
Galnt7	1680.8	-0.127797	0.0733465	-1.74237	0.0814436	0.543107
Ebf1	177.589	0.351835	0.202049	1.74134	0.0816241	0.543977
Vezt	858.147	-0.166685	0.0957346	-1.74111	0.0816641	0.543977
Mrps33	967.046	-0.173357	0.099609	-1.74037	0.0817938	0.544344
Atp5k	1539.16	-0.137972	0.0792924	-1.74004	0.0818517	0.544344
Ocel1	171.802	0.34883	0.200474	1.74003	0.0818546	0.544344
Igsf3	28.1933	0.853334	0.490491	1.73975	0.0819021	0.54436
Syvn1	1670.87	0.129988	0.0747754	1.73838	0.0821439	0.545365
Ptpn23	2964.59	0.10733	0.0617477	1.73821	0.0821746	0.545365
Bcl7a	296.946	-0.278259	0.160091	-1.73813	0.0821888	0.545365
Gm15964	11.0298	1.42149	0.817942	1.73789	0.082231	NA
D930007J09Rik	3.10894	3.50789	2.01995	1.73662	0.0824545	NA
P4hb	30052.4	0.0802457	0.0462193	1.7362	0.0825293	0.546449
Trip12	13795.2	-0.0784544	0.0451913	-1.73605	0.082555	0.546449
Pkd2	323.136	-0.265861	0.153154	-1.7359	0.0825813	0.546449
Homer3	219.664	0.310494	0.178928	1.7353	0.0826875	0.546449
Mettl6	1236.59	-0.144077	0.0830492	-1.73484	0.0827694	0.546449
Ehd3	248.115	-0.301686	0.173903	-1.73479	0.0827782	0.546449
Ctss	381.391	-0.238135	0.137278	-1.73469	0.0827958	0.546449
Pelo	557.048	0.209216	0.120614	1.73459	0.0828139	0.546449
Pde8a	113.262	0.423581	0.244231	1.73435	0.0828561	0.546449
Pigq	2011.37	0.121632	0.0701342	1.73428	0.0828691	0.546449
Lta4h	3692.94	-0.0995594	0.0574161	-1.734	0.0829183	0.546449
Gabbr1	1028.83	-0.16424	0.094728	-1.7338	0.0829533	0.546449
Cables1	381.447	-0.23869	0.137687	-1.73357	0.0829938	0.546449
Tmed7	5031.07	-0.0925261	0.053376	-1.73348	0.0830108	0.546449
Mapkbp1	1460.92	0.134252	0.077452	1.73336	0.0830312	0.546449
Litaf	1058.33	0.164516	0.0949726	1.73224	0.0832302	0.547004
Herc6	419.423	0.229613	0.132591	1.73174	0.0833199	0.547004
Glo1	1891.25	-0.124553	0.0719252	-1.7317	0.0833269	0.547004
Hadhb	2067.23	-0.117939	0.0681131	-1.73152	0.0833597	0.547004
Ccna2	2820.28	0.111515	0.0644033	1.73151	0.0833616	0.547004
Sf3b4	2100.86	0.129081	0.0745544	1.73136	0.0833876	0.547004
Vav1	4183.71	-0.0975091	0.0563683	-1.72986	0.0836561	0.548283
Gpn2	612.34	0.189871	0.109767	1.72976	0.0836733	0.548283
Inpp4b	3618.96	-0.109339	0.0632217	-1.72945	0.0837278	0.548342
Cd27	700.153	0.186183	0.107695	1.7288	0.0838449	0.548811
Ulbp1	1731.18	-0.127654	0.0738624	-1.72827	0.0839391	0.548853
Zc3h4	3788.65	0.0975757	0.0564591	1.72826	0.0839423	0.548853
Spef2	415.16	-0.250797	0.145154	-1.72779	0.0840252	0.548886
Bcl2a1b	194.427	0.328255	0.190018	1.72749	0.0840793	0.548886
Gadd45gip1	1355.77	0.141845	0.0821117	1.72747	0.0840837	0.548886
Lrwd1	1657.05	0.137682	0.0797511	1.72639	0.0842764	0.549847
Esyt2	3423.8	-0.107759	0.0624284	-1.72612	0.0843255	0.54987
Zfp239	468.882	-0.215455	0.124854	-1.72565	0.0844109	0.549879
Fam57b	55.8151	0.670478	0.388546	1.72561	0.084418	0.549879
Rab34	184.92	0.352369	0.204269	1.72503	0.0845228	0.550151
Scyl2	3170.71	0.103421	0.0599612	1.72481	0.0845626	0.550151
B4galt5	6457.96	0.0859994	0.0498658	1.72462	0.0845965	0.550151
Fars2	340.222	-0.248808	0.144293	-1.72433	0.0846478	0.550188
Trbj1-1	523.02	-0.208452	0.120911	-1.72401	0.0847056	0.550267
Rpl31	19461.2	0.0933749	0.0541809	1.72339	0.0848176	0.550698
Camta2	1368.05	0.140209	0.081371	1.72308	0.0848735	0.550765
Gyg	1513.33	-0.139405	0.0809164	-1.72282	0.0849207	0.550776
Exoc8	646.866	0.18524	0.107575	1.72196	0.0850765	0.551242
Snrpb	4914.69	0.100635	0.0584537	1.72162	0.085139	0.551242
Gcfc2	569.503	-0.208933	0.121363	-1.72155	0.0851515	0.551242
Rnf157	3792.04	0.0993509	0.0577146	1.72142	0.0851753	0.551242
Gnpda1	1594.07	-0.128216	0.0745293	-1.72034	0.0853707	0.552082
Tnfsf10	1090.02	-0.151589	0.0881229	-1.7202	0.0853966	0.552082
Fasl	1312.66	-0.138764	0.0806804	-1.71992	0.0854465	0.552109
Gm42904	3.73776	2.70686	1.57577	1.7178	0.0858322	NA
Ccno	44.0747	0.666805	0.388199	1.71769	0.0858534	0.55429
Hsp90b1	40571.1	-0.0689207	0.040127	-1.71757	0.0858759	0.55429
Pdgfrl	7.58097	1.72165	1.00292	1.71664	0.0860454	NA
Casc3	2884.95	0.104695	0.0609899	1.7166	0.0860524	0.555132
Cyb5a	2956.23	-0.110531	0.0644189	-1.71581	0.0861966	0.55552
Hs6st1	419.627	0.224541	0.130869	1.71577	0.0862046	0.55552
Ago2	10508.4	0.0917309	0.0534761	1.71536	0.0862788	0.555534
Tacc2	282.814	0.27066	0.157797	1.71524	0.0863014	0.555534
Zbtb26	201.216	-0.323177	0.188441	-1.715	0.0863447	0.555534
Sik1	1838.89	0.121502	0.0709036	1.71362	0.0865983	0.556868
Cog1	1073.45	0.149689	0.0874335	1.71203	0.0868916	0.558312
Map3k10	337.349	0.255142	0.149055	1.71173	0.0869459	0.558312
D17Wsu92e	4258.76	0.0962735	0.0562461	1.71165	0.0869616	0.558312
Pcbp4	856.804	0.163369	0.0954806	1.71102	0.087078	0.558762
Rnf213	4765.81	-0.112918	0.0660098	-1.71062	0.0871506	0.558931
Vrk2	405.48	-0.229819	0.134387	-1.71013	0.0872411	0.559214
Itpr3	3007.48	-0.110331	0.0645382	-1.70955	0.0873496	0.559612
Rptor	1383.1	0.134196	0.0785282	1.70889	0.0874711	0.559726
Pex2	684.093	-0.182541	0.106827	-1.70875	0.0874968	0.559726
Fam46a	2265.79	0.113985	0.0667162	1.7085	0.0875437	0.559726
Amn1	337.503	-0.256178	0.149953	-1.70838	0.0875652	0.559726
Galk2	1465.97	-0.131413	0.0769408	-1.70797	0.0876416	0.559726
Ubxn6	1026.56	0.155089	0.0908194	1.70767	0.0876978	0.559726
Tcof1	5423.99	0.0965501	0.0565432	1.70755	0.0877205	0.559726
Ddx60	31.7107	-0.783566	0.45891	-1.70745	0.0877384	0.559726
Psmc4	3887.09	0.103358	0.0605574	1.70678	0.0878628	0.560224
Stra13	418.653	0.226537	0.13275	1.70649	0.0879171	0.560274
Gpr15	46.9635	-0.663431	0.389046	-1.70528	0.0881427	0.56114
Sp100	4138.02	0.0944889	0.0554195	1.70498	0.0881988	0.56114
Plgrkt	1094.7	-0.149959	0.0879602	-1.70485	0.088222	0.56114
Gm4613	5.21721	2.07229	1.21559	1.70476	0.0882396	NA
Haao	503.799	-0.207383	0.121658	-1.70464	0.0882616	0.56114
Sssca1	426.287	0.222629	0.130626	1.70433	0.0883202	0.56114
Rpl38	9904.66	0.08067	0.0473343	1.70426	0.0883319	0.56114
Gm15821	8.71667	1.73991	1.02113	1.7039	0.0884001	NA
Pcnx	1134.44	-0.144669	0.08493	-1.70339	0.0884956	0.561885
Cd86	49.9618	-0.640436	0.376118	-1.70275	0.0886144	0.561965
Psma3	5704.32	-0.0899891	0.0528522	-1.70266	0.0886324	0.561965
Cpsf3l	1977.13	0.117882	0.0692376	1.70257	0.088648	0.561965
Nt5e	263.13	0.275641	0.161941	1.7021	0.0887363	0.562229
Zmat3	5135.03	-0.0970201	0.0570275	-1.70129	0.0888889	0.562901
Pabpc1	60784.1	0.0728251	0.042816	1.70088	0.0889649	0.563086
Gm14044	3.73248	2.67144	1.57169	1.69973	0.089182	NA
Pus7	2732.53	-0.106919	0.0629178	-1.69934	0.0892549	0.564626
Zyg11b	2467.2	-0.112598	0.0662945	-1.69846	0.0894217	0.565063
Ubiad1	748.259	0.173059	0.101903	1.69826	0.0894582	0.565063
Cystm1	298.814	0.258814	0.152402	1.69823	0.0894645	0.565063
Epha2	47.1544	0.655178	0.386148	1.6967	0.0897527	0.566337
Pced1b	925.193	0.160088	0.0943545	1.69667	0.08976	0.566337
Gnpat	2912.72	-0.10446	0.0615787	-1.69636	0.0898176	0.566404
Csnk1d	4078.04	0.095847	0.0565197	1.69582	0.0899208	0.566759
AI837181	601.041	0.192096	0.113332	1.69499	0.0900776	0.567226
Mina	3878.25	0.101062	0.0596261	1.69493	0.0900889	0.567226
Sdf2l1	1926.37	0.121202	0.0715228	1.69458	0.0901542	0.567342
Pdcd5-ps	2.74082	-3.34561	1.97462	-1.69431	0.0902073	NA
Ptpn13	1520.21	-0.132732	0.0783533	-1.69402	0.0902614	0.56771
5730480H06Rik	362.844	-0.247928	0.146375	-1.69378	0.0903069	0.56771
Tmem160	523.515	0.200543	0.118455	1.69298	0.0904594	0.568373
Rpl14	29034.8	-0.0700682	0.0414272	-1.69136	0.0907684	0.569576
Trim39	850.683	-0.167837	0.0992341	-1.69133	0.090774	0.569576
Arhgap31	159.172	0.35909	0.212325	1.69123	0.0907924	0.569576
Sgcb	302.899	-0.255916	0.1514	-1.69033	0.0909647	0.57036
Cul1	3498.51	-0.0994042	0.0588822	-1.68819	0.0913754	0.572457
Gbp11	170.489	-0.343557	0.203518	-1.68809	0.091394	0.572457
Gm44317	6.10152	1.94843	1.15524	1.6866	0.0916798	NA
Snora78	5.31393	2.08735	1.23785	1.68627	0.0917441	NA
Gm12696	539.002	0.214505	0.127217	1.68614	0.0917695	0.574511
Impg2	15.7473	-1.13183	0.671518	-1.68548	0.0918965	NA
Hk2	17757.4	0.0772917	0.0458684	1.68508	0.0919741	0.575415
Spata6	1349.49	-0.133674	0.0793367	-1.68489	0.0920091	0.575415
Il24	23886.6	-0.0748972	0.044462	-1.68452	0.092081	0.575566
Gm37145	83.0057	-0.506808	0.301021	-1.68363	0.092253	0.575957
Vrk3	710.974	-0.17574	0.104397	-1.68339	0.0923004	0.575957
Snrpc	1494.52	0.128539	0.0763601	1.68333	0.0923121	0.575957
Kdm5b	2499.33	0.117379	0.0697451	1.68297	0.0923816	0.575957
Chic2	899.973	0.160973	0.0956484	1.68296	0.0923822	0.575957
Itgav	9872.45	0.0840273	0.0499633	1.68178	0.0926113	0.576831
Manba	1047.23	-0.147382	0.0876539	-1.68141	0.0926834	0.576831
Col18a1	119.775	0.40241	0.239355	1.68123	0.0927192	0.576831
2700060E02Rik	4540.04	-0.0927055	0.0551513	-1.68093	0.0927762	0.576831
[truncated: 14,569 more rows]

## Sheet: 4
4. Icam1 proteomic output KO vs Ctrl_UP and Down
up_in_Icam-KO	dn_in_Icam-KO
Cep350	Cbr4
Xcl1	Avl9
Nsmce2	Map6
Rps6kb1	Icam1
Eef1akmt1	Impact
Thoc6	Cenpe
Slc4a2	Fra10ac1
Gem	Trappc3
Il3	Znf598
Cog5	Herc4
Spp1	Noc4l
1 SV=1	Noa1
Samd9l	Gpn3
Trim30a	Mrps33
Ifi204	Ptcd3
Tgm2	Dhrs7b
Plek	Tgfb1
Zbp1	Dstn
Ifng	Clcc1
Ndrg1	Itpr3
Mob1a;Mob1b	Cdca8
Rnf25	Sdhaf2
Ptpn22	Nsd2
Crabp2	Dhodh
Tsc22d4	Mrps26
Xaf1	Mtatp8
Arfgap3	Hmgcr
Ptk2b	Lamp1
Tle5	Otulin
Arhgef7	Endog
Nfatc1	Rbm38;Rbm24
Ifih1	Snrpf
Tbcd	Mrpl58
Padi2	Kat7
Sash3	Nktr
Nfkbib	Slirp
Agfg1	Acads
Esd	Il2ra
Ctsw	Uhrf1
Eea1	Hsd17b8
Plcb2	Vdac1
Mlkl	Mrpl14
Slc1a5	Phb
Erbin	Rpf1
Snx9	Gzmd
Rnf213	Lmna
Gna13	Cdk4
Prdx5	Ankzf1
Ptprcap	Rrp7a
Smap2	Abt1
Cfl1	Cox7a2
Pdlim5	Exosc4
Rhog	Wdr74
S100a13	Serpine2
Pik3r1	Galnt2
Rad23b	Utp20
Vps4a	Dcaf13
Fam107b	Mrpl47
Rab8b	Utp11
Txnl1	Eif2d
Kbtbd11	Mrpl28
Dpp3	Timm8b
Lcp2	Dnaja3
Map2k3	Eci1
Slain2	Nop10
Kif15	Wdr46
Ppme1	Fam136a
Ppp1ca	Kifc1
Pacsin2	Grpel1
Sra1	Rae1
Anxa5	Gzmc
Blmh	Tut1
Cnn2	Degs1
Rel	Ogdh
Aldoc	Krr1
Gng5	Mad1l1
Ap3b1	Rbm34
Apobr	Ddx51
Arhgap45	Ak2
Vwa5a	Smc6
Oga	Mrpl11
Chmp1b1	Ebna1bp2
Psph	Nvl
Sh3kbp1	Hspd1
Septin6	Larp4
Cast	Seh1l
Ehd4	Atad3
Gsn	Chchd3
Anxa1	Ttc33
S100a4	Atrx
Septin11	Imp4
Plekho2	Adk
Eif1ad	Pc
Ppp1r18	1 SV=1
Ddx58	Slc25a5
Ptgr2	Shmt2
Lnpep	Cdk6
Vps4b	Timm10
Ppp1r2	Phb2
Itgal	Nsa2
Ccdc50	Tpr
Myo18a	Gtf2f1
Kif1c	Usp19
Pkm	Cdk13
Gapdh	Ddx54
Dctn3	Usp10
Ada	Lmnb2
Gmfb	Nom1
Mpp1	Gtf2e2
FAM120A	Rrp9
Sh2d2a	Nxf1
Ptpn6	Mki67
Ifi35	Rrp15
Lrrc47	Utp14a
Coro7	Rcn1
Gstp1	Idh3a
Cap1	Suclg1
Gnb1	H1-1
Sfswap	Aifm1
Larp1	Ndufa5
Rock1	Gemin5
Nt5c	Atp5pb
Fmnl1	Auh
Myg1	Uqcrc1
Snx2	Sap18
Itgb2	Son
Hmgb2	Myo5a
Anxa2	Gpn1
Inpp5d	Lman2
Ccdc25	Rexo4
Acap1	Ndufs8
Anp32a	Nolc1
Lsm4	Ndufa7
Aars1	Sp110
Gtf2f2	Baz1b
Pym1	Etfb
Dpysl2	Gatd3a
Aak1	Chaf1a
Fkbp5	Hspa9
Wnk1	Eef1a1
Pgk1	Nup214
Stk26	Ddx24
Tbc1d10c	Brd4
Tpd52	Ahctf1
Ddi2	Cwc15
1 SV=2	Rps5
Fnbp1	Rangap1
Mark2	Taf10
Strn	Gnl2
Gripap1	Rbbp6
Zc3hav1	Ociad1
Actr2	Pdia3
Ywhaz	Pds5a
Was	Nsd3
Stk4	Rnf20
Pgm2	P4hb
Ptprc	Ddx46
Dnajc9
Tma7
Actn4
Sqstm1
Taldo1
Tln1
Yars1
Ddx17
Msn
Golga3
Sptbn1
Rpl36
Anp32b
Slc9a3r1
Eif3e
Myh9
Nmi
Arhgdia
Pdcd6ip
Eif2s2
Hectd1
Sympk
Sec16a
Raly
Mars1
Rbmxl1
Tpi1

## Sheet: 5
5. Icam1 proteomic STRING analysis output
enriched in Icam-KO (with clear direction)
#term ID	term description	observed gene count	background gene count	strength	false discovery rate	matching proteins in your network (IDs)	matching proteins in your network (labels)	gs size 15-200	FDR<=0.01
GO:0008154	Actin polymerization or depolymerization	5	55	1.04	0.0066	10090.ENSMUSP00000028239,10090.ENSMUSP00000033505,10090.ENSMUSP00000048489,10090.ENSMUSP00000101862,10090.ENSMUSP00000112259	Gsn,Was,Coro7,Cap1,Cfl1	Yes	yes
GO:0071346	Cellular response to interferon-gamma	9	100	1.04	5.18e-05	10090.ENSMUSP00000000137,10090.ENSMUSP00000027860,10090.ENSMUSP00000028239,10090.ENSMUSP00000033505,10090.ENSMUSP00000063800,10090.ENSMUSP00000113942,10090.ENSMUSP00000119715,10090.ENSMUSP00000120647,10090.ENSMUSP00000130696	Actr2,Xcl1,Gsn,Was,Ifng,Gapdh,Rps6kb1,Nmi,Myo18a	Yes	yes
GO:0030866	Cortical actin cytoskeleton organization	5	38	1.2	0.0017	10090.ENSMUSP00000030187,10090.ENSMUSP00000046296,10090.ENSMUSP00000069549,10090.ENSMUSP00000099945,10090.ENSMUSP00000107492	Tln1,Fmnl1,Rock1,Plek,Pdcd6ip	Yes	yes
GO:0030865	Cortical cytoskeleton organization	6	55	1.12	0.00082	10090.ENSMUSP00000030187,10090.ENSMUSP00000046296,10090.ENSMUSP00000069549,10090.ENSMUSP00000095832,10090.ENSMUSP00000099945,10090.ENSMUSP00000107492	Tln1,Fmnl1,Rock1,Rhog,Plek,Pdcd6ip	Yes	yes
GO:0000910	Cytokinesis	12	92	1.2	8.55e-08	10090.ENSMUSP00000000137,10090.ENSMUSP00000002436,10090.ENSMUSP00000016771,10090.ENSMUSP00000030158,10090.ENSMUSP00000034388,10090.ENSMUSP00000069549,10090.ENSMUSP00000074293,10090.ENSMUSP00000092230,10090.ENSMUSP00000099902,10090.ENSMUSP00000107492,10090.ENSMUSP00000110894,10090.ENSMUSP00000112259	Actr2,Snx9,Myh9,Dctn3,Vps4a,Rock1,Sept11,Vps4b,Sptbn1,Pdcd6ip,Sept6,Cfl1	Yes	yes
GO:0032506	Cytokinetic process	5	35	1.24	0.0013	10090.ENSMUSP00000002436,10090.ENSMUSP00000016771,10090.ENSMUSP00000034388,10090.ENSMUSP00000092230,10090.ENSMUSP00000107492	Snx9,Myh9,Vps4a,Vps4b,Pdcd6ip	Yes	yes
GO:0061640	Cytoskeleton-dependent cytokinesis	11	89	1.18	5.76e-07	10090.ENSMUSP00000000137,10090.ENSMUSP00000002436,10090.ENSMUSP00000030158,10090.ENSMUSP00000034388,10090.ENSMUSP00000069549,10090.ENSMUSP00000074293,10090.ENSMUSP00000092230,10090.ENSMUSP00000099902,10090.ENSMUSP00000107492,10090.ENSMUSP00000110894,10090.ENSMUSP00000112259	Actr2,Snx9,Dctn3,Vps4a,Rock1,Sept11,Vps4b,Sptbn1,Pdcd6ip,Sept6,Cfl1	Yes	yes
GO:0051607	Defense response to virus	9	170	0.81	0.0012	10090.ENSMUSP00000028259,10090.ENSMUSP00000029018,10090.ENSMUSP00000031850,10090.ENSMUSP00000042433,10090.ENSMUSP00000055521,10090.ENSMUSP00000055535,10090.ENSMUSP00000063800,10090.ENSMUSP00000076189,10090.ENSMUSP00000138350	Ifih1,Zbp1,Zc3hav1,Ddx58,Mlkl,Ddx17,Ifng,Trim30a,Ptprc	Yes	yes
GO:0030010	Establishment of cell polarity	7	129	0.82	0.0066	10090.ENSMUSP00000016771,10090.ENSMUSP00000021077,10090.ENSMUSP00000048489,10090.ENSMUSP00000112259,10090.ENSMUSP00000113071,10090.ENSMUSP00000130696,10090.ENSMUSP00000131684	Myh9,Slc9a3r1,Coro7,Cfl1,Msn,Myo18a,Mark2	Yes	yes
GO:0007163	Establishment or maintenance of cell polarity	11	199	0.83	0.00016	10090.ENSMUSP00000000137,10090.ENSMUSP00000016771,10090.ENSMUSP00000021077,10090.ENSMUSP00000048489,10090.ENSMUSP00000095832,10090.ENSMUSP00000101862,10090.ENSMUSP00000107492,10090.ENSMUSP00000112259,10090.ENSMUSP00000113071,10090.ENSMUSP00000130696,10090.ENSMUSP00000131684	Actr2,Myh9,Slc9a3r1,Coro7,Rhog,Cap1,Pdcd6ip,Cfl1,Msn,Myo18a,Mark2	Yes	yes
GO:0007159	Leukocyte cell-cell adhesion	5	56	1.04	0.007	10090.ENSMUSP00000000299,10090.ENSMUSP00000069549,10090.ENSMUSP00000101913,10090.ENSMUSP00000113071,10090.ENSMUSP00000138350	Itgb2,Rock1,Itgal,Msn,Ptprc	Yes	yes
GO:0000281	Mitotic cytokinesis	7	65	1.12	0.00023	10090.ENSMUSP00000002436,10090.ENSMUSP00000034388,10090.ENSMUSP00000069549,10090.ENSMUSP00000092230,10090.ENSMUSP00000099902,10090.ENSMUSP00000107492,10090.ENSMUSP00000112259	Snx9,Vps4a,Rock1,Vps4b,Sptbn1,Pdcd6ip,Cfl1	Yes	yes
GO:0099024	Plasma membrane invagination	5	53	1.06	0.0058	10090.ENSMUSP00000000299,10090.ENSMUSP00000002436,10090.ENSMUSP00000016771,10090.ENSMUSP00000028239,10090.ENSMUSP00000095832	Itgb2,Snx9,Myh9,Gsn,Rhog	Yes	yes
GO:0007009	Plasma membrane organization	7	93	0.96	0.0013	10090.ENSMUSP00000002436,10090.ENSMUSP00000005256,10090.ENSMUSP00000016771,10090.ENSMUSP00000021077,10090.ENSMUSP00000099902,10090.ENSMUSP00000130098,10090.ENSMUSP00000138350	Snx9,Ndrg1,Myh9,Slc9a3r1,Sptbn1,Pacsin2,Ptprc	Yes	yes
GO:0046635	Positive regulation of alpha-beta t cell activation	8	64	1.18	2.92e-05	10090.ENSMUSP00000017841,10090.ENSMUSP00000022196,10090.ENSMUSP00000025561,10090.ENSMUSP00000027860,10090.ENSMUSP00000029433,10090.ENSMUSP00000033427,10090.ENSMUSP00000063800,10090.ENSMUSP00000138350	Ada,Ap3b1,Anxa1,Xcl1,Ptpn22,Sash3,Ifng,Ptprc	Yes	yes
GO:0046638	Positive regulation of alpha-beta t cell differentiation	5	47	1.11	0.0037	10090.ENSMUSP00000017841,10090.ENSMUSP00000022196,10090.ENSMUSP00000025561,10090.ENSMUSP00000033427,10090.ENSMUSP00000063800	Ada,Ap3b1,Anxa1,Sash3,Ifng	Yes	yes
GO:0050871	Positive regulation of b cell activation	6	86	0.93	0.0057	10090.ENSMUSP00000017841,10090.ENSMUSP00000033427,10090.ENSMUSP00000063800,10090.ENSMUSP00000108075,10090.ENSMUSP00000127941,10090.ENSMUSP00000138350	Ada,Sash3,Ifng,Sh3kbp1,Inpp5d,Ptprc	Yes	yes
GO:0031343	Positive regulation of cell killing	5	61	1	0.0097	10090.ENSMUSP00000026243,10090.ENSMUSP00000027860,10090.ENSMUSP00000063800,10090.ENSMUSP00000113942,10090.ENSMUSP00000138350	Mgea5,Xcl1,Ifng,Gapdh,Ptprc	Yes	yes
GO:0032727	Positive regulation of interferon-alpha production	4	24	1.31	0.0042	10090.ENSMUSP00000028259,10090.ENSMUSP00000029433,10090.ENSMUSP00000031850,10090.ENSMUSP00000042433	Ifih1,Ptpn22,Zc3hav1,Ddx58	Yes	yes
GO:0032728	Positive regulation of interferon-beta production	5	33	1.27	0.001	10090.ENSMUSP00000028259,10090.ENSMUSP00000029433,10090.ENSMUSP00000031850,10090.ENSMUSP00000042433,10090.ENSMUSP00000065940	Ifih1,Ptpn22,Zc3hav1,Ddx58,Hmgb2	Yes	yes
GO:1902107	Positive regulation of leukocyte differentiation	8	175	0.75	0.0067	10090.ENSMUSP00000017841,10090.ENSMUSP00000019058,10090.ENSMUSP00000022196,10090.ENSMUSP00000025561,10090.ENSMUSP00000033427,10090.ENSMUSP00000063800,10090.ENSMUSP00000127941,10090.ENSMUSP00000138350	Ada,Il3,Ap3b1,Anxa1,Sash3,Ifng,Inpp5d,Ptprc	Yes	yes
GO:0070665	Positive regulation of leukocyte proliferation	9	141	0.89	0.00039	10090.ENSMUSP00000017841,10090.ENSMUSP00000019058,10090.ENSMUSP00000025561,10090.ENSMUSP00000027860,10090.ENSMUSP00000029433,10090.ENSMUSP00000033427,10090.ENSMUSP00000063800,10090.ENSMUSP00000101913,10090.ENSMUSP00000138350	Ada,Il3,Anxa1,Xcl1,Ptpn22,Sash3,Ifng,Itgal,Ptprc	Yes	yes
GO:0045621	Positive regulation of lymphocyte differentiation	7	112	0.88	0.0033	10090.ENSMUSP00000017841,10090.ENSMUSP00000022196,10090.ENSMUSP00000025561,10090.ENSMUSP00000033427,10090.ENSMUSP00000063800,10090.ENSMUSP00000127941,10090.ENSMUSP00000138350	Ada,Ap3b1,Anxa1,Sash3,Ifng,Inpp5d,Ptprc	Yes	yes
GO:0050671	Positive regulation of lymphocyte proliferation	8	134	0.86	0.0015	10090.ENSMUSP00000017841,10090.ENSMUSP00000025561,10090.ENSMUSP00000027860,10090.ENSMUSP00000029433,10090.ENSMUSP00000033427,10090.ENSMUSP00000063800,10090.ENSMUSP00000101913,10090.ENSMUSP00000138350	Ada,Anxa1,Xcl1,Ptpn22,Sash3,Ifng,Itgal,Ptprc	Yes	yes
GO:0050870	Positive regulation of t cell activation	9	189	0.76	0.0023	10090.ENSMUSP00000017841,10090.ENSMUSP00000022196,10090.ENSMUSP00000025561,10090.ENSMUSP00000027860,10090.ENSMUSP00000029433,10090.ENSMUSP00000033427,10090.ENSMUSP00000063800,10090.ENSMUSP00000101913,10090.ENSMUSP00000138350	Ada,Ap3b1,Anxa1,Xcl1,Ptpn22,Sash3,Ifng,Itgal,Ptprc	Yes	yes
GO:0045582	Positive regulation of t cell differentiation	6	97	0.88	0.0096	10090.ENSMUSP00000017841,10090.ENSMUSP00000022196,10090.ENSMUSP00000025561,10090.ENSMUSP00000033427,10090.ENSMUSP00000063800,10090.ENSMUSP00000138350	Ada,Ap3b1,Anxa1,Sash3,Ifng,Ptprc	Yes	yes
GO:0042102	Positive regulation of t cell proliferation	7	97	0.94	0.0016	10090.ENSMUSP00000025561,10090.ENSMUSP00000027860,10090.ENSMUSP00000029433,10090.ENSMUSP00000033427,10090.ENSMUSP00000063800,10090.ENSMUSP00000101913,10090.ENSMUSP00000138350	Anxa1,Xcl1,Ptpn22,Sash3,Ifng,Itgal,Ptprc	Yes	yes
GO:0048524	Positive regulation of viral process	6	78	0.97	0.0037	10090.ENSMUSP00000034388,10090.ENSMUSP00000063800,10090.ENSMUSP00000076189,10090.ENSMUSP00000092230,10090.ENSMUSP00000112259,10090.ENSMUSP00000136673	Vps4a,Ifng,Trim30a,Vps4b,Cfl1,Larp1	Yes	yes
GO:0030833	Regulation of actin filament polymerization	8	165	0.77	0.0049	10090.ENSMUSP00000000137,10090.ENSMUSP00000002436,10090.ENSMUSP00000028239,10090.ENSMUSP00000033505,10090.ENSMUSP00000099902,10090.ENSMUSP00000106750,10090.ENSMUSP00000107448,10090.ENSMUSP00000112259	Actr2,Snx9,Gsn,Was,Sptbn1,Ptk2b,Gmfb,Cfl1	Yes	yes
GO:0008064	Regulation of actin polymerization or depolymerization	9	181	0.78	0.0018	10090.ENSMUSP00000000137,10090.ENSMUSP00000002436,10090.ENSMUSP00000028239,10090.ENSMUSP00000033505,10090.ENSMUSP00000099902,10090.ENSMUSP00000099945,10090.ENSMUSP00000106750,10090.ENSMUSP00000107448,10090.ENSMUSP00000112259	Actr2,Snx9,Gsn,Was,Sptbn1,Plek,Ptk2b,Gmfb,Cfl1	Yes	yes
GO:0002822	Regulation of adaptive immune response based on somatic recombination of immune receptors built from immunoglobulin superfamily domains	8	156	0.8	0.0036	10090.ENSMUSP00000017841,10090.ENSMUSP00000025561,10090.ENSMUSP00000027860,10090.ENSMUSP00000033427,10090.ENSMUSP00000033505,10090.ENSMUSP00000063800,10090.ENSMUSP00000129124,10090.ENSMUSP00000138350	Ada,Anxa1,Xcl1,Sash3,Was,Ifng,Ptpn6,Ptprc	Yes	yes
GO:0050864	Regulation of b cell activation	8	132	0.87	0.0014	10090.ENSMUSP00000017841,10090.ENSMUSP00000033427,10090.ENSMUSP00000042660,10090.ENSMUSP00000063800,10090.ENSMUSP00000108075,10090.ENSMUSP00000127941,10090.ENSMUSP00000129124,10090.ENSMUSP00000138350	Ada,Sash3,Tbc1d10c,Ifng,Sh3kbp1,Inpp5d,Ptpn6,Ptprc	Yes	yes
GO:0008360	Regulation of cell shape	14	151	1.05	1.08e-07	10090.ENSMUSP00000016771,10090.ENSMUSP00000020930,10090.ENSMUSP00000021077,10090.ENSMUSP00000025561,10090.ENSMUSP00000033505,10090.ENSMUSP00000046296,10090.ENSMUSP00000047737,10090.ENSMUSP00000063714,10090.ENSMUSP00000095832,10090.ENSMUSP00000106750,10090.ENSMUSP00000108075,10090.ENSMUSP00000112259,10090.ENSMUSP00000113071,10090.ENSMUSP00000131684	Myh9,Gna13,Slc9a3r1,Anxa1,Was,Fmnl1,S100a13,Arhgdia,Rhog,Ptk2b,Sh3kbp1,Cfl1,Msn,Mark2	Yes	yes
GO:0032647	Regulation of interferon-alpha production	5	28	1.34	0.0006	10090.ENSMUSP00000028259,10090.ENSMUSP00000029433,10090.ENSMUSP00000031850,10090.ENSMUSP00000042433,10090.ENSMUSP00000120647	Ifih1,Ptpn22,Zc3hav1,Ddx58,Nmi	Yes	yes
GO:0032648	Regulation of interferon-beta production	7	51	1.22	7.19e-05	10090.ENSMUSP00000028259,10090.ENSMUSP00000029433,10090.ENSMUSP00000031850,10090.ENSMUSP00000042433,10090.ENSMUSP00000065940,10090.ENSMUSP00000099928,10090.ENSMUSP00000120647	Ifih1,Ptpn22,Zc3hav1,Ddx58,Hmgb2,Rel,Nmi	Yes	yes
GO:0032663	Regulation of interleukin-2 production	5	57	1.03	0.0075	10090.ENSMUSP00000025561,10090.ENSMUSP00000027860,10090.ENSMUSP00000033427,10090.ENSMUSP00000099902,10090.ENSMUSP00000138350	Anxa1,Xcl1,Sash3,Sptbn1,Ptprc	Yes	yes
GO:1901623	Regulation of lymphocyte chemotaxis	4	27	1.26	0.0059	10090.ENSMUSP00000027860,10090.ENSMUSP00000030765,10090.ENSMUSP00000063001,10090.ENSMUSP00000106750	Xcl1,Padi2,Wnk1,Ptk2b	Yes	yes
GO:0045619	Regulation of lymphocyte differentiation	8	183	0.73	0.0087	10090.ENSMUSP00000017841,10090.ENSMUSP00000022196,10090.ENSMUSP00000025561,10090.ENSMUSP00000033427,10090.ENSMUSP00000063800,10090.ENSMUSP00000127941,10090.ENSMUSP00000129124,10090.ENSMUSP00000138350	Ada,Ap3b1,Anxa1,Sash3,Ifng,Inpp5d,Ptpn6,Ptprc	Yes	yes
GO:1905475	Regulation of protein localization to membrane	9	199	0.74	0.0033	10090.ENSMUSP00000028239,10090.ENSMUSP00000034388,10090.ENSMUSP00000056774,10090.ENSMUSP00000068789,10090.ENSMUSP00000095832,10090.ENSMUSP00000099542,10090.ENSMUSP00000099835,10090.ENSMUSP00000099902,10090.ENSMUSP00000136449	Gsn,Vps4a,Pik3r1,Gripap1,Rhog,Ddi2,Sqstm1,Sptbn1,Hectd1	Yes	yes
GO:1903076	Regulation of protein localization to plasma membrane	8	114	0.93	0.00062	10090.ENSMUSP00000034388,10090.ENSMUSP00000056774,10090.ENSMUSP00000068789,10090.ENSMUSP00000095832,10090.ENSMUSP00000099542,10090.ENSMUSP00000099835,10090.ENSMUSP00000099902,10090.ENSMUSP00000136449	Vps4a,Pik3r1,Gripap1,Rhog,Ddi2,Sqstm1,Sptbn1,Hectd1	Yes	yes
GO:0043903	Regulation of symbiotic process	9	194	0.75	0.0028	10090.ENSMUSP00000028239,10090.ENSMUSP00000031850,10090.ENSMUSP00000034388,10090.ENSMUSP00000063800,10090.ENSMUSP00000076189,10090.ENSMUSP00000092230,10090.ENSMUSP00000112259,10090.ENSMUSP00000113942,10090.ENSMUSP00000136673	Gsn,Zc3hav1,Vps4a,Ifng,Trim30a,Vps4b,Cfl1,Gapdh,Larp1	Yes	yes
GO:0042129	Regulation of t cell proliferation	8	168	0.76	0.0054	10090.ENSMUSP00000025561,10090.ENSMUSP00000027860,10090.ENSMUSP00000029433,10090.ENSMUSP00000033427,10090.ENSMUSP00000063800,10090.ENSMUSP00000101913,10090.ENSMUSP00000129124,10090.ENSMUSP00000138350	Anxa1,Xcl1,Ptpn22,Sash3,Ifng,Itgal,Ptpn6,Ptprc	Yes	yes
GO:0032680	Regulation of tumor necrosis factor production	10	166	0.87	0.00022	10090.ENSMUSP00000028259,10090.ENSMUSP00000029433,10090.ENSMUSP00000033427,10090.ENSMUSP00000042433,10090.ENSMUSP00000056774,10090.ENSMUSP00000063800,10090.ENSMUSP00000076189,10090.ENSMUSP00000129124,10090.ENSMUSP00000129565,10090.ENSMUSP00000138350	Ifih1,Ptpn22,Sash3,Ddx58,Pik3r1,Ifng,Trim30a,Ptpn6,Gstp1,Ptprc	Yes	yes
GO:0050792	Regulation of viral process	8	177	0.74	0.0071	10090.ENSMUSP00000028239,10090.ENSMUSP00000031850,10090.ENSMUSP00000034388,10090.ENSMUSP00000063800,10090.ENSMUSP00000076189,10090.ENSMUSP00000092230,10090.ENSMUSP00000112259,10090.ENSMUSP00000136673	Gsn,Zc3hav1,Vps4a,Ifng,Trim30a,Vps4b,Cfl1,Larp1	Yes	yes
GO:0007266	Rho protein signal transduction	5	54	1.05	0.0061	10090.ENSMUSP00000020930,10090.ENSMUSP00000033505,10090.ENSMUSP00000063714,10090.ENSMUSP00000069549,10090.ENSMUSP00000095832	Gna13,Was,Arhgdia,Rock1,Rhog	Yes	yes
GO:0006900	Vesicle budding from membrane	6	53	1.14	0.00071	10090.ENSMUSP00000022196,10090.ENSMUSP00000034388,10090.ENSMUSP00000034756,10090.ENSMUSP00000064893,10090.ENSMUSP00000109716,10090.ENSMUSP00000130696	Ap3b1,Vps4a,Anxa2,Arfgap3,Sec16a,Myo18a	Yes	yes
depleted in Icam-KO (with clear direction)
GO:0000460	Maturation of 5.8s rrna	5	33	1.33	0.0017	10090.ENSMUSP00000001339,10090.ENSMUSP00000029838,10090.ENSMUSP00000045888,10090.ENSMUSP00000050940,10090.ENSMUSP00000073161	Rrp15,Rpf1,Abt1,Exosc4,Nsa2	yes	yes
GO:0007080	Mitotic metaphase plate congression	5	41	1.24	0.0039	10090.ENSMUSP00000025421,10090.ENSMUSP00000031534,10090.ENSMUSP00000057938,10090.ENSMUSP00000081319,10090.ENSMUSP00000134572	Seh1l,Mad1l1,Cenpe,Cdca8,Kifc1	yes	yes
GO:0042274	Ribosomal small subunit biogenesis	6	68	1.1	0.0031	10090.ENSMUSP00000001611,10090.ENSMUSP00000004554,10090.ENSMUSP00000018184,10090.ENSMUSP00000022909,10090.ENSMUSP00000025170,10090.ENSMUSP00000045888	Nom1,Rps5,Rrp7a,Dcaf13,Wdr46,Abt1	yes	yes
GO:0042273	Ribosomal large subunit biogenesis	7	72	1.14	0.00042	10090.ENSMUSP00000001339,10090.ENSMUSP00000025836,10090.ENSMUSP00000027797,10090.ENSMUSP00000029838,10090.ENSMUSP00000030501,10090.ENSMUSP00000043315,10090.ENSMUSP00000073161	Rrp15,Mrpl11,Nvl,Rpf1,Ebna1bp2,Wdr74,Nsa2	yes	yes
GO:0022904	Respiratory electron transport chain	6	79	1.03	0.0064	10090.ENSMUSP00000023851,10090.ENSMUSP00000025570,10090.ENSMUSP00000026743,10090.ENSMUSP00000039692,10090.ENSMUSP00000041104,10090.ENSMUSP00000074600	Ndufa5,Sdhaf2,Uqcrc1,Ndufa7,Aifm1,Ndufs8	yes	yes
GO:0006119	Oxidative phosphorylation	6	85	1	0.0091	10090.ENSMUSP00000025570,10090.ENSMUSP00000026743,10090.ENSMUSP00000034881,10090.ENSMUSP00000039692,10090.ENSMUSP00000074600,10090.ENSMUSP00000113022	Sdhaf2,Uqcrc1,Cox7a2,Ndufa7,Ndufs8,Atp5f1	yes	yes
GO:0006611	Protein export from nucleus	6	87	0.99	0.0099	10090.ENSMUSP00000002678,10090.ENSMUSP00000010241,10090.ENSMUSP00000025217,10090.ENSMUSP00000029013,10090.ENSMUSP00000066492,10090.ENSMUSP00000117616	Tgfb1,Nxf1,Hspa9,Rae1,Nup214,Tpr	yes	yes
GO:1905269	Positive regulation of chromatin organization	7	119	0.92	0.0064	10090.ENSMUSP00000002678,10090.ENSMUSP00000029699,10090.ENSMUSP00000029989,10090.ENSMUSP00000099448,10090.ENSMUSP00000113070,10090.ENSMUSP00000115470,10090.ENSMUSP00000117616	Tgfb1,Lmna,Rnf20,Kat7,Brd4,Whsc1l1,Tpr	yes	yes
GO:0022900	Electron transport chain	8	122	0.97	0.001	10090.ENSMUSP00000004729,10090.ENSMUSP00000023851,10090.ENSMUSP00000025570,10090.ENSMUSP00000026743,10090.ENSMUSP00000034881,10090.ENSMUSP00000039692,10090.ENSMUSP00000041104,10090.ENSMUSP00000074600	Etfb,Ndufa5,Sdhaf2,Uqcrc1,Cox7a2,Ndufa7,Aifm1,Ndufs8	yes	yes
GO:0000819	Sister chromatid segregation	7	128	0.89	0.0096	10090.ENSMUSP00000004375,10090.ENSMUSP00000025421,10090.ENSMUSP00000031104,10090.ENSMUSP00000031534,10090.ENSMUSP00000057938,10090.ENSMUSP00000081319,10090.ENSMUSP00000134572	Phb2,Seh1l,Pds5a,Mad1l1,Cenpe,Cdca8,Kifc1	yes	yes
GO:0045333	Cellular respiration	9	133	0.98	0.00023	10090.ENSMUSP00000003461,10090.ENSMUSP00000023851,10090.ENSMUSP00000025570,10090.ENSMUSP00000026743,10090.ENSMUSP00000039692,10090.ENSMUSP00000041104,10090.ENSMUSP00000065113,10090.ENSMUSP00000074600,10090.ENSMUSP00000127526	Ogdh,Ndufa5,Sdhaf2,Uqcrc1,Ndufa7,Aifm1,Suclg1,Ndufs8,Idh3a	yes	yes
GO:0046034	ATP metabolic process	10	172	0.92	0.00022	10090.ENSMUSP00000002678,10090.ENSMUSP00000003461,10090.ENSMUSP00000025570,10090.ENSMUSP00000026743,10090.ENSMUSP00000030583,10090.ENSMUSP00000034881,10090.ENSMUSP00000039692,10090.ENSMUSP00000074600,10090.ENSMUSP00000080995,10090.ENSMUSP00000113022	Tgfb1,Ogdh,Sdhaf2,Uqcrc1,Ak2,Cox7a2,Ndufa7,Ndufs8,mt-Atp8,Atp5f1	yes	yes
GO:2001252	Positive regulation of chromosome organization	9	192	0.82	0.003	10090.ENSMUSP00000002678,10090.ENSMUSP00000029699,10090.ENSMUSP00000029989,10090.ENSMUSP00000057938,10090.ENSMUSP00000099448,10090.ENSMUSP00000109203,10090.ENSMUSP00000113070,10090.ENSMUSP00000115470,10090.ENSMUSP00000117616	Tgfb1,Lmna,Rnf20,Cenpe,Kat7,Atrx,Brd4,Whsc1l1,Tpr	yes	yes
GO:0006364	rRNA processing	21	194	1.19	4.61e-15	10090.ENSMUSP00000001339,10090.ENSMUSP00000004470,10090.ENSMUSP00000018184,10090.ENSMUSP00000022909,10090.ENSMUSP00000025170,10090.ENSMUSP00000027303,10090.ENSMUSP00000027797,10090.ENSMUSP00000028553,10090.ENSMUSP00000029838,10090.ENSMUSP00000030501,10090.ENSMUSP00000030738,10090.ENSMUSP00000031478,10090.ENSMUSP00000031598,10090.ENSMUSP00000038580,10090.ENSMUSP00000043315,10090.ENSMUSP00000045888…	Rrp15,Utp20,Rrp7a,Dcaf13,Wdr46,Imp4,Nvl,Nop10,Rpf1,Ebna1bp2,Utp11l,Ddx51,Ddx54,Rrp9,Wdr74,Abt1,Exosc4,Nsa2,Utp14a,Rexo4,Krr1	yes	yes
