# Supplementary material for: Multimodal stimulation screens reveal unique and shared genes limiting T cell fitness
Source: Cancer Cell. 2024 Apr 8;42(4):623–645.e10. doi: 10.1016/j.ccell.2024.02.016 (PMC11003465; doi:10.1016/j.ccell.2024.02.016)
Supplement: Table S4. Ctbp1-KO RNA-seq, IP-MS and GSEA data, T-bet/ZEB2 coregulatory gene list, related to Figure 4 and S4 [file mmc5.xlsx]

## Sheet: READ ME
Content	Corresponding figure(s)
1. Ctbp1 RNAseq DESeq2 output KO vs Ctrl	Fig.4i
2. Ctbp1-IP-MP KO vs Ctrl-1st	Fig.4k
3. Ctbp1-IP-MP KO vs Ctrl-2nd	Fig.S4h
4. GSEA output of GSE41867 gene sets (LCMV-CL13)	Fig.S4i
5. GSEA output of GSE100001 gene sets (LCMV-Amstrong)	Fig.S4j
6. T-bet/ZEB2 coregulatory gene list	Fig.4n, S4l

## Sheet: 1
1. Ctbp1 RNAseq DESeq2 output KO vs Ctrl
external_gene_name	baseMean	log2FoldChange	lfcSE	stat	pvalue	padj
Tnfrsf8	1396.5	1.62038	0.0824535	19.652	5.55591e-86	5.99983e-82
Trgc2	431.425	2.25281	0.124442	18.1033	2.99942e-73	1.61954e-69
Serpine2	9216.75	1.13629	0.0680872	16.6887	1.58379e-62	5.7011e-59
Cd34	272.845	4.03048	0.242621	16.6123	5.68106e-62	1.53374e-58
Epcam	240.352	6.05433	0.380282	15.9207	4.55607e-57	9.8402e-54
Igf2bp3	245.616	2.75248	0.176994	15.5513	1.55971e-54	2.80721e-51
Ctbp1	1220.35	-1.59467	0.108157	-14.744	3.36164e-49	5.18605e-46
Kit	2895.99	-0.962182	0.0676958	-14.2133	7.57521e-46	1.02256e-42
Anxa3	213.963	5.71742	0.425629	13.4329	3.88104e-41	4.65682e-38
Arap3	757.693	-1.38221	0.112596	-12.2759	1.22094e-34	1.3185e-31
Stx3	107.508	3.45033	0.288612	11.9549	6.11964e-33	6.00782e-30
Tjp1	1849.8	-0.911541	0.0793386	-11.4893	1.49388e-30	1.34437e-27
Itga3	431.658	1.41974	0.126422	11.2301	2.9001e-29	2.40909e-26
Arhgef5	468.087	1.43896	0.130464	11.0296	2.75233e-28	2.12303e-25
Psg17	107.134	2.73575	0.253748	10.7814	4.21643e-27	3.03555e-24
Kbtbd11	2582.7	0.869598	0.0808271	10.7587	5.39054e-27	3.63828e-24
Bmi1	940.568	-1.31697	0.125118	-10.5258	6.5673e-26	4.17178e-23
Myo5b	77.8177	3.98161	0.384657	10.3511	4.13911e-25	2.48323e-22
Tmem64	941.109	-0.970502	0.0939411	-10.331	5.10477e-25	2.90139e-22
Prkacb	6353.97	-0.664992	0.0645441	-10.3029	6.83598e-25	3.69108e-22
Il2ra	8156.63	0.632953	0.061744	10.2512	1.16841e-24	6.00842e-22
Trgv2	126.815	2.28394	0.229119	9.96836	2.09655e-23	1.02912e-20
Plxnd1	368.347	-1.30323	0.131135	-9.93815	2.84063e-23	1.33374e-20
Myb	408.545	1.20455	0.121333	9.92761	3.15729e-23	1.42065e-20
Hnf1b	81.3161	3.41025	0.344173	9.90853	3.82211e-23	1.651e-20
Hdac7	3045.98	0.75431	0.0774262	9.74231	1.98984e-22	8.2647e-20
Sell	189.644	3.22502	0.332592	9.69662	3.11641e-22	1.24645e-19
Itgax	322.448	1.6646	0.172539	9.64763	5.03031e-22	1.94008e-19
Rnf17	70.8037	-4.53601	0.471986	-9.61048	7.22098e-22	2.68894e-19
Mpzl2	60.9119	3.47302	0.366716	9.47059	2.78269e-21	1.00167e-18
Nrn1	930.51	1.01081	0.106871	9.45826	3.131e-21	1.0907e-18
Txnip	19049.4	-0.487463	0.0517606	-9.41764	4.6136e-21	1.55694e-18
Nedd4	1529.52	-0.976737	0.104014	-9.39043	5.97576e-21	1.95552e-18
Hmgcs1	7192.14	0.849892	0.0914277	9.29579	1.46121e-20	4.64105e-18
Odc1	3015.49	0.618412	0.0666883	9.27317	1.80699e-20	5.57534e-18
E2f2	736.148	0.872663	0.0951627	9.17022	4.72047e-20	1.41601e-17
Tmem154	696.991	-0.933973	0.102821	-9.08346	1.05181e-19	3.06986e-17
Cass4	440.775	1.02141	0.112831	9.05257	1.39646e-19	3.96852e-17
Ank	461.475	-1.37221	0.151916	-9.03269	1.67505e-19	4.63816e-17
St14	1043.36	0.828795	0.0918848	9.01994	1.88196e-19	5.08083e-17
Cyp51	2321.16	0.641999	0.0722557	8.88509	6.38669e-19	1.64214e-16
Spint2	994.643	0.762012	0.0857596	8.88544	6.36708e-19	1.64214e-16
Cystm1	100.109	2.39386	0.269907	8.86918	7.36832e-19	1.85048e-16
Pnpla7	735.565	-0.893734	0.101995	-8.76256	1.90859e-18	4.68429e-16
Acp5	734.791	1.4093	0.16234	8.68117	3.91713e-18	9.40024e-16
Sdcbp2	502.081	1.1688	0.134951	8.66093	4.67935e-18	1.09853e-15
Socs3	171.456	1.76373	0.203855	8.65187	5.06637e-18	1.16408e-15
Pml	2032.49	0.640772	0.0761763	8.4117	4.04099e-17	9.09139e-15
Cables1	845.742	-1.14041	0.135997	-8.38558	5.04759e-17	1.11243e-14
Tafa3	274.894	1.16021	0.138439	8.38068	5.26233e-17	1.13656e-14
Slc44a1	394.605	1.72123	0.205768	8.36488	6.01737e-17	1.27415e-14
Lpin3	105.766	2.47309	0.295765	8.36167	6.18382e-17	1.28421e-14
Pygl	923.214	-0.846613	0.101948	-8.30437	1.00348e-16	2.04464e-14
Acsf2	316.889	-1.11439	0.134457	-8.28813	1.15048e-16	2.30074e-14
Trp53i11	2920.6	0.695783	0.0851727	8.16909	3.10737e-16	6.10118e-14
Rhoh	893.155	0.800204	0.0981192	8.15543	3.47952e-16	6.70988e-14
Bcl3	514.51	1.40528	0.174262	8.06421	7.37123e-16	1.39653e-13
Hells	1153.24	0.734882	0.0920332	7.98497	1.40558e-15	2.61704e-13
Tbx21	655.449	0.857627	0.107582	7.97188	1.56282e-15	2.84106e-13
Kif11	2344.15	0.659576	0.0827507	7.97064	1.57851e-15	2.84106e-13
Ehd2	122.844	1.9048	0.240329	7.9258	2.26677e-15	4.01292e-13
Mgst3	382.382	1.21111	0.15405	7.86181	3.78615e-15	6.59462e-13
Mt2	2087.35	0.665657	0.0847998	7.84974	4.16885e-15	7.14594e-13
Sat1	1736.58	-1.12946	0.144085	-7.83884	4.54729e-15	7.67285e-13
Parp8	1068.08	-0.718817	0.0927481	-7.7502	9.17455e-15	1.52425e-12
Sptbn2	254.654	2.26468	0.292343	7.74666	9.43447e-15	1.54368e-12
Nup210	5711.15	0.568792	0.0741628	7.66951	1.7265e-14	2.78275e-12
Asf1b	766.527	0.73452	0.0962218	7.63362	2.2826e-14	3.62497e-12
Rrm2	3032.16	0.753503	0.0992205	7.59423	3.09639e-14	4.84607e-12
Serpinb1a	816.34	3.4046	0.448913	7.58408	3.34851e-14	5.1658e-12
Arrb1	6706.79	-0.43294	0.0571015	-7.58194	3.40417e-14	5.1777e-12
Gzmf	28422.2	1.30273	0.173236	7.51996	5.47914e-14	8.21795e-12
Gca	81.0776	2.68151	0.358816	7.47323	7.82474e-14	1.15753e-11
C1qtnf6	1021.78	-0.73135	0.0980111	-7.46192	8.52734e-14	1.24441e-11
Dck	1143.74	0.600235	0.0804769	7.45847	8.75327e-14	1.26035e-11
Gpld1	403.028	1.13803	0.153768	7.40094	1.35223e-13	1.90366e-11
Grina	2326.24	-0.571625	0.0772421	-7.40044	1.35736e-13	1.90366e-11
Lzts1	1021.11	0.650948	0.088044	7.39344	1.43078e-13	1.9809e-11
Foxred2	1258.54	-1.11309	0.150606	-7.39071	1.46042e-13	1.99634e-11
Cbx5	2590.63	0.608346	0.0825875	7.36607	1.75728e-13	2.37211e-11
Hpse	174.42	-1.29663	0.176075	-7.36407	1.78393e-13	2.37835e-11
Ikzf2	290.221	1.06018	0.144456	7.33911	2.15024e-13	2.83177e-11
Gbp9	942.691	-0.637722	0.0870182	-7.3286	2.32574e-13	3.02598e-11
Trgc4	1169.48	0.927099	0.127063	7.29637	2.95642e-13	3.80075e-11
Abcg3	347.475	-0.926928	0.12772	-7.25751	3.94274e-13	5.00913e-11
Ly6a	10256.2	0.614406	0.0847164	7.25251	4.09125e-13	5.13738e-11
Il1r2	439.037	0.851243	0.118316	7.19468	6.26088e-13	7.77141e-11
Pecam1	200.217	1.57291	0.219612	7.16224	7.93716e-13	9.54927e-11
Ctnnd2	487.351	-1.04907	0.146441	-7.16379	7.84785e-13	9.54927e-11
Sema4b	101.449	-2.26666	0.316489	-7.16187	7.95846e-13	9.54927e-11
B4galnt4	1099.65	0.853231	0.119243	7.15541	8.34237e-13	9.89992e-11
Prss16	964.12	0.638202	0.0892227	7.15291	8.49568e-13	9.97226e-11
Gzmc	105957	-0.349254	0.0489323	-7.13748	9.50576e-13	1.10379e-10
Macc1	43.4537	8.74155	1.22596	7.13035	1.00112e-12	1.15012e-10
Dgat1	882.936	0.612843	0.086413	7.09202	1.32171e-12	1.50244e-10
Galnt3	998.581	0.678926	0.096307	7.04961	1.79426e-12	2.01835e-10
Ldlr	1759.02	0.507457	0.0720805	7.04015	1.92039e-12	2.13797e-10
Trav4-4-dv10	35.2164	-4.43865	0.632208	-7.02086	2.20499e-12	2.42977e-10
Cd96	3780.94	-0.513854	0.0733882	-7.00185	2.52603e-12	2.75541e-10
Ccne1	604.401	0.820499	0.117672	6.97275	3.10805e-12	3.35638e-10
Tex2	999.717	-0.581391	0.0834367	-6.96805	3.2136e-12	3.436e-10
Cdca7	197.293	1.38646	0.199746	6.94113	3.88987e-12	4.11831e-10
Incenp	1753.88	0.535221	0.077208	6.9322	4.14336e-12	4.34409e-10
Top2a	7652.74	0.622998	0.0899185	6.92847	4.25413e-12	4.41734e-10
Nusap1	1484.26	0.561381	0.0812654	6.90799	4.91556e-12	5.05554e-10
Topbp1	3074.5	0.572366	0.0834221	6.86109	6.83367e-12	6.96197e-10
Ptpn5	279.106	0.974792	0.142562	6.83768	8.04862e-12	8.12309e-10
Pclaf	2189.96	0.652231	0.0957482	6.81193	9.62962e-12	9.62873e-10
Ncaph	883.955	0.602845	0.0887319	6.79401	1.09061e-11	1.08051e-09
Ctdsp2	1880.51	-0.585074	0.0862899	-6.78034	1.19896e-11	1.17706e-09
Hmgcr	3274.04	0.520814	0.0768329	6.77853	1.21407e-11	1.18115e-09
Pde7a	1668.68	-0.699359	0.103848	-6.73445	1.64553e-11	1.58661e-09
Gcat	473.841	0.918883	0.136809	6.71652	1.86121e-11	1.77869e-09
Afdn	199.945	1.12071	0.167033	6.70949	1.95305e-11	1.85009e-09
Rxra	45.0845	-2.97684	0.443768	-6.7081	1.97172e-11	1.85153e-09
Usp11	278.204	-0.941937	0.14122	-6.67	2.55797e-11	2.38133e-09
Slc36a4	195.325	-1.14088	0.171427	-6.65522	2.82886e-11	2.61102e-09
Hlx	54.5964	2.99536	0.451301	6.63717	3.19771e-11	2.92644e-09
Abr	5388.04	-0.404822	0.0610246	-6.63375	3.27257e-11	2.96979e-09
Kdm7a	457.747	-0.969436	0.146229	-6.62959	3.36618e-11	3.02098e-09
Slfn9	429.056	0.908413	0.137041	6.62877	3.38493e-11	3.02098e-09
St3gal2	148.424	-1.83861	0.280016	-6.56608	5.16574e-11	4.57253e-09
Cd3g	15481.8	-0.43503	0.066278	-6.56373	5.24788e-11	4.60747e-09
Kpna2	833.05	0.748929	0.114254	6.55496	5.5657e-11	4.8471e-09
Klf10	968.053	-0.575445	0.0879402	-6.5436	6.00562e-11	5.18838e-09
AI661453	77.4849	1.83355	0.280308	6.54117	6.1038e-11	5.23134e-09
Uhrf1	1538.97	0.777356	0.118913	6.53716	6.2699e-11	5.33139e-09
Tmem176a	94.6249	-1.53436	0.236488	-6.48809	8.69289e-11	7.2771e-09
Parp12	134.228	-1.33392	0.205561	-6.48919	8.63019e-11	7.2771e-09
Mthfd1	612.662	0.856586	0.13269	6.45552	1.07848e-10	8.95889e-09
Myc	246.104	1.07738	0.167128	6.44643	1.14517e-10	9.44022e-09
Ttyh3	313.635	-0.845043	0.131363	-6.43287	1.25219e-10	1.02442e-08
Ier3	518.739	1.2273	0.191294	6.41579	1.40093e-10	1.13749e-08
Mvb12b	1159.39	-0.552478	0.0869459	-6.35427	2.0942e-10	1.68771e-08
Aacs	699.985	0.602894	0.0949215	6.3515	2.13228e-10	1.70567e-08
Palm	147.53	-1.26721	0.20009	-6.33321	2.40118e-10	1.90664e-08
Mcm10	434.18	0.835701	0.132	6.33107	2.43462e-10	1.91908e-08
Ildr1	282.949	1.31401	0.208402	6.30518	2.87867e-10	2.25266e-08
Knl1	831.23	0.578414	0.091942	6.29107	3.1528e-10	2.44943e-08
Mcm4	2251.61	0.76398	0.121781	6.27338	3.53289e-10	2.72512e-08
Celsr1	679.415	0.714901	0.114115	6.26474	3.73448e-10	2.86019e-08
Pea15a	916.848	-0.556722	0.0889671	-6.25762	3.90898e-10	2.97275e-08
Polr3k	811.172	0.566728	0.090621	6.25383	4.00499e-10	3.02276e-08
Mcm3	2090.02	0.880287	0.140782	6.25283	4.03072e-10	3.02276e-08
Espl1	930.7	0.615503	0.0986225	6.241	4.34774e-10	3.23802e-08
Bst1	30.5616	3.09887	0.497198	6.23267	4.58548e-10	3.39169e-08
Mgat4b	552.628	0.673241	0.108105	6.22766	4.73454e-10	3.47812e-08
Zcchc14	322.082	-1.02888	0.165267	-6.22557	4.79798e-10	3.50091e-08
Unc5b	519.522	-0.877474	0.141583	-6.19761	5.73269e-10	4.15306e-08
Camk1d	413.195	-1.19018	0.192068	-6.19662	5.76868e-10	4.15306e-08
Jaml	3563.58	-0.369227	0.0598175	-6.17255	6.71967e-10	4.80568e-08
Wdr95	234.672	-1.13968	0.18474	-6.16908	6.8688e-10	4.88001e-08
Pak6	444.335	0.748412	0.121381	6.16582	7.0121e-10	4.94926e-08
Rnf157	233.684	-1.1059	0.179548	-6.15932	7.30563e-10	5.12295e-08
Selenop	1643.28	-0.827166	0.134472	-6.15123	7.68842e-10	5.3566e-08
Dapk2	1112.5	-0.532104	0.0865772	-6.14601	7.94547e-10	5.5002e-08
Qpct	88.7724	-1.73335	0.282418	-6.13754	8.38083e-10	5.65654e-08
Resf1	1274.92	-0.520935	0.0848661	-6.13832	8.34004e-10	5.65654e-08
Ncald	636.367	-0.856239	0.139498	-6.13799	8.35736e-10	5.65654e-08
Fdps	569.451	0.675539	0.110013	6.14054	8.22412e-10	5.65654e-08
Atp10a	2110.12	0.408928	0.0667152	6.12945	8.81828e-10	5.90887e-08
Tlr12	53.8651	-2.12297	0.346403	-6.12863	8.86412e-10	5.90887e-08
Wdhd1	504.035	0.751295	0.122703	6.12286	9.19082e-10	6.08906e-08
Cd8b1	5139.75	-0.419476	0.0686669	-6.10884	1.00355e-09	6.60816e-08
Dnmt1	3508	0.638837	0.104745	6.09896	1.06763e-09	6.96611e-08
Hsd17b7	419.502	0.696047	0.114135	6.09848	1.07082e-09	6.96611e-08
Brca1	645.928	0.81642	0.134249	6.08138	1.19151e-09	7.70488e-08
Plk4	595.747	0.605455	0.0996163	6.07786	1.21794e-09	7.82891e-08
Cd3e	11175.4	-0.363657	0.0598545	-6.07569	1.23452e-09	7.88852e-08
Rcc1	462.801	0.787428	0.129756	6.06855	1.29072e-09	8.1991e-08
Eomes	605.99	-1.28934	0.212973	-6.054	1.41296e-09	8.92314e-08
Kif13b	590.672	-0.921853	0.152423	-6.04799	1.46667e-09	9.20847e-08
Stil	508.209	0.636111	0.105216	6.04579	1.48679e-09	9.28083e-08
Pole	1021.11	0.72297	0.119789	6.03535	1.58615e-09	9.84415e-08
Pim1	2169.84	0.590959	0.0979662	6.03228	1.61667e-09	9.97625e-08
Aurkb	909.284	0.595184	0.0991451	6.00316	1.93512e-09	1.18735e-07
Mif4gd	855.162	0.547195	0.0913764	5.98836	2.11965e-09	1.29323e-07
Selenon	543.015	-0.826994	0.138193	-5.98434	2.17267e-09	1.31813e-07
Krba1	161.786	1.39994	0.234056	5.98122	2.21476e-09	1.33616e-07
Mcm5	2227.17	0.779809	0.130443	5.97814	2.25705e-09	1.3541e-07
Ece1	1214.92	-0.960762	0.161392	-5.95298	2.63309e-09	1.57098e-07
Runx1	264.324	-0.839149	0.141335	-5.93729	2.89767e-09	1.71934e-07
Rab11fip4	3416.77	-0.440576	0.074338	-5.92666	3.09155e-09	1.82435e-07
Ncapg	1089.56	0.477665	0.0806615	5.92184	3.18363e-09	1.86848e-07
Cd5	101.108	1.32881	0.224558	5.91744	3.26983e-09	1.9087e-07
Glp1r	22.8562	-5.38088	0.911426	-5.90381	3.55212e-09	2.06233e-07
Lmnb1	2353.17	0.581994	0.0986045	5.90231	3.58449e-09	2.07e-07
B4galt1	3820.25	-0.38378	0.065046	-5.90013	3.63222e-09	2.0864e-07
Pik3ip1	917.991	-0.835837	0.142045	-5.88431	3.99713e-09	2.28386e-07
Strbp	440.627	0.792751	0.13486	5.87833	4.14438e-09	2.35553e-07
Ret	158.079	-1.0467	0.178385	-5.86765	4.42027e-09	2.49919e-07
Cdc6	286.699	1.05112	0.17966	5.85059	4.89843e-09	2.75511e-07
Fanci	474.33	0.690583	0.118082	5.84836	4.96451e-09	2.77781e-07
Hmmr	1267.75	0.521589	0.0894641	5.83015	5.5378e-09	3.08261e-07
Rrm1	3054.8	0.71175	0.122306	5.81943	5.90488e-09	3.27009e-07
Ccnf	570.669	0.684939	0.117925	5.80824	6.31325e-09	3.47841e-07
Cad	1338.31	0.8563	0.147454	5.80722	6.35185e-09	3.48191e-07
Dennd4a	5663.04	-0.494208	0.0851607	-5.80323	6.50485e-09	3.54777e-07
Slc17a8	147.612	-1.28917	0.22256	-5.79246	6.9363e-09	3.76407e-07
Mcm7	1653.57	0.671275	0.115924	5.79064	7.0119e-09	3.78607e-07
Clspn	801.763	0.704867	0.121784	5.78784	7.12967e-09	3.83051e-07
Dsp	37.1401	3.33412	0.577551	5.77286	7.79351e-09	4.16644e-07
Chaf1a	787.406	0.756806	0.131376	5.76063	8.38e-09	4.45791e-07
Adora2a	202.731	-1.41151	0.245264	-5.75509	8.65945e-09	4.58399e-07
Ncapg2	1255.38	0.612958	0.10654	5.75331	8.75113e-09	4.60993e-07
Timeless	499.91	0.76243	0.132641	5.74807	9.02686e-09	4.73209e-07
Ddx21	2543.67	0.397477	0.0692764	5.73755	9.60542e-09	5.00525e-07
Fignl1	597.615	0.752797	0.131219	5.73693	9.64063e-09	5.00525e-07
Cd14	72.8747	1.95585	0.34155	5.72641	1.02578e-08	5.30016e-07
Gns	632.618	-0.663212	0.11586	-5.72425	1.0389e-08	5.34242e-07
Slc4a7	510.056	-1.02165	0.178615	-5.71986	1.0661e-08	5.45633e-07
Aoah	245.916	-1.35947	0.237915	-5.71409	1.10291e-08	5.61807e-07
Nup93	848.03	0.547402	0.095892	5.70852	1.13963e-08	5.77785e-07
Mcm6	3260.3	0.631049	0.110622	5.70454	1.1666e-08	5.88698e-07
Slc16a1	957.526	0.860788	0.150934	5.70308	1.17659e-08	5.90975e-07
Grin1	60.9929	1.71835	0.301888	5.692	1.25562e-08	6.27753e-07
Slc26a11	164.52	-1.01956	0.179204	-5.68939	1.27496e-08	6.34485e-07
Arfgef3	173.721	1.64199	0.288651	5.68852	1.28149e-08	6.34806e-07
Iqgap3	394.218	0.679012	0.119385	5.68758	1.28851e-08	6.35372e-07
Hsp90aa1	2173.27	0.659288	0.116109	5.67818	1.36132e-08	6.68224e-07
Fen1	749.715	0.88034	0.155158	5.67384	1.39635e-08	6.82316e-07
Hexa	729.154	-0.596427	0.10517	-5.67107	1.41909e-08	6.90302e-07
Heca	1460.41	-0.556756	0.098402	-5.65797	1.53174e-08	7.41762e-07
Zbtb32	1502.65	0.633608	0.112172	5.64855	1.61806e-08	7.77825e-07
Tmem71	2702.04	-0.53137	0.0940765	-5.64828	1.62062e-08	7.77825e-07
Cdh1	6210.29	0.787282	0.139475	5.64459	1.65573e-08	7.91161e-07
Notch1	2194.41	0.506023	0.0898143	5.63411	1.75969e-08	8.37131e-07
E2f8	560.54	0.81122	0.144257	5.62344	1.8719e-08	8.86606e-07
Pfas	528.776	0.714303	0.127068	5.62142	1.89395e-08	8.93133e-07
Atp2b4	4709.72	0.399947	0.0711933	5.61776	1.93444e-08	9.08262e-07
Ccl5	4705.53	-0.67016	0.119481	-5.60891	2.03606e-08	9.51836e-07
Chl1	87.5156	1.39645	0.249666	5.59328	2.22824e-08	1.03719e-06
Spag5	1171.58	0.469589	0.0840969	5.5839	2.35185e-08	1.09003e-06
Fads2	402.021	0.789141	0.141422	5.58003	2.40478e-08	1.1098e-06
Zbtb4	717.013	-0.549174	0.0985575	-5.57211	2.51666e-08	1.15649e-06
Smc2	2159.51	0.62232	0.111904	5.56118	2.67959e-08	1.22614e-06
F2rl1	196.118	0.959919	0.172703	5.55822	2.7254e-08	1.24184e-06
Aurka	701.671	0.692785	0.124761	5.55289	2.8099e-08	1.27496e-06
Cd160	122.593	-1.63072	0.293737	-5.55164	2.82997e-08	1.2787e-06
Ptpn4	743.91	-0.58409	0.105378	-5.54281	2.97661e-08	1.33935e-06
Acsbg1	1137.87	-0.803421	0.145024	-5.53993	3.02598e-08	1.35592e-06
Hif1a	3088.18	0.370709	0.0669501	5.53709	3.07534e-08	1.37234e-06
Tecpr1	4962.75	-0.383327	0.0692893	-5.53228	3.16102e-08	1.39901e-06
Trbv12-1	1145.59	-0.588811	0.10643	-5.53237	3.15936e-08	1.39901e-06
Loxl2	93.1924	1.80187	0.326094	5.52563	3.283e-08	1.44706e-06
Flnb	934.778	-0.739478	0.133996	-5.51864	3.41632e-08	1.49364e-06
Orai2	721.351	-0.69074	0.125157	-5.51899	3.40954e-08	1.49364e-06
Cd3d	7643.9	-0.322737	0.0585569	-5.5115	3.55779e-08	1.54922e-06
Rangap1	2374.34	0.426372	0.0773779	5.51026	3.58314e-08	1.55399e-06
Acsl3	31.9267	2.45946	0.447221	5.49943	3.81027e-08	1.64588e-06
Mcm2	1420.78	0.914731	0.166574	5.49143	3.98697e-08	1.71535e-06
Skap2	415.669	0.622911	0.113575	5.48456	4.14493e-08	1.77624e-06
Ttc3	656.845	-0.600907	0.109598	-5.48282	4.18609e-08	1.78678e-06
Cdca5	409.578	0.628691	0.114714	5.48049	4.24156e-08	1.80333e-06
Pink1	657.911	-0.618019	0.112832	-5.47731	4.31833e-08	1.82877e-06
Stat3	5028.44	0.388562	0.0710851	5.46615	4.59904e-08	1.94004e-06
Sgk1	1348.17	0.429487	0.0786102	5.4635	4.66838e-08	1.96163e-06
Penk	49.4469	-3.18247	0.583158	-5.4573	4.83432e-08	2.02348e-06
Rab27a	3833.95	0.328427	0.0602176	5.45402	4.9245e-08	2.05327e-06
Gnas	10276.1	-0.301143	0.0553298	-5.44269	5.24821e-08	2.17982e-06
Capn5	449.508	0.840712	0.154573	5.43893	5.3602e-08	2.21781e-06
Filip1	2590.21	0.414994	0.0763963	5.43213	5.56862e-08	2.29525e-06
Usp48	3381.24	-0.564762	0.103992	-5.43084	5.60883e-08	2.30303e-06
Tk1	654.046	0.765839	0.141794	5.40108	6.62405e-08	2.70959e-06
Ccna2	2609.24	0.523765	0.0970043	5.39941	6.68621e-08	2.72469e-06
Cmtm7	2655.26	0.468316	0.0867669	5.39741	6.76102e-08	2.74482e-06
Npc2	5218.86	-0.421881	0.0782254	-5.39314	6.92377e-08	2.80037e-06
Pola1	823.79	0.71234	0.132135	5.39101	7.00621e-08	2.82314e-06
Tcf19	777.729	0.510994	0.0948255	5.38878	7.09357e-08	2.84771e-06
Tmpo	3378.65	0.381039	0.0707929	5.38244	7.34817e-08	2.939e-06
Gimap3	3186.53	-0.386874	0.0719061	-5.38026	7.43774e-08	2.96384e-06
Paqr4	215.309	0.856254	0.159232	5.37741	7.55643e-08	3.00007e-06
Rad51	697.88	0.72994	0.135945	5.36939	7.90031e-08	3.12511e-06
Lratd2	201.499	0.922216	0.17179	5.36827	7.94945e-08	3.13307e-06
Adam19	3154.56	0.498791	0.0929434	5.3666	8.02329e-08	3.15067e-06
Gas7	40.6109	2.13832	0.398529	5.36554	8.07081e-08	3.15785e-06
Prrx1	62.1321	1.9018	0.354579	5.36355	8.16009e-08	3.18126e-06
Slc27a6	134.926	-1.51097	0.282205	-5.35416	8.59558e-08	3.33456e-06
Kifc1	493.105	0.610113	0.11396	5.35375	8.61507e-08	3.33456e-06
Plk1	769.544	0.639904	0.119751	5.34362	9.11074e-08	3.51382e-06
Hsd17b10	806.856	0.738423	0.138376	5.33635	9.48363e-08	3.64462e-06
Adk	166.719	0.953884	0.178893	5.33214	9.7061e-08	3.71689e-06
Chaf1b	498.586	0.699947	0.13152	5.322	1.02632e-07	3.91632e-06
Blm	422.579	0.70289	0.132121	5.32006	1.03734e-07	3.93059e-06
Smpd1	2445.55	-0.413899	0.0777944	-5.32042	1.03527e-07	3.93059e-06
Irak3	122.804	1.48369	0.279578	5.30689	1.11512e-07	4.1959e-06
Tent5a	793.217	-1.03126	0.194314	-5.30721	1.11316e-07	4.1959e-06
Ctps	407.325	0.676107	0.127437	5.30544	1.12403e-07	4.21471e-06
Idh2	41.0926	-2.53659	0.479359	-5.29164	1.21227e-07	4.52488e-06
Smad3	35.4177	-2.26697	0.428442	-5.29121	1.21513e-07	4.52488e-06
Atad5	406.722	0.701016	0.132645	5.28489	1.2578e-07	4.66769e-06
Heatr1	632.679	0.643059	0.121873	5.27646	1.317e-07	4.87064e-06
Nasp	1006.55	0.665038	0.126092	5.27422	1.33323e-07	4.91384e-06
Syne3	1875.7	0.373256	0.0709196	5.26308	1.41663e-07	5.20348e-06
Pcyt1b	335.845	0.656764	0.124834	5.2611	1.43194e-07	5.24188e-06
Dkkl1	419.699	0.599148	0.114006	5.25539	1.47711e-07	5.38897e-06
Tpx2	2020.47	0.441159	0.0840326	5.24985	1.52224e-07	5.53489e-06
Lhx2	60.6239	1.50147	0.286623	5.2385	1.6189e-07	5.86662e-06
Cytip	5666	0.360487	0.0688398	5.23661	1.63553e-07	5.90704e-06
Cenpe	1847.95	0.41614	0.0795354	5.23214	1.67563e-07	6.01166e-06
1500009L16Rik	674.4	0.493837	0.0943742	5.23275	1.67008e-07	6.01166e-06
Dhcr24	2225.87	0.425338	0.081312	5.23094	1.68648e-07	6.03057e-06
Crbn	938.054	-0.608616	0.116367	-5.23016	1.69366e-07	6.03624e-06
Tacc3	1479.39	0.56283	0.107664	5.22763	1.71698e-07	6.09924e-06
Ftl1	6847.09	-0.405208	0.077552	-5.22498	1.74175e-07	6.16695e-06
Prc1	1767.91	0.42069	0.080562	5.22194	1.77057e-07	6.24849e-06
Pkmyt1	339.862	0.688227	0.13188	5.21857	1.80307e-07	6.34244e-06
Hilpda	824.667	0.755807	0.144886	5.21655	1.82282e-07	6.39112e-06
Ypel3	945.895	-0.560051	0.107402	-5.21452	1.84294e-07	6.44076e-06
Fam117b	836.463	-0.522207	0.100324	-5.20522	1.9377e-07	6.75008e-06
Rnf128	633.344	-0.897622	0.17249	-5.20392	1.95128e-07	6.77553e-06
Pkp3	1933.59	0.595816	0.114671	5.19588	2.03758e-07	7.05251e-06
Mybl2	244.196	0.870339	0.167735	5.18877	2.11687e-07	7.28028e-06
Milr1	212.599	0.808401	0.155791	5.18901	2.11415e-07	7.28028e-06
Pxylp1	314.822	-0.698224	0.134658	-5.18515	2.15842e-07	7.3996e-06
Ccnb1	585.104	0.632848	0.122223	5.1778	2.24515e-07	7.67258e-06
Wnt7b	105.286	1.99843	0.386356	5.17252	2.30956e-07	7.86779e-06
Syngr1	73.5104	-1.36328	0.264332	-5.15744	2.50344e-07	8.50146e-06
Fryl	2077.51	-0.575769	0.11171	-5.15415	2.54782e-07	8.62506e-06
Ar	263.882	-1.02038	0.198218	-5.14774	2.63647e-07	8.89725e-06
Klhl24	623.665	-0.839033	0.163517	-5.13116	2.87955e-07	9.68731e-06
Scn1b	247.346	-0.748452	0.146335	-5.11465	3.14325e-07	1.05416e-05
Plscr4	202.261	-1.08456	0.212165	-5.1119	3.18932e-07	1.0663e-05
Elmo2	2507.03	0.411398	0.0806955	5.09816	3.42974e-07	1.14314e-05
Cdkn2d	999.298	0.514137	0.100893	5.09588	3.47128e-07	1.15343e-05
Slc43a3	843.773	0.842897	0.165453	5.09449	3.49685e-07	1.15836e-05
Bub3	1523.89	0.514762	0.101133	5.08995	3.58162e-07	1.18281e-05
Nop2	398.01	0.768674	0.151205	5.08364	3.7027e-07	1.21907e-05
Tead3	29.0863	-3.07141	0.604685	-5.07937	3.78697e-07	1.24302e-05
Klf2	76.591	-1.47617	0.290777	-5.07663	3.84198e-07	1.25726e-05
Cpox	704.581	0.469466	0.0925803	5.07091	3.95917e-07	1.2878e-05
Bard1	439.792	0.60962	0.120217	5.07099	3.95742e-07	1.2878e-05
Tcp11l2	494.621	-0.770203	0.152008	-5.06687	4.04405e-07	1.31146e-05
Lamp1	1539.65	-0.490117	0.0967795	-5.06427	4.09975e-07	1.32554e-05
Aplp2	1714.4	-0.498628	0.0985289	-5.06073	4.17657e-07	1.34635e-05
Atp8a1	253.154	-0.700772	0.138955	-5.04316	4.57905e-07	1.4717e-05
Gm5861	62.175	1.56148	0.309725	5.04151	4.61878e-07	1.48007e-05
Slbp	842.098	0.518149	0.10282	5.0394	4.66999e-07	1.49205e-05
Ercc6l	241.141	0.769014	0.152658	5.03749	4.71672e-07	1.50253e-05
Napsa	638.223	-0.591225	0.1174	-5.03597	4.75441e-07	1.51009e-05
Optn	239.343	0.859757	0.17077	5.0346	4.78837e-07	1.51641e-05
Cdc34	643.491	0.561521	0.111617	5.03079	4.88466e-07	1.54238e-05
Pacs2	2190.89	-0.353054	0.0703075	-5.02157	5.12519e-07	1.61361e-05
Ankrd37	693.345	-0.560272	0.11169	-5.0163	5.26773e-07	1.65367e-05
Exo1	194.209	1.00208	0.19985	5.01418	5.32613e-07	1.66716e-05
Hvcn1	390.169	-0.695996	0.138879	-5.01153	5.39987e-07	1.68535e-05
Mt1	2344.8	0.709617	0.141897	5.00093	5.70533e-07	1.77556e-05
P2ry14	1322.66	0.502978	0.100611	4.99923	5.75599e-07	1.78618e-05
Ccni	6958.26	-0.447745	0.0895855	-4.99796	5.79392e-07	1.7928e-05
Lrp8	300.568	0.768661	0.153855	4.99602	5.85246e-07	1.80574e-05
Pa2g4	2224.43	0.540129	0.10818	4.99288	5.94855e-07	1.83015e-05
Rsu1	1017.2	-0.42337	0.084815	-4.99169	5.98528e-07	1.83622e-05
Ptpn3	308.615	0.871414	0.174812	4.98486	6.20083e-07	1.89696e-05
Bahcc1	118.783	1.15122	0.23113	4.98084	6.33097e-07	1.9313e-05
Arhgap11a	1162.63	0.46071	0.0925267	4.97921	6.38436e-07	1.9421e-05
Mical2	252.019	-0.73636	0.14842	-4.96134	7.00085e-07	2.12366e-05
Slc15a2	79.4253	-2.05278	0.414096	-4.95725	7.14965e-07	2.16272e-05
Msmo1	1489.28	0.459734	0.0927542	4.95647	7.17854e-07	2.16539e-05
Rasa4	226.566	-0.899032	0.181455	-4.95458	7.2486e-07	2.18044e-05
Spo11	100.793	-1.52167	0.307422	-4.94977	7.43022e-07	2.22886e-05
Hdgf	3135.64	0.471365	0.0953534	4.94335	7.67904e-07	2.29712e-05
Coq8a	143.633	-0.9996	0.202278	-4.94171	7.74405e-07	2.31017e-05
Unc119	921.666	-0.463676	0.0938812	-4.93897	7.85363e-07	2.3364e-05
Rbl1	1016.5	0.488453	0.0990798	4.92989	8.2275e-07	2.4409e-05
Glb1	947.646	-0.462748	0.09388	-4.92914	8.25915e-07	2.44358e-05
Prmt2	264.237	-0.699838	0.142112	-4.92454	8.45586e-07	2.49494e-05
Atic	1110.34	0.593679	0.120602	4.92265	8.53817e-07	2.51236e-05
Slc35e1	1719.11	0.382003	0.0778743	4.90538	9.32446e-07	2.73627e-05
Mad2l1	1089.3	0.421751	0.0860571	4.90083	9.54343e-07	2.79294e-05
Gpr34	1017.92	-0.455803	0.0930619	-4.89785	9.68934e-07	2.82798e-05
Atp11a	716.941	-0.481975	0.0984783	-4.89423	9.86923e-07	2.86228e-05
Tubg1	559.744	0.544915	0.111333	4.89446	9.85746e-07	2.86228e-05
Pde5a	197.15	-1.29253	0.264112	-4.89389	9.88638e-07	2.86228e-05
Ctnna1	2701.43	0.459885	0.0940118	4.89177	9.99312e-07	2.88545e-05
Tuba1b	902.163	0.569658	0.116484	4.89045	1.00608e-06	2.89724e-05
Nop56	805.73	0.761043	0.155861	4.88284	1.04571e-06	3.00335e-05
Mtbp	466.186	0.60791	0.124584	4.87953	1.06341e-06	3.04609e-05
Esco2	349.673	0.639879	0.131158	4.87867	1.06802e-06	3.0512e-05
Erg28	750.14	0.482241	0.0988776	4.87715	1.07631e-06	3.06676e-05
Pkib	52.6221	-2.19511	0.450291	-4.87487	1.08879e-06	3.09417e-05
Brip1	331.179	0.677692	0.139186	4.86898	1.12176e-06	3.17951e-05
Calcoco1	470.214	-0.71441	0.146946	-4.8617	1.16382e-06	3.28259e-05
Tubb4b	2333.96	0.501763	0.103209	4.86163	1.16421e-06	3.28259e-05
Met	24.5373	2.35765	0.486154	4.84961	1.23707e-06	3.47083e-05
Cxcr4	324.385	0.706807	0.145747	4.84955	1.2374e-06	3.47083e-05
Cdc45	458.133	0.73	0.150589	4.84763	1.24943e-06	3.49488e-05
Lag3	1808.18	-0.477465	0.0985043	-4.84715	1.25245e-06	3.49488e-05
Tubb5	21745.8	0.297617	0.0614405	4.84398	1.27261e-06	3.53288e-05
Dhfr	379.329	0.719227	0.148466	4.84439	1.27002e-06	3.53288e-05
Recql4	161.195	1.0762	0.22238	4.83946	1.30194e-06	3.60505e-05
Map1lc3b	872.828	-0.465762	0.0963627	-4.83343	1.34204e-06	3.70656e-05
Polq	339.332	0.657216	0.136025	4.83158	1.35452e-06	3.73151e-05
Slc25a19	459.043	0.56454	0.116939	4.82766	1.3815e-06	3.79613e-05
Mthfd2	1681.71	0.447224	0.0926567	4.82668	1.38829e-06	3.80513e-05
Shmt1	264.546	1.12909	0.234145	4.82219	1.41989e-06	3.87207e-05
Foxo1	1712.06	-0.440626	0.0913701	-4.82243	1.41821e-06	3.87207e-05
Rexo5	1664.79	-0.455638	0.0945471	-4.81916	1.44161e-06	3.9214e-05
Ticrr	494.981	0.56849	0.118165	4.81098	1.50189e-06	4.07511e-05
Smc1a	3805.59	0.500033	0.104	4.80802	1.52432e-06	4.12559e-05
Tsc22d1	95.0672	-1.2818	0.266671	-4.80669	1.53448e-06	4.14271e-05
Sigmar1	778.399	0.797995	0.166119	4.80376	1.55714e-06	4.1934e-05
Cul7	156.15	-1.14716	0.239084	-4.79813	1.60153e-06	4.30222e-05
Sptbn1	3616.72	0.44414	0.0928223	4.78484	1.71122e-06	4.58547e-05
Rcc2	2102.86	0.542062	0.113325	4.78324	1.72492e-06	4.61075e-05
Tab2	2275.53	-0.325726	0.0681832	-4.77722	1.77739e-06	4.71631e-05
Crebrf	747.393	-0.580279	0.121473	-4.77701	1.77918e-06	4.71631e-05
Sephs2	489.945	0.519001	0.108633	4.77757	1.77424e-06	4.71631e-05
Acadm	435.159	-0.539278	0.112897	-4.77671	1.78188e-06	4.71631e-05
Nucks1	2924.59	0.451418	0.0945216	4.77581	1.78982e-06	4.71834e-05
Gpr15	164.024	0.924214	0.193527	4.77564	1.79139e-06	4.71834e-05
Hmgn1	133.62	-1.01321	0.212192	-4.77498	1.79726e-06	4.72229e-05
Ncoa1	230.55	-0.68803	0.14425	-4.7697	1.84505e-06	4.83609e-05
Tanc1	1436.56	0.36332	0.0763669	4.75756	1.95943e-06	5.12347e-05
Atp9a	25.006	2.41381	0.507962	4.75196	2.01457e-06	5.25492e-05
St6gal1	496.983	4.15732	0.876791	4.74151	2.12126e-06	5.51989e-05
Dzip1	398.579	-0.813344	0.171597	-4.73985	2.13881e-06	5.55217e-05
Utp14b	22.2294	2.42566	0.512662	4.7315	2.22872e-06	5.7717e-05
Ddx60	99.4196	-1.12775	0.238417	-4.73014	2.24365e-06	5.79645e-05
Ddias	223.204	0.734209	0.155286	4.72811	2.26614e-06	5.83602e-05
Cd300a	64.0249	2.53658	0.536526	4.72779	2.26977e-06	5.83602e-05
Fbln1	24.3457	-4.00631	0.847977	-4.72455	2.30629e-06	5.91582e-05
Kif20a	1452.85	0.561447	0.118874	4.72305	2.32338e-06	5.94553e-05
Satb1	2965.67	-0.39205	0.0830439	-4.721	2.34691e-06	5.97584e-05
Bst2	805.601	0.449651	0.0952536	4.72057	2.35182e-06	5.97584e-05
Zgrf1	230.372	0.690165	0.146179	4.72135	2.34283e-06	5.97584e-05
Chpt1	233.806	-0.841974	0.178696	-4.71176	2.45583e-06	6.22547e-05
Cdkn1b	1654.01	-0.389053	0.0826757	-4.70577	2.52907e-06	6.37233e-05
Rassf5	2405.28	0.314637	0.0668714	4.7051	2.53737e-06	6.37233e-05
Dnaja4	181.818	-0.85802	0.182356	-4.70518	2.53643e-06	6.37233e-05
Basp1	585.972	1.0251	0.217806	4.70647	2.52041e-06	6.37233e-05
Hirip3	380.302	0.723834	0.15386	4.70449	2.54506e-06	6.37682e-05
Gab2	102.059	1.84792	0.393136	4.70047	2.59564e-06	6.48849e-05
Clnk	554.418	-0.506807	0.107861	-4.69869	2.61838e-06	6.53022e-05
Suv39h1	684.446	0.528255	0.11249	4.69604	2.65253e-06	6.60016e-05
Fth1	7647.63	0.341551	0.0727725	4.6934	2.68696e-06	6.67046e-05
Tfdp1	855.355	0.555982	0.118769	4.68119	2.85212e-06	7.06422e-05
Extl1	29.3358	2.04026	0.436664	4.67239	2.97713e-06	7.35699e-05
Fancd2	495.621	0.545965	0.116879	4.67119	2.99459e-06	7.38324e-05
Kdm3a	2867.31	-0.298467	0.0639263	-4.66891	3.02796e-06	7.44851e-05
Tle4	185.01	-0.98381	0.210795	-4.66713	3.05431e-06	7.49625e-05
Tcn2	204.007	-0.821035	0.176061	-4.66337	3.11074e-06	7.61743e-05
Gyg	1489.89	-0.384893	0.082691	-4.6546	3.2461e-06	7.93091e-05
Kif22	891.564	0.51329	0.110325	4.65254	3.27875e-06	7.9684e-05
Mki67	7633.7	0.404845	0.0870216	4.65223	3.28358e-06	7.9684e-05
Nup133	485.275	0.598429	0.128624	4.65254	3.27874e-06	7.9684e-05
Itsn1	1678.06	0.378106	0.0812912	4.65126	3.29919e-06	7.98834e-05
Arhgap19	739.66	0.498289	0.107157	4.6501	3.31774e-06	8.01528e-05
Gart	882.778	0.930141	0.200075	4.64897	3.33602e-06	8.04146e-05
Zfp945	282.498	-0.81634	0.17569	-4.64649	3.37632e-06	8.12046e-05
Tmem176b	99.0057	-1.13051	0.243494	-4.64288	3.4359e-06	8.2454e-05
Pold1	962.318	0.69712	0.150263	4.63934	3.49532e-06	8.36939e-05
Nup160	567.485	0.540487	0.116522	4.63849	3.50957e-06	8.38492e-05
Samd9l	7057.61	-0.296869	0.064041	-4.63561	3.55882e-06	8.48381e-05
Slc39a14	2335.07	1.38629	0.299135	4.63432	3.5812e-06	8.51207e-05
Atg7	731.656	0.541499	0.116853	4.63401	3.58644e-06	8.51207e-05
Procr	56.7205	1.83092	0.395363	4.631	3.63913e-06	8.61818e-05
Chtf18	303.929	0.606608	0.131046	4.62896	3.6751e-06	8.68432e-05
Prim1	608.107	0.449931	0.0972172	4.62811	3.69024e-06	8.68802e-05
Dock8	11639.1	-0.322499	0.0696849	-4.62797	3.69275e-06	8.68802e-05
Tpp1	1067.26	-0.390064	0.084418	-4.62062	3.82591e-06	8.98173e-05
Heatr9	171	-1.09547	0.237271	-4.61694	3.89446e-06	9.10308e-05
Il10ra	2069.15	0.313714	0.0679454	4.61715	3.89047e-06	9.10308e-05
Hbp1	591.285	-0.592188	0.128428	-4.61106	4.00628e-06	9.34423e-05
Golim4	809.904	-0.420425	0.0912023	-4.60981	4.03043e-06	9.36657e-05
S1pr3	252.84	0.804019	0.17442	4.60966	4.0332e-06	9.36657e-05
Dlgap5	1051.89	0.494793	0.107465	4.60421	4.14029e-06	9.59464e-05
Ndc1	467.417	0.692793	0.150708	4.59691	4.28799e-06	9.91564e-05
Ifi203	492.527	-0.611611	0.133092	-4.5954	4.31926e-06	9.9666e-05
Tinf2	342.107	0.568982	0.123869	4.59341	4.36057e-06	0.000100405
Spdl1	272.098	0.622441	0.135564	4.5915	4.40063e-06	0.000101111
Fanca	376.735	0.599193	0.130599	4.58803	4.47438e-06	0.000102588
Pag1	1951.21	0.737453	0.16139	4.56939	4.89138e-06	0.000111911
Slc38a1	2699.38	0.371917	0.0814369	4.56693	4.94919e-06	0.000112895
Foxn3	193.788	-0.725559	0.158881	-4.56667	4.95529e-06	0.000112895
Vsir	11123.2	-0.262915	0.0576009	-4.56443	5.00854e-06	0.000113868
Ifi206	968.346	-0.425474	0.093268	-4.56185	5.0706e-06	0.000115037
Tmbim1	177.621	-0.99862	0.219027	-4.55935	5.13125e-06	0.000116169
Pdcd1	1876.88	1.93632	0.424811	4.55808	5.16233e-06	0.000116628
Nup107	615.566	0.650894	0.143353	4.54049	5.6123e-06	0.000126529
Nup205	1968.94	0.445528	0.0981924	4.53729	5.69808e-06	0.000128195
Rif1	1106.2	0.385831	0.0851383	4.53181	5.84803e-06	0.000131295
Srgap2	1574.95	-0.330163	0.0728752	-4.53052	5.8839e-06	0.000131826
Carmil2	436.432	0.689369	0.152206	4.52919	5.92107e-06	0.000132384
Kif4	895.147	0.52374	0.115823	4.52189	6.12894e-06	0.000136749
Lmnb2	383.792	0.69417	0.153593	4.51954	6.19739e-06	0.000137991
Itgb5	78.9128	-1.77674	0.393317	-4.51732	6.26266e-06	0.000139157
Acvr2a	80.148	-1.54343	0.341907	-4.51418	6.35612e-06	0.000140944
Ifrd2	105.587	1.40052	0.310339	4.51287	6.39574e-06	0.000141532
Rpa2	515.585	0.648329	0.14375	4.51012	6.47919e-06	0.000143085
Actn2	117.541	-1.98452	0.440072	-4.50952	6.49732e-06	0.000143193
Pdlim1	182.925	0.800027	0.177589	4.50494	6.63918e-06	0.000146021
Dennd4c	2354.37	-0.379696	0.0843159	-4.50326	6.69205e-06	0.000146885
Gdf11	170.667	-1.135	0.252297	-4.49867	6.83815e-06	0.000149787
Steap3	116.663	-1.16234	0.258744	-4.49222	7.0484e-06	0.00015408
Camk2n1	954.313	-0.440651	0.0982582	-4.48462	7.30433e-06	0.000159353
Rtl8c	35.6579	-1.64903	0.367783	-4.48369	7.33624e-06	0.000159726
Grk5	134.744	0.913338	0.204132	4.47426	7.66768e-06	0.000166606
Dstn	527.593	0.796672	0.178141	4.47215	7.74385e-06	0.000167923
Olfm1	161.397	1.84398	0.412555	4.46965	7.83465e-06	0.000169238
Slc25a23	38.9462	-2.02696	0.453497	-4.46962	7.83584e-06	0.000169238
Nolc1	798.038	0.8086	0.181391	4.45778	8.28126e-06	0.000177848
Pgs1	621.123	0.498765	0.111888	4.45771	8.28388e-06	0.000177848
Kif2c	619.45	0.499459	0.112028	4.45833	8.25995e-06	0.000177848
Sae1	2009.64	0.322183	0.0724514	4.44688	8.71273e-06	0.000186684
Cdca2	546.529	0.513339	0.115494	4.44474	8.79987e-06	0.000188178
Ranbp1	946.598	0.799244	0.179836	4.44431	8.81753e-06	0.000188183
Tdrkh	112.638	-0.985615	0.221927	-4.44116	8.94752e-06	0.00019058
Prpf31	679.38	0.592368	0.133503	4.4371	9.11773e-06	0.000193823
Cdk2	411.09	0.51846	0.116878	4.4359	9.16871e-06	0.000194524
Cdc42bpg	306.935	0.696279	0.157424	4.42296	9.73597e-06	0.000206154
Xpo1	2947.04	0.417024	0.0943348	4.42067	9.83933e-06	0.000207935
Tuba4a	3228.42	0.724211	0.163935	4.41768	9.97642e-06	0.000210421
Ipo5	3185.77	0.303342	0.0686918	4.41598	1.00553e-05	0.000211671
Gtf2ird1	96.8508	-1.04185	0.236058	-4.41351	1.0171e-05	0.000213689
Polh	534.482	0.527981	0.119785	4.40774	1.04456e-05	0.000219034
Abcc1	1526.76	0.346505	0.078627	4.40695	1.04836e-05	0.000219405
Tcof1	1077.1	0.673926	0.152953	4.4061	1.05246e-05	0.000219836
Spc25	347.815	0.601146	0.136492	4.40425	1.06149e-05	0.000221294
Ube2c	1171.84	0.344827	0.0783241	4.40257	1.06978e-05	0.000222164
Kif18b	775.847	0.464924	0.105593	4.40297	1.06778e-05	0.000222164
Tedc1	233.838	0.727421	0.165263	4.4016	1.07456e-05	0.000222728
Prkcb	173.189	-0.769638	0.174968	-4.39873	1.08888e-05	0.000225264
Cks1b	588.647	0.54598	0.124164	4.39724	1.09634e-05	0.000226373
Ect2	707.306	0.408618	0.0930757	4.39017	1.13263e-05	0.000232977
Sipa1	2177.1	0.47309	0.10776	4.39023	1.1323e-05	0.000232977
Nlrp3	290.827	0.620538	0.141807	4.37593	1.20915e-05	0.000248243
Atxn1	1565.6	-0.506211	0.115706	-4.37497	1.21448e-05	0.000248865
Crat	238.577	-0.791069	0.180906	-4.37282	1.22649e-05	0.000250632
Agtrap	600.944	-0.450914	0.103123	-4.3726	1.22774e-05	0.000250632
Flcn	422.356	-0.500513	0.114496	-4.37145	1.23426e-05	0.000251486
Prr11	937.266	0.416382	0.0953468	4.36703	1.25949e-05	0.000255662
Uchl1	97.2308	1.8843	0.431475	4.36711	1.25901e-05	0.000255662
Bub1b	1321.78	0.46417	0.106307	4.36634	1.26346e-05	0.000255986
Ucp2	10751.4	0.267563	0.0613318	4.36255	1.28557e-05	0.000259978
Ckap2l	885.091	0.400132	0.0917943	4.35901	1.30652e-05	0.000263721
Ubl3	2106.48	-0.293066	0.0672883	-4.35538	1.32836e-05	0.000267629
Foxf2	13.4129	3.80235	0.873833	4.35134	1.35305e-05	0.000271963
Dusp7	201.811	0.822068	0.188936	4.35104	1.35491e-05	0.000271963
Cdk1	1004.74	0.573809	0.131916	4.34981	1.36253e-05	0.000272792
Mfhas1	111.594	-0.897512	0.206345	-4.34956	1.36409e-05	0.000272792
Asns	1226.03	0.648537	0.14913	4.34882	1.36875e-05	0.000273218
Mbnl1	9932.1	-0.259827	0.0597557	-4.34815	1.37289e-05	0.00027354
Rapgef6	3187.42	-0.312915	0.07211	-4.33942	1.42862e-05	0.000284118
Nuf2	666.697	0.447661	0.103282	4.33434	1.46198e-05	0.000289686
Sh3tc1	19.8935	-2.42798	0.560157	-4.33447	1.4611e-05	0.000289686
Aars	2312.28	0.461247	0.106488	4.33144	1.48139e-05	0.000292995
Gigyf1	639.503	-0.436409	0.100932	-4.3238	1.53363e-05	0.000302772
Speer1	43.3039	1.50976	0.349469	4.32017	1.55912e-05	0.000307243
Esyt2	2884.26	-0.347163	0.0804871	-4.31328	1.60849e-05	0.000316395
Hnrnpab	3619.88	0.589885	0.136829	4.31112	1.62433e-05	0.000318929
Ptges3	497.584	0.513426	0.119184	4.30785	1.64852e-05	0.000323091
Slc28a2b	82.2851	1.20364	0.279557	4.30554	1.66582e-05	0.000325891
Slc43a1	23.3892	2.0559	0.477716	4.3036	1.68042e-05	0.000328153
Gramd1a	6839.47	-0.437922	0.102134	-4.28771	1.80521e-05	0.000351886
Ctc1	732.024	0.409476	0.0955323	4.28626	1.81707e-05	0.000353559
Sytl2	7475.3	-0.302758	0.0706713	-4.28403	1.83539e-05	0.000356481
Stoml1	983.905	0.424592	0.0991264	4.28334	1.8411e-05	0.000356949
Eif3b	2733.24	0.377103	0.0881933	4.27587	1.9039e-05	0.000368463
Zdhhc20	1906.98	-0.394868	0.092433	-4.27194	1.93779e-05	0.000374351
Plxnb1	18.0113	2.65581	0.621893	4.27053	1.9501e-05	0.000376055
Prmt7	309.889	0.710147	0.166501	4.26511	1.99803e-05	0.000384612
Tyms	615.157	0.507667	0.119182	4.25961	2.04786e-05	0.000393503
Mtfr2	179.487	0.698892	0.164305	4.25364	2.10326e-05	0.00040343
Ptpra	1534.73	-0.320671	0.0754399	-4.25069	2.13114e-05	0.000408054
Gk	180.483	0.692631	0.163034	4.24839	2.15309e-05	0.000411525
Utp20	435.853	0.662827	0.156215	4.24305	2.20501e-05	0.000420705
Rapgef2	407.061	-0.533588	0.125769	-4.24262	2.20929e-05	0.000420778
Sema6d	6653.97	-1.05049	0.248195	-4.23251	2.31097e-05	0.000439369
Wdr76	496.425	0.561217	0.132718	4.22865	2.35096e-05	0.000446187
Pcnx	441.089	-0.537238	0.12708	-4.22756	2.36242e-05	0.000447574
Ifitm1	30722.6	0.290563	0.0687601	4.22575	2.38146e-05	0.000450392
Cgas	153.868	0.740772	0.175444	4.22226	2.41868e-05	0.000456631
Baz1a	1519.33	0.356243	0.0843951	4.22113	2.43078e-05	0.000458115
Atp8b4	11145.2	0.246434	0.0583897	4.2205	2.43759e-05	0.000458598
Smpdl3b	204.409	0.848962	0.20122	4.21908	2.45299e-05	0.000460693
Sgo1	448.575	0.532832	0.126376	4.21623	2.48419e-05	0.00046505
Setbp1	170.521	-0.707973	0.167965	-4.21501	2.49772e-05	0.00046505
Fasn	2969.64	0.766535	0.181853	4.21513	2.49637e-05	0.00046505
Itm2c	1182.69	-0.545844	0.129478	-4.21573	2.48969e-05	0.00046505
Cib2	13.7644	-3.53153	0.837671	-4.2159	2.48788e-05	0.00046505
Nup155	786.312	0.460996	0.109451	4.21189	2.53246e-05	0.000470707
Cndp2	1416.5	0.393201	0.0933648	4.21144	2.53744e-05	0.000470821
Atg9b	235.107	0.621214	0.147539	4.2105	2.54809e-05	0.000471986
Map7	180.789	1.34385	0.319239	4.20955	2.55881e-05	0.00047316
Ndrg4	44.4261	-1.41269	0.335675	-4.20852	2.57054e-05	0.000474517
Bcl2l1	723.642	0.408603	0.0971884	4.20423	2.61967e-05	0.000482761
Cdca3	1180.53	0.388239	0.092393	4.20204	2.6452e-05	0.000486636
Ftsj3	604.172	0.62296	0.148436	4.19681	2.70701e-05	0.000497161
Mars1	1393.69	0.542744	0.129615	4.18736	2.82217e-05	0.00051743
Ripk4	12.776	3.23671	0.773777	4.183	2.87692e-05	0.000526574
Ddhd2	690.467	-0.389292	0.0930825	-4.18222	2.88673e-05	0.000527476
Armcx2	71.042	1.30643	0.312442	4.18134	2.89793e-05	0.000528627
Rdh11	508.595	0.447173	0.107036	4.17777	2.94386e-05	0.000536101
Itm2b	7474.94	-0.253446	0.0607003	-4.17538	2.97495e-05	0.00054085
Cd48	3753.18	-0.250437	0.0599893	-4.17469	2.98393e-05	0.00054157
Rfc3	471.382	0.637743	0.152786	4.1741	2.99172e-05	0.000542073
Dip2a	668.243	-0.439033	0.105359	-4.16702	3.08604e-05	0.000558228
Urb2	362.836	0.776636	0.186517	4.16389	3.12869e-05	0.000564995
Lrat	70.2034	-1.37678	0.330791	-4.16208	3.15356e-05	0.000568535
Sgsh	499.502	-0.504317	0.121258	-4.15905	3.19577e-05	0.000575186
Xdh	1163.77	-0.429921	0.103409	-4.15749	3.21766e-05	0.000577202
Phf20l1	2872.3	-0.422546	0.101633	-4.15758	3.21643e-05	0.000577202
Bmpr1a	428.411	0.611917	0.147295	4.15436	3.26202e-05	0.000583318
Dtx3	1175.46	-0.45977	0.110673	-4.15432	3.26256e-05	0.000583318
Ttc12	70.0737	-1.20747	0.290707	-4.15356	3.27342e-05	0.000583554
Hopx	1116.34	0.398301	0.0958959	4.15347	3.27469e-05	0.000583554
Plin3	688.974	-0.402135	0.0968302	-4.15299	3.28164e-05	0.000583829
Ksr1	226.246	1.00773	0.242905	4.14866	3.34423e-05	0.000593987
Cd247	2936.44	-0.311586	0.0751432	-4.14657	3.375e-05	0.000598467
Acly	4436.13	0.311704	0.0751872	4.14571	3.38767e-05	0.000598922
Klra2	22.8083	2.12146	0.511733	4.14564	3.38866e-05	0.000598922
Anxa6	13856.2	0.219182	0.0528945	4.14376	3.41656e-05	0.000601804
Pola2	671.903	0.467757	0.112887	4.14358	3.41928e-05	0.000601804
Malt1	2505.43	-0.437209	0.105519	-4.14342	3.42168e-05	0.000601804
Cit	875.006	0.412079	0.099465	4.14295	3.42866e-05	0.00060205
Actn1	170.913	1.37148	0.331214	4.14076	3.46154e-05	0.000605881
Dnajc1	1748.94	-0.362835	0.0876254	-4.14075	3.46169e-05	0.000605881
Laptm4a	876.076	-0.358883	0.0867328	-4.13781	3.50642e-05	0.000612716
Slc7a1	1157.78	0.779717	0.188496	4.13652	3.5262e-05	0.000615177
Tbc1d24	24.1709	-1.89284	0.457764	-4.13498	3.54993e-05	0.000618317
Ap1s3	377.377	0.533389	0.129019	4.13419	3.56214e-05	0.000619445
Kif1a	10.5672	4.31059	1.04438	4.12739	3.66902e-05	0.000637005
Phf19	267.189	0.728796	0.176613	4.12651	3.68316e-05	0.000638435
Nup85	836.112	0.532898	0.129164	4.12576	3.69516e-05	0.000639487
Pnkd	134.015	-1.04042	0.252483	-4.12078	3.77598e-05	0.000652386
Rfc1	1223.83	0.360195	0.087417	4.12042	3.78177e-05	0.000652386
Plcb2	717.327	-0.439312	0.106655	-4.11899	3.80532e-05	0.000655402
Tuba1c	1055.94	0.466989	0.113389	4.11845	3.81428e-05	0.000655898
Sgk3	180.32	0.984261	0.239192	4.11494	3.87276e-05	0.000664665
Fbxo17	183.359	-0.987705	0.240045	-4.11466	3.87757e-05	0.000664665
Il17rd	170.862	-0.773447	0.188161	-4.11055	3.94714e-05	0.000675518
Ung	101.44	1.26307	0.30754	4.10702	4.00802e-05	0.000684852
Ctso	409.118	-0.49461	0.120543	-4.10317	4.07519e-05	0.000695229
Fyco1	277.667	-0.736544	0.179546	-4.10226	4.09141e-05	0.000696896
Tprgl	1190.34	-0.516265	0.125909	-4.10029	4.12627e-05	0.000701566
Smad1	108.613	-0.863016	0.210493	-4.09998	4.13183e-05	0.000701566
Septin8	11.9222	-4.01509	0.979965	-4.09718	4.18221e-05	0.000707895
Rpl34	4746.99	-0.259347	0.063296	-4.09737	4.17871e-05	0.000707895
Kremen1	711.87	-0.375826	0.0917964	-4.09413	4.2376e-05	0.000716147
Map2	24.9686	2.19206	0.535769	4.09143	4.28727e-05	0.000722282
Cdc25a	329.388	0.558221	0.136433	4.09155	4.28499e-05	0.000722282
Mat2a	799.78	0.521967	0.127632	4.08964	4.32051e-05	0.000726748
Ppat	484.92	0.593997	0.145272	4.08886	4.33501e-05	0.000728052
Hrob	278.149	0.54992	0.134539	4.08744	4.36167e-05	0.000731393
Nin	1906.79	-0.320968	0.078535	-4.08694	4.37106e-05	0.000731826
Sesn1	380.477	-0.56543	0.138363	-4.08658	4.37781e-05	0.000731826
Wbp11	1459.42	0.370203	0.0910416	4.0663	4.7765e-05	0.00079601
Cyb5b	2064.56	0.30617	0.0752907	4.0665	4.77237e-05	0.00079601
Cep83	567.117	0.421719	0.103869	4.0601	4.9051e-05	0.000814925
Banf1	1304.74	0.438938	0.108108	4.06018	4.90343e-05	0.000814925
Phlda1	147.869	0.749774	0.184794	4.05735	4.96331e-05	0.000821552
Cd38	340.109	0.66453	0.163793	4.05714	4.96781e-05	0.000821552
Gars	3161.79	0.401404	0.0989319	4.05737	4.96275e-05	0.000821552
Ccng2	2143.83	-0.484741	0.119819	-4.04562	5.21845e-05	0.000861683
Ssrp1	3559.76	0.415267	0.102708	4.04316	5.27354e-05	0.000869449
Casp3	2090.98	0.275894	0.068354	4.03626	5.43107e-05	0.000894057
Phgdh	1020.76	0.527296	0.130731	4.03345	5.49642e-05	0.000903437
Cdt1	518.059	0.581549	0.14442	4.02677	5.65472e-05	0.000928044
Plekha1	56.6627	1.20868	0.300463	4.02272	5.75296e-05	0.000942735
Ptprs	1787.72	-0.663054	0.164901	-4.02093	5.79687e-05	0.000948491
Hspd1	1636.25	0.366878	0.0913376	4.01673	5.90111e-05	0.00096263
Hgfac	504.135	-0.970429	0.241579	-4.01703	5.89367e-05	0.00096263
Lamc2	25.5421	1.91294	0.476503	4.01454	5.95619e-05	0.000970149
Gm45902	902.799	0.363024	0.0904549	4.01332	5.9871e-05	0.000973715
Adssl1	175.865	-0.901655	0.224859	-4.00987	6.07514e-05	0.000986548
Paxip1	703.435	0.435751	0.108684	4.00934	6.08883e-05	0.000987286
Pdp1	378.055	0.485618	0.121197	4.00686	6.15324e-05	0.000996234
Mpp6	1145.05	0.563361	0.140702	4.00392	6.23022e-05	0.00100719
Nr1d2	97.9299	-0.904753	0.226026	-4.00286	6.25804e-05	0.00101017
Fggy	143.022	-0.747328	0.186922	-3.99807	6.38617e-05	0.00102778
Fam13b	681.247	-0.398613	0.0996965	-3.99826	6.3809e-05	0.00102778
Itgb3	9524.33	-0.411716	0.103012	-3.99676	6.42158e-05	0.00103194
Grwd1	130.905	1.09444	0.273868	3.99622	6.43606e-05	0.00103273
Chek1	171.318	0.92261	0.230909	3.99556	6.45424e-05	0.00103411
Dennd11	3943.2	0.657977	0.164717	3.99458	6.48086e-05	0.00103684
Bnip3l	2175.58	-0.428651	0.107321	-3.99411	6.49385e-05	0.00103738
Ddx39	1414.55	0.507349	0.127062	3.99294	6.52591e-05	0.00103943
Nid2	32.6414	-2.20926	0.553288	-3.99296	6.52532e-05	0.00103943
Dkc1	436.096	0.771786	0.193347	3.99172	6.55971e-05	0.00104327
Nek2	677.891	0.515157	0.129157	3.98862	6.64597e-05	0.00105544
Hmx2	17.8479	2.22896	0.558955	3.98773	6.67093e-05	0.00105785
Mast4	19.1337	2.22821	0.559317	3.98381	6.78201e-05	0.00107388
Bcat1	314.243	0.913926	0.229501	3.98224	6.82702e-05	0.00107878
Zfp654	570.026	-0.449396	0.112857	-3.98198	6.83447e-05	0.00107878
Ass1	235.341	-0.594802	0.149385	-3.98168	6.84289e-05	0.00107878
Ldhb	25.0586	-1.95251	0.490757	-3.97857	6.93306e-05	0.00108991
Ahnak2	99.5908	-0.940966	0.23651	-3.97855	6.93367e-05	0.00108991
Cenpi	269.756	0.539652	0.13572	3.97621	7.00222e-05	0.00109908
Pelp1	441.233	0.602022	0.151536	3.97281	7.1029e-05	0.00111327
Atp7b	67.698	1.08135	0.272451	3.96896	7.21865e-05	0.00112977
Bmf	99.0498	-0.872324	0.219896	-3.96698	7.27876e-05	0.00113753
Sash3	8584.92	-0.278483	0.0702355	-3.965	7.33968e-05	0.00114539
Sord	293.811	-0.639356	0.161335	-3.9629	7.40452e-05	0.00115384
Grk6	3598.62	0.258708	0.065302	3.96172	7.44125e-05	0.0011579
Enpp4	92.1742	-1.05161	0.265508	-3.96074	7.47189e-05	0.00116066
Chd6	640.722	-0.437877	0.110562	-3.96046	7.48051e-05	0.00116066
Ezh2	1110.48	0.405074	0.102294	3.95991	7.49781e-05	0.00116168
Cdc20	900.05	0.474668	0.119969	3.95658	7.60305e-05	0.00117629
Hpgds	207.911	-0.755624	0.191061	-3.95489	7.65711e-05	0.00118296
Trav21-dv12	110.692	-1.30726	0.330583	-3.95441	7.67238e-05	0.00118363
Ube2t	249.071	0.559591	0.141643	3.95072	7.79163e-05	0.00119916
Dtl	594.836	0.448105	0.113427	3.95061	7.79529e-05	0.00119916
Src	20.999	-2.14445	0.542939	-3.94971	7.82472e-05	0.00120198
Cdca8	795.435	0.365991	0.0927041	3.94795	7.8823e-05	0.0012091
Nbeal1	237.126	-0.677928	0.171905	-3.94362	8.02598e-05	0.0012294
Usp20	546.578	-0.404374	0.102667	-3.93868	8.19317e-05	0.00125323
Sema4d	9469.77	0.345503	0.0877547	3.93714	8.24572e-05	0.00125724
Usp1	1180.86	0.415044	0.105412	3.93733	8.23918e-05	0.00125724
Rpn1	2874.62	0.458201	0.116386	3.93689	8.2543e-05	0.00125724
Pskh1	729.311	-0.383532	0.09757	-3.93084	8.46493e-05	0.0012875
Rgs18	145.303	-0.805084	0.204929	-3.9286	8.54427e-05	0.00129739
Dctpp1	248.281	0.630996	0.160627	3.92833	8.55396e-05	0.00129739
Slc25a45	743.25	-0.541499	0.1379	-3.92674	8.6106e-05	0.00130415
Utp6	680.746	0.391403	0.0997619	3.92337	8.73175e-05	0.00132065
Pwp2	255.931	0.812945	0.207352	3.9206	8.8328e-05	0.00133406
Srrt	2312.56	0.327905	0.0836515	3.9199	8.8587e-05	0.0013361
Ero1l	7989.13	0.223829	0.0571662	3.91541	9.02511e-05	0.0013593
Phf10	1023.77	0.341339	0.0872105	3.91397	9.07914e-05	0.00136554
Golm1	911.989	-0.329948	0.0843207	-3.91301	9.11518e-05	0.00136715
Arhgap15	1082.64	-0.345446	0.0882812	-3.91302	9.11492e-05	0.00136715
Pdcd4	1590.92	-1.26147	0.32251	-3.91142	9.1754e-05	0.00137427
Klrc3	177.157	-1.14263	0.292333	-3.90867	9.28058e-05	0.0013881
G3bp1	2315.57	0.477282	0.122221	3.90507	9.41983e-05	0.00140556
Troap	277.764	0.520358	0.133255	3.90498	9.42331e-05	0.00140556
Scd2	19584	0.310675	0.0795934	3.90328	9.48979e-05	0.00141352
Iqsec2	38.5054	1.84303	0.472232	3.9028	9.50854e-05	0.00141436
Plek	1187.4	0.316401	0.0811171	3.90055	9.59746e-05	0.00142563
Lcn4	589.074	-0.485808	0.124577	-3.89965	9.63324e-05	0.00142869
Klrd1	5586.54	-0.551288	0.141379	-3.89936	9.64455e-05	0.00142869
Rps11	10462.7	-0.227991	0.05854	-3.89461	9.83561e-05	0.001455
Cplane1	918.275	-0.641977	0.164917	-3.89274	9.91194e-05	0.00146303
Tbl3	332.466	0.595886	0.153081	3.89261	9.91698e-05	0.00146303
Kidins220	3157.37	-0.415451	0.106814	-3.88949	0.000100457	0.00147999
Mdc1	792.394	0.38719	0.0996207	3.88664	0.00010164	0.00149538
Ppp1r13b	571.491	0.617387	0.158959	3.88394	0.000102777	0.00151006
Aspm	1040.77	0.353137	0.0910504	3.87847	0.000105114	0.00154229
St6galnac6	213.559	-0.686335	0.177019	-3.87718	0.000105672	0.00154419
Tipin	717.917	0.458571	0.118271	3.87729	0.000105626	0.00154419
Abce1	2012.75	0.488284	0.125932	3.87738	0.000105588	0.00154419
Slco3a1	761.079	0.460463	0.118782	3.87654	0.000105952	0.00154618
Gzmk	498.292	0.722435	0.186648	3.87058	0.000108579	0.0015821
2510009E07Rik	66.7922	-1.30187	0.336375	-3.87029	0.000108706	0.0015821
St8sia4	805.85	-0.38595	0.0998296	-3.86609	0.000110594	0.00160741
Rad51ap1	296.181	0.547364	0.141738	3.8618	0.000112554	0.00163369
Kpnb1	5533.13	0.29481	0.0763853	3.85951	0.000113615	0.00164467
Pold2	427.653	0.568715	0.147343	3.85981	0.000113475	0.00164467
Ppa1	437.063	0.703517	0.182316	3.85879	0.000113951	0.00164513
Casp8	1720.17	0.270308	0.0700477	3.8589	0.000113896	0.00164513
Gab3	123.417	-0.825825	0.21405	-3.85809	0.000114277	0.00164764
Osm	231.73	0.722115	0.187407	3.85318	0.000116593	0.00167878
Naa50	1558.43	0.408296	0.106183	3.8452	0.000120455	0.00172991
Hbegf	160.832	1.13625	0.295524	3.84485	0.000120624	0.00172991
Plppr2	41.9098	-1.37816	0.358412	-3.84518	0.000120465	0.00172991
Lonp1	1725.79	0.401158	0.104367	3.84371	0.000121186	0.00173566
Stard4	2908.73	0.242541	0.0631437	3.8411	0.000122482	0.0017519
Gzma	131448	-0.272902	0.0710637	-3.84025	0.00012291	0.0017557
Nhp2	499.632	0.454987	0.118527	3.83868	0.0001237	0.00176464
Orc6	376.637	0.48952	0.127553	3.83777	0.000124155	0.0017688
Il10	138.15	4.85866	1.2664	3.83658	0.000124757	0.00177504
Nop16	172.529	0.750644	0.195803	3.83367	0.000126244	0.00179178
Esrp1	5.54283	5.72819	1.4942	3.83363	0.000126266	0.00179178
Atp1b3	2558.56	-0.32114	0.0838002	-3.83221	0.000127	0.00179983
Cdh23	154.405	-1.08071	0.282334	-3.82775	0.000129318	0.00182911
Gcn1	1330.08	0.368601	0.0963011	3.82759	0.000129405	0.00182911
Soga1	68.863	-0.995688	0.260208	-3.82651	0.000129973	0.00183434
Msi2	600.824	-0.405939	0.106093	-3.82624	0.000130114	0.00183434
Aff4	1601.04	-0.319382	0.0834804	-3.82583	0.000130333	0.00183502
Pgf	15.1343	2.50028	0.653647	3.82512	0.00013071	0.0018373
Sigirr	668.455	0.45094	0.117896	3.82488	0.000130835	0.0018373
Atad3a	204.684	0.801758	0.209656	3.82415	0.000131222	0.00183943
Klre1	93.947	-1.07676	0.28163	-3.82332	0.000131668	0.00183943
Ezr	5599.86	0.342973	0.0896929	3.82386	0.000131378	0.00183943
Gm13212	244.149	-0.903978	0.236432	-3.82342	0.000131613	0.00183943
Pld1	14.7333	-3.28069	0.858334	-3.82216	0.000132285	0.00184567
Nlk	499.489	-0.449278	0.117557	-3.82181	0.000132477	0.00184596
Rrp12	298.518	0.689824	0.180661	3.81834	0.000134352	0.00186967
Galnt1	1925.51	0.394771	0.103421	3.81711	0.000135024	0.00187661
Birc5	1361.55	0.44413	0.116383	3.81613	0.000135563	0.00188168
Iars	2041.99	0.531295	0.139328	3.81328	0.000137137	0.00189621
Nsd2	2568.37	0.273919	0.0718313	3.81336	0.000137088	0.00189621
Eid1	1352.81	-0.321706	0.084358	-3.81358	0.000136969	0.00189621
Kansl1	1833.93	-0.329253	0.0864651	-3.80793	0.000140137	0.00193522
Polr1a	473.013	0.596982	0.156881	3.80531	0.000141627	0.00195329
Cdc25b	1241.22	0.321084	0.0843854	3.80496	0.000141824	0.00195352
Rcsd1	2762.49	0.249447	0.0655938	3.8029	0.000143012	0.00196737
Trim16	642.747	0.456976	0.120202	3.80174	0.000143681	0.00197407
Gimap6	2104.92	-0.378221	0.0995237	-3.80031	0.000144517	0.00198302
Sv2c	137.027	-1.02883	0.270753	-3.79988	0.000144768	0.00198395
Grap	1403.65	-0.458694	0.120808	-3.79687	0.000146533	0.00200558
Ikzf3	578.362	-0.432224	0.113934	-3.79365	0.000148446	0.0020292
Kri1	1236.85	0.406617	0.107221	3.79234	0.000149236	0.00203742
Smc3	1817.64	0.310164	0.0818633	3.7888	0.000151374	0.002064
Reps1	1258.66	-0.372895	0.0984353	-3.78822	0.000151728	0.0020647
Vamp2	884.466	-0.336216	0.0887571	-3.78804	0.000151839	0.0020647
Nxpe3	854.022	-0.451246	0.119132	-3.78778	0.000151999	0.0020647
Dip2b	1403.83	-0.333007	0.0879524	-3.78621	0.000152961	0.00207516
Vat1	288.778	-0.569795	0.150511	-3.78574	0.000153254	0.00207652
Foxp1	885.697	0.349411	0.0923511	3.78351	0.000154633	0.00209258
Pold3	728.549	0.373979	0.0989038	3.78124	0.000156049	0.0021091
Dbi	965.186	0.312232	0.0826135	3.77944	0.000157184	0.00212179
Stx5a	928.136	-0.328897	0.0870351	-3.77891	0.000157518	0.00212365
Grk2	6677.55	0.217042	0.0574457	3.77821	0.000157962	0.00212698
Ypel2	27.336	-1.81034	0.479319	-3.77691	0.000158785	0.00213539
Slc12a6	1316.01	-0.440032	0.116671	-3.77156	0.000162233	0.00217904
Rbbp7	1649.64	0.50109	0.132905	3.77027	0.000163068	0.00218754
Nop9	605.859	0.449898	0.119353	3.76949	0.000163585	0.00219175
Pls3	156.865	-1.07912	0.28643	-3.76748	0.000164901	0.00220665
Slc41a3	48.9373	-1.18857	0.315549	-3.76667	0.000165442	0.00221115
Hgsnat	493.768	-0.408065	0.108376	-3.76528	0.000166364	0.00222073
Ptpn1	1257.87	-0.29407	0.0781113	-3.76475	0.000166717	0.00222268
Lbr	5360.26	0.247216	0.0656818	3.76385	0.000167318	0.00222795
Ifi213	495.609	-0.666128	0.177003	-3.76338	0.000167632	0.00222938
Cd8a	11267.7	-0.271407	0.0721304	-3.76272	0.000168073	0.0022325
Aplp1	136.667	-0.711431	0.189137	-3.76146	0.000168927	0.00223671
Fzd6	66.4951	-1.86967	0.497076	-3.76133	0.000169012	0.00223671
Noct	396.222	0.5465	0.145288	3.76149	0.000168902	0.00223671
Ip6k1	1394.88	-0.324814	0.086406	-3.75916	0.000170488	0.00225349
Adora2b	92.8927	1.00323	0.266997	3.75746	0.000171648	0.00226605
Stip1	1584.06	0.463359	0.123346	3.75657	0.000172258	0.00227132
Cnih4	262.491	-0.667777	0.178185	-3.74765	0.000178497	0.00235072
Edem1	6065.2	0.226314	0.0604358	3.7447	0.000180611	0.00237566
Tfap4	134.823	0.721301	0.192709	3.74295	0.000181874	0.00238937
Depdc5	608.309	0.375679	0.100478	3.73892	0.000184811	0.002425
Racgap1	1910.48	0.336854	0.0901173	3.73795	0.000185528	0.00243146
Slc9a5	367.439	0.4512	0.120732	3.73721	0.000186072	0.00243267
Ankrd12	703.283	-0.418102	0.111868	-3.73746	0.000185887	0.00243267
Btg1	3266.5	-0.272148	0.072832	-3.73665	0.000186487	0.00243515
Meis3	351.148	-0.481438	0.128925	-3.73424	0.000188279	0.00245559
Ogfrl1	143.72	-0.696889	0.186886	-3.72895	0.000192276	0.00250167
Frmd4b	470.13	0.52457	0.140665	3.72922	0.000192073	0.00250167
Edem2	1170.57	0.435576	0.116948	3.72454	0.000195675	0.00254283
Hrc	144.353	0.77413	0.207965	3.7224	0.00019734	0.00256139
Sgms1	299.661	0.610646	0.164101	3.72116	0.000198313	0.00257092
Pde3b	4842.17	-0.4565	0.123033	-3.71039	0.000206943	0.00267959
Zmynd19	212.315	0.683223	0.184264	3.70785	0.000209028	0.00270012
Sec23b	1113.47	0.339999	0.0916961	3.70789	0.000208995	0.00270012
Azin1	1618.83	0.33147	0.0894248	3.70669	0.000209984	0.00270922
Rtel1	755.494	0.368977	0.0995822	3.70525	0.000211179	0.00272138
Rpl23	7717.71	-0.236135	0.0637599	-3.70351	0.000212634	0.00273687
Fndc3b	51.216	-1.18915	0.321135	-3.70296	0.000213095	0.00273954
Melk	431.027	0.41862	0.113099	3.70135	0.000214456	0.00275375
Stk17b	8351.09	-0.208999	0.056491	-3.69969	0.000215864	0.00276854
Casp1	435.646	-0.634319	0.171517	-3.69828	0.000217064	0.00278063
Mllt3	728.838	-0.338613	0.0916334	-3.6953	0.000219628	0.00281015
Cdkn2c	468.361	0.423838	0.114719	3.69456	0.000220265	0.00281195
Tbc1d2	89.2367	0.923655	0.250006	3.69453	0.00022029	0.00281195
Eif2ak3	3685.69	-0.287523	0.0778698	-3.69236	0.000222182	0.00283276
Rpl39	2201.5	-0.281093	0.0761375	-3.69191	0.000222579	0.00283447
Abracl	1370.52	-0.358113	0.0970378	-3.69044	0.000223863	0.00284746
Pglyrp2	1573.94	0.537453	0.145673	3.68944	0.00022475	0.00285538
Mpp2	700.48	0.477017	0.129304	3.68912	0.000225028	0.00285556
Tmem109	1241.25	0.360307	0.0977187	3.68719	0.000226743	0.00287394
Acat2	395.059	0.433717	0.1177	3.68493	0.000228766	0.00289585
Gpat3	30.7745	1.4321	0.38869	3.68443	0.000229214	0.00289585
Rps23	3209.3	-0.250248	0.0679217	-3.68436	0.000229276	0.00289585
Crot	2234.05	-0.362789	0.098506	-3.68291	0.000230586	0.00289883
Bop1	614	0.634569	0.172262	3.68373	0.000229844	0.00289883
Rgs12	362.89	-0.833289	0.226258	-3.68291	0.000230585	0.00289883
Dgkd	644.454	-0.425865	0.115627	-3.68308	0.000230429	0.00289883
Rgs2	572.062	-0.457158	0.124157	-3.6821	0.000231322	0.0029047
N4bp2	337.893	0.458546	0.124548	3.6817	0.000231688	0.00290592
Cdh17	136.994	1.41001	0.383449	3.67718	0.000235829	0.00295443
Ppdpf	220.882	0.589346	0.160357	3.67522	0.000237647	0.00297376
Ran	1876.35	0.471509	0.128313	3.67469	0.000238135	0.00297642
Cerk	563.266	-1.3845	0.376877	-3.67361	0.000239149	0.00298563
Hs1bp3	193.795	-0.580555	0.158233	-3.669	0.000243501	0.00303645
Pom121	1025.83	0.383325	0.104509	3.66787	0.00024458	0.00304639
Eif1ax	1326.54	0.37515	0.102335	3.6659	0.000246472	0.00306642
Ncaph2	2698.35	0.253017	0.0690367	3.66497	0.00024737	0.00307405
Ctdspl	14.9333	-2.26972	0.619708	-3.66256	0.000249706	0.00309951
Srm	261.516	1.0688	0.291991	3.66038	0.000251841	0.00311647
Trip13	269.953	0.555219	0.151682	3.66042	0.000251804	0.00311647
Rps4x	10516.9	-0.219052	0.0598457	-3.66028	0.000251938	0.00311647
Dnajc9	992.354	0.351616	0.0960715	3.65994	0.000252274	0.00311706
Mlkl	383.882	0.689069	0.188296	3.65951	0.000252702	0.00311877
Git2	2262.72	-0.451085	0.123325	-3.65769	0.000254499	0.00313737
Kat6b	272.168	-0.523437	0.143143	-3.65675	0.000255433	0.00314529
Sqstm1	5200.74	-0.222536	0.0608999	-3.65413	0.000258056	0.00317397
Manf	1170.56	0.347432	0.0951049	3.65315	0.000259047	0.00318253
Pard6b	40.0518	1.36115	0.372662	3.6525	0.0002597	0.00318694
Cd244a	2242.2	-0.401576	0.110132	-3.64633	0.000266017	0.00326074
Srebf2	8074.67	0.306941	0.0842617	3.64271	0.000269787	0.0033032
Ybx3	3152.5	0.266914	0.0733221	3.6403	0.000272319	0.00333043
Cdc7	413.391	0.413568	0.113621	3.63989	0.000272758	0.00333202
Pip4k2a	2811.23	0.24267	0.0667497	3.63552	0.000277421	0.00338134
Mlxip	1950.38	-0.376691	0.103611	-3.63564	0.000277294	0.00338134
Pttg1ip	844.939	-0.329653	0.090794	-3.63078	0.000282565	0.00344016
Tubb6	1895.16	0.292921	0.08075	3.62751	0.000286169	0.00348011
Dgat2	26.8623	2.00293	0.552236	3.62695	0.00028679	0.00348374
Arid5a	1713.87	0.311515	0.085927	3.62535	0.000288573	0.00350146
Plekha5	1045.36	-0.480565	0.132632	-3.62329	0.000290884	0.00351784
Arl6ip1	6137.64	0.240216	0.0662898	3.62372	0.000290395	0.00351784
Hmgn5	524.683	0.396818	0.109525	3.62309	0.000291099	0.00351784
Pbxip1	3479.01	-0.233978	0.0645815	-3.62298	0.000291226	0.00351784
Eme1	229.235	0.591125	0.16329	3.62009	0.000294497	0.00355337
B4galnt2	1200.92	1.63824	0.453276	3.61423	0.000301242	0.00361859
Nrcam	144.799	-0.759237	0.210044	-3.61466	0.00030074	0.00361859
Farsb	615.902	0.438765	0.121396	3.61434	0.000301118	0.00361859
Sfn	294.194	0.737091	0.203925	3.61452	0.000300907	0.00361859
Ubtd1	325.338	0.559777	0.154993	3.61163	0.000304277	0.00365099
Echdc1	406.819	0.449489	0.124488	3.61071	0.000305359	0.0036599
Gcnt1	1141.24	0.428871	0.118872	3.60783	0.000308772	0.0036967
Gmnn	522.618	0.434703	0.120502	3.60743	0.000309244	0.00369826
H1f0	1787.48	0.265601	0.0736475	3.60638	0.000310504	0.00370922
Kif20b	835.124	0.385399	0.106895	3.60539	0.000311687	0.00371924
Apbb1	487.074	-0.64769	0.179686	-3.60456	0.000312679	0.00372696
Fam129a	2542.92	-0.307876	0.0854325	-3.60374	0.000313674	0.00373469
Dlg3	34.6586	-1.37229	0.380967	-3.60211	0.000315641	0.00374745
Cox7a2l	1061.88	-0.36096	0.100198	-3.60246	0.000315215	0.00374745
Tesc	484.206	-0.516043	0.143274	-3.60179	0.000316033	0.00374745
Abhd18	507.832	-0.570167	0.158305	-3.60171	0.000316133	0.00374745
Bphl	121.84	-0.776489	0.2157	-3.59986	0.000318385	0.00377
Ltbp4	99.7027	-1.00915	0.280427	-3.59862	0.000319913	0.00378394
Csnk1e	278.942	-0.576019	0.160106	-3.59773	0.000321009	0.00379275
Prep	954.505	0.473282	0.131634	3.59543	0.000323851	0.00380966
Ubap2	1157.21	0.311753	0.0867005	3.59575	0.000323463	0.00380966
Anln	416.566	0.407259	0.113253	3.59601	0.000323129	0.00380966
Usp39	800.143	0.357892	0.0995357	3.59562	0.000323622	0.00380966
Ypel5	631.275	-0.426785	0.118732	-3.59451	0.000325003	0.00381905
Atp13a3	2810.75	0.322537	0.0898012	3.59167	0.00032856	0.00385666
Abcb1a	680.364	-0.563983	0.157082	-3.59038	0.000330199	0.00387168
Crtc3	570.821	-0.379962	0.10591	-3.58761	0.000333729	0.00390883
Cd68	389.351	-0.573829	0.160003	-3.58636	0.00033532	0.00392175
Kif1b	581.939	-0.477893	0.13326	-3.58618	0.000335559	0.00392175
Kctd12	412.392	0.772027	0.215402	3.58413	0.000338206	0.00394842
N4bp2l1	495.318	-0.425221	0.118671	-3.58319	0.000339426	0.00395838
Ablim2	843.279	0.313357	0.0874759	3.58221	0.000340698	0.00396893
Map6	468.196	0.524471	0.146459	3.58101	0.000342265	0.00398289
Mapkapk2	3021.67	0.262575	0.0733308	3.5807	0.000342678	0.0039834
Khsrp	1908.53	0.366022	0.102239	3.58007	0.000343506	0.00398554
Usp28	265.528	-0.806842	0.22539	-3.57976	0.000343907	0.00398554
Lix1l	111.511	-0.902645	0.252155	-3.57971	0.000343969	0.00398554
Mturn	167.289	-0.599728	0.167613	-3.57806	0.000346159	0.00400661
Cip2a	892.12	0.405271	0.113312	3.57658	0.000348113	0.00401632
Gatad2a	4006.87	0.238211	0.0665997	3.57675	0.000347888	0.00401632
Ckap2	506.83	0.391911	0.109562	3.57709	0.000347443	0.00401632
Impdh1	2029.57	0.382365	0.106959	3.57488	0.000350387	0.00403824
Timm50	322.252	0.551578	0.154321	3.57423	0.000351263	0.00404402
Ppp2r5c	3307.34	-0.244963	0.0685703	-3.57243	0.000353683	0.00406754
Rfc5	579.134	0.492735	0.138148	3.56671	0.000361493	0.00414911
Pan3	1403.17	-0.355429	0.0996529	-3.56667	0.000361544	0.00414911
Nupr1	133.792	1.28392	0.360045	3.56601	0.000362459	0.0041552
Ruvbl2	658.266	0.503225	0.141237	3.56297	0.000366685	0.00419919
Alyref	703.331	0.504544	0.141706	3.5605	0.000370154	0.00423441
Zhx2	79.3592	-0.85383	0.239886	-3.55931	0.000371831	0.00424911
Stard8	46.3054	-1.1803	0.331705	-3.55829	0.000373279	0.00426115
U2af1	541.226	0.438585	0.12337	3.55503	0.000377934	0.00430972
Phka1	50.049	-1.28193	0.360744	-3.55356	0.00038005	0.00432472
Lmbrd1	393.614	-0.41977	0.118119	-3.55378	0.000379734	0.00432472
Ntf5	35.1512	1.29819	0.365383	3.55295	0.000380937	0.00433026
Papolg	485.677	-0.377013	0.106241	-3.54865	0.00038721	0.00439693
Acaca	555.017	0.440571	0.124281	3.54497	0.000392664	0.00445418
Rassf7	129.971	0.688642	0.194301	3.54421	0.000393799	0.00446236
Helb	1008.33	0.308538	0.0871318	3.54105	0.000398532	0.00451127
Naip6	79.9171	-1.43621	0.405876	-3.53854	0.000402346	0.00454967
Rab28	517.875	0.396657	0.112129	3.53751	0.000403915	0.00455561
Gzmd	68679.1	0.546877	0.154586	3.5377	0.00040363	0.00455561
Hspbp1	331.112	0.669949	0.189392	3.53737	0.000404137	0.00455561
Paip2	1498.56	-0.35364	0.100032	-3.53529	0.000407328	0.00458679
Rbm38	365.31	0.478029	0.13529	3.53337	0.000410302	0.00461547
Sh3bp5	48.7501	-1.09557	0.310182	-3.53203	0.000412381	0.00463403
Fam214b	486.584	-0.433242	0.122672	-3.53172	0.000412863	0.00463462
Decr1	328.891	-0.461438	0.130681	-3.53102	0.00041396	0.00463729
Zadh2	756.572	-0.340097	0.0963101	-3.53127	0.000413566	0.00463729
Nsf	881.117	0.384578	0.10895	3.52987	0.000415769	0.00465273
Nckap5l	23.3498	-1.66145	0.470768	-3.52924	0.000416754	0.00465893
Mcm8	184.831	0.653857	0.185391	3.52691	0.000420437	0.00469525
Abcf2	701.439	0.419167	0.118874	3.52614	0.000421665	0.00470409
Abtb1	877.186	-0.651893	0.184913	-3.52541	0.000422821	0.00471212
Sema3d	583.998	0.416474	0.118204	3.52334	0.000426145	0.00474427
Ppp5c	893.839	0.37338	0.105997	3.52254	0.000427425	0.00475362
Mfsd1	934.295	-0.346167	0.098339	-3.52014	0.000431312	0.00479191
Fam160a2	715.51	-0.634799	0.180425	-3.51835	0.000434239	0.00481948
Tpm3	3631.39	0.338836	0.0963461	3.51686	0.000436676	0.00484155
Uba2	1822.47	0.294866	0.0838793	3.51536	0.000439159	0.00486409
Bbc3	295.855	-0.797997	0.227111	-3.51369	0.000441932	0.00488129
Ppm1g	2627.01	0.294194	0.0837359	3.51336	0.000442485	0.00488129
Lpar6	371.898	-0.44684	0.127184	-3.51333	0.000442521	0.00488129
Wdr43	759.961	0.41419	0.117869	3.51398	0.000441449	0.00488129
Fmnl3	490.591	0.68222	0.194203	3.51293	0.0004432	0.00488379
Nxt1	246.566	0.499123	0.142417	3.50466	0.000457188	0.00503279
Srsf1	3879.22	0.372996	0.106445	3.50412	0.000458118	0.0050379
Zyg11b	1556.66	-0.436646	0.124642	-3.50319	0.000459714	0.00504517
Birc2	1158.62	-0.391782	0.111834	-3.50324	0.000459643	0.00504517
Psd3	97.4189	1.14089	0.325768	3.50217	0.000461486	0.00505948
Itgb2	14634.1	0.186035	0.0531293	3.50154	0.000462578	0.00506631
Ttll5	383.966	0.425594	0.121578	3.50059	0.000464225	0.00507909
Chrnb1	64.2847	-1.01566	0.290183	-3.50006	0.000465156	0.00507909
Lyar	335.144	0.53365	0.152465	3.50014	0.000465019	0.00507909
Brwd1	631.856	-0.494287	0.141247	-3.49944	0.000466231	0.00508569
Sh3bp1	2672.65	0.26242	0.0750791	3.49525	0.000473619	0.00516106
Ccnd3	3224.89	0.239244	0.0684554	3.4949	0.000474247	0.00516269
Ahsa1	733.939	0.502086	0.143756	3.49262	0.000478313	0.00520171
Kctd10	1331.97	-0.34054	0.0976624	-3.4869	0.000488647	0.00530875
Clip2	294.637	-0.571058	0.163924	-3.48368	0.000494571	0.00536771
Snrpn	8.03402	-4.51624	1.29837	-3.4784	0.000504417	0.00546908
Rnf114	2246.47	-0.244258	0.0702648	-3.47625	0.000508471	0.0055075
Arhgap45	10787.9	-0.248379	0.0714778	-3.47492	0.000511013	0.00552396
Cxcr6	10098.7	-0.327274	0.0941805	-3.47497	0.000510913	0.00552396
Peak1	1003.3	-0.594889	0.171214	-3.47454	0.000511722	0.00552608
Eif3e	3717.76	-0.283429	0.0815906	-3.4738	0.000513143	0.0055359
Bco2	73.1176	0.979899	0.282147	3.47301	0.000514658	0.00554117
Gm49322	66.46	0.940102	0.270678	3.47313	0.000514422	0.00554117
Gen1	235.059	0.640643	0.184629	3.4699	0.000520662	0.00560023
Crebl2	243.097	-0.621571	0.17919	-3.46878	0.000522834	0.005618
Apobr	1771.71	0.365545	0.105434	3.46706	0.000526194	0.00564847
Trim30d	154.681	-0.648856	0.187179	-3.4665	0.000527274	0.00565445
St3gal6	610.501	-0.660959	0.190718	-3.46563	0.000528992	0.00566724
Megf11	647.806	-0.446667	0.128967	-3.46342	0.000533348	0.00570825
Eif4ebp1	660.714	0.460502	0.133054	3.46102	0.000538124	0.00575367
Ska3	263.964	0.506384	0.146338	3.46038	0.000539423	0.00576185
Aldh18a1	1845.82	0.468791	0.135489	3.46	0.000540167	0.0057641
Fam102b	360.415	-0.432388	0.124978	-3.45971	0.000540766	0.00576479
Yars	1193.27	0.474782	0.137298	3.45803	0.000544142	0.00579505
Eps8	41.3244	2.42207	0.700627	3.45701	0.000546205	0.00580558
Ryk	271.368	-0.482314	0.139508	-3.45724	0.000545745	0.00580558
Zswim8	1382.93	-0.263235	0.0762155	-3.45383	0.000552683	0.00586865
Txnrd1	1159.59	0.371983	0.107714	3.45343	0.000553496	0.00587152
Rnf166	1343.08	-0.384881	0.111534	-3.4508	0.000558937	0.00591918
Ogt	6472.58	-0.4558	0.132088	-3.45072	0.000559086	0.00591918
Chsy1	4770.57	0.323293	0.0937715	3.44767	0.000565437	0.00598056
Rpl21	5300.8	-0.216689	0.0628606	-3.44713	0.000566579	0.00598677
Acat1	1353.04	-0.271925	0.0789741	-3.44322	0.000574839	0.00606812
Fgr	50.8234	1.24536	0.361879	3.44137	0.000578776	0.00609776
Rrp1b	402.105	0.581735	0.169037	3.44146	0.000578576	0.00609776
Srsf7	1247.64	0.471652	0.13721	3.43745	0.00058721	0.00617457
Rcc1l	327.995	-0.608205	0.176922	-3.43771	0.000586665	0.00617457
Tfpi	29.4109	-1.99412	0.580589	-3.43465	0.000593323	0.00622672
Dut	1303.59	0.399665	0.116358	3.43479	0.000593004	0.00622672
Casp8ap2	683.207	0.332431	0.0969695	3.4282	0.000607597	0.00637033
Ogdh	2554.21	0.28365	0.082796	3.42589	0.000612779	0.00641221
Slc4a11	24.893	1.61089	0.470197	3.42598	0.00061258	0.00641221
Orm3	9.74479	-3.55667	1.03836	-3.42526	0.0006142	0.00642086
Fxyd5	20163	-0.207975	0.0607295	-3.42461	0.000615684	0.00643015
Fbxw7	231.17	-0.493898	0.144417	-3.41995	0.000626327	0.00653499
Bcorl1	221.699	-0.5393	0.15775	-3.4187	0.000629216	0.00655878
Zfp984	309.703	-0.474063	0.138751	-3.41666	0.000633954	0.0066018
Gtf2i	2374.88	-0.266345	0.0779638	-3.41627	0.000634854	0.00660481
Crybg1	3350.89	0.231456	0.0677592	3.41587	0.000635794	0.00660518
Polr1b	197.69	0.691465	0.202436	3.41573	0.000636114	0.00660518
Megf10	18.1376	2.49586	0.730779	3.41535	0.000637011	0.00660815
Chst10	412.227	-0.389567	0.11408	-3.41486	0.000638141	0.00661352
Cdc25c	204.313	0.516163	0.151426	3.40869	0.000652762	0.00675856
Clock	400.918	-0.420265	0.12333	-3.40766	0.000655227	0.00677758
Rragc	1425.04	-0.261411	0.076738	-3.40654	0.000657915	0.00679888
Tjp2	501.249	0.713212	0.209412	3.40578	0.000659746	0.00681128
Ccp110	488.669	0.424238	0.124616	3.40436	0.000663188	0.00684027
Slfn2	1565.16	-0.581175	0.170818	-3.40231	0.000668183	0.00688521
Kmt2e	3888.37	-0.32178	0.0946148	-3.40095	0.000671527	0.00691308
Il16	2017.38	-0.234906	0.0691788	-3.39563	0.000684696	0.00704194
Glis1	11.4541	-2.98609	0.880256	-3.3923	0.000693095	0.00712153
Cfp	124.194	-0.896033	0.26425	-3.39085	0.000696756	0.00715235
Ptma	4576.58	0.429922	0.126801	3.39053	0.000697568	0.00715388
Rps3a1	5316.08	-0.214626	0.063316	-3.38975	0.000699554	0.00716744
Epdr1	220.349	1.08557	0.320363	3.38855	0.000702635	0.00719218
Ubc	2671.09	-0.315881	0.0932298	-3.3882	0.000703531	0.00719454
Dbf4	1197.32	0.265626	0.0784348	3.38658	0.000707695	0.00722344
Mga	1205.76	-0.355606	0.104997	-3.38681	0.000707102	0.00722344
Nsdhl	671.688	0.345234	0.102051	3.38296	0.000717103	0.00730565
H2ax	467.318	0.363731	0.107516	3.38303	0.000716915	0.00730565
Gucd1	898.759	-0.307307	0.0908544	-3.38241	0.000718518	0.00731317
Gpsm2	579.552	0.371071	0.109771	3.38041	0.000723773	0.00735972
Srp68	1475.73	0.342768	0.101465	3.37817	0.000729693	0.00740809
Prxl2a	111.676	-0.789871	0.233857	-3.37758	0.000731274	0.00740809
Pmvk	544.481	0.437929	0.129656	3.37762	0.00073115	0.00740809
Plaat3	1057.03	-0.280273	0.0829722	-3.37792	0.000730371	0.00740809
Fbxl3	791.929	-0.379551	0.112385	-3.37725	0.000732145	0.00740924
Pacs1	1897.82	-0.258845	0.0766491	-3.37702	0.000732759	0.00740924
Scai	468.927	-0.639486	0.189647	-3.37197	0.000746324	0.00753934
Srgap3	978.518	-0.364794	0.108306	-3.36818	0.000756668	0.00763497
Casc4	70.706	0.89782	0.266575	3.36798	0.000757205	0.00763497
Psme3	1840.91	0.403488	0.119931	3.36433	0.000767298	0.00772952
Larp1	2977.63	0.307588	0.0914443	3.36367	0.000769142	0.00774088
Gm8906	43.0894	1.10454	0.328484	3.36254	0.000772289	0.00776532
Art4	247.038	0.632906	0.188337	3.36049	0.000778044	0.00781591
Pparg	491.261	1.29717	0.386202	3.35879	0.000782836	0.00785673
Mmp9	135.8	0.620651	0.184853	3.35753	0.000786414	0.00788531
Pdrg1	359.201	-0.397536	0.118414	-3.35718	0.000787421	0.00788809
Pald1	34.5872	-1.26103	0.37567	-3.35675	0.000788631	0.00789289
Fbxw4	426.914	-0.431735	0.128648	-3.35595	0.000790924	0.00790851
Dusp6	1999.25	-0.318426	0.0948978	-3.35547	0.000792316	0.0079151
Il4ra	2055.32	0.508545	0.151601	3.35449	0.000795107	0.00793563
Psmb8	4802.6	0.276701	0.0825197	3.35315	0.000798978	0.00796691
Sit1	618.094	0.338118	0.100965	3.34886	0.000811436	0.00808367
Men1	708.625	0.357675	0.106848	3.34752	0.000815372	0.00811539
Ppm1j	1030.76	0.29244	0.0873713	3.3471	0.000816627	0.0081204
Frs2	325.306	-0.540158	0.1614	-3.34671	0.000817768	0.00812427
Luzp1	107.055	0.927234	0.27717	3.34537	0.000821742	0.0081523
Mfsd13a	522.357	0.379574	0.113467	3.34524	0.000822099	0.0081523
Atp6v1d	1215.06	-0.314529	0.0940307	-3.34496	0.000822934	0.00815309
Set	1262	0.482177	0.144166	3.3446	0.000824023	0.0081564
B3glct	128.918	-0.691048	0.206682	-3.34353	0.000827198	0.00818032
E2f4	2099	0.346988	0.103796	3.34297	0.00082888	0.00818945
Zfp715	499.257	-0.432408	0.129376	-3.34227	0.000830963	0.00820253
Lrrc8b	467.571	0.381594	0.114193	3.34167	0.000832758	0.00821275
Tmem108	36.3401	1.67737	0.502097	3.34072	0.000835612	0.00823337
Ssh1	704.991	-0.320645	0.0960094	-3.33972	0.000838616	0.00825543
Dpysl2	875.097	0.342805	0.102716	3.33741	0.000845639	0.00829433
Hdac6	294.59	0.446746	0.133839	3.33793	0.000844041	0.00829433
1700025G04Rik	50.5359	-1.30578	0.391207	-3.33782	0.000844371	0.00829433
Nod1	232.598	-0.486411	0.145743	-3.33746	0.000845488	0.00829433
Hcst	545.108	-0.387676	0.116192	-3.33652	0.00084835	0.00831279
Gm8897	49.6199	1.10094	0.32999	3.33628	0.000849061	0.00831279
Jpt2	101.053	0.946476	0.284061	3.33194	0.000862423	0.00843597
Ccnb2	1725.25	0.27251	0.0818561	3.32914	0.000871155	0.00851366
Dnajb14	184.121	-0.691551	0.207784	-3.32822	0.000874038	0.00853412
Pfdn5	1677.77	-0.248463	0.0746702	-3.32748	0.000876363	0.00854334
Rhbdf2	1689.9	0.250623	0.0753206	3.32741	0.000876564	0.00854334
Il21r	2460.12	0.487604	0.146561	3.32696	0.000877987	0.00854949
Il31ra	17.9246	-1.92916	0.579924	-3.32657	0.000879219	0.00855377
Wdr46	277.346	0.466543	0.140356	3.32399	0.000887388	0.00862548
Otulinl	967.988	-0.296289	0.089164	-3.32297	0.000890639	0.00864929
Cdc42se2	1888.92	-0.228449	0.0687761	-3.32163	0.000894929	0.00868314
Nectin1	264.64	-2.82288	0.850185	-3.32032	0.000899149	0.00871622
Dhrs3	71.8359	-1.63906	0.493682	-3.32007	0.000899952	0.00871622
Pycr1	120.591	0.781618	0.235491	3.3191	0.000903095	0.00873425
Prdm2	955.296	-0.293818	0.0885262	-3.31899	0.000903431	0.00873425
Vars	3281.42	0.370513	0.111663	3.31814	0.000906206	0.00874832
B430306N03Rik	9.15769	3.08872	0.930885	3.31804	0.000906507	0.00874832
Hnrnpa3	3772.34	0.351487	0.105941	3.31777	0.000907383	0.00874895
Coro1b	3526.76	-0.230729	0.0695615	-3.31691	0.000910177	0.00876807
Wdr75	354.955	0.507931	0.153181	3.31589	0.000913505	0.00879228
Ankrd35	81.9026	-1.22189	0.368535	-3.31554	0.000914671	0.00879567
Sema4f	784.967	0.452086	0.136413	3.3141	0.000919387	0.00883314
Tef	504.974	-0.364942	0.110218	-3.3111	0.000929291	0.00892036
Tnrc18	1043.51	0.309178	0.0934311	3.30916	0.000935776	0.00897464
Csta2	345.503	0.813715	0.245938	3.30862	0.000937556	0.00898373
Fbxo45	363.697	0.396474	0.119869	3.30756	0.000941123	0.00900991
Dazap1	1352.47	0.396306	0.119859	3.30643	0.000944935	0.0090384
Sdf2	846.275	-0.306845	0.0928635	-3.30426	0.000952262	0.00909237
Prim2	437.851	0.396231	0.119913	3.30431	0.000952102	0.00909237
Ric1	504.044	-0.43466	0.131568	-3.30369	0.000954203	0.00910286
Zfp358	164.293	-0.599293	0.181524	-3.30146	0.000961829	0.00916751
Tuba1a	888.778	0.305392	0.0925116	3.30112	0.000963006	0.00917064
Grid1	7.7669	-3.44424	1.04363	-3.30026	0.000965956	0.00919063
Cbarp	144.168	-0.681166	0.206436	-3.29964	0.000968077	0.00919891
Rrs1	217.016	0.547968	0.166075	3.29951	0.00096853	0.00919891
Exosc8	1494.17	0.281876	0.0854766	3.2977	0.000974812	0.00924003
Pnisr	1436.89	-0.362069	0.109801	-3.29752	0.000975427	0.00924003
Socs1	148.165	0.643023	0.194973	3.29801	0.000973721	0.00924003
Cyfip2	8172.63	0.24289	0.0736875	3.29622	0.00097995	0.00927474
Zeb1	640.365	0.449027	0.136235	3.29597	0.000980821	0.00927485
Ppp1r8	652.304	0.391149	0.118709	3.29501	0.000984182	0.00929037
Dap	2606.75	-0.256776	0.0779233	-3.29524	0.00098338	0.00929037
Cs	4655.82	0.22519	0.0684338	3.29063	0.00099963	0.00942795
Mapk3	1580.31	-0.253851	0.0771621	-3.28984	0.00100245	0.00944626
Eif1ad	669.978	0.383268	0.116551	3.28841	0.00100754	0.00948602
Ky	12.1596	-2.59829	0.790807	-3.28562	0.00101758	0.00957219
Slc7a5	3198.26	1.02396	0.311761	3.28444	0.00102184	0.00960384
Wdr62	314.669	0.514431	0.156681	3.2833	0.001026	0.00963455
Idi1	109.311	0.847115	0.258027	3.28305	0.00102691	0.00963473
Ly9	1043.14	-0.4047	0.123322	-3.28164	0.00103205	0.00967459
Tardbp	2226.85	0.296407	0.0904177	3.27819	0.00104473	0.00978498
Afap1l1	61.7666	-0.966391	0.294894	-3.27708	0.00104887	0.00981521
Acss1	241.568	-0.478517	0.146065	-3.27606	0.00105265	0.00984208
Gmps	987.213	0.294215	0.0898207	3.27558	0.00105446	0.00985043
Wdr6	1214.64	-0.375762	0.114755	-3.27446	0.00105863	0.00988084
Sf3b3	2400.55	0.386819	0.118183	3.27307	0.00106388	0.00992128
Ubxn6	603.289	-0.382302	0.116812	-3.27279	0.00106493	0.00992253
Kmt5b	820.47	-0.326331	0.0997279	-3.27221	0.00106709	0.00993408
Fam241b	107.521	0.823865	0.251894	3.27068	0.00107287	0.0099793
Pcyt2	929.309	0.279811	0.0855645	3.27018	0.0010748	0.00998276
Tmem209	579.539	0.382826	0.117069	3.2701	0.00107509	0.00998276
Psat1	2046.01	0.400079	0.122386	3.26899	0.00107933	0.0100048
Taf6	570.816	0.335875	0.102741	3.26913	0.00107878	0.0100048
Eng	30.1877	1.30092	0.398039	3.26833	0.00108186	0.0100197
Rrbp1	2617.03	0.254305	0.0778186	3.26792	0.00108343	0.0100211
Zfr2	54.3471	-0.949428	0.29054	-3.2678	0.00108386	0.0100211
Haus4	564.063	0.40209	0.12308	3.26688	0.00108739	0.0100451
Poc1a	259.648	0.45378	0.138928	3.2663	0.00108961	0.010057
Gpn1	348.277	0.500003	0.153227	3.26315	0.0011018	0.0101597
Lrrc32	245.25	-1.05459	0.323203	-3.26294	0.00110262	0.0101597
Clec2d	692.572	-0.481834	0.147697	-3.26231	0.00110507	0.0101736
Ocln	8.58515	2.86239	0.877743	3.26108	0.0011099	0.0102007
Tmem123	5054.28	-0.198994	0.0610174	-3.26126	0.00110918	0.0102007
Endou	251.258	0.515956	0.158321	3.25892	0.00111838	0.0102698
Kmt2c	1489.22	-0.528108	0.162089	-3.25813	0.00112148	0.0102896
Ebf1	13.3719	2.55264	0.783968	3.25605	0.00112973	0.0103565
Wars	655.389	0.418128	0.128441	3.25542	0.00113224	0.0103707
Plcxd1	257.631	0.529932	0.162826	3.25458	0.0011356	0.0103927
Jund	2512.64	0.415192	0.127594	3.254	0.00113792	0.0104051
Ints10	585.108	0.331332	0.101864	3.2527	0.00114315	0.010444
Eif3h	4938.09	-0.219771	0.0675756	-3.25222	0.00114506	0.0104527
Poglut3	324.71	-0.549838	0.169182	-3.24998	0.00115414	0.0105191
Zmym6	259.906	-0.465073	0.143102	-3.24994	0.00115428	0.0105191
Zer1	902.804	-0.34301	0.105576	-3.24894	0.00115835	0.0105473
Dusp4	284.685	0.721605	0.222164	3.24808	0.00116187	0.0105704
Pwp1	396.663	0.421203	0.129714	3.24717	0.0011656	0.0105954
Vps13d	1416.61	-0.47703	0.146981	-3.24552	0.00117235	0.0106397
Vcan	28.242	1.40868	0.43404	3.2455	0.00117244	0.0106397
Bub1	1059.78	0.401782	0.123818	3.24493	0.00117478	0.0106519
Nr3c1	941.809	-0.327114	0.100838	-3.24396	0.00117879	0.0106779
Trgj2	10.2639	2.52978	0.77989	3.24376	0.00117963	0.0106779
Rpl37a	3491.9	-0.243535	0.0751014	-3.24275	0.00118383	0.010707
Tha1	63.8042	1.09674	0.338404	3.24092	0.00119144	0.0107668
Bysl	266.576	0.494686	0.152707	3.23944	0.00119764	0.0108139
Cx3cr1	301.951	0.602644	0.186095	3.23837	0.00120216	0.0108455
Icam2	133.633	-0.624624	0.192946	-3.2373	0.00120669	0.0108773
S100a11	2469.23	0.333304	0.103054	3.23427	0.00121954	0.010984
Atxn7l1	1043.88	-0.32101	0.099274	-3.23358	0.00122251	0.0110016
Unkl	311.779	-0.423722	0.131054	-3.23319	0.00122418	0.0110074
Kiz	242.202	-0.559618	0.173126	-3.23243	0.00122743	0.0110275
Eif4g1	5571.88	0.389528	0.120535	3.23166	0.00123072	0.0110479
Batf	363.51	0.504296	0.156148	3.2296	0.00123962	0.0111185
G3bp2	3113.42	0.233477	0.0723148	3.22862	0.00124391	0.0111477
AA467197	3535.91	0.537818	0.16686	3.22316	0.00126783	0.0113527
Ggt1	114.361	-0.769135	0.238802	-3.22081	0.0012783	0.011418
Ttf2	624.555	0.324273	0.100674	3.22104	0.00127727	0.011418
Rpl7a	8729.29	-0.186137	0.0577838	-3.22127	0.00127625	0.011418
Rttn	326.549	0.430105	0.13355	3.22056	0.0012794	0.0114183
Smc4	3801.66	0.264512	0.0821573	3.21958	0.00128377	0.011448
Specc1l	849.397	-0.291687	0.0906106	-3.21913	0.00128579	0.0114565
Lrrc59	1626.14	0.456679	0.141906	3.21817	0.00129009	0.0114854
Hnrnpa2b1	13435.3	0.312992	0.0972761	3.21756	0.00129286	0.0115005
Btbd11	6.05045	-4.18766	1.3028	-3.21435	0.0013074	0.0116203
Zc3h18	1035.58	0.316607	0.0985451	3.21281	0.00131443	0.0116731
Apex1	208.413	0.77827	0.24228	3.21227	0.0013169	0.0116759
mt-Nd5	20320.4	-0.219932	0.0684651	-3.21233	0.00131665	0.0116759
Fbxl17	379.5	-0.413847	0.128854	-3.21174	0.00131933	0.0116878
Isg20	714.238	0.530993	0.165373	3.21088	0.00132327	0.0117131
Aunip	60.4834	0.964757	0.300496	3.21055	0.00132483	0.0117173
Phf1	502.246	-0.418531	0.130382	-3.21004	0.00132717	0.0117284
Pdap1	920.355	0.338864	0.105651	3.20739	0.00133946	0.0118274
Rnf138	665.927	-0.353694	0.110319	-3.20611	0.00134542	0.0118702
Kif24	159.392	0.558598	0.174337	3.20413	0.0013547	0.0119424
2610008E11Rik	233.717	-0.47825	0.14931	-3.20308	0.00135967	0.0119764
Prkx	1773.81	-0.448868	0.140168	-3.20236	0.00136308	0.0119967
Cct3	2009.08	0.385556	0.120471	3.20041	0.00137232	0.0120682
Gnb4	202.254	-0.858431	0.268304	-3.19948	0.00137677	0.0120975
Irf7	358.924	-0.39409	0.123183	-3.19923	0.00137797	0.0120982
Map4k4	2021.6	0.241285	0.0754353	3.19857	0.0013811	0.012106
Psma1	1932.61	0.2636	0.0824109	3.1986	0.00138097	0.012106
Traj57	5.53484	-4.04428	1.26458	-3.19811	0.0013833	0.0121154
Pmf1	467.242	0.40897	0.12789	3.19783	0.00138464	0.0121173
Vps35	2816.76	-0.232959	0.0728925	-3.19593	0.00139382	0.0121877
Abi1	2322.24	-0.260828	0.0816565	-3.19421	0.00140216	0.0122508
Armcx4	304.19	0.439087	0.137611	3.19077	0.00141894	0.0123873
Shisa2	345.925	0.402695	0.126232	3.19013	0.00142209	0.0124048
Madd	2684.69	-0.226201	0.0709586	-3.18779	0.00143365	0.0124955
Ptpn14	8.85374	-2.56203	0.803804	-3.18738	0.00143568	0.0125031
Arvcf	30.7781	-1.40649	0.441483	-3.18583	0.00144338	0.0125601
Lmbr1	31.9722	1.59711	0.501379	3.18544	0.00144533	0.0125661
Jun	535.423	0.516079	0.162023	3.18523	0.0014464	0.0125661
Maged2	33.3416	-1.31224	0.412088	-3.18436	0.00145076	0.0125939
Tmem171	222.957	-0.552843	0.173645	-3.18375	0.0014538	0.0126101
Pbk	195.894	0.527726	0.165848	3.18199	0.00146268	0.012677
Gem	1570.65	1.08139	0.339902	3.18147	0.00146531	0.0126896
Acsl4	2663.02	0.21106	0.0663836	3.1794	0.00147581	0.0127703
Cdk14	323.278	-0.413388	0.130051	-3.17866	0.00147956	0.012788
Pde4dip	670.33	0.35703	0.112325	3.17853	0.00148023	0.012788
Zfp839	190.925	-0.754239	0.237328	-3.17804	0.00148275	0.0127995
Reep4	727.75	0.376916	0.11863	3.17725	0.00148678	0.0128241
Matk	283.802	-0.533896	0.16805	-3.177	0.00148805	0.0128248
Rtcb	2378.35	0.233874	0.0736571	3.17517	0.00149749	0.0128856
Hid1	1033.59	-0.359374	0.113182	-3.1752	0.00149732	0.0128856
Acadvl	1168.28	0.305239	0.0962344	3.17183	0.00151481	0.0130243
Mdh1	2939.24	0.206535	0.0651257	3.17132	0.00151746	0.0130366
Xkr6	40.7143	-1.66045	0.523623	-3.17107	0.00151877	0.0130375
Nsl1	261.685	0.433457	0.136702	3.17081	0.00152014	0.0130389
Bcr	2222.89	0.294518	0.0929113	3.16988	0.00152502	0.01306
Rpf2	179.314	0.547354	0.172661	3.17011	0.00152383	0.01306
Lnpk	456.803	0.39123	0.12347	3.16863	0.00153161	0.013106
Npdc1	47.7761	-1.21925	0.384894	-3.16777	0.00153615	0.0131345
Snx14	905.093	-0.305211	0.0963711	-3.16704	0.00153998	0.0131441
Dstyk	62.4956	-0.971811	0.306868	-3.16686	0.00154092	0.0131441
Rps27	4151.9	-0.256316	0.0809299	-3.16714	0.00153947	0.0131441
Ccdc71l	557.037	0.331839	0.104882	3.16394	0.00155649	0.0132664
Arhgef2	3023.7	0.27416	0.0866808	3.16287	0.0015622	0.0133046
Cdkn2b	171.965	-0.532788	0.168481	-3.1623	0.00156526	0.0133201
Slc6a8	54.5037	-1.0445	0.330397	-3.16134	0.00157043	0.0133536
Lims1	2099.5	-0.291294	0.0921649	-3.16058	0.00157456	0.0133782
Rab5c	2557.94	0.308217	0.0975571	3.15935	0.0015812	0.0134216
Sft2d2	1752.21	-0.289703	0.0917022	-3.15918	0.00158215	0.0134216
Slc25a24	2656.94	-0.350948	0.111123	-3.15819	0.00158753	0.0134566
Wdr26	3650.26	-0.219195	0.0694202	-3.15751	0.00159124	0.0134775
Rmi2	118.405	0.711334	0.225301	3.15726	0.00159258	0.0134782
Ska1	164.411	0.563987	0.178672	3.15655	0.00159646	0.0135005
Ssbp4	741.922	0.511318	0.16205	3.15532	0.00160322	0.0135471
Psmc4	1066.83	0.311929	0.0988753	3.15478	0.00160622	0.0135512
Spsb2	27.6688	-1.2615	0.399855	-3.15489	0.00160556	0.0135512
Ptms	845.284	-0.480499	0.152386	-3.15318	0.00161503	0.013615
Tars	993.964	0.469846	0.149068	3.15188	0.00162221	0.0136648
Stmn1	502.947	0.355928	0.112977	3.15046	0.00163013	0.0137101
Mettl7a1	221.633	-0.514139	0.163189	-3.15056	0.00162955	0.0137101
Srsf2	2322.36	0.410957	0.130461	3.15003	0.00163253	0.0137196
Rfx7	2071.26	-0.248491	0.0789259	-3.14841	0.00164159	0.013785
Nudt16	288.886	-0.453293	0.144006	-3.14773	0.00164541	0.0138064
Insr	324.876	-0.492159	0.156403	-3.14674	0.00165103	0.0138428
Slc19a1	164.238	0.694225	0.220704	3.1455	0.00165804	0.0138907
Pidd1	341.26	0.384729	0.122321	3.14523	0.00165955	0.0138926
Cycs	136.839	0.598735	0.190401	3.1446	0.00166315	0.013912
Xlr4c	83.9653	1.10396	0.351132	3.144	0.00166658	0.0139299
Tmem59	1425.86	-0.264001	0.0840133	-3.14237	0.00167584	0.0139965
Msh6	988.305	0.288406	0.0918287	3.14069	0.00168548	0.0140661
Tfdp2	334.262	-0.691948	0.220356	-3.14013	0.00168873	0.0140823
Adam9	795.454	0.312603	0.0995783	3.13927	0.00169369	0.0141128
Mef2a	1814.63	0.253622	0.0808092	3.13853	0.00169797	0.0141375
Crtam	23.489	-1.53596	0.489953	-3.13491	0.0017191	0.0143024
Abcf1	1954.53	0.288314	0.0919791	3.13456	0.00172112	0.0143082
Zkscan7	108.055	-0.663885	0.211866	-3.13352	0.00172723	0.0143479
Piezo1	1661.78	0.336396	0.107488	3.12961	0.00175038	0.0145291
Rbm5	2152.78	-0.256414	0.0819637	-3.12838	0.0017577	0.0145787
Arhgef10	235.836	0.549228	0.175663	3.12661	0.00176837	0.0146559
Zbtb7b	778.105	0.37736	0.120711	3.12614	0.00177117	0.0146679
Tm6sf1	2249.95	0.252453	0.0807865	3.12494	0.00177843	0.0147167
Rap2a	1418.33	-0.272326	0.0871622	-3.12436	0.00178191	0.0147342
Lair1	180.138	2.20501	0.705932	3.12355	0.00178685	0.0147637
Prdx1	1893.8	0.371393	0.11893	3.12279	0.00179149	0.0147794
Afp	109.955	0.786822	0.25196	3.1228	0.00179138	0.0147794
Wiz	671.886	0.324173	0.103821	3.12241	0.00179375	0.0147868
Baz2b	125.676	0.722586	0.231446	3.12205	0.00179595	0.0147937
Dhx9	3354.12	0.379891	0.121728	3.12083	0.00180341	0.0148437
Nvl	1554.74	-0.540271	0.173273	-3.11803	0.00182061	0.014974
Dock6	60.2515	-1.01987	0.327163	-3.11731	0.00182509	0.0149994
Psph	384.589	0.383802	0.123194	3.11543	0.0018368	0.0150841
Mxi1	1532.72	-0.302999	0.0973447	-3.11264	0.00185421	0.0152155
Rundc3b	387.812	-0.36894	0.118557	-3.11191	0.00185882	0.0152417
Nudcd1	378.444	0.441277	0.141877	3.11027	0.00186914	0.0153147
Enpp5	14.0348	-2.30143	0.740043	-3.10986	0.00187173	0.0153244
Ptpn9	1599.72	-0.231898	0.0745844	-3.1092	0.00187596	0.0153474
Ffar2	7.19418	3.25959	1.04935	3.10629	0.00189454	0.0154876
Bckdk	561.001	0.315859	0.101695	3.10593	0.00189681	0.0154944
Cdca4	761.942	0.326923	0.10527	3.10556	0.0018992	0.0155022
Fam210b	240.681	-0.581012	0.187206	-3.1036	0.00191185	0.0155937
Cacybp	561.064	0.437472	0.14109	3.10065	0.00193095	0.0157376
Epb41	1890.37	-0.269851	0.0870371	-3.10041	0.00193253	0.0157386
Herpud2	781.977	-0.276491	0.0891908	-3.09999	0.00193527	0.0157417
Vps26c	717.713	-0.300655	0.0969885	-3.09991	0.00193582	0.0157417
Pitpnc1	1897.96	-0.269543	0.0869629	-3.09952	0.00193837	0.0157456
Kxd1	1133.98	-0.263783	0.0851143	-3.09916	0.00194067	0.0157456
Nupl1	783.417	0.281451	0.0908097	3.09935	0.00193946	0.0157456
Cd300lb	69.3101	1.22898	0.39688	3.09661	0.0019575	0.0158702
Snrpd1	552.717	0.362979	0.117256	3.09561	0.00196407	0.0159115
Glce	118.62	0.738414	0.238563	3.09526	0.00196643	0.0159187
H2-Q2	24.9069	1.41698	0.457907	3.09448	0.00197157	0.0159483
Slc29a4	13.9947	-1.91434	0.618822	-3.09353	0.00197792	0.0159877
Anks3	311.428	-0.457426	0.148	-3.09071	0.00199681	0.0161283
Haspin	224.147	0.473968	0.153528	3.08717	0.00202075	0.0163095
Jmy	322.805	-0.386238	0.125132	-3.08664	0.00202432	0.0163139
Shld1	57.4468	-0.856062	0.277342	-3.08667	0.00202414	0.0163139
Uck2	1373.07	0.5035	0.163145	3.08621	0.00202728	0.0163256
Lsp1	10350.4	-0.16979	0.0550402	-3.08484	0.0020366	0.0163884
4930402H24Rik	620.223	-0.633648	0.205457	-3.08409	0.00204174	0.0163937
Cpsf2	1214.27	0.302175	0.097973	3.08427	0.00204055	0.0163937
Lancl3	39.7704	1.25594	0.407232	3.08408	0.00204181	0.0163937
Rpl36a	2678.82	-0.240039	0.0778635	-3.08282	0.00205052	0.0164514
Bckdha	271.692	-0.421669	0.13683	-3.08171	0.00205817	0.0165005
Rap1gap2	193.061	-0.524779	0.170453	-3.07873	0.00207888	0.0166542
Zfp820	60.8837	-0.853702	0.277399	-3.07752	0.00208729	0.0167091
Plac8	2627.95	-0.21188	0.0688652	-3.07673	0.00209284	0.0167164
Tmem106b	1217.92	-0.279826	0.0909477	-3.07678	0.0020925	0.0167164
Cyp4v3	297.959	-0.44916	0.145979	-3.07688	0.00209179	0.0167164
Vezf1	590.472	-0.346324	0.112619	-3.07518	0.00210375	0.0167828
Jdp2	198.152	1.13	0.367466	3.07511	0.00210426	0.0167828
Snx18	771.98	-0.304287	0.0989657	-3.07468	0.00210732	0.0167948
Rpl28	4093.5	-0.205731	0.066931	-3.07377	0.00211373	0.0168334
Prf1	17287.3	0.385719	0.125512	3.07317	0.00211801	0.0168551
Umps	493.433	0.483872	0.1576	3.07024	0.00213883	0.0169879
Insig1	807.402	0.442528	0.144138	3.07016	0.00213941	0.0169879
Gm14403	16.2173	-1.97772	0.644165	-3.0702	0.00213914	0.0169879
Nfkbia	221.394	-0.483476	0.157548	-3.06874	0.0021496	0.0170095
Il6st	117.878	0.749195	0.24408	3.06946	0.00214446	0.0170095
Prkcz	48.7523	-1.19567	0.38957	-3.0692	0.00214634	0.0170095
Dis3	376.327	0.483725	0.157625	3.06884	0.00214893	0.0170095
Wdfy1	347.193	-0.416714	0.135796	-3.06869	0.00215001	0.0170095
Smpd4	505.216	0.391238	0.127522	3.068	0.00215497	0.0170363
Syne1	427.242	-0.442682	0.144321	-3.06734	0.00215971	0.0170612
Tbc1d8b	617.443	-0.354793	0.115682	-3.06698	0.00216232	0.0170693
Slc3a2	2195.56	0.475933	0.155214	3.0663	0.00216723	0.0170882
Zfpm1	265.968	0.584572	0.190649	3.06622	0.00216787	0.0170882
Jak3	7571.17	0.225955	0.0736975	3.06598	0.00216954	0.0170889
Sf3a2	638.113	0.404836	0.132301	3.05995	0.00221372	0.0173861
Shcbp1	482.875	0.426793	0.139464	3.06023	0.00221169	0.0173861
Nagk	202.581	-0.487655	0.159362	-3.06005	0.00221304	0.0173861
Rnf26	303.69	0.546085	0.178429	3.06051	0.00220962	0.0173861
Gimap8	1933.32	-0.259122	0.0847005	-3.05927	0.00221876	0.017413
Antxr1	99.4493	-0.733278	0.239769	-3.05826	0.00222624	0.0174591
Hspa9	2571.42	0.51191	0.167407	3.05787	0.00222913	0.017469
Anp32e	2336.03	0.328377	0.107465	3.05567	0.00224559	0.0175726
Slc17a6	60.9747	0.953589	0.312051	3.05588	0.00224403	0.0175726
Synj2	483.038	-0.358104	0.117288	-3.05321	0.00226407	0.0177043
Alg8	258.03	0.663598	0.217469	3.05146	0.0022773	0.0177949
Raver1	2174.35	0.343424	0.112576	3.05059	0.00228394	0.0178046
Zbtb46	9.80206	-2.48921	0.816038	-3.05036	0.00228565	0.0178046
Ube2r2	895.629	-0.340438	0.11161	-3.05026	0.00228646	0.0178046
Rpl5	5448.81	-0.21115	0.0692247	-3.05021	0.00228678	0.0178046
Naip2	725.841	-0.404309	0.132529	-3.05073	0.00228288	0.0178046
Eef1a1	99230.7	-0.182449	0.0598511	-3.04838	0.00230078	0.0179007
Nrros	944.036	0.427864	0.140407	3.04732	0.00230893	0.0179511
Ndc80	604.874	0.307097	0.100801	3.04658	0.0023146	0.0179823
Akt2	1921.59	0.364518	0.119668	3.04608	0.00231846	0.0179966
Fbxl20	1221.06	-0.425381	0.139666	-3.04569	0.00232144	0.0179966
Ino80e	563.261	0.35961	0.118071	3.0457	0.00232137	0.0179966
Fam174b	142.147	-0.681772	0.223897	-3.04502	0.00232662	0.0180238
Bend5	4.63799	4.5661	1.49992	3.04423	0.00233278	0.0180586
Fah	224.197	0.600836	0.197463	3.04277	0.00234409	0.0181331
Pxdc1	53.9309	-0.994457	0.326976	-3.04137	0.00235502	0.0182046
Xrcc5	584.65	0.376118	0.123705	3.04044	0.00236229	0.0182478
Cbfb	2452.55	0.255113	0.0839175	3.04005	0.0023654	0.0182587
Nipal4	16.2455	1.7848	0.587464	3.03814	0.00238044	0.0183617
Pno1	324.596	0.440058	0.144991	3.03507	0.00240482	0.0185365
Dusp14	161.007	0.577043	0.190256	3.03299	0.00242146	0.0186515
Cyc1	908.674	0.308096	0.101589	3.03277	0.00242319	0.0186515
Ezh1	1671.49	-0.242794	0.080094	-3.03136	0.00243451	0.0187119
Dpagt1	529.336	0.379161	0.125074	3.0315	0.00243346	0.0187119
Rps14	8766.12	-0.180292	0.0594904	-3.0306	0.00244064	0.0187248
Map9	114.273	0.665629	0.219642	3.03051	0.00244138	0.0187248
Magi3	66.4844	0.887992	0.292983	3.03087	0.00243852	0.0187248
Plekhg5	34.4497	-1.33729	0.441619	-3.02815	0.00246057	0.0188586
Rgs10	145.837	0.869018	0.287008	3.02785	0.00246303	0.018864
Cd164	6058.95	-0.174188	0.0575594	-3.02622	0.0024763	0.0189522
Prmt5	1222.02	0.327869	0.108374	3.02535	0.00248344	0.0189934
Nipal3	1868.61	-0.224248	0.0741309	-3.02502	0.00248615	0.0190006
Serpinb6b	1544.81	-0.507231	0.167739	-3.02393	0.00249516	0.019056
Sh2b3	93.3539	-0.857289	0.283987	-3.01876	0.0025381	0.0193702
Fus	3006.35	0.313099	0.10375	3.01783	0.00254591	0.0194024
Psmd7	798.047	0.274438	0.0909366	3.01791	0.00254528	0.0194024
Mvk	298.794	0.484702	0.160798	3.01435	0.00257532	0.0196128
Ap3b1	1874.41	-0.228232	0.0757384	-3.01342	0.00258321	0.019659
Supt16	1991.28	0.237654	0.078877	3.01297	0.00258708	0.0196746
Vps13c	1037.21	-0.359526	0.119352	-3.01232	0.00259258	0.0197025
Tomm40	392.675	0.467336	0.155165	3.01186	0.00259653	0.0197186
Sc5d	1016.78	0.258565	0.0858815	3.01072	0.00260632	0.0197791
Arhgef18	806.127	-0.352819	0.11725	-3.00913	0.00261996	0.0198675
Zwilch	434.165	0.395951	0.131592	3.00894	0.00262165	0.0198675
Eif4a1	3392.85	0.278902	0.0927242	3.00786	0.00263091	0.0199173
Gm8857	30.2831	1.21125	0.402711	3.00775	0.00263191	0.0199173
Nsun2	1599.74	0.511184	0.170057	3.00596	0.00264748	0.0200211
Ctsg	1879.44	1.228	0.40871	3.00457	0.00265959	0.0200986
Aldh9a1	1174.85	0.280265	0.0933397	3.00264	0.00267651	0.0202123
Trp53	1190.07	0.356842	0.118853	3.00238	0.00267879	0.0202154
Sbno2	711.703	0.450456	0.150062	3.00179	0.00268395	0.0202261
Dlgap4	591.595	-0.355353	0.118378	-3.00184	0.00268357	0.0202261
Insrr	148.989	-0.532031	0.177267	-3.0013	0.0026883	0.0202306
Eps8l3	62.611	0.850394	0.283327	3.00145	0.00268694	0.0202306
Rps29	3473.87	-0.251189	0.0837031	-3.00096	0.00269132	0.0202393
Clint1	1535.58	-0.263945	0.0879946	-2.99956	0.00270368	0.0203181
Zbed4	115.386	0.610848	0.203684	2.999	0.00270868	0.0203415
Slc41a2	347.984	-0.409465	0.136548	-2.9987	0.00271138	0.0203476
Mosmo	289.639	-0.403115	0.134453	-2.99819	0.00271585	0.020367
Eif4a3	888.23	0.301652	0.100622	2.99787	0.0027187	0.0203742
Strap	1416.92	0.23693	0.079055	2.99703	0.00272628	0.0204168
mt-Nd4	10059.7	-0.258511	0.0862894	-2.99586	0.00273669	0.0204806
Tfrc	1727.17	0.574512	0.191806	2.99527	0.00274202	0.0204941
Apbb1ip	2809.27	-0.223461	0.0746053	-2.99524	0.00274229	0.0204941
Wdr18	297.816	0.503541	0.168136	2.99484	0.00274592	0.0205071
Pimreg	782.565	0.309692	0.10344	2.99393	0.0027541	0.0205539
Lars	1370.37	0.371264	0.124025	2.99346	0.00275832	0.020555
Naaa	207.687	-0.494274	0.165105	-2.9937	0.0027562	0.020555
Mbp	1102.66	-0.254741	0.0851044	-2.99328	0.00275995	0.020555
Tspan9	219.501	-0.776335	0.259517	-2.99146	0.00277643	0.0206492
Ap3m2	372.273	-0.458758	0.153351	-2.99155	0.00277561	0.0206492
Kdm4c	663.959	-0.29041	0.097204	-2.98764	0.00281144	0.0208952
Stk24	2566.74	-0.220048	0.0736796	-2.98656	0.00282138	0.0209547
Zfp317	274.831	-0.474776	0.158995	-2.98611	0.00282552	0.020971
Lmntd2	214.513	0.585053	0.195994	2.98506	0.0028352	0.0210284
Trim62	90.4496	-0.751194	0.251671	-2.98482	0.00283745	0.0210306
Fbxo32	174.402	-0.546402	0.183191	-2.98269	0.00285729	0.0211487
Gdpd5	701.879	-0.354785	0.118942	-2.98284	0.00285591	0.0211487
Ppp2cb	1331.09	-0.226208	0.0758568	-2.98204	0.00286336	0.0211791
Slc35a1	217.334	-0.441468	0.148067	-2.98154	0.00286805	0.0211847
Lrrc75b	18.674	-1.55609	0.521887	-2.98166	0.00286691	0.0211847
Fxr1	1390.87	-0.297231	0.0997625	-2.97938	0.00288828	0.0213196
Vash1	466.833	0.531504	0.178444	2.97855	0.00289618	0.0213633
9930021J03Rik	504.407	-0.345231	0.115926	-2.97802	0.00290114	0.0213853
Nfatc2	1384.82	0.320598	0.107666	2.97769	0.00290428	0.0213938
Camk4	6113.57	-0.361194	0.121406	-2.97508	0.00292909	0.0215618
Oas3	1164.2	0.257756	0.086675	2.97383	0.0029411	0.0216355
Ltv1	345.617	0.52622	0.177102	2.97129	0.00296555	0.0218005
Sephs1	848.857	0.378788	0.127503	2.97082	0.00297007	0.0218189
Gkap1	70.1085	-0.827917	0.278972	-2.96774	0.00300001	0.0220238
Herc1	2710.71	-0.423754	0.142811	-2.96724	0.00300483	0.0220443
Zdhhc8	925.794	0.359691	0.121376	2.96344	0.00304224	0.0223036
Stx1a	86.1778	-0.741845	0.250433	-2.96225	0.00305405	0.0223749
Ilk	2023.75	-0.200267	0.0676241	-2.96147	0.00306171	0.0224159
Npnt	300.361	-0.488657	0.165197	-2.95803	0.00309613	0.0226525
Bbs2	94.5515	-0.774068	0.261711	-2.95772	0.00309927	0.0226602
Slc25a13	117.255	-0.602183	0.203687	-2.95642	0.00311234	0.0227249
Asxl1	1720.47	0.262039	0.088632	2.95648	0.00311171	0.0227249
Mkrn1	1547.12	-0.289314	0.0978827	-2.95572	0.00311936	0.0227608
Aadacl2fm2	38.1468	-1.25488	0.424644	-2.95513	0.00312535	0.0227891
Igf2r	5704.02	-0.229704	0.0777482	-2.95446	0.00313214	0.0228232
Oga	4444.44	-0.180272	0.0610738	-2.95171	0.00316024	0.0230124
Endov	230.926	-0.470337	0.159404	-2.95059	0.00317163	0.0230733
Mcmbp	897.266	0.314392	0.106556	2.95047	0.00317287	0.0230733
Shmt2	1644.14	0.882886	0.299318	2.94966	0.00318125	0.0231187
Dyrk1b	178.795	-0.56004	0.189975	-2.94797	0.00319871	0.0232299
Trim13	167.489	-0.567544	0.192574	-2.94714	0.00320727	0.0232764
Cdkn2a	295.335	0.412005	0.139888	2.94525	0.0032269	0.0234032
BC055324	138.416	0.588903	0.199994	2.9446	0.00323371	0.0234368
Id2	8017.48	0.205761	0.0699249	2.94259	0.00325476	0.0235577
Plxna1	30.2586	-1.37802	0.468291	-2.94266	0.00325407	0.0235577
Arl15	138.385	-0.62566	0.212659	-2.94208	0.00326014	0.0235651
Il23r	6.3849	-3.18121	1.08127	-2.9421	0.00325994	0.0235651
Cdk4	2260.32	0.274272	0.0932467	2.94135	0.00326781	0.0236047
Atf7ip2	4.87733	-4.2253	1.43695	-2.94047	0.00327714	0.0236563
Cd109	145.241	1.04424	0.355197	2.9399	0.00328313	0.0236837
Fkbp1a	2420.58	0.219504	0.0746883	2.93894	0.00329337	0.0237259
Limd2	793.743	-0.641909	0.218413	-2.93898	0.00329299	0.0237259
Isoc2b	198.899	-0.521398	0.17745	-2.93828	0.00330037	0.0237605
Gzmg	83785.8	1.18938	0.404825	2.93801	0.0033033	0.0237657
Actn4	3872.29	0.239047	0.0813814	2.93737	0.00331007	0.0237985
Glipr1	3582.59	-0.460674	0.156855	-2.93695	0.00331459	0.0238152
Renbp	22.9743	-1.33103	0.453419	-2.93555	0.00332962	0.0239073
Pygm	49.3194	1.039	0.354015	2.9349	0.00333654	0.0239113
Ryr3	30.9113	-1.27908	0.43582	-2.93488	0.00333682	0.0239113
Carns1	172.575	-0.503422	0.171521	-2.93505	0.00333492	0.0239113
Gosr1	1096.43	-0.290951	0.0991527	-2.93437	0.00334224	0.0239268
Hp1bp3	5445.06	0.19609	0.0668277	2.93426	0.00334341	0.0239268
Psmd3	1309.22	0.393126	0.134019	2.93336	0.00335313	0.0239487
Marveld2	185.388	0.687927	0.234516	2.93339	0.00335286	0.0239487
Gatm	230.105	0.493343	0.168177	2.93347	0.00335198	0.0239487
Nav1	332.598	-1.90851	0.650911	-2.93206	0.00336725	0.0240336
Sik1	931.745	-0.278893	0.0951773	-2.93024	0.00338697	0.0241585
Ehbp1l1	1555.76	0.229284	0.0782721	2.92931	0.00339711	0.0242148
Rgs1	2822.56	-0.200682	0.0685156	-2.92899	0.00340063	0.0242239
Smg6	665.737	-0.320634	0.109559	-2.92658	0.00342716	0.0243968
Rps13	3605.2	-0.201759	0.0689646	-2.92554	0.00343854	0.0244617
Tdg	179.484	0.538954	0.184254	2.92507	0.00344384	0.0244832
Tet2	687.205	-0.455582	0.155771	-2.92469	0.00344801	0.0244968
Cep97	625.933	-0.382338	0.130777	-2.92359	0.00346022	0.0245512
Trdv5	24.3004	1.38434	0.473478	2.92376	0.00345836	0.0245512
Tmem129	367.862	0.37994	0.12998	2.92306	0.00346609	0.0245767
Hoxb13	10.5819	2.03636	0.696713	2.9228	0.00346894	0.0245807
Eftud2	1969.37	0.314037	0.107477	2.92189	0.00347913	0.0246189
Tubgcp2	939.16	0.298415	0.102137	2.92171	0.00348117	0.0246189
Pyroxd1	175.797	-0.488593	0.167206	-2.9221	0.00347682	0.0246189
Usp5	1663.35	0.272506	0.0932787	2.92142	0.00348438	0.0246256
Fat1	477.536	-1.33183	0.455933	-2.92111	0.00348788	0.0246342
Slc30a4	1928.58	0.21462	0.0734871	2.92052	0.00349448	0.024636
Ogdhl	13.5723	-2.21821	0.759443	-2.92084	0.00349087	0.024636
Trbv13-2	30.6573	1.14292	0.391349	2.92047	0.00349499	0.024636
Fbxo5	395.069	0.369241	0.126479	2.91939	0.00350716	0.0247057
Phactr2	165.272	0.563055	0.192988	2.91757	0.00352773	0.0248344
Wnt3	63.2702	-1.25873	0.431489	-2.91719	0.003532	0.0248482
Inpp5k	1021.51	-0.319947	0.109697	-2.91665	0.00353807	0.0248748
Baz1b	2870.8	0.249152	0.0854387	2.91615	0.00354381	0.0248989
Rhoc	264.961	-0.443775	0.152225	-2.91525	0.00355401	0.0249219
Zxdc	344.161	-0.356713	0.122354	-2.91541	0.00355221	0.0249219
Rpl3	11898.8	-0.184363	0.0632376	-2.9154	0.00355228	0.0249219
Tpbg	11.5506	1.92317	0.659779	2.91486	0.00355844	0.0249368
Ptpre	1224.78	0.487523	0.16729	2.91423	0.00356569	0.0249714
Usp10	475.535	0.343915	0.118125	2.91145	0.00359758	0.0251784
Usp32	561.797	-0.370815	0.127444	-2.90962	0.00361865	0.0253094
Gtf2ird2	223.017	-0.464563	0.159747	-2.90812	0.00363614	0.0254153
Elavl1	1069.87	0.23819	0.0819182	2.90765	0.00364152	0.0254365
Actr2	8089.49	0.206309	0.0709983	2.90582	0.00366287	0.0255505
Sypl	519.01	0.356931	0.122841	2.90565	0.00366494	0.0255505
Trpc1	76.2718	0.836361	0.287831	2.90573	0.00366393	0.0255505
Mgat1	1393.18	0.23118	0.0795737	2.90524	0.00366977	0.0255677
Eri1	850.885	0.332001	0.114289	2.90494	0.00367326	0.0255755
Mxd1	819.024	0.340049	0.11716	2.90244	0.00370269	0.0257638
Nars	2479.45	0.368522	0.127016	2.90139	0.00371515	0.0258338
Slc1a5	2809.97	0.33622	0.115893	2.90112	0.00371837	0.0258396
Rsl1d1	1306.77	0.302559	0.104319	2.90033	0.00372774	0.025888
Prrg1	217.435	-0.446745	0.154046	-2.90007	0.00373078	0.0258924
Magoh	443.939	0.340866	0.117578	2.89906	0.00374289	0.0259598
Ddx56	353.843	0.436171	0.150464	2.89885	0.00374539	0.0259605
Rab39b	165.515	0.756816	0.261097	2.8986	0.00374829	0.0259639
Clcn3	2442.32	-0.293199	0.101172	-2.89803	0.0037551	0.0259944
Nme1	1046.66	0.320436	0.110621	2.89671	0.00377103	0.026088
Slc25a36	1163.47	-0.38778	0.133892	-2.8962	0.00377706	0.026113
Adsl	687.724	0.386632	0.133513	2.89584	0.00378151	0.026127
Jade2	731.666	-0.293076	0.10123	-2.89515	0.00378983	0.0261677
Nup98	743.468	0.31745	0.109716	2.89339	0.00381108	0.0262977
Pawr	10.4387	2.16848	0.750668	2.88873	0.00386806	0.0266738
Zfp316	66.7476	-0.750001	0.259659	-2.88841	0.003872	0.0266839
Tti1	378.724	0.352487	0.122046	2.88814	0.00387524	0.0266892
Pus1	332.279	0.472676	0.163689	2.88765	0.00388137	0.0267144
Cand2	12.717	-1.80461	0.625244	-2.88624	0.00389871	0.0268167
Chst11	949.317	0.281731	0.09767	2.88452	0.00392011	0.0269467
Dpep2	104.202	-0.725093	0.251417	-2.88402	0.00392628	0.0269719
Nmral1	195.827	0.451658	0.15662	2.88379	0.00392923	0.0269751
Zfp940	55.1585	0.881516	0.305933	2.88141	0.00395906	0.0271626
Exosc2	278.864	0.562627	0.195291	2.88097	0.00396457	0.0271831
Pam	104.152	0.778884	0.270665	2.87767	0.00400627	0.0273648
Fmo5	58.6896	-0.989635	0.343877	-2.87787	0.00400368	0.0273648
Ppp2r2c	1133.18	1.45389	0.505159	2.87809	0.00400094	0.0273648
Abca7	2897.31	-0.313599	0.10897	-2.87785	0.0040039	0.0273648
Hpf1	570.424	0.320865	0.111469	2.87852	0.00399544	0.0273648
AW549877	621.058	-0.313402	0.10888	-2.87841	0.00399681	0.0273648
Psmc5	835.862	0.307721	0.106983	2.87634	0.0040232	0.027463
Akt1	3138.25	0.284247	0.098909	2.87382	0.00405536	0.0276651
Ifi207	25.2971	-1.55046	0.539565	-2.87354	0.00405903	0.0276726
Piga	540.078	0.325551	0.113325	2.87273	0.00406944	0.0277261
Rbm14	656.445	0.338851	0.118015	2.87125	0.00408849	0.0278383
Fdft1	858.331	0.393053	0.136916	2.87076	0.0040948	0.0278559
Cyp4f39	116.45	1.98463	0.691352	2.87065	0.00409623	0.0278559
Naip5	268.008	-1.3973	0.486985	-2.86928	0.00411411	0.0279599
Ablim1	9895.81	-0.157424	0.0548757	-2.86874	0.00412115	0.0279901
Kif15	1658.18	0.235342	0.0820733	2.86747	0.00413771	0.0280497
Ipo11	648.807	0.307866	0.107363	2.86753	0.0041369	0.0280497
Cxcr3	130.941	0.569016	0.198417	2.86778	0.00413367	0.0280497
Man2a1	2587.07	0.186578	0.0651421	2.86418	0.00418094	0.0283072
Pik3ap1	2383.18	-0.193444	0.0675344	-2.86437	0.00417838	0.0283072
Rhob	150.571	-0.601254	0.21001	-2.86298	0.0041968	0.0283967
Scmh1	112.587	-0.59928	0.209452	-2.86119	0.00422058	0.0285219
Strn4	1041.55	-0.367645	0.12849	-2.86128	0.00421937	0.0285219
Gtpbp4	710.049	0.315489	0.11029	2.86053	0.00422929	0.0285629
Naa25	371.143	0.414344	0.144868	2.86014	0.00423448	0.0285801
Acadl	4845.29	0.484472	0.169413	2.85972	0.00424019	0.0285829
Piwil2	333.19	0.784891	0.274455	2.85982	0.00423886	0.0285829
Ints1	1226.07	0.361861	0.126576	2.85885	0.00425182	0.0286434
Plgrkt	907.173	-0.353408	0.123635	-2.85849	0.00425668	0.0286583
F11r	48.6076	0.99524	0.348252	2.85782	0.00426566	0.0287009
Ibtk	588.361	0.282271	0.0988657	2.8551	0.00430237	0.0289299
3830406C13Rik	396.494	-0.361865	0.126813	-2.85354	0.00432354	0.0290541
Cdc14b	387.136	-0.357021	0.125164	-2.85244	0.00433857	0.0291188
Abhd4	481.56	-0.440502	0.15443	-2.85245	0.00433843	0.0291188
Psmd13	1853.98	0.224834	0.0788359	2.85192	0.00434554	0.0291294
Fam168a	1182.1	-0.265777	0.0931894	-2.85201	0.00434443	0.0291294
Klc4	207.307	-0.491053	0.172204	-2.85157	0.00435036	0.0291436
Tex15	57.7173	1.24662	0.437288	2.8508	0.00436096	0.0291784
Adgra3	41.2341	-3.49478	1.22583	-2.85095	0.00435884	0.0291784
Ahcyl2	497.151	0.422818	0.14833	2.85052	0.00436481	0.0291861
B4galt2	16.9279	-1.54601	0.542501	-2.84979	0.0043748	0.0292348
Rbmxl1	134.22	0.634492	0.222681	2.84933	0.00438116	0.0292592
Herc3	1227.78	0.260388	0.0914027	2.8488	0.0043885	0.0292901
Thoc3	407.039	0.430997	0.15132	2.84825	0.00439605	0.0293224
Dyrk3	166.118	0.481772	0.169326	2.84522	0.00443801	0.029584
Lrp5	1460.46	0.343397	0.120724	2.84448	0.00444845	0.0296353
Glmp	1989.44	-0.223205	0.0784966	-2.8435	0.00446206	0.0296979
Irf8	521.386	0.507256	0.178397	2.84341	0.00446335	0.0296979
Ebna1bp2	625.917	0.413851	0.145619	2.842	0.00448309	0.0298109
Suv39h2	88.8197	0.671152	0.236365	2.83948	0.00451876	0.0299927
Orai1	251.022	0.448585	0.157975	2.8396	0.00451704	0.0299927
Ppp6r1	5055.87	0.261803	0.0921884	2.83987	0.00451321	0.0299927
Rasgrf2	97.2565	-0.809236	0.285114	-2.83829	0.00453556	0.0300857
Hyou1	1772.19	0.403548	0.142196	2.83796	0.00454028	0.0300985
Igbp1	1301.04	-0.265299	0.0935035	-2.83732	0.00454945	0.0301408
Rcor1	986.341	-0.260407	0.0918233	-2.83596	0.00456879	0.0302503
Sugt1	2038.46	-0.281512	0.0992743	-2.83569	0.00457261	0.0302571
Rad50	816.211	0.304292	0.107323	2.8353	0.00457828	0.0302605
Casp4	126.656	-0.580111	0.204605	-2.83527	0.00457872	0.0302605
Eif3k	2346.87	-0.192856	0.0680637	-2.83346	0.00460466	0.0304133
Psmc3ip	86.4842	0.752582	0.265801	2.83138	0.00463477	0.0305934
Epsti1	4050.22	-0.412964	0.145905	-2.83035	0.00464965	0.0306296
Pdcd11	688.685	0.380553	0.134437	2.83071	0.00464444	0.0306296
Lypd6b	234.826	-0.44667	0.157816	-2.83031	0.00465024	0.0306296
Panx1	699.528	-0.272523	0.0962905	-2.83022	0.0046516	0.0306296
Kif3a	124.606	-0.571806	0.202069	-2.82976	0.00465835	0.0306368
Nup188	1105.83	0.35168	0.124277	2.82981	0.00465764	0.0306368
Tmem87b	223.692	-0.436556	0.154337	-2.8286	0.00467523	0.030673
Ap3d1	2214.27	-0.203733	0.0720194	-2.82886	0.00467144	0.030673
Pik3r5	2093.63	-0.299699	0.105934	-2.82912	0.00466767	0.030673
Rpl30	3549.1	-0.234702	0.0829728	-2.82866	0.00467438	0.030673
Vmac	92.9809	-0.620602	0.219435	-2.82818	0.00468138	0.0306947
Gng2	5485.05	-0.182506	0.0646292	-2.82389	0.0047445	0.0310897
Eif1a	719	0.421211	0.149237	2.82244	0.00476603	0.0312119
Cbx6	703.031	-0.310014	0.109852	-2.82211	0.00477086	0.0312245
Med13	1449.31	-0.243945	0.0864479	-2.82188	0.00477436	0.0312285
Plag1	24.5705	1.37401	0.486966	2.82157	0.00477889	0.0312393
Abhd14b	230.317	-0.478452	0.169638	-2.82043	0.00479598	0.031332
Prss30	349.315	0.391062	0.138721	2.81905	0.00481667	0.0314101
Mzt1	917.381	-0.261053	0.0925919	-2.8194	0.00481138	0.0314101
Prpf4	634.022	0.323599	0.114788	2.8191	0.00481592	0.0314101
Trim14	155.567	-0.484526	0.172044	-2.81629	0.00485813	0.0316614
Lrig2	314.155	-0.412945	0.146689	-2.8151	0.00487617	0.0317598
Psme4	1544.11	0.220755	0.0784563	2.81374	0.00489693	0.0318758
Abcb9	975.83	0.395846	0.140768	2.81204	0.00492287	0.0320254
Cenpk	122.961	0.575655	0.204782	2.81107	0.00493771	0.0320832
Ckap5	2797.64	0.230164	0.0818763	2.81112	0.00493693	0.0320832
Nsd3	2848.97	-0.224101	0.0797608	-2.80967	0.00495928	0.032204
Tnrc6b	1403.9	-0.313222	0.111558	-2.80771	0.00498953	0.032381
Canx	7223.76	0.307272	0.109454	2.80732	0.00499561	0.0324009
Arsb	2400.64	0.252136	0.0898215	2.80708	0.00499934	0.0324057
Ube2g1	769.7	0.275779	0.0982617	2.80658	0.00500704	0.0324361
Pus7	208.548	0.517521	0.184438	2.80593	0.00501719	0.0324824
Mbd5	268.414	-0.379318	0.135237	-2.80484	0.00503413	0.032553
Wdr74	224.134	0.46104	0.164366	2.80497	0.00503213	0.032553
Tspan31	2427.92	0.197096	0.0702863	2.80419	0.0050443	0.0325993
Fn1	20.3391	-1.7434	0.62194	-2.80317	0.00506036	0.0326835
Samm50	1105.89	0.276763	0.098766	2.8022	0.00507548	0.0327616
Wdr1	8244.74	0.219509	0.0783509	2.80161	0.00508481	0.032785
Fgd6	47.9249	-0.986278	0.352097	-2.80115	0.00509201	0.032785
Vcp	1953.21	0.255497	0.091216	2.80101	0.00509429	0.032785
Fam135b	31.6086	1.85382	0.661821	2.80109	0.00509295	0.032785
Ppcdc	519.343	-0.313562	0.111926	-2.80151	0.00508637	0.032785
Rras2	840.027	-0.336333	0.120089	-2.8007	0.00509922	0.0327972
Mknk1	594.515	-0.318128	0.113631	-2.79966	0.00511558	0.0328828
Cysltr1	527.214	1.25099	0.447354	2.79643	0.00516705	0.0331939
Zfp629	68.7127	-0.700363	0.25064	-2.7943	0.00520118	0.0333933
Tnfsf9	144.831	0.603707	0.216131	2.79324	0.00521829	0.0334833
Nisch	2947.38	-0.280373	0.100386	-2.79294	0.00522311	0.0334943
Naga	487.922	-0.308234	0.11039	-2.79223	0.00523454	0.0335477
Ints12	341.386	-0.341517	0.122335	-2.79165	0.00524405	0.0335687
Nans	1103.65	0.291379	0.104369	2.79182	0.00524127	0.0335687
Adpgk	238.588	0.487944	0.174819	2.79114	0.00525227	0.0335932
Mr1	531.23	-0.312328	0.111904	-2.79103	0.00525409	0.0335932
Slc25a10	170.531	0.533013	0.19108	2.78948	0.00527934	0.0337347
Idua	361.325	-0.361177	0.129498	-2.78906	0.00528615	0.0337582
Acsl5	3471.9	0.33215	0.119107	2.78866	0.00529258	0.0337747
Bmpr2	134.352	0.534216	0.191577	2.78852	0.00529499	0.0337747
Adamts10	1482.58	-0.260975	0.0936159	-2.78772	0.00530803	0.033818
Cntln	218.711	-0.500775	0.179631	-2.7878	0.00530679	0.033818
Yars2	145.961	0.536656	0.192616	2.78615	0.00533381	0.0339422
Pum3	684.595	0.384682	0.138066	2.78622	0.00533267	0.0339422
Ttc28	45.2326	-0.954604	0.342822	-2.78454	0.00536032	0.0340907
Togaram1	967.948	-0.314397	0.112935	-2.78387	0.00537142	0.0341412
Uqcrh	2170.74	-0.227196	0.0816191	-2.78362	0.00537565	0.034148
Cnot9	1213.7	0.323353	0.116177	2.78328	0.0053812	0.0341632
Clec4e	34.0902	1.43328	0.51505	2.78279	0.00538942	0.0341953
Txn1	3465.03	0.287277	0.103264	2.78197	0.00540296	0.034261
Syt16	58.1256	1.16219	0.4178	2.78168	0.00540781	0.0342632
Snrnp70	2453.14	0.225573	0.0810953	2.78157	0.00540964	0.0342632
Rps15a	9294.77	-0.218035	0.07841	-2.78071	0.00542402	0.0343341
Suz12	2117.1	0.22489	0.0808908	2.78018	0.00543295	0.0343705
Nlgn2	688.478	-0.526424	0.189513	-2.77777	0.00547335	0.0346058
Psmd2	3046.21	0.269226	0.0969466	2.77706	0.00548538	0.0346616
Xrcc3	48.8592	0.972897	0.350371	2.77676	0.00549041	0.034673
Pxn	1739.97	0.451268	0.162676	2.77402	0.00553675	0.0349453
Nol6	518.66	0.516927	0.186398	2.77324	0.00555005	0.0350088
1810037I17Rik	709.993	0.25974	0.0936969	2.77212	0.00556918	0.0351089
Fam241a	142.996	0.528662	0.190743	2.77159	0.00557828	0.0351458
Tmem8	439.862	0.354287	0.127866	2.77076	0.00559257	0.0351947
Hspa4l	604.964	0.295187	0.106532	2.77088	0.00559046	0.0351947
Ptbp2	233.475	-0.538255	0.19431	-2.77009	0.00560416	0.0352472
Pik3r2	94.8611	-0.626014	0.226177	-2.76781	0.00564344	0.0354735
Diaph3	610.478	0.305207	0.110284	2.76746	0.00564946	0.0354894
Gusb	658.204	0.314231	0.113552	2.76728	0.00565253	0.0354894
Usp53	131.262	0.802976	0.290406	2.76501	0.00569208	0.0357169
Gstt3	79.9224	0.739744	0.267626	2.76409	0.00570815	0.0357969
Pax3	8.75846	2.74968	0.995102	2.76322	0.00572349	0.0358619
Zfp141	328.66	-0.407256	0.14739	-2.76312	0.00572515	0.0358619
Myh9	27653.8	0.207061	0.0749492	2.76268	0.00573285	0.0358893
Lmf2	997.411	0.261109	0.0947163	2.75675	0.00583786	0.0365255
Ankle1	149.349	0.519635	0.188532	2.75622	0.0058474	0.036564
Tmem231	16.6967	-1.60051	0.580857	-2.75542	0.00586162	0.0366317
Psmd12	829.433	0.31662	0.114939	2.75467	0.00587519	0.0366752
Pgm2l1	148.914	0.522833	0.1898	2.75466	0.00587537	0.0366752
Rpl32	9905.39	-0.202048	0.0733682	-2.75389	0.00588922	0.0367404
Ppp4c	1825.19	0.244658	0.0888871	2.75245	0.00591506	0.0368803
Arfgap3	581.551	-0.278683	0.101275	-2.75174	0.00592795	0.0369394
Axin2	36.3401	1.17163	0.426006	2.75026	0.00595473	0.0370422
Hif3a	11.5956	2.72849	0.991952	2.75063	0.00594806	0.0370422
D130040H23Rik	40.3515	-1.08381	0.394056	-2.75041	0.00595211	0.0370422
H2bc4	52.1713	-0.830721	0.302123	-2.74961	0.00596662	0.0370947
Cct7	3384.54	0.202471	0.0736603	2.74871	0.00598302	0.0371564
Exoc6	636.182	-0.26774	0.0974119	-2.74854	0.00598619	0.0371564
Mon1b	417.622	-0.333971	0.12151	-2.7485	0.00598686	0.0371564
Bicral	780.029	-0.288947	0.105164	-2.74759	0.00600346	0.037238
Cryz	170.467	-0.486549	0.177106	-2.74723	0.00601018	0.0372583
Arhgap23	111.014	-0.599211	0.218284	-2.7451	0.00604926	0.037479
Leng8	2257.93	-0.284432	0.103628	-2.74473	0.00605608	0.0374998
Dnajc11	581.328	0.356371	0.129876	2.74394	0.0060707	0.0375688
Sgo2a	456.259	0.306672	0.111787	2.74337	0.00608124	0.0376124
Gtf2f1	871.159	0.253449	0.092427	2.74215	0.00610377	0.0377086
Bcas3	400.117	-0.334621	0.122025	-2.74224	0.0061022	0.0377086
Utp4	393.825	0.414997	0.151372	2.74157	0.00611464	0.0377541
Wdr36	791.333	0.358742	0.130867	2.74127	0.00612014	0.0377665
Fut8	1130.01	-0.256127	0.0934782	-2.73997	0.00614454	0.0378441
Gemin5	437.562	0.329245	0.120161	2.74004	0.0061431	0.0378441
Kctd11	1262.21	-0.266607	0.0973004	-2.74004	0.00614312	0.0378441
Zfp68	495.78	-0.339982	0.124088	-2.73985	0.00614673	0.0378441
Rad23a	1025.86	0.342256	0.124941	2.73934	0.00615621	0.0378809
Hcfc1	3595.14	0.236721	0.0864567	2.73803	0.00618083	0.0380107
Polr2b	1443.59	0.242915	0.0887447	2.73723	0.00619583	0.0380813
Gabbr1	1219.17	-0.441194	0.161241	-2.73623	0.0062147	0.0381755
Ddah2	48.4397	-0.859955	0.31439	-2.73531	0.00623208	0.0382387
Zfyve1	545.805	-0.309112	0.113007	-2.73532	0.00623197	0.0382387
Ndrg3	1119.31	-0.231145	0.0845335	-2.73437	0.00625006	0.0383273
Slc5a3	181.707	-0.461709	0.168879	-2.73397	0.00625754	0.0383514
Entpd5	1127.62	0.288695	0.105628	2.73313	0.00627361	0.0384113
Mapre3	194.958	-0.505965	0.185137	-2.73291	0.00627768	0.0384113
Ssb	2027.17	0.245445	0.0898112	2.7329	0.00627798	0.0384113
Eif6	690.581	0.317883	0.116402	2.73089	0.00631627	0.0386062
Impdh2	1204.77	0.268591	0.098354	2.73086	0.00631698	0.0386062
Actb	72453	0.234338	0.0858188	2.73061	0.00632177	0.0386135
Atp6v0d1	1276.95	-0.214848	0.0787149	-2.72945	0.00634405	0.0387058
Mrpl18	620.956	0.326877	0.119751	2.72963	0.00634047	0.0387058
Fbxl12	299.552	-0.385634	0.14134	-2.72841	0.00636403	0.0388059
Tlk2	655.102	-0.262045	0.0960717	-2.7276	0.00637969	0.0388794
Cdc42bpa	576.68	0.424559	0.155732	2.72621	0.00640654	0.039021
Ccdc124	437.865	0.350993	0.128891	2.72318	0.00646564	0.0393145
Pdia3	8932.82	0.298182	0.109486	2.72348	0.00645988	0.0393145
Atf7	612.153	-0.30711	0.112776	-2.7232	0.00646537	0.0393145
Ubp1	1072.6	-0.293414	0.107761	-2.72283	0.00647244	0.0393337
Trf	23.8848	-1.55203	0.570065	-2.72256	0.0064779	0.0393447
Ccdc30	6.74559	-2.77977	1.02152	-2.72122	0.00650421	0.0394823
Wasl	340.814	-0.371545	0.136586	-2.72022	0.00652376	0.0395787
Calca	18.1188	1.9963	0.734137	2.71924	0.00654313	0.0396517
P2ry13	287.639	0.524927	0.19304	2.71926	0.00654276	0.0396517
Uba1	7799.63	0.223366	0.0821555	2.71882	0.00655159	0.0396807
Cotl1	3671.16	0.413532	0.152201	2.71701	0.00658748	0.0398585
Dok7	35.6585	-1.15148	0.423811	-2.71697	0.00658833	0.0398585
Fam174a	195.553	-0.504152	0.185587	-2.71653	0.00659709	0.0398891
Acad10	53.2897	-0.841478	0.309816	-2.71606	0.00660639	0.0399007
Tmem238	17.1221	1.41538	0.52111	2.71608	0.00660595	0.0399007
Trpm7	1742.15	-0.196278	0.0723021	-2.71469	0.00663383	0.0400217
Iah1	225.977	-0.399205	0.147048	-2.71479	0.00663178	0.0400217
Col18a1	235.516	0.602273	0.22194	2.71367	0.00665423	0.0401129
Gabpb1	459.029	0.305845	0.112714	2.71346	0.00665845	0.0401129
Kdm4a	1857.38	-0.193819	0.0714308	-2.71338	0.0066601	0.0401129
Smg5	1047	0.246431	0.0908615	2.71216	0.00668456	0.0402378
Abca1	169.342	-0.521271	0.192231	-2.71169	0.00669415	0.0402731
Aco1	619.461	-0.296781	0.109494	-2.71047	0.00671883	0.040399
Rpl14	5902.25	-0.175802	0.0648874	-2.70934	0.00674168	0.0404913
Noc4l	420.463	0.432082	0.159468	2.70952	0.00673806	0.0404913
Ttc27	144.735	0.623967	0.230327	2.70905	0.00674765	0.0405047
Tns1	496.583	0.509918	0.1883	2.708	0.00676893	0.0406098
Fancb	78.0833	0.770211	0.284473	2.7075	0.00677916	0.0406486
Calu	2188.37	0.352355	0.130158	2.70713	0.00678678	0.0406717
Etf1	2376.88	0.242559	0.0896757	2.70485	0.00683351	0.040929
Epm2a	83.1384	-0.625652	0.231342	-2.70444	0.00684191	0.0409405
Nck2	213.987	0.412104	0.152383	2.70439	0.006843	0.0409405
Dpp7	187.789	-0.436083	0.161285	-2.70381	0.00685497	0.0409894
Nfat5	1897.22	-0.821842	0.304075	-2.70276	0.00687666	0.041016
Rassf3	298.256	-0.373757	0.138287	-2.70275	0.00687676	0.041016
Cdr2	161.827	0.500623	0.1852	2.70315	0.00686859	0.041016
Pank1	85.9681	-0.680566	0.251784	-2.70298	0.00687211	0.041016
Ddx17	7041.67	-0.165149	0.0611056	-2.70267	0.00687842	0.041016
Map3k20	44.4071	0.930059	0.344151	2.70247	0.00688256	0.0410181
Narf	892.954	-0.238768	0.0883598	-2.70223	0.00688765	0.0410258
Maf1	960.996	-0.234662	0.0868465	-2.70203	0.00689166	0.041027
Natd1	383.331	-0.315013	0.116635	-2.70085	0.00691626	0.0411508
Ifnl3	7.44607	-2.74911	1.01849	-2.6992	0.00695055	0.041332
Trbc2	4366.98	-0.182811	0.0677723	-2.69743	0.00698776	0.0415304
Sdf2l1	674.855	0.373691	0.138579	2.69659	0.00700543	0.0415864
Slc39a10	289.523	0.569719	0.211301	2.69625	0.00701258	0.0415864
Capn2	7691.51	0.196536	0.0728917	2.69627	0.00701205	0.0415864
Churc1	188.914	-0.45634	0.169225	-2.69665	0.00700403	0.0415864
Enpp2	24.2456	-1.29162	0.479159	-2.6956	0.00702623	0.0416376
Magohb	217.886	0.449103	0.166614	2.69547	0.00702893	0.0416376
Hmgb2	1661.91	0.262505	0.0974053	2.69498	0.00703929	0.0416761
Mecp2	1067.77	-0.283412	0.105299	-2.69151	0.00711304	0.0420897
Ywhah	1678.33	0.231702	0.0861152	2.6906	0.00713238	0.0421811
Celf4	14.1346	2.80241	1.04167	2.69031	0.00713861	0.0421948
Ddx27	736.757	0.352381	0.131027	2.68937	0.00715869	0.0422903
Pdia4	2345.44	0.32167	0.119688	2.68757	0.00719738	0.0424956
Gm7694	24.1006	-1.38322	0.514754	-2.68715	0.00720641	0.0425257
Clcn4	755.924	-0.241066	0.08972	-2.68687	0.00721247	0.0425382
Ulk2	1038.23	-0.218575	0.0813949	-2.68536	0.00724515	0.0427076
Trpm4	479.49	0.378534	0.140972	2.68517	0.00724931	0.0427088
Gpaa1	626.417	0.328028	0.122214	2.68405	0.0072736	0.0428286
Parp1	1456.2	0.33267	0.123966	2.68356	0.00728438	0.0428687
Prpf8	5793.62	0.2262	0.0843436	2.68189	0.00732077	0.0430594
Cluh	782.173	0.34422	0.128386	2.68112	0.00733756	0.0430643
Dnajc2	799.296	0.270521	0.100892	2.6813	0.00733365	0.0430643
Alg11	362.712	0.381539	0.142289	2.68143	0.00733079	0.0430643
Sf3b4	196.12	0.516063	0.192468	2.68129	0.00733387	0.0430643
Smyd5	210.962	0.504668	0.188313	2.67994	0.00736351	0.0431931
Psmc2	976.33	0.219799	0.0820577	2.67859	0.00739318	0.0433136
Glcci1	21.2065	-1.34432	0.501901	-2.67846	0.00739608	0.0433136
Inka1	25.723	-1.6352	0.610441	-2.67872	0.00739051	0.0433136
Tbc1d30	104.115	-0.61335	0.229177	-2.67632	0.00744366	0.0435686
U2af2	1621.34	0.330445	0.123508	2.67549	0.00746204	0.0436525
Mybbp1a	1520.03	0.804055	0.30064	2.67448	0.00748446	0.04376
Srrm1	3070.87	0.171578	0.0641795	2.67341	0.00750847	0.0438766
Neil2	94.94	0.659102	0.246714	2.67153	0.00755072	0.0440997
Tmprss7	117.811	0.559264	0.209394	2.67087	0.00756555	0.0441624
Map3k5	421.248	0.369297	0.138282	2.67062	0.00757122	0.0441716
Chmp1a	1315.09	-0.224475	0.0840633	-2.67032	0.00757799	0.0441872
Rfc4	310.247	0.405345	0.151855	2.66928	0.00760132	0.0442993
Abhd15	99.8642	-0.580562	0.217518	-2.66903	0.0076071	0.0443091
Ppm1m	480.345	-0.300822	0.11273	-2.66851	0.00761893	0.044317
Mastl	316.612	0.372133	0.13944	2.66878	0.00761279	0.044317
Laptm5	34645.5	-0.163079	0.0611142	-2.66843	0.00762077	0.044317
Lsm4	854.779	0.275202	0.103143	2.66814	0.00762714	0.0443302
Wdfy2	79.2002	0.668283	0.250508	2.66772	0.00763689	0.044363
Xrcc2	147.033	0.483326	0.181214	2.66715	0.00764966	0.0444133
Ehhadh	108.362	-0.577122	0.216472	-2.66603	0.0076753	0.0445382
Zfand3	608.699	-0.303676	0.113934	-2.66535	0.00769075	0.0446039
Polr2f	337.993	0.469158	0.17607	2.6646	0.0077079	0.0446793
Slc2a9	119.443	-0.555514	0.208599	-2.66307	0.00774319	0.0448598
AB124611	63.097	-0.722526	0.271376	-2.66246	0.0077572	0.0449169
Agpat5	440.906	0.315865	0.118645	2.66227	0.00776149	0.0449176
Magi1	14.1426	2.79549	1.05022	2.66181	0.00777213	0.0449551
Igsf23	31.3529	1.38023	0.518702	2.66092	0.0077927	0.0450259
Trdv4	26.2132	1.37702	0.517497	2.66093	0.00779252	0.0450259
Eif2b5	1046.84	0.219279	0.0824295	2.6602	0.00780943	0.0450984
Bri3	135.126	-0.490373	0.184352	-2.65999	0.00781431	0.0451025
Srebf1	2250.08	0.250481	0.09418	2.6596	0.00782345	0.0451311
B4galnt1	6169.12	-0.183051	0.0688527	-2.65858	0.00784697	0.0452426
Fcho2	663.803	-0.373017	0.140447	-2.65594	0.00790887	0.0455752
Gcnt2	85.9135	2.13532	0.80428	2.65494	0.0079322	0.0456506
Usp14	911.199	0.26917	0.101376	2.65517	0.0079268	0.0456506
Smyd1	64.6703	-0.754846	0.284329	-2.65484	0.00793464	0.0456506
Rnf152	101.313	0.589052	0.221922	2.65433	0.00794672	0.0456957
Kcnab3	47.3674	-0.973666	0.366908	-2.65371	0.00796131	0.0457553
Rad21	4363.61	0.183603	0.0692688	2.65059	0.00803514	0.046155
Slc39a13	135.99	-0.499363	0.188523	-2.64881	0.00807748	0.0463489
Lin54	315.424	0.376043	0.141965	2.64884	0.0080769	0.0463489
Tsen2	62.6036	0.716276	0.270456	2.6484	0.00808735	0.0463809
Cmas	1046.17	0.215661	0.0814578	2.64751	0.0081086	0.0464781
Evi5	66.8131	0.703896	0.265915	2.64708	0.0081191	0.0465136
Slc30a9	1298.94	-0.208548	0.0788653	-2.64436	0.00818467	0.0468644
Cbx3	329.2	0.366179	0.1385	2.6439	0.00819573	0.0469028
Tuft1	39.0733	0.922685	0.349178	2.64245	0.00823091	0.0470792
Zfp449	8.5895	-2.62503	0.993617	-2.6419	0.00824435	0.0471311
Ino80c	399.245	0.368295	0.139432	2.6414	0.00825641	0.0471751
Kir3dl1	3.43119	-4.2525	1.61011	-2.64113	0.00826301	0.0471878
Dand5	41.4024	-0.879673	0.333095	-2.64091	0.00826846	0.047194
Oit3	281.143	-0.364268	0.137954	-2.6405	0.00827847	0.0472262
Lrr1	64.3521	0.731923	0.277396	2.63854	0.00832628	0.0474738
Cln6	877.843	-0.276019	0.104628	-2.63811	0.00833704	0.0475101
Mme	7.57965	2.429	0.921687	2.63539	0.00840419	0.0478675
Eif2b1	393.243	0.347738	0.131961	2.63515	0.00840998	0.0478752
Hook3	921.992	-0.286282	0.108686	-2.63403	0.00843785	0.0480086
Icosl	53.1778	-0.797245	0.30272	-2.63361	0.00844833	0.0480429
Slc35a4	663.601	0.366384	0.139171	2.63262	0.00847301	0.0481579
Zfp60	132.186	-0.528537	0.200788	-2.63232	0.00848049	0.0481751
Hectd4	1258.58	-0.361155	0.137234	-2.63168	0.00849639	0.04824
Slc29a1	510.105	0.451753	0.171696	2.63113	0.00851027	0.0482934
Mrps28	74.674	0.710956	0.270257	2.63067	0.00852178	0.0483333
Fnta	522.66	-0.284489	0.108198	-2.62935	0.00855483	0.0484953
Erbb3	188.726	-1.74072	0.662422	-2.62782	0.00859352	0.0486891
H2az1	1099.41	0.391631	0.149063	2.62729	0.00860677	0.0487386
Trp53inp1	2273.88	-0.436447	0.166198	-2.62607	0.00863761	0.0488688
Pogz	467.902	-0.28352	0.107966	-2.62603	0.00863881	0.0488688
Nxpe4	8.91121	-2.2367	0.852025	-2.62516	0.00866086	0.0489679
Elovl1	1289.66	0.232337	0.0885202	2.62468	0.00867316	0.0489817
Parpbp	441.036	0.310357	0.11824	2.62481	0.00866983	0.0489817
Hmx3	4.30433	3.58436	1.36581	2.62435	0.00868145	0.0489817
Wdr41	93.0816	-0.634606	0.241799	-2.62452	0.00867709	0.0489817
Ash1l	711.324	-0.372254	0.141879	-2.62374	0.0086971	0.0490444
Slc4a8	207.942	-0.477776	0.182133	-2.62323	0.00870997	0.0490913
Dnajb1	899.625	0.267619	0.102033	2.62286	0.00871961	0.0490944
Trib3	219.545	0.745825	0.284352	2.62289	0.00871875	0.0490944
Hnrnpf	774.451	0.277723	0.105902	2.62245	0.00872997	0.0491271
Glis2	109.892	-0.878775	0.335243	-2.62131	0.00875929	0.0492252
Dlg5	9.98865	-1.87422	0.715001	-2.62129	0.00875979	0.0492252
Ldb1	2316.05	-0.198066	0.0755672	-2.62106	0.00876563	0.0492252
Ltn1	1272.04	0.231972	0.0885022	2.62109	0.0087649	0.0492252
Pik3cb	102.013	0.575769	0.219755	2.62005	0.00879162	0.0493198
Ppp1r2	254.408	0.391933	0.14959	2.62005	0.00879157	0.0493198
Tpd52	519.058	0.272477	0.104027	2.6193	0.00881113	0.0494037
Gins3	185.041	0.424596	0.162171	2.61819	0.00883965	0.0495378
Kif18a	238.581	0.456685	0.174442	2.61797	0.00884535	0.0495441
Zfp362	391.781	-0.323374	0.123585	-2.61661	0.00888084	0.0497025
Atp6v0b	931.433	-0.224735	0.0858903	-2.61653	0.00888285	0.0497025
Gbe1	970.173	0.265183	0.101384	2.61562	0.00890647	0.0498089
Mtrex	1149.18	0.243854	0.093304	2.61354	0.00896084	0.0500585
Sfxn1	1027.32	0.409862	0.156832	2.61337	0.0089653	0.0500585
Slc39a8	125.116	0.644291	0.246552	2.61321	0.00896965	0.0500585
Selenoi	677.057	0.278011	0.106383	2.61329	0.00896743	0.0500585
Bmp7	23.0245	-1.86969	0.715742	-2.61223	0.00899529	0.0501757
Eif2s3y	1061.69	-0.289503	0.110841	-2.61187	0.00900489	0.0502033
Bud23	337.056	0.379066	0.14522	2.61028	0.00904683	0.0504111
3110082I17Rik	50.2692	1.00775	0.386097	2.61009	0.00905181	0.0504129
Msc	80.653	0.825233	0.316281	2.60918	0.00907595	0.0505212
Lrmp	972.522	-0.246452	0.0944689	-2.60882	0.00908551	0.0505484
Snrpd3	775.42	0.306712	0.117629	2.60745	0.00912202	0.0507254
Polr3gl	621.943	-0.261371	0.100302	-2.60584	0.00916489	0.0508852
Igfbp7	17.6237	1.50647	0.578086	2.60597	0.00916139	0.0508852
Klc3	109.886	0.556216	0.213424	2.60616	0.00915645	0.0508852
Cep170b	973.788	0.237603	0.0911947	2.60545	0.00917542	0.0509175
Atp6v0d2	7.80247	-2.3427	0.900031	-2.60291	0.00924375	0.0512703
Phf21b	62.0734	0.698506	0.268506	2.60145	0.00928295	0.0514613
Tmem50a	2473.68	-0.188859	0.0726206	-2.60062	0.00930549	0.0515598
Eif5a	7225.06	0.367281	0.141239	2.60042	0.00931101	0.0515639
Tln2	81.8408	-0.653493	0.251388	-2.59954	0.00933499	0.0516702
Dcaf8	1420.67	-0.199552	0.0767733	-2.59924	0.00934306	0.0516884
Atg12	763.348	-0.2551	0.0981847	-2.59817	0.00937229	0.0518235
Rasa1	1600.35	-0.218477	0.0841153	-2.59736	0.00939442	0.0518928
Ginm1	299.131	-0.339026	0.130526	-2.59737	0.00939401	0.0518928
Washc2	1421.05	-0.194013	0.0747849	-2.59428	0.00947891	0.0522814
Wfikkn2	19.8615	1.28098	0.493772	2.59427	0.0094793	0.0522814
Plagl2	815.959	0.279608	0.107775	2.59436	0.00947675	0.0522814
Ube2b	1517.85	-0.248042	0.0956586	-2.59299	0.00951443	0.0523949
Ifng	1450.92	0.270127	0.104169	2.59316	0.00950973	0.0523949
Chd2	1877.3	-0.285692	0.110173	-2.59311	0.00951114	0.0523949
Zranb1	429.325	-0.319351	0.123202	-2.5921	0.00953928	0.0525049
Trac	5531.33	-0.149909	0.0578485	-2.5914	0.00955861	0.0525845
Baiap2	525.871	-0.310573	0.11986	-2.59113	0.00956618	0.0525945
Akr1e1	329.966	-0.436854	0.168605	-2.59099	0.00957016	0.0525945
Jak2	1419.4	0.249164	0.0963074	2.58717	0.00967675	0.0531387
Ninl	14.4025	-1.54098	0.595641	-2.58709	0.00967903	0.0531387
Etv4	34.8038	1.45525	0.562559	2.58683	0.00968633	0.0531518
Cc2d1b	1227.31	0.212006	0.0819745	2.58625	0.00970278	0.053189
Bzw1	3415.33	0.267757	0.103532	2.58624	0.00970297	0.053189
Psmd14	1276.76	0.235151	0.0909658	2.58505	0.00973659	0.0533192
Snx1	1488.26	-0.19691	0.0761717	-2.58508	0.00973561	0.0533192
Ddi2	893.005	-0.231768	0.0897409	-2.58264	0.00980486	0.0536659
Rpl31	2857.5	-0.180975	0.0700983	-2.58173	0.00983059	0.0537794
Wdr13	702.224	-0.313631	0.121508	-2.58114	0.00984735	0.0537893
Eva1b	311.161	-0.476849	0.184731	-2.58131	0.00984263	0.0537893
Rc3h2	689.049	-0.399872	0.154906	-2.58139	0.00984033	0.0537893
Mydgf	505.282	0.315822	0.122421	2.5798	0.00988568	0.0539714
Mrpl24	1073.58	-0.246265	0.0954677	-2.57957	0.00989245	0.0539811
Cerkl	57.707	-0.952037	0.369209	-2.57859	0.00992057	0.0541072
Csrp1	1380.56	0.23374	0.0906634	2.57811	0.00993421	0.05415
Hmbs	301.51	0.366442	0.142144	2.57796	0.00993845	0.05415
Rpia	804.157	0.263847	0.102356	2.57774	0.00994486	0.0541576
Pld2	524.376	-0.387615	0.150416	-2.57696	0.00996742	0.0542323
Trav17	12.141	1.83248	0.711114	2.57692	0.00996862	0.0542323
Itpkc	121.593	-0.534917	0.207615	-2.57648	0.00998117	0.0542459
Trbc1	2813.92	-0.197175	0.076525	-2.5766	0.00997762	0.0542459
Rtl5	21.3709	-1.18667	0.460721	-2.57567	0.0100045	0.0543454
Aftph	2025.44	-0.182727	0.0709628	-2.57497	0.0100248	0.054428
Atp2a2	2173.54	0.305906	0.118846	2.57396	0.0100542	0.0545331
Ints5	553.127	0.297932	0.115745	2.57404	0.0100519	0.0545331
Fbxl14	952.071	0.258567	0.100506	2.57266	0.0100921	0.0546607
Clba1	26.305	-1.25039	0.486006	-2.57278	0.0100885	0.0546607
Mfsd4b4	122.472	-0.49693	0.19316	-2.57263	0.0100929	0.0546607
Idh3b	1601.59	-0.220855	0.0858687	-2.57201	0.0101111	0.0547126
Hrh2	104.312	-0.580637	0.225757	-2.57195	0.0101126	0.0547126
Ica1	140.6	0.600772	0.233613	2.57166	0.0101212	0.0547316
Ints2	408.589	0.290882	0.113155	2.57065	0.0101508	0.0548642
[truncated: 18,115 more rows]

## Sheet: 2
2. Ctbp1-IP-MP KO vs Ctrl-1st
Gene_name	-Log10(p-value)	Log2 [LFQ abundance Ctbp1-KO/Ctrl]	Significant or Not Significant
Fkbp8	3.26165	3.14045	Significant
Scamp3	1.47537	-1.39007	Significant
Axin1	1.95786	3.58992	Significant
Dhx9	1.31054	-1.27216	Significant					Tgfb1
Ctbp1	2.76199	11.7446	Significant
App	1.96392	-3.56431	Significant
Prkar2a	1.41439	2.35897	Significant
Ctsd	3.27682	3.06313	Significant
Fkbp4	1.42367	1.18225	Significant
Sar1a	1.81405	-2.71918	Significant
Sept2	1.89036	2.88406	Significant
Golga3	1.33983	-2.14339	Significant
Erp29	2.12912	1.81249	Significant
Ube2m	2.31647	2.60958	Significant
Sec61a1;Sec61a2	3.40908	-3.8127	Significant
Prkacb	1.99264	2.01455	Significant
Was	1.68621	1.98179	Significant
Ctnnb1	1.32976	2.78714	Significant
Zc3hav1	1.79562	-1.24234	Significant
Ubash3a	1.5197	-1.39813	Significant
Hars	1.61033	2.18439	Significant
Apc	3.13451	6.8311	Significant
Jak3	2.46868	-2.31483	Significant
Trim21	2.42257	-2.896	Significant
Zeb1	3.53927	3.98843	Significant
Kdm1a	1.68108	1.35742	Significant
Amer1	2.32623	3.47655	Significant
Znf516	3.38436	6.91895	Significant
Rbbp8	1.45759	2.89651	Significant
Mob1a;Mob1b	3.03441	2.86078	Significant
Gimap5;Gimap3	1.30458	1.54228	Significant
Cyp51a1	1.46975	-1.59855	Significant
Hacd3	2.06444	-1.28498	Significant
Dhx30	1.8049	-2.26361	Significant
Ssbp1	1.94234	-2.67881	Significant
Cyb5r3	2.03477	2.57516	Significant
Ide	1.54196	2.589	Significant
Add3	2.51734	-1.12121	Significant
Zeb2	3.24582	5.11012	Significant
Pcm1	3.51552	-2.34233	Significant
Mta2	1.39886	1.19209	Significant
Twf2	1.33764	-1.2756	Significant

## Sheet: 3
3. Ctbp1-IP-MP KO vs Ctrl-2nd
Gene_name	-Log10(p-value)	Log2 [LFQ abundance Ctbp1-KO/Ctrl]	Significant or Not Significant
Dsp	1.83467	-2.50815	Significant
Supt5h	2.76541	1.6673	Significant
Ctbp1	3.86189	9.62448	Significant
Mt1	2.6799	3.93923	Significant
Sptan1	1.62501	1.07162	Significant
Vps4b	3.0718	1.82438	Significant
Stmn1	1.53332	1.34406	Significant
Adsl	2.0165	1.0024	Significant
Pdcd5	1.63206	1.0244	Significant
Erp29	1.35485	1.06666	Significant
Pkp1	2.40165	-1.46241	Significant
Jup	1.44206	-1.6777	Significant
Spag9	1.63258	1.30767	Significant
Dsg1a;Dsg1b;Dsg1c	1.85471	-1.93399	Significant
Trim21	3.3065	-4.22869	Significant
Nup62	3.35861	1.90376	Significant
Zeb1	3.04523	2.7424	Significant
Cpsf6	1.87186	1.54201	Significant
Znf516	2.54563	3.70071	Significant
Nrd1	1.71235	-1.38096	Significant
Larp4	2.932	1.49095	Significant
Ncaph	2.63773	1.78286	Significant
Mina	3.60919	2.71212	Significant
Rbm28	1.31203	-3.52256	Significant
Svil	2.6098	-2.03081	Significant
Ugp2	1.82148	1.62919	Significant
Gnl2	3.33069	-5.88431	Significant
Denr	1.44507	1.79227	Significant
Atp5d	1.52022	-3.17421	Significant
Timm50	1.52157	1.49925	Significant
Eif3k	3.22968	3.04962	Significant
Stk4	2.05918	2.07486	Significant
Zeb2	2.77858	2.21048	Significant
Skp1	2.76178	1.65385	Significant
Stk39	1.99378	1.6639	Significant
Ilf3	1.73083	2.28511	Significant

## Sheet: 4
4. GSEA output of GSE41867 gene sets (LCMV-CL13)
NAME	GS<br> follow link to MSigDB	GS DETAILS	SIZE	ES	NES	NOM p-val	FDR q-val	FWER p-val	RANK AT MAX	LEADING EDGE
GSE41867_DAY8_EFFECTOR_VS_DAY30_EXHAUSTED_CD8_TCELL_LCMV_CLONE13_UP	GSE41867_DAY8_EFFECTOR_VS_DAY30_EXHAUSTED_CD8_TCELL_LCMV_CLONE13_UP	Details ...	172	0.557568	1.80996	0	0	0	3148	tags=50%, list=20%, signal=62%
GSE41867_DAY8_VS_DAY15_LCMV_CLONE13_EFFECTOR_CD8_TCELL_DN	GSE41867_DAY8_VS_DAY15_LCMV_CLONE13_EFFECTOR_CD8_TCELL_DN	Details ...	173	0.539547	1.73278	0	0	0	2685	tags=43%, list=17%, signal=52%
GSE41867_NAIVE_VS_DAY8_LCMV_CLONE13_EFFECTOR_CD8_TCELL_UP	GSE41867_NAIVE_VS_DAY8_LCMV_CLONE13_EFFECTOR_CD8_TCELL_UP	Details ...	184	-0.388394	-1.36387	0	0.0316043	0.048	2959	tags=42%, list=19%, signal=51%
GSE41867_DAY8_VS_DAY15_LCMV_CLONE13_EFFECTOR_CD8_TCELL_UP	GSE41867_DAY8_VS_DAY15_LCMV_CLONE13_EFFECTOR_CD8_TCELL_UP	Details ...	167	-0.371617	-1.29169	0.0273556	0.0426021	0.128	2799	tags=37%, list=18%, signal=45%
GSE41867_DAY6_EFFECTOR_VS_DAY30_EXHAUSTED_CD8_TCELL_LCMV_CLONE13_UP	GSE41867_DAY6_EFFECTOR_VS_DAY30_EXHAUSTED_CD8_TCELL_LCMV_CLONE13_UP	Details ...	181	-0.370646	-1.30917	0.0159236	0.0465732	0.106	3113	tags=38%, list=19%, signal=47%
GSE41867_NAIVE_VS_DAY30_LCMV_CLONE13_EXHAUSTED_CD8_TCELL_DN	GSE41867_NAIVE_VS_DAY30_LCMV_CLONE13_EXHAUSTED_CD8_TCELL_DN	Details ...	164	-0.398861	-1.38533	0.0122324	0.0517002	0.038	1942	tags=32%, list=12%, signal=36%
GSE41867_DAY6_VS_DAY8_LCMV_CLONE13_EFFECTOR_CD8_TCELL_UP	GSE41867_DAY6_VS_DAY8_LCMV_CLONE13_EFFECTOR_CD8_TCELL_UP	Details ...	182	-0.319739	-1.12551	0.158537	0.177734	0.591	3194	tags=36%, list=20%, signal=44%
GSE41867_DAY15_EFFECTOR_VS_DAY30_EXHAUSTED_CD8_TCELL_LCMV_CLONE13_UP	GSE41867_DAY15_EFFECTOR_VS_DAY30_EXHAUSTED_CD8_TCELL_LCMV_CLONE13_UP	Details ...	185	-0.324322	-1.14124	0.122324	0.180545	0.525	3251	tags=35%, list=20%, signal=44%
GSE41867_DAY15_EFFECTOR_VS_DAY30_EXHAUSTED_CD8_TCELL_LCMV_CLONE13_DN	GSE41867_DAY15_EFFECTOR_VS_DAY30_EXHAUSTED_CD8_TCELL_LCMV_CLONE13_DN	Details ...	168	0.367747	1.19276	0.0955778	0.288557	0.747	2573	tags=33%, list=16%, signal=39%
GSE41867_DAY6_EFFECTOR_VS_DAY30_EXHAUSTED_CD8_TCELL_LCMV_CLONE13_DN	GSE41867_DAY6_EFFECTOR_VS_DAY30_EXHAUSTED_CD8_TCELL_LCMV_CLONE13_DN	Details ...	176	0.367308	1.19393	0.0995475	0.37977	0.742	2833	tags=36%, list=18%, signal=43%
GSE41867_DAY6_VS_DAY8_LCMV_CLONE13_EFFECTOR_CD8_TCELL_DN	GSE41867_DAY6_VS_DAY8_LCMV_CLONE13_EFFECTOR_CD8_TCELL_DN	Details ...	178	0.348155	1.12374	0.211429	0.429663	0.932	2734	tags=29%, list=17%, signal=35%
GSE41867_DAY8_EFFECTOR_VS_DAY30_EXHAUSTED_CD8_TCELL_LCMV_CLONE13_DN	GSE41867_DAY8_EFFECTOR_VS_DAY30_EXHAUSTED_CD8_TCELL_LCMV_CLONE13_DN	Details ...	179	-0.284364	-0.989543	0.456026	0.462768	0.946	2308	tags=26%, list=14%, signal=30%
GSE41867_NAIVE_VS_DAY30_LCMV_CLONE13_EXHAUSTED_CD8_TCELL_UP	GSE41867_NAIVE_VS_DAY30_LCMV_CLONE13_EXHAUSTED_CD8_TCELL_UP	Details ...	156	0.299107	0.95888	0.563481	0.881575	1	3185	tags=27%, list=20%, signal=33%
GSE41867_NAIVE_VS_DAY15_LCMV_CONE13_EFFECTOR_CD8_TCELL_UP	GSE41867_NAIVE_VS_DAY15_LCMV_CONE13_EFFECTOR_CD8_TCELL_UP	Details ...	130	0.311236	0.97606	0.507764	0.940798	1	2528	tags=15%, list=16%, signal=17%
GSE41867_DAY6_VS_DAY15_LCMV_CLONE13_EFFECTOR_CD8_TCELL_UP	GSE41867_DAY6_VS_DAY15_LCMV_CLONE13_EFFECTOR_CD8_TCELL_UP	Details ...	127	0.230573	0.719718	0.996918	0.996911	1	1533	tags=6%, list=10%, signal=7%
GSE41867_NAIVE_VS_DAY15_LCMV_CONE13_EFFECTOR_CD8_TCELL_DN	GSE41867_NAIVE_VS_DAY15_LCMV_CONE13_EFFECTOR_CD8_TCELL_DN	Details ...	161	0.27443	0.884617	0.768328	1	1	3092	tags=29%, list=19%, signal=35%
GSE41867_NAIVE_VS_DAY8_LCMV_CLONE13_EFFECTOR_CD8_TCELL_DN	GSE41867_NAIVE_VS_DAY8_LCMV_CLONE13_EFFECTOR_CD8_TCELL_DN	Details ...	161	0.269814	0.860796	0.824207	1	1	3180	tags=24%, list=20%, signal=30%
GSE41867_DAY6_VS_DAY15_LCMV_CLONE13_EFFECTOR_CD8_TCELL_DN	GSE41867_DAY6_VS_DAY15_LCMV_CLONE13_EFFECTOR_CD8_TCELL_DN	Details ...	141	0.241524	0.766923	0.975976	1	1	2475	tags=11%, list=15%, signal=12%

## Sheet: 5
5. GSEA output of GSE100001 gene sets (LCMV-Amstrong)
NAME	GS<br> follow link to MSigDB	GS DETAILS	SIZE	ES	NES	NOM p-val	FDR q-val	FWER p-val	RANK AT MAX	LEADING EDGE
KAECH_DAY8_EFF_VS_DAY15_EFF_CD8_TCELL_UP	KAECH_DAY8_EFF_VS_DAY15_EFF_CD8_TCELL_UP	Details ...	181	0.583316	1.88763	0	0	0	2640	tags=48%, list=17%, signal=56%
KAECH_DAY8_EFF_VS_MEMORY_CD8_TCELL_UP	KAECH_DAY8_EFF_VS_MEMORY_CD8_TCELL_UP	Details ...	184	0.569289	1.87523	0	0	0	1985	tags=40%, list=12%, signal=45%
KAECH_NAIVE_VS_DAY8_EFF_CD8_TCELL_DN	KAECH_NAIVE_VS_DAY8_EFF_CD8_TCELL_DN	Details ...	176	0.549599	1.78559	0	0	0	1985	tags=41%, list=12%, signal=46%
KAECH_DAY8_EFF_VS_DAY15_EFF_CD8_TCELL_DN	KAECH_DAY8_EFF_VS_DAY15_EFF_CD8_TCELL_DN	Details ...	175	-0.36597	-1.2723	0.0221519	0.0851245	0.091	2995	tags=33%, list=19%, signal=40%
KAECH_NAIVE_VS_MEMORY_CD8_TCELL_DN	KAECH_NAIVE_VS_MEMORY_CD8_TCELL_DN	Details ...	175	0.383139	1.25503	0.0494753	0.0921003	0.353	2542	tags=35%, list=16%, signal=41%
KAECH_NAIVE_VS_DAY15_EFF_CD8_TCELL_DN	KAECH_NAIVE_VS_DAY15_EFF_CD8_TCELL_DN	Details ...	176	0.376771	1.2312	0.0821114	0.103774	0.45	2015	tags=32%, list=13%, signal=37%
KAECH_DAY15_EFF_VS_MEMORY_CD8_TCELL_DN	KAECH_DAY15_EFF_VS_MEMORY_CD8_TCELL_DN	Details ...	181	0.385695	1.25562	0.0498576	0.113593	0.348	1292	tags=22%, list=8%, signal=23%
KAECH_DAY8_EFF_VS_MEMORY_CD8_TCELL_DN	KAECH_DAY8_EFF_VS_MEMORY_CD8_TCELL_DN	Details ...	178	-0.327648	-1.14943	0.09	0.117406	0.35	1777	tags=28%, list=11%, signal=31%
KAECH_NAIVE_VS_DAY8_EFF_CD8_TCELL_UP	KAECH_NAIVE_VS_DAY8_EFF_CD8_TCELL_UP	Details ...	176	-0.333849	-1.17613	0.0828221	0.124625	0.259	1923	tags=32%, list=12%, signal=36%
KAECH_NAIVE_VS_DAY15_EFF_CD8_TCELL_UP	KAECH_NAIVE_VS_DAY15_EFF_CD8_TCELL_UP	Details ...	176	0.35956	1.15172	0.14	0.194375	0.73	2088	tags=27%, list=13%, signal=30%
KAECH_DAY15_EFF_VS_MEMORY_CD8_TCELL_UP	KAECH_DAY15_EFF_VS_MEMORY_CD8_TCELL_UP	Details ...	171	0.330146	1.07238	0.293276	0.318138	0.925	2856	tags=26%, list=18%, signal=32%
KAECH_NAIVE_VS_MEMORY_CD8_TCELL_UP	KAECH_NAIVE_VS_MEMORY_CD8_TCELL_UP	Details ...	175	0.293179	0.949699	0.57932	0.585591	0.995	2417	tags=25%, list=15%, signal=29%

## Sheet: 6
6. T-bet/ZEB2 coregulatory gene list
T-bet-induced ZEB2-dependent	T-bet-induced ZEB2-independent	T-bet-repressed ZEB2-dependent	T-bet-repressed ZEB2-independent
Itgb2	Sell	Socs3	Oas3
Capn2	Tbx21	Pak6	Emb
Klra3	Entpd1	Kbtbd11	Ltb
Zmiz1	Cma1	Myc	Tnfsf8
Snx10	Mcam	Lpar5	Tnfrsf26
Zeb2	Dixdc1	Gas7	Tcf7
Esm1	Rhoq	Tha1	Eomes
S1pr5	Lpin1	Dusp4
Cx3cr1	Cmklr1	Smox
Srcin1		N4bp2
As3mt		Slamf6
Notch3		Ctla2a
Klrg1		Cxcr3
Atp2a3		Ccdc92
Aqp9		Gpr183
Jup		Ly6e
Il18rap		Dock9
Acss2		Cd27
Ikzf3		Polr3e
Jak1		Ctla4
Gzma		Vipr1
Cdc20b		Pou6f1
Osbpl3		Il7r
		Slfn5
		Gfod2
		Aff3
		Ccr7
		Bcl2
		Dusp6
		Rnf213
