# Supplementary material for: Multimodal stimulation screens reveal unique and shared genes limiting T cell fitness
Source: Cancer Cell. 2024 Apr 8;42(4):623–645.e10. doi: 10.1016/j.ccell.2024.02.016 (PMC11003465; doi:10.1016/j.ccell.2024.02.016)
Supplement: Table S5. Gene lists for gene sets used in this study, related to Figures 1F, 4J and 4L [file mmc6.xlsx]

## Sheet: gene sets used in this study
Acute_D8	Acute_D15	Chronic_>D15	AIGNER_ZEB1_TARGETS (UP in ZEB1 KO)	UP in ZEB2 KO
PMID: 36271148	PMID: 36271148	PMID: 36271148	PMID: 17486063	PMID: 26503445
Abracl	Actg1	Abi3	Cd24	Cxcr5
Actg1	Actg1	Actn2	Cdh1	Art2a-ps
Anxa2	Bhlhe40	Ahnak	Cdh11	Cd7
Arhgdib	Btg1	Ccl3	Cdh3	Tcf7
Btg1	Btg2	Ccl4	Cdh4	Irak3
Btg2	Cd3d	Ccl5	Cldn7	Scpep1
Cd52	Cd52	Cd160	Crb3	Ggt1
Coro1a	Clec2d	Cd3g	Cxadr	Cables1
Crip1	Coro1a	Cd7	Dmkn	Art2b
Cyba	Csrnp1	Cd9	Dsc2	Gas7
Ddx5	Ctla2a	Crip1	Dsp	Il7r
Dnajb1	Cxcr3	Cxcl10	Epcam	Kdelc1
Fosb	Ddx5	Cxcr6	Eppk1	Wfikkn2
Gapdh	Dennd4a	Ddx5	F11R	Fam102a
Gzma	Dusp5	Emb	Gjb2	Epcam
Gzmb	Eef1a1	Emp3	Gjb3	Sell
Hspa1a	Egr1	Gapdh	Mal2	Aff3
Hspa1b	Eif1	Gzma	Marveld2	Emb
Itgax	Fos	Gzmb	Mpzl2	Ccr9
Jun	Fosb	Hspa1a	Muc1	Aim2
Junb	Gapdh	Hspa1b	Ocln	Pak6
Jund	Gm26802	Id3	Patj	Fchsd2
Klf2	Gzma	Ier2	Pcdh7	Nsg2
Klrg1	Gzmb	Il7r	Pkp3	Btla
Lgals1	Hspa1b	Kcnj8	Pmepa1	Man1c1
Lgals3	Ifrd1	Klf2	Ppl	Btbd11
Lsp1	Il7r	Klf4	Scel	Ranbp10
Ly6a	Jun	Klra9	Sfn	Hmgxb3
Malat1	Junb	Klre1	Sh3Yl1	Spint2
Ms4a4b	Kcnj8	Lgals1	Shroom3
Myl6	Kdm6b	Lgals3	Sytl1
Pfn1	Klre1	Ltb	Tacstd2
Pglyrp1	Lgals1	Ly6a	Tmem30B
Plac8	Ly6a	Ly6c2	Tspan1
Ppp1ca	Ly6e	Ly6e	Tspan15
Prelid1	Naca	Ms4a4c
Ptprcap	Nfkbia	Nkg7
Pycard	Pim1	Osgin1
Rac2	Pnrc1	Pycard
S100a10	S100a10	Rgs1
S100a11	S1pr5	S100a4
S100a4	Srsf5	S1pr5
S100a6	Sub1	Slamf6
Serpinb6b	Tmsb4x	Tcf7
Sh3bgrl3	Tnfaip3	Tmsb10
Sub1	Trav14-1	Tmsb4x
Tmsb4x	Trbv13-3	Tnfsf8
Trav14-1	Ubald2	Vim
Trbv13-3	Vps37b	Xcl1
Vim	Zeb2	H2afz
