# Supplementary material for: Multimodal stimulation screens reveal unique and shared genes limiting T cell fitness
Source: Cancer Cell. 2024 Apr 8;42(4):623–645.e10. doi: 10.1016/j.ccell.2024.02.016 (PMC11003465; doi:10.1016/j.ccell.2024.02.016)
Supplement: Table S6. All primers and sgRNA sequences used in this study, related to key resources table (Oligonucleotides) and STAR Methods (construction of retroviral vectors, genome-wide CRISPR screens (3 different settings) and MAGeCK analysis, CRISPR-mediated knockout in human T cells) [file mmc7.xlsx]

## Sheet: Sheet1
Oligonucleotides, related to STAR Methods
Sequencing primer	seq 5'-3'
Brie_Fw	AATGATACGGCGACCACCGAGATCTACACTCTTTCCCTACACGACGCTCTTCCGATCTNNNNNNGGCTTTATATATCTTGTGGAAAGGACGAAACACC
Brie_Rv	CAAGCAGAAGACGGCATACGAGATCCGACTCGGTGCCATTTTTCAA
Mouse targeting sgRNA sequence (for pMSCVpuro-sgRNA vector cloning)
sgCtrl#1	GTATTACTGATATTGGTGGG
sgCtrl#2	AAAAAGTCCGCGATTACGTC
sgCtrl#3	AAAACGGCTCGATCGGTGAT
sgDap5#1	GTTCAGATAGTCAGTCACAA
sgDap5#2	ATTAGACCATGAACGAGCCA
sgDap5#3	GGGGCCCATACCTGTCCCAG
sgIcam1	ACGTGGATGGTGGAGCACCGR
OE-wtIcam1	ATGGCTTCAACCCGTGCCAAGCCCACGCTACCTCTGCTCCTGGCCCTGGTCACCGTTGTGATCCCTGGGCCTGGTGATGCTCAGGTATCCATCCATCCCAGAGAAGCCTTCCTGCCCCAGGGTGGGTCCGTGCAGGTGAACTGTTCTTCCTCATGCAAGGAGGACCTCAGCCTGGGCTTGGAGACTCAGTGGCTGAAAGATGAGCTCGAGAGTGGACCCAACTGGAAGCTGTTTGAGCTGAGCGAGATCGGGGAGGACAGCAGTCCGCTGTGCTTTGAGAACTGTGGCACCGTGCAGTCGTCCGCTTCCGCTACCATCACCGTGTATTCGTTTCCGGAGAGTGTGGAGCTGAGACCTCTGCCAGCCTGGCAGCAAGTAGGCAAGGACCTCACCCTGCGC…
OE-dcytIcam1	ATGGCTTCAACCCGTGCCAAGCCCACGCTACCTCTGCTCCTGGCCCTGGTCACCGTTGTGATCCCTGGGCCTGGTGATGCTCAGGTATCCATCCATCCCAGAGAAGCCTTCCTGCCCCAGGGTGGGTCCGTGCAGGTGAACTGTTCTTCCTCATGCAAGGAGGACCTCAGCCTGGGCTTGGAGACTCAGTGGCTGAAAGATGAGCTCGAGAGTGGACCCAACTGGAAGCTGTTTGAGCTGAGCGAGATCGGGGAGGACAGCAGTCCGCTGTGCTTTGAGAACTGTGGCACCGTGCAGTCGTCCGCTTCCGCTACCATCACCGTGTATTCGTTTCCGGAGAGTGTGGAGCTGAGACCTCTGCCAGCCTGGCAGCAAGTAGGCAAGGACCTCACCCTGCGC…
sgCtbp1#1	ATAGGTATGGATCATAGAAG
sgCtbp1#2	TGTGATGGTATGGTACATCA
sgCtbp1#3	ACGGGCTGTGTTCACCAGAA
sgZc3h12a#1	GGAGTGGAAACGCTTCATCG
sgZc3h12a#2	CTAGGGGAATTGGTGAAGCA
sgCcnc#1	GTTTCTGGCATCCAAAGTAG
sgCcnc#2	TGGTCTAGTTACCATGCAAG
sgEts1#1	TTGCTGCTCGGAGTTAACAG
sgEts1#2	CATCACCCAGTCCCGGACGT
sgCul5#1	GGAGGAGCATATTATAAGTG
sgCul5#2	AGTAATTGGCAAGCAACTCG
sgLamtor4#1	ATGGTGCAACTGGAAGCCAC
sgLamtor4#2	AGACTTCCGCACTGACCCAA
sgRraga#1	GGTTCCCCAAGAATCGGACG
sgRraga#2	GATCAGCTGATAGACGATGC
sgFlcn#1	GTGTCGAAGAGACTTGAAGC
sgFlcn#2	GATGTCCACAGCGTGCCCAG
sgStap1#1	GGAGCCAGTACAAGACTATG
sgStap1#2	CTTCATTCTTACAGTAACAG
sgTrp53#1	GAAGTCACAGCACATGACGG
sgTrp53#2	GTGTAATAGCTCCTGCATGG
Human targeting sgRNA sequence (crRNA for RNP electroporation)
Ctrl#1	AAATGTGAGATCAGAGTAAT
Dap5	GCTATACTTTGGCTCTTCTA
Icam1	GCTATTCAAACTGCCCTGAT
Icam2	TTGACCTCGAGGGACCCTTT
Icam3	CTTGGAGACGTCCCTATCAA
Ctbp1#1	GATGTGGCACAGCGTCGAGT
Ctbp1#2	GGATGGCCGGGACTGCACAG
